# Supplementary material for: Assembled molecular face-rotating polyhedra to transfer chirality from two to three dimensions
Source: Nat Commun. 2016 Aug 24;7:12469. doi: 10.1038/ncomms12469 (PMC4999497; doi:10.1038/ncomms12469)
Supplement: Supplementary Data 1 — Cif file of octahedron 1 [file ncomms12469-s2.cif]

data_1
_audit_creation_date              2016-04-28
_audit_creation_method
;
Olex2 1.2
(compiled 2016.02.19 svn.r3266 for OlexSys, GUI svn.r5155)
;
_shelxl_version_number            2013-2
_publ_contact_author_address      'Xiamen University, Xiamen, Fujian, China'
_publ_contact_author_email        'xchwang@stu.xmu.edu.cn'
_publ_contact_author_name         'Xinchang Wang'
_publ_contact_author_phone        ''
_publ_section_references
;
Dolomanov, O.V., Bourhis, L.J., Gildea, R.J, Howard, J.A.K. & Puschmann, H.
 (2009), J. Appl. Cryst. 42, 339-341.

Sheldrick, G.M. (2015), Acta Cryst. C. 71, 3-8.
;
_chemical_name_common             (CCCC)-1&(AAAA)-1
_chemical_name_systematic         ?
_chemical_formula_moiety          'C228 H288 N12'
_chemical_formula_sum             'C228 H288 N12'
_chemical_formula_weight          3196.69
_chemical_melting_point           'Not measured'
loop_
  _atom_type_symbol
  _atom_type_description
  _atom_type_scat_dispersion_real
  _atom_type_scat_dispersion_imag
  _atom_type_scat_source
 'C' 'C' 0.0181 0.0091 'International Tables Vol C Tables 4.2.6.8 and 6.1.1.4'
 'H' 'H' 0.0000 0.0000 'International Tables Vol C Tables 4.2.6.8 and 6.1.1.4'
 'N' 'N' 0.0311 0.0180 'International Tables Vol C Tables 4.2.6.8 and 6.1.1.4'

_shelx_space_group_comment
;
The symmetry employed for this shelxl refinement is uniquely defined
by the following loop, which should always be used as a source of
symmetry information in preference to the above space-group names.
They are only intended as comments.
;
_space_group_crystal_system       'triclinic'
_space_group_IT_number            2
_space_group_name_H-M_alt         'P -1'
_space_group_name_Hall            '-P 1'
loop_
  _space_group_symop_operation_xyz
 'x, y, z'
 '-x, -y, -z'

_cell_length_a                    20.8082(4)
_cell_length_b                    24.0721(4)
_cell_length_c                    26.2995(4)
_cell_angle_alpha                 80.2288(13)
_cell_angle_beta                  72.5101(15)
_cell_angle_gamma                 75.3058(15)
_cell_volume                      12090.9(4)
_cell_formula_units_Z             2
_cell_measurement_reflns_used     36588
_cell_measurement_temperature     100.01(10)
_cell_measurement_theta_max       65.9310
_cell_measurement_theta_min       3.6860
_shelx_estimated_absorpt_T_max    0.864
_shelx_estimated_absorpt_T_min    0.864
_exptl_absorpt_coefficient_mu     0.377
_exptl_absorpt_correction_T_max   1.00000
_exptl_absorpt_correction_T_min   0.92557
_exptl_absorpt_correction_type    none
_exptl_crystal_colour             'clear light colourless'
_exptl_crystal_colour_lustre      clear
_exptl_crystal_colour_modifier    light
_exptl_crystal_colour_primary     colourless
_exptl_crystal_density_diffrn     0.878
_exptl_crystal_density_meas       'Not measured'
_exptl_crystal_density_method     'Not measured'
_exptl_crystal_description        block
_exptl_crystal_F_000              3480
_exptl_crystal_size_max           0.4
_exptl_crystal_size_mid           0.4
_exptl_crystal_size_min           0.4
_exptl_special_details
;
Dehydrated solvents were used in crystal growth
;
_exptl_transmission_factor_max    'Not measured'
_exptl_transmission_factor_min    'Not measured'
_diffrn_reflns_av_R_equivalents   0.0425
_diffrn_reflns_av_unetI/netI      0.0379
_diffrn_reflns_Laue_measured_fraction_full 0.930
_diffrn_reflns_Laue_measured_fraction_max 0.971
_diffrn_reflns_limit_h_max        24
_diffrn_reflns_limit_h_min        -24
_diffrn_reflns_limit_k_max        27
_diffrn_reflns_limit_k_min        -28
_diffrn_reflns_limit_l_max        28
_diffrn_reflns_limit_l_min        -30
_diffrn_reflns_number             80270
_diffrn_reflns_point_group_measured_fraction_full 0.930
_diffrn_reflns_point_group_measured_fraction_max 0.971
_diffrn_reflns_theta_full         67.684
_diffrn_reflns_theta_max          65.737
_diffrn_reflns_theta_min          3.274
_diffrn_ambient_temperature       100.01(10)
_diffrn_detector_area_resol_mean  10.3415
_diffrn_measured_fraction_theta_full 0.930
_diffrn_measured_fraction_theta_max 0.971
_diffrn_measurement_device_type   'SuperNova, Dual, Cu at zero, Atlas'
_diffrn_measurement_method        '\w scans'
_diffrn_radiation_type            CuK\a
_diffrn_radiation_wavelength      1.54184
_diffrn_source                    'SuperNova (Cu) X-ray Source'
_reflns_Friedel_coverage          0.000
_reflns_Friedel_fraction_full     .
_reflns_Friedel_fraction_max      .
_reflns_number_gt                 31759
_reflns_number_total              40703
_reflns_special_details
;
 Data were apparently pre-merged, so _diffrn_reflns_number
 etc. will have to be added later.
 
 Reflections were merged by SHELXL according to the crystal
 class for the calculation of statistics and refinement.
 
 _reflns_Friedel_fraction is defined as the number of unique
 Friedel pairs measured divided by the number that would be
 possible theoretically, ignoring centric projections and
 systematic absences.
;
_reflns_threshold_expression      'I > 2\s(I)'
_computing_cell_refinement        
;
CrysAlisPro, Agilent Technologies,
Version 1.171.36.28 (release 01-02-2013 CrysAlis171 .NET)
(compiled Feb  1 2013,16:14:44)
;
_computing_data_collection        
;
CrysAlisPro, Agilent Technologies,
Version 1.171.36.28 (release 01-02-2013 CrysAlis171 .NET)
(compiled Feb  1 2013,16:14:44)
;
_computing_data_reduction         
;
CrysAlisPro, Agilent Technologies,
Version 1.171.36.28 (release 01-02-2013 CrysAlis171 .NET)
(compiled Feb  1 2013,16:14:44)
;
_computing_molecular_graphics     'Olex2 (Dolomanov et al., 2009)'
_computing_publication_material   'Olex2 (Dolomanov et al., 2009)'
_computing_structure_refinement   'ShelXL (Sheldrick, 2015)'
_computing_structure_solution     'ShelXS (Sheldrick, 2008)'
_refine_diff_density_max          0.834
_refine_diff_density_min          -1.301
_refine_diff_density_rms          0.061
_refine_ls_extinction_coef        .
_refine_ls_extinction_method      none
_refine_ls_goodness_of_fit_ref    1.098
_refine_ls_hydrogen_treatment     constr
_refine_ls_matrix_type            full
_refine_ls_number_parameters      2256
_refine_ls_number_reflns          40703
_refine_ls_number_restraints      349
_refine_ls_R_factor_all           0.1089
_refine_ls_R_factor_gt            0.0955
_refine_ls_restrained_S_all       1.104
_refine_ls_shift/su_max           0.001
_refine_ls_shift/su_mean          0.000
_refine_ls_structure_factor_coef  Fsqd
_refine_ls_weighting_details
;
 w=1/[\s^2^(Fo^2^)+(0.1995P)^2^+3.3490P]
 where P=(Fo^2^+2Fc^2^)/3
;
_refine_ls_weighting_scheme       calc
_refine_ls_wR_factor_gt           0.2889
_refine_ls_wR_factor_ref          0.3075
_refine_special_details
;
All non-hydrogen atoms were refined anisotropically. Hydrogen atoms were placed at calculated positions using the riding model and refined isotropically. The instructions AFIX 23 and AFIX 43 were used for the hydrogen atoms on the secondary -CH2- and the aromatic C-H, respectively, with the parameter of Uiso=1.2 Ueq. The instruction AFIX 33 was used for the hydrogen atoms on the highly disordered terminal -CH3 groups with the parameter of Uiso=1.5 Ueq.
No Shelx restraint was applied to the skeleton of this cage, i.e. truxene faces and diamine vortices. Nevertheless the flexible butyl groups are expected to be highly disordered, as they are flexible and vibrate randomly in the large voids in the crystal. Therefore, necessary Shelx restraints (i.e., DELU, SIMU and EADP) were applied to the butyl groups to result a reasonable model. Specifically, the anisotropic displacement parameters of disordered atoms in butyl groups were restrained to be equal within an effective standard deviation of 0.001 using the DELU command. Uij values of disordered atoms of butyl groups were constrained to be similar using the SIMU command. Atomic displacement parameters (ADPs) of different parts of disordered atoms were restrained using the EADP command. 
There are large voids between the cage molecules in crystal, filling with highly disordered solvent molecules. A satisfactory disorder model for the solvent molecules was not found, and therefore the OLEX2 Solvent Mask routine (similar to PLATON/SQUEEZE) was used to mask out the disordered density.
;
_olex2_refinement_description
;
1. Fixed Uiso
 At 1.2 times of:
  All C(H) groups, {H6BD,H6BE,H6AB,H6AC,H6CF,H6CG} of C6, All C(H,H) groups,
  All C(H,H,H,H) groups
 At 1.5 times of:
  All C(H,H,H) groups, {H4AA,H4AB,H4AC,H4AD,H4AE,H4AF} of C4AA, {H19J,H19K,
  H19L,H19M,H19N,H19O} of C194
2. Restrained distances
 C6-C3
 1.54 with sigma of 0.02
 C1Q-C157
 1.54 with sigma of 0.02
 C10-C0CB
 1.54 with sigma of 0.02
 C1R-C1Q
 1.54 with sigma of 0.02
 C1P-C177
 1.54 with sigma of 0.02
 C269-C1P
 2.55 with sigma of 0.02
 C246-C177
 1.54 with sigma of 0.02
 C10-C246
 2.55 with sigma of 0.02
 C246-C0CB
 1.54 with sigma of 0.02
3. Rigid bond restraints
 C152, C229, C6, C3
 with sigma for 1-2 distances of 0.001 and sigma for 1-3 distances of 0.001
 C171, C203, C211, C231
 with sigma for 1-2 distances of 0.001 and sigma for 1-3 distances of 0.001
 C117, C154, C215, C242
 with sigma for 1-2 distances of 0.001 and sigma for 1-3 distances of 0.001
 C169, C227, C238, C2BA, C4, C5, C2BB
 with sigma for 1-2 distances of 0.001 and sigma for 1-3 distances of 0.001
 C123, C170, C5CA, C2, C9AA, C2A
 with sigma for 1-2 distances of 0.001 and sigma for 1-3 distances of 0.001
 C157, C201, C232, C4AA, C1Q, C1R
 with sigma for 1-2 distances of 0.001 and sigma for 1-3 distances of 0.001
 C6BA, C9BA, C267, C1B, C239, C1A, C192
 with sigma for 1-2 distances of 0.001 and sigma for 1-3 distances of 0.001
 C177, C246, C0CA, C1P, C0CB, C269, C10
 with sigma for 1-2 distances of 0.001 and sigma for 1-3 distances of 0.001
4. Uiso/Uaniso restraints and constraints
C152 \\sim C229 \\sim C6 \\sim C3: within 1.7A with sigma of 0.04 and sigma for
terminal atoms of 0.08
C171 \\sim C203 \\sim C211 \\sim C231: within 1.7A with sigma of 0.04 and sigma
for terminal atoms of 0.08
C117 \\sim C154 \\sim C215 \\sim C242: within 1.7A with sigma of 0.04 and sigma
for terminal atoms of 0.08
C169 \\sim C227 \\sim C238 \\sim C2BA \\sim C4 \\sim C5 \\sim C2BB: within 1.7A
with sigma of 0.04 and sigma for terminal atoms of 0.08
C123 \\sim C170 \\sim C5CA \\sim C2 \\sim C9AA \\sim C2A: within 1.7A with
sigma of 0.04 and sigma for terminal atoms of 0.08
C157 \\sim C201 \\sim C232 \\sim C4AA \\sim C1Q \\sim C1R: within 1.7A with
sigma of 0.04 and sigma for terminal atoms of 0.08
C9BA \\sim C6BA \\sim C267 \\sim C1B \\sim C239 \\sim C1A \\sim C192: within
1.7A with sigma of 0.04 and sigma for terminal atoms of 0.08
C177 \\sim C246 \\sim C0CA \\sim C1P \\sim C0CB \\sim C269 \\sim C10: within
1.7A with sigma of 0.04 and sigma for terminal atoms of 0.08
Uanis(C226) = Uanis(C9)
Uanis(C245) = Uanis(C1C)
Uanis(C3BA) = Uanis(C3BB)
Uanis(C236) = Uanis(C1J)
Uanis(C266) = Uanis(C1M)
Uanis(C223) = Uanis(C1N)
Uanis(C11) = Uanis(C11A)
Uanis(C3) = Uanis(C3A)
Uanis(C3) = Uanis(C4BA)
Uanis(C1T) = Uanis(C4CA)
Uanis(C268) = Uanis(C8)
Uanis(C153) = Uanis(C1I)
Uanis(C5CA) = Uanis(C9AA)
Uanis(C227) = Uanis(C4)
Uanis(C238) = Uanis(C5)
Uanis(C2BA) = Uanis(C2BB)
Uanis(C269) = Uanis(C10)
Uanis(C0CA) = Uanis(C0CB)
Uanis(C2) = Uanis(C2A)
Uanis(C269) = Uanis(C2)
Uanis(C201) = Uanis(C1Q)
Uanis(C232) = Uanis(C1R)
Uanis(C255) = Uanis(C1O)
Uanis(C239) = Uanis(C1A)
Uanis(C267) = Uanis(C1B)
Uanis(C9BA) = Uanis(C6BA)
Uanis(C3AA) = Uanis(C3AB)
Uanis(C216) = Uanis(C1E)
Uanis(C246) = Uanis(C1P)
5. Others
 Sof(H18O)=Sof(H18P)=Sof(C9)=Sof(H9A)=Sof(H9B)=Sof(H9C)=1-FVAR(1)
 Sof(H18M)=Sof(H18N)=Sof(C226)=Sof(H22G)=Sof(H22H)=Sof(H22I)=FVAR(1)
 Sof(H19F)=Sof(H19G)=Sof(C1A)=Sof(H1AB)=Sof(H1AC)=Sof(C1B)=Sof(H1BA)=Sof(H1BB)=
 Sof(C6BA)=Sof(H6BA)=Sof(H6BB)=Sof(H6BC)=1-FVAR(2)
 Sof(H19D)=Sof(H19E)=Sof(C239)=Sof(H23O)=Sof(H23P)=Sof(C267)=Sof(H26D)=
 Sof(H26E)=Sof(C9BA)=Sof(H9BA)=Sof(H9BB)=Sof(H9BC)=FVAR(2)
 Sof(H24C)=Sof(H24D)=Sof(C1C)=Sof(H1CC)=Sof(H1CD)=Sof(H1CE)=1-FVAR(3)
 Sof(H24A)=Sof(H24B)=Sof(C245)=Sof(H24H)=Sof(H24I)=Sof(H24J)=FVAR(3)
 Sof(H16E)=Sof(H16F)=Sof(C3AB)=Sof(H3AC)=Sof(H3AD)=Sof(C1E)=Sof(H1EA)=
 Sof(H1EB)=Sof(H1EC)=1-FVAR(4)
 Sof(H16C)=Sof(H16D)=Sof(C216)=Sof(H21I)=Sof(H21J)=Sof(H21K)=Sof(C3AA)=
 Sof(H3AA)=Sof(H3AB)=FVAR(4)
 Sof(C1I)=Sof(H1I)=1-FVAR(5)
 Sof(C153)=Sof(H153)=FVAR(5)
 Sof(H21C)=Sof(H21D)=Sof(C3BB)=Sof(H3BD)=Sof(H3BE)=Sof(H3BF)=1-FVAR(6)
 Sof(H21A)=Sof(H21B)=Sof(C3BA)=Sof(H3BA)=Sof(H3BB)=Sof(H3BC)=FVAR(6)
 Sof(H18S)=Sof(H18T)=Sof(C1J)=Sof(H1JA)=Sof(H1JB)=Sof(H1JC)=1-FVAR(7)
 Sof(H18Q)=Sof(H18R)=Sof(C236)=Sof(H23J)=Sof(H23K)=Sof(H23L)=FVAR(7)
 Sof(H19T)=Sof(H19U)=Sof(C1M)=Sof(H1MA)=Sof(H1MB)=Sof(H1MC)=1-FVAR(8)
 Sof(H19R)=Sof(H19S)=Sof(C266)=Sof(H26A)=Sof(H26B)=Sof(H26C)=FVAR(8)
 Sof(H20L)=Sof(H20M)=Sof(C1N)=Sof(H1NA)=Sof(H1NB)=Sof(C1O)=Sof(H1OA)=Sof(H1OB)=
 Sof(H1OC)=1-FVAR(9)
 Sof(H20J)=Sof(H20K)=Sof(C223)=Sof(H22C)=Sof(H22D)=Sof(C255)=Sof(H25F)=
 Sof(H25G)=Sof(H25H)=FVAR(9)
 Sof(H17S)=Sof(H17T)=Sof(C246)=Sof(H24K)=Sof(H24L)=Sof(C0CB)=Sof(H0CC)=
 Sof(H0CD)=Sof(C10)=Sof(H10C)=Sof(H10D)=Sof(H10E)=1-FVAR(10)
 Sof(H17Q)=Sof(H17R)=Sof(C0CA)=Sof(H0CA)=Sof(H0CB)=Sof(C1P)=Sof(H1PA)=
 Sof(H1PB)=Sof(C269)=Sof(H26I)=Sof(H26J)=Sof(H26K)=FVAR(10)
 Sof(H15K)=Sof(H15L)=Sof(H4AD)=Sof(H4AE)=Sof(H4AF)=Sof(C1Q)=Sof(H1QA)=
 Sof(H1QB)=Sof(C1R)=Sof(H1RA)=Sof(H1RB)=1-FVAR(11)
 Sof(H15I)=Sof(H15J)=Sof(C201)=Sof(H20A)=Sof(H20B)=Sof(C232)=Sof(H23F)=
 Sof(H23G)=Sof(H4AA)=Sof(H4AB)=Sof(H4AC)=FVAR(11)
 Sof(H21N)=Sof(H21O)=Sof(C11A)=Sof(H11H)=Sof(H11I)=Sof(H11J)=1-FVAR(12)
 Sof(H21L)=Sof(H21M)=Sof(C11)=Sof(H11E)=Sof(H11F)=Sof(H11G)=FVAR(12)
 Sof(H17C)=Sof(H17D)=Sof(C9AA)=Sof(H9AA)=Sof(H9AB)=Sof(C2A)=Sof(H2AC)=
 Sof(H2AD)=Sof(H2AE)=1-FVAR(13)
 Sof(H17A)=Sof(H17B)=Sof(C5CA)=Sof(H5CA)=Sof(H5CB)=Sof(C2)=Sof(H2A)=Sof(H2B)=
 Sof(H2C)=FVAR(13)
 Sof(H16O)=Sof(H16P)=Sof(C4)=Sof(H4A)=Sof(H4B)=Sof(C5)=Sof(H5A)=Sof(H5B)=
 Sof(C2BB)=Sof(H2BD)=Sof(H2BE)=Sof(H2BF)=1-FVAR(14)
 Sof(H16M)=Sof(H16N)=Sof(C227)=Sof(H22J)=Sof(H22K)=Sof(C238)=Sof(H23M)=
 Sof(H23N)=Sof(C2BA)=Sof(H2BA)=Sof(H2BB)=Sof(H2BC)=FVAR(14)
 Sof(H19M)=Sof(H19N)=Sof(H19O)=Sof(H1UC)=Sof(H1UD)=Sof(C4CA)=Sof(H4CA)=
 Sof(H4CB)=1-FVAR(15)
 Sof(H19J)=Sof(H19K)=Sof(H19L)=Sof(C1T)=Sof(H1TA)=Sof(H1TB)=Sof(H1UA)=
 Sof(H1UB)=FVAR(15)
 Sof(H1BF)=Sof(H1BG)=Sof(C8)=Sof(H8A)=Sof(H8B)=Sof(H8C)=1-FVAR(16)
 Sof(H1AD)=Sof(H1AE)=Sof(C268)=Sof(H26F)=Sof(H26G)=Sof(H26H)=FVAR(16)
 Fixed Sof: H6BD(0.33333) H6BE(0.33333) H6AB(0.33333) H6AC(0.33333)
 H6CF(0.33333) H6CG(0.33333) C3(0.33333) H3A(0.33333) H3B(0.33333) H3C(0.33333)
 C3A(0.33333) H3AE(0.33333) H3AF(0.33333) H3AG(0.33333) C4BA(0.33333)
 H4BA(0.33333) H4BB(0.33333) H4BC(0.33333)
6.a Secondary CH2 refined with riding coordinates:
 C0AA(H0AA,H0AB), C22(H22A,H22B), C23(H23A,H23B), C30(H30A,H30B), C33(H33A,
 H33B), C2AA(H2AA,H2AB), C55(H55A,H55B), C56(H56A,H56B), C59(H59A,H59B),
 C80(H80A,H80B), C84(H84A,H84B), C99(H99A,H99B), C106(H10A,H10B), C114(H11A,
 H11B), C117(H11C,H11D), C122(H12A,H12B), C123(H12C,H12D), C126(H12E,H12F),
 C127(H12G,H12H), C133(H13A,H13B), C140(H14A,H14B), C141(H14C,H14D), C142(H14E,
 H14F), C143(H14G,H14H), C148(H14I,H14J), C149(H14K,H14L), C1CA(H1CA,H1CB),
 C152(H15A,H15B), C154(H15C,H15D), C155(H15E,H15F), C156(H15G,H15H), C157(H15I,
 H15J), C157(H15K,H15L), C2CA(H2CA,H2CB), C161(H16A,H16B), C162(H16C,H16D),
 C162(H16E,H16F), C163(H16G,H16H), C165(H16I,H16J), C168(H16K,H16L), C169(H16M,
 H16N), C169(H16O,H16P), C170(H17A,H17B), C170(H17C,H17D), C171(H17E,H17F),
 C172(H17G,H17H), C173(H17I,H17J), C174(H17K,H17L), C175(H17M,H17N), C176(H17O,
 H17P), C177(H17Q,H17R), C177(H17S,H17T), C178(H17U,H17V), C180(H18A,H18B),
 C182(H18F,H18G), C184(H18H,H18I), C187(H18M,H18N), C187(H18O,H18P), C189(H18Q,
 H18R), C189(H18S,H18T), C192(H19D,H19E), C192(H19F,H19G), C193(H19H,H19I),
 C195(H19P,H19Q), C199(H19R,H19S), C199(H19T,H19U), C201(H20A,H20B), C202(H20C,
 H20D), C203(H20E,H20F), C208(H20J,H20K), C208(H20L,H20M), C210(H21A,H21B),
 C210(H21C,H21D), C211(H21E,H21F), C215(H21G,H21H), C217(H21L,H21M), C217(H21N,
 H21O), C223(H22C,H22D), C225(H22E,H22F), C227(H22J,H22K), C229(H22L,H22M),
 C232(H23F,H23G), C233(H23H,H23I), C238(H23M,H23N), C239(H23O,H23P), C241(H24A,
 H24B), C241(H24C,H24D), C246(H24K,H24L), C252(H25A,H25B), C267(H26D,H26E),
 C6(H6BD,H6BE), C6(H6AB,H6AC), C6(H6CF,H6CG), C3AA(H3AA,H3AB), C1A(H1AB,H1AC),
 C1B(H1BA,H1BB), C3AB(H3AC,H3AD), C0CA(H0CA,H0CB), C1N(H1NA,H1NB), C1P(H1PA,
 H1PB), C1Q(H1QA,H1QB), C1R(H1RA,H1RB), C0CB(H0CC,H0CD), C1T(H1TA,H1TB),
 C1U(H1UA,H1UB), C1U(H1UC,H1UD), C5CA(H5CA,H5CB), C9AA(H9AA,H9AB), C4(H4A,H4B),
 C5(H5A,H5B), C4CA(H4CA,H4CB), C1(H1AD,H1AE), C1(H1BF,H1BG)
6.b Me refined with riding coordinates:
 C181(H18C,H18D,H18E), C186(H18J,H18K,H18L), C190(H19A,H19B,H19C), C194(H19J,
 H19K,H19L), C194(H19M,H19N,H19O), C206(H20G,H20H,H20I), C216(H21I,H21J,H21K),
 C219(H21P,H21Q,H21R), C226(H22G,H22H,H22I), C231(H23C,H23D,H23E), C236(H23J,
 H23K,H23L), C242(H24E,H24F,H24G), C245(H24H,H24I,H24J), C253(H25C,H25D,H25E),
 C255(H25F,H25G,H25H), C266(H26A,H26B,H26C), C11(H11E,H11F,H11G), C3BA(H3BA,
 H3BB,H3BC), C2BA(H2BA,H2BB,H2BC), C4AA(H4AA,H4AB,H4AC), C4AA(H4AD,H4AE,H4AF),
 C9(H9A,H9B,H9C), C1E(H1EA,H1EB,H1EC), C3BB(H3BD,H3BE,H3BF), C1J(H1JA,H1JB,
 H1JC), C1M(H1MA,H1MB,H1MC), C1O(H1OA,H1OB,H1OC), C9BA(H9BA,H9BB,H9BC),
 C11A(H11H,H11I,H11J), C2(H2A,H2B,H2C), C2A(H2AC,H2AD,H2AE), C3(H3A,H3B,H3C),
 C3A(H3AE,H3AF,H3AG), C4BA(H4BA,H4BB,H4BC), C6BA(H6BA,H6BB,H6BC), C2BB(H2BD,
 H2BE,H2BF), C268(H26F,H26G,H26H), C8(H8A,H8B,H8C), C269(H26I,H26J,H26K),
 C10(H10C,H10D,H10E)
6.c Aromatic/amide H refined with riding coordinates:
 C7(H7), C5AA(H5AA), C13(H13), C6AA(H6AA), C17(H17), C19(H19), C21(H21),
 C1AA(H1AA), C32(H32), C35(H35), C36(H36), C37(H37), C38(H38), C41(H41),
 C7BA(H7BA), C8BA(H8BA), C45(H45), C49(H49), C50(H50), C51(H51), C52(H52),
 C60(H60), C61(H61), C66(H66), C69(H69), C71(H71), C72(H72), C75(H75), C81(H81),
  C85(H85), C88(H88), C3CA(H3CA), C98(H98), C103(H103), C105(H105), C118(H118),
 C120(H120), C121(H121), C128(H128), C130(H130), C136(H136), C137(H137),
 C144(H144), C146(H146), C153(H153), C159(H159), C1F(H1F), C1G(H1G), C1I(H1I)
6.d Idealised Me refined as rotating group:
 C1C(H1CC,H1CD,H1CE)
;
_atom_sites_solution_hydrogens    geom
_atom_sites_solution_primary      direct
_atom_sites_solution_secondary    difmap
loop_
  _atom_site_label
  _atom_site_type_symbol
  _atom_site_fract_x
  _atom_site_fract_y
  _atom_site_fract_z
  _atom_site_U_iso_or_equiv
  _atom_site_adp_type
  _atom_site_occupancy
  _atom_site_site_symmetry_order
  _atom_site_calc_flag
  _atom_site_refinement_flags_posn
  _atom_site_refinement_flags_adp
  _atom_site_refinement_flags_occupancy
  _atom_site_disorder_assembly
  _atom_site_disorder_group
 N1 N 0.85608(10) 0.46948(8) 0.53261(8) 0.0443(4) Uani 1 1 d . . . . .
 N2 N 1.41849(11) 0.59267(9) 0.06474(8) 0.0473(5) Uani 1 1 d . . . . .
 N3 N 1.46226(10) 0.24139(10) 0.63547(8) 0.0495(5) Uani 1 1 d . . . . .
 N4 N 1.04378(11) 0.25124(8) -0.00495(8) 0.0461(5) Uani 1 1 d . . . . .
 N5 N 0.82802(10) 0.52989(8) 0.43028(8) 0.0440(4) Uani 1 1 d . . . . .
 N6 N 1.57988(11) 0.27025(9) 0.55106(8) 0.0474(5) Uani 1 1 d . . . . .
 C7 C 0.95743(13) 0.36369(10) 0.54396(10) 0.0440(5) Uani 1 1 d . . . . .
 H7 H 0.9180 0.3595 0.5351 0.053 Uiso 1 1 calc R . . . .
 N8 N 1.07327(11) -0.10244(8) 0.58625(8) 0.0461(5) Uani 1 1 d . . . . .
 N9 N 1.55625(11) 0.52931(10) 0.06689(9) 0.0526(5) Uani 1 1 d . . . . .
 C5AA C 1.02386(12) 0.42339(10) 0.56065(9) 0.0414(5) Uani 1 1 d . . . . .
 H5AA H 1.0295 0.4607 0.5632 0.050 Uiso 1 1 calc R . . . .
 N11 N 1.13414(11) -0.16797(8) 0.49438(8) 0.0471(5) Uani 1 1 d . . . . .
 N12 N 1.07246(11) 0.12778(9) 0.02393(9) 0.0514(5) Uani 1 1 d . . . . .
 C13 C 1.03731(12) -0.05634(10) 0.56989(9) 0.0425(5) Uani 1 1 d . . . . .
 H13 H 0.9996 -0.0584 0.5576 0.051 Uiso 1 1 calc R . . . .
 C0BA C 0.96584(12) 0.41843(10) 0.54781(9) 0.0429(5) Uani 1 1 d . . . . .
 C6AA C 1.01670(13) 0.10536(10) 0.55425(11) 0.0482(5) Uani 1 1 d . . . . .
 H6AA H 0.9851 0.1385 0.5444 0.058 Uiso 1 1 calc R . . . .
 C0AA C 0.77666(12) 0.52861(10) 0.48175(9) 0.0423(5) Uani 1 1 d . . . . .
 H0AA H 0.7555 0.4950 0.4863 0.051 Uiso 1 1 calc R . . . .
 H0AB H 0.7397 0.5640 0.4826 0.051 Uiso 1 1 calc R . . . .
 C17 C 1.00667(13) 0.05044(10) 0.55434(10) 0.0442(5) Uani 1 1 d . . . . .
 H17 H 0.9681 0.0466 0.5440 0.053 Uiso 1 1 calc R . . . .
 C5BA C 1.06655(12) 0.32024(10) 0.56613(9) 0.0420(5) Uani 1 1 d . . . . .
 C19 C 1.09914(13) 0.26753(11) -0.01237(11) 0.0496(6) Uani 1 1 d . . . . .
 H19 H 1.1379 0.2525 -0.0402 0.059 Uiso 1 1 calc R . . . .
 C8AA C 1.00760(12) 0.31528(10) 0.55325(10) 0.0434(5) Uani 1 1 d . . . . .
 C21 C 1.07410(12) 0.37528(10) 0.56996(10) 0.0434(5) Uani 1 1 d . . . . .
 H21 H 1.1133 0.3799 0.5789 0.052 Uiso 1 1 calc R . . . .
 C22 C 1.05498(13) -0.15618(10) 0.58311(10) 0.0471(5) Uani 1 1 d . . . . .
 H22A H 1.0156 -0.1476 0.5673 0.057 Uiso 1 1 calc R . . . .
 H22B H 1.0408 -0.1760 0.6196 0.057 Uiso 1 1 calc R . . . .
 C23 C 1.04403(14) 0.21026(10) -0.03922(10) 0.0468(5) Uani 1 1 d . . . . .
 H23A H 1.0908 0.1998 -0.0637 0.056 Uiso 1 1 calc R . . . .
 H23B H 1.0116 0.2282 -0.0613 0.056 Uiso 1 1 calc R . . . .
 C1BA C 1.11999(13) 0.06119(10) 0.58203(11) 0.0487(6) Uani 1 1 d . . . . .
 C1AA C 1.33866(13) 0.23442(11) 0.61161(11) 0.0516(6) Uani 1 1 d . . . . .
 H1AA H 1.3455 0.2722 0.6107 0.062 Uiso 1 1 calc R . . . .
 C26 C 1.05174(12) 0.00062(10) 0.56921(9) 0.0432(5) Uani 1 1 d . . . . .
 C7AA C 1.31549(13) 0.57155(11) 0.12826(10) 0.0484(6) Uani 1 1 d . . . . .
 N28 N 1.77236(12) -0.04110(11) 0.13591(11) 0.0622(6) Uani 1 1 d . . . . .
 C29 C 1.27933(13) 0.22707(11) 0.60345(11) 0.0488(6) Uani 1 1 d . . . . .
 C30 C 1.11584(14) -0.19500(10) 0.54917(10) 0.0459(5) Uani 1 1 d . . . . .
 H30A H 1.1557 -0.2025 0.5644 0.055 Uiso 1 1 calc R . . . .
 H30B H 1.1042 -0.2324 0.5493 0.055 Uiso 1 1 calc R . . . .
 C31 C 0.97623(13) 0.50954(12) 0.27720(11) 0.0506(6) Uani 1 1 d . . . . .
 C32 C 0.91338(12) 0.47038(10) 0.53958(9) 0.0412(5) Uani 1 1 d . . . . .
 H32 H 0.9231 0.5069 0.5395 0.049 Uiso 1 1 calc R . . . .
 C33 C 0.93897(13) 0.23874(11) 0.59039(12) 0.0533(6) Uani 1 1 d . . . . .
 H33A H 0.9003 0.2710 0.5855 0.064 Uiso 1 1 calc R . . . .
 H33B H 0.9316 0.2042 0.5791 0.064 Uiso 1 1 calc R . . . .
 C34 C 1.58063(13) 0.42634(12) 0.08964(10) 0.0504(6) Uani 1 1 d . . . . .
 C35 C 1.32364(14) -0.11437(13) 0.35216(10) 0.0545(6) Uani 1 1 d . . . . .
 H35 H 1.3720 -0.1168 0.3404 0.065 Uiso 1 1 calc R . . . .
 C36 C 1.10939(13) 0.00664(10) 0.58230(10) 0.0477(5) Uani 1 1 d . . . . .
 H36 H 1.1414 -0.0266 0.5914 0.057 Uiso 1 1 calc R . . . .
 C37 C 1.57325(14) 0.42880(12) 0.14343(10) 0.0521(6) Uani 1 1 d . . . . .
 H37 H 1.5606 0.4651 0.1574 0.062 Uiso 1 1 calc R . . . .
 C38 C 1.70278(14) 0.06947(12) 0.17290(11) 0.0549(6) Uani 1 1 d . . . . .
 H38 H 1.7165 0.0681 0.1352 0.066 Uiso 1 1 calc R . . . .
 C39 C 1.06278(13) 0.36854(11) 0.09205(12) 0.0522(6) Uani 1 1 d . . . . .
 C2AA C 1.56331(13) 0.28542(13) 0.60550(10) 0.0509(6) Uani 1 1 d . . . . .
 H2AA H 1.5330 0.3244 0.6084 0.061 Uiso 1 1 calc R . . . .
 H2AB H 1.6062 0.2861 0.6142 0.061 Uiso 1 1 calc R . . . .
 C41 C 1.05292(13) 0.33094(11) 0.06222(11) 0.0523(6) Uani 1 1 d . . . . .
 H41 H 1.0096 0.3205 0.0706 0.063 Uiso 1 1 calc R . . . .
 C42 C 1.22380(14) -0.13676(11) 0.42054(10) 0.0503(6) Uani 1 1 d . . . . .
 C7BA C 1.30863(13) 0.52985(11) 0.10025(10) 0.0467(5) Uani 1 1 d . . . . .
 H7BA H 1.3441 0.5172 0.0695 0.056 Uiso 1 1 calc R . . . .
 C8BA C 0.81862(14) 0.50740(12) 0.39344(11) 0.0521(6) Uani 1 1 d . . . . .
 H8BA H 0.7779 0.4929 0.4009 0.062 Uiso 1 1 calc R . . . .
 C45 C 0.85571(14) 0.47123(12) 0.30456(11) 0.0525(6) Uani 1 1 d . . . . .
 H45 H 0.8132 0.4592 0.3134 0.063 Uiso 1 1 calc R . . . .
 C46 C 1.10685(13) 0.30838(12) 0.01967(12) 0.0542(6) Uani 1 1 d . . . . .
 C47 C 1.07383(13) 0.11140(10) 0.56888(11) 0.0481(5) Uani 1 1 d . . . . .
 C48 C 1.67520(14) 0.12167(12) 0.19392(11) 0.0529(6) Uani 1 1 d . . . . .
 C49 C 1.29452(14) -0.13927(12) 0.40240(11) 0.0538(6) Uani 1 1 d . . . . .
 H49 H 1.3232 -0.1584 0.4250 0.065 Uiso 1 1 calc R . . . .
 C50 C 1.37629(13) 0.59755(11) 0.11042(10) 0.0478(5) Uani 1 1 d . . . . .
 H50 H 1.3842 0.6190 0.1343 0.057 Uiso 1 1 calc R . . . .
 C51 C 1.56730(13) 0.47873(12) 0.05318(10) 0.0489(6) Uani 1 1 d . . . . .
 H51 H 1.5669 0.4747 0.0180 0.059 Uiso 1 1 calc R . . . .
 C52 C 0.90438(14) 0.45725(11) 0.25710(11) 0.0516(6) Uani 1 1 d . . . . .
 H52 H 0.8950 0.4363 0.2336 0.062 Uiso 1 1 calc R . . . .
 C53 C 1.21994(13) 0.27490(10) 0.59335(11) 0.0484(6) Uani 1 1 d . . . . .
 C54 C 1.19691(13) 0.52463(11) 0.16242(10) 0.0491(6) Uani 1 1 d . . . . .
 C55 C 1.54303(14) 0.57783(12) 0.02778(10) 0.0536(6) Uani 1 1 d . . . . .
 H55A H 1.5388 0.5638 -0.0041 0.064 Uiso 1 1 calc R . . . .
 H55B H 1.5822 0.5975 0.0162 0.064 Uiso 1 1 calc R . . . .
 C56 C 1.52728(13) 0.24192(13) 0.64473(10) 0.0505(6) Uani 1 1 d . . . . .
 H56A H 1.5577 0.2030 0.6413 0.061 Uiso 1 1 calc R . . . .
 H56B H 1.5188 0.2514 0.6817 0.061 Uiso 1 1 calc R . . . .
 C57 C 1.16269(13) 0.45770(11) 0.12592(11) 0.0507(6) Uani 1 1 d . . . . .
 N58 N 1.68896(12) -0.09437(11) 0.09902(9) 0.0571(5) Uani 1 1 d . . . . .
 C59 C 1.02310(13) 0.15592(11) -0.00657(11) 0.0494(6) Uani 1 1 d . . . . .
 H59A H 0.9764 0.1662 0.0182 0.059 Uiso 1 1 calc R . . . .
 H59B H 1.0217 0.1292 -0.0308 0.059 Uiso 1 1 calc R . . . .
 C60 C 1.19662(13) -0.16398(10) 0.47475(10) 0.0472(5) Uani 1 1 d . . . . .
 H60 H 1.2277 -0.1794 0.4963 0.057 Uiso 1 1 calc R . . . .
 C61 C 1.37695(15) 0.13142(12) 0.62276(14) 0.0641(8) Uani 1 1 d . . . . .
 H61 H 1.4107 0.0983 0.6296 0.077 Uiso 1 1 calc R . . . .
 C62 C 1.19934(13) 0.18043(11) 0.59242(11) 0.0506(6) Uani 1 1 d . . . . .
 C63 C 1.58424(14) 0.37863(12) 0.17661(10) 0.0521(6) Uani 1 1 d . . . . .
 C64 C 1.17101(13) 0.24059(10) 0.58634(10) 0.0464(5) Uani 1 1 d . . . . .
 C65 C 1.60421(14) 0.32425(12) 0.15759(10) 0.0516(6) Uani 1 1 d . . . . .
 C66 C 0.92776(14) 0.52350(12) 0.32451(11) 0.0535(6) Uani 1 1 d . . . . .
 H66 H 0.9355 0.5472 0.3465 0.064 Uiso 1 1 calc R . . . .
 C67 C 1.23522(12) 0.46249(11) 0.09091(11) 0.0507(6) Uani 1 1 d . . . . .
 C68 C 1.09949(13) 0.16184(10) 0.57305(11) 0.0490(6) Uani 1 1 d . . . . .
 C69 C 1.56294(16) 0.31057(13) 0.51706(11) 0.0569(6) Uani 1 1 d . . . . .
 H69 H 1.5428 0.3479 0.5286 0.068 Uiso 1 1 calc R . . . .
 C70 C 1.28230(14) -0.08586(12) 0.31889(10) 0.0517(6) Uani 1 1 d . . . . .
 C71 C 1.60061(15) 0.37270(12) 0.07039(11) 0.0555(6) Uani 1 1 d . . . . .
 H71 H 1.6059 0.3706 0.0336 0.067 Uiso 1 1 calc R . . . .
 C72 C 1.45248(13) 0.19302(12) 0.63051(11) 0.0515(6) Uani 1 1 d . . . . .
 H72 H 1.4880 0.1597 0.6328 0.062 Uiso 1 1 calc R . . . .
 C73 C 1.07684(13) 0.49476(11) 0.20581(11) 0.0489(6) Uani 1 1 d . . . . .
 C74 C 1.12536(13) 0.38542(12) 0.08093(12) 0.0556(7) Uani 1 1 d . . . . .
 C75 C 1.18225(14) -0.10870(12) 0.38698(11) 0.0527(6) Uani 1 1 d . . . . .
 H75 H 1.1341 -0.1074 0.3984 0.063 Uiso 1 1 calc R . . . .
 C76 C 0.96763(13) 0.47413(11) 0.24374(10) 0.0491(6) Uani 1 1 d . . . . .
 C77 C 1.25059(12) 0.50720(11) 0.11729(10) 0.0461(5) Uani 1 1 d . . . . .
 C78 C 1.59710(16) 0.27732(12) 0.29924(11) 0.0576(7) Uani 1 1 d . . . . .
 C79 C 1.05201(13) 0.42883(11) 0.15691(11) 0.0495(6) Uani 1 1 d . . . . .
 C80 C 1.47763(14) 0.61976(11) 0.05137(11) 0.0511(6) Uani 1 1 d . . . . .
 H80A H 1.4812 0.6326 0.0841 0.061 Uiso 1 1 calc R . . . .
 H80B H 1.4711 0.6541 0.0253 0.061 Uiso 1 1 calc R . . . .
 C81 C 1.74085(16) -0.03775(13) 0.18511(13) 0.0611(7) Uani 1 1 d . . . . .
 H81 H 1.7367 -0.0722 0.2084 0.073 Uiso 1 1 calc R . . . .
 C82 C 1.11807(13) 0.42552(11) 0.12034(12) 0.0525(6) Uani 1 1 d . . . . .
 C83 C 1.04424(14) 0.52887(12) 0.25457(11) 0.0538(6) Uani 1 1 d . . . . .
 C84 C 0.80833(13) 0.52474(10) 0.52743(10) 0.0447(5) Uani 1 1 d . . . . .
 H84A H 0.8332 0.5564 0.5211 0.054 Uiso 1 1 calc R . . . .
 H84B H 0.7712 0.5297 0.5613 0.054 Uiso 1 1 calc R . . . .
 C85 C 1.61301(15) 0.32228(13) 0.10318(11) 0.0573(6) Uani 1 1 d . . . . .
 H85 H 1.6276 0.2862 0.0887 0.069 Uiso 1 1 calc R . . . .
 C86 C 1.07199(13) 0.22148(10) 0.56696(10) 0.0464(5) Uani 1 1 d . . . . .
 C87 C 1.16243(14) 0.14123(11) 0.58694(12) 0.0515(6) Uani 1 1 d . . . . .
 C88 C 1.04843(14) 0.11291(12) 0.07268(12) 0.0554(6) Uani 1 1 d . . . . .
 H88 H 0.9997 0.1205 0.0872 0.066 Uiso 1 1 calc R . . . .
 C89 C 1.14145(13) 0.49300(11) 0.16863(11) 0.0492(6) Uani 1 1 d . . . . .
 C90 C 1.35908(15) -0.04793(13) 0.22672(11) 0.0584(7) Uani 1 1 d . . . . .
 C3CA C 1.31704(15) 0.12391(12) 0.61447(15) 0.0639(8) Uani 1 1 d . . . . .
 H3CA H 1.3101 0.0861 0.6159 0.077 Uiso 1 1 calc R . . . .
 C92 C 1.10833(13) 0.26075(10) 0.57410(10) 0.0448(5) Uani 1 1 d . . . . .
 C93 C 1.03144(13) 0.46331(11) 0.19953(11) 0.0477(6) Uani 1 1 d . . . . .
 C94 C 1.57778(16) 0.37425(12) 0.23589(10) 0.0562(6) Uani 1 1 d . . . . .
 C95 C 1.38911(14) 0.18592(12) 0.62133(12) 0.0548(6) Uani 1 1 d . . . . .
 C96 C 1.21112(14) -0.08284(12) 0.33733(11) 0.0536(6) Uani 1 1 d . . . . .
 C97 C 1.57227(17) 0.30364(13) 0.46087(11) 0.0608(7) Uani 1 1 d . . . . .
 C98 C 1.26279(15) 0.58907(14) 0.17301(12) 0.0605(7) Uani 1 1 d . . . . .
 H98 H 1.2670 0.6173 0.1923 0.073 Uiso 1 1 calc R . . . .
 C99 C 1.76272(15) -0.10072(14) 0.07482(12) 0.0595(7) Uani 1 1 d . . . . .
 H99A H 1.7714 -0.0695 0.0455 0.071 Uiso 1 1 calc R . . . .
 H99B H 1.7819 -0.1381 0.0594 0.071 Uiso 1 1 calc R . . . .
 C100 C 1.09205(15) 0.08432(13) 0.10829(12) 0.0611(7) Uani 1 1 d . . . . .
 C101 C 1.00614(13) 0.25349(10) 0.55124(11) 0.0461(5) Uani 1 1 d . . . . .
 C102 C 1.65934(14) 0.17970(12) 0.16257(10) 0.0533(6) Uani 1 1 d . . . . .
 C103 C 1.16356(15) 0.07569(13) 0.09038(12) 0.0590(7) Uani 1 1 d . . . . .
 H103 H 1.1850 0.0886 0.0545 0.071 Uiso 1 1 calc R . . . .
 C104 C 1.29685(14) -0.05430(12) 0.26428(11) 0.0554(6) Uani 1 1 d . . . . .
 C105 C 1.54372(15) -0.06254(14) 0.15572(11) 0.0594(7) Uani 1 1 d . . . . .
 H105 H 1.5716 -0.0873 0.1767 0.071 Uiso 1 1 calc R . . A .
 C106 C 1.72563(16) 0.19338(13) 0.12202(12) 0.0605(7) Uani 1 1 d . . . . .
 H10A H 1.7468 0.1617 0.0987 0.073 Uiso 1 1 calc R . . . .
 H10B H 1.7129 0.2291 0.0990 0.073 Uiso 1 1 calc R . . . .
 C107 C 1.26690(14) 0.17194(11) 0.60398(12) 0.0543(6) Uani 1 1 d . . . . .
 C108 C 1.20341(15) 0.04836(14) 0.12465(12) 0.0620(7) Uani 1 1 d . . . . .
 C109 C 1.65646(16) 0.12544(12) 0.24933(11) 0.0576(7) Uani 1 1 d . . . . .
 C110 C 1.59967(18) 0.24631(13) 0.38790(11) 0.0629(7) Uani 1 1 d . . . . .
 C111 C 1.18093(13) 0.07516(11) 0.59382(12) 0.0533(6) Uani 1 1 d . . . . .
 C112 C 1.61114(14) 0.28016(12) 0.20346(10) 0.0525(6) Uani 1 1 d . . . . .
 C113 C 1.71054(15) 0.01851(12) 0.20696(12) 0.0592(7) Uani 1 1 d . . . . .
 C114 C 1.60481(17) 0.17741(13) 0.13425(11) 0.0605(7) Uani 1 1 d . . . . .
 H11A H 1.5977 0.2135 0.1102 0.073 Uiso 1 1 calc R . . . .
 H11B H 1.6234 0.1450 0.1116 0.073 Uiso 1 1 calc R . . . .
 C115 C 1.17393(15) 0.02759(14) 0.17747(12) 0.0623(7) Uani 1 1 d . . . . .
 C116 C 1.63137(14) 0.21944(12) 0.20737(11) 0.0534(6) Uani 1 1 d . . . . .
 C117 C 1.24800(14) 0.31324(11) 0.54213(12) 0.0551(6) Uani 1 1 d . U . . .
 H11C H 1.2100 0.3458 0.5363 0.066 Uiso 1 1 calc R . . . .
 H11D H 1.2839 0.3297 0.5480 0.066 Uiso 1 1 calc R . . . .
 C118 C 1.59421(18) 0.24955(12) 0.44112(11) 0.0617(7) Uani 1 1 d . . . . .
 H118 H 1.6052 0.2155 0.4639 0.074 Uiso 1 1 calc R . . . .
 C119 C 0.86710(14) 0.50259(12) 0.34007(11) 0.0533(6) Uani 1 1 d . . . . .
 C120 C 1.17921(15) 0.36305(15) 0.03833(15) 0.0718(10) Uani 1 1 d . . . . .
 H120 H 1.2224 0.3738 0.0297 0.086 Uiso 1 1 calc R . . . .
 C121 C 1.6620(2) 0.07438(13) 0.28340(13) 0.0710(9) Uani 1 1 d . . . . .
 H121 H 1.6477 0.0756 0.3211 0.085 Uiso 1 1 calc R . . . .
 C122 C 1.18124(15) 0.05115(12) 0.65198(13) 0.0608(7) Uani 1 1 d . . . . .
 H12A H 1.1935 0.0085 0.6540 0.073 Uiso 1 1 calc R . . . .
 H12B H 1.2178 0.0639 0.6610 0.073 Uiso 1 1 calc R . . . .
 C123 C 1.01073(17) 0.24562(11) 0.49291(12) 0.0593(6) Uani 1 1 d . U . . .
 H12C H 1.0100 0.2049 0.4915 0.071 Uiso 1 1 calc R . . . .
 H12D H 0.9688 0.2700 0.4838 0.071 Uiso 1 1 calc R . . . .
 C124 C 1.59423(15) 0.30921(12) 0.24994(11) 0.0546(6) Uani 1 1 d . . . . .
 C125 C 1.61541(16) 0.21638(12) 0.30367(11) 0.0585(7) Uani 1 1 d . . . . .
 C126 C 1.18946(14) 0.31090(11) 0.64244(12) 0.0548(6) Uani 1 1 d . . . . .
 H12E H 1.2286 0.3186 0.6522 0.066 Uiso 1 1 calc R . . . .
 H12F H 1.1629 0.3487 0.6307 0.066 Uiso 1 1 calc R . . . .
 C127 C 1.79779(15) -0.09802(13) 0.11719(13) 0.0632(7) Uani 1 1 d . . . . .
 H12G H 1.7872 -0.1279 0.1474 0.076 Uiso 1 1 calc R . . . .
 H12H H 1.8484 -0.1052 0.1017 0.076 Uiso 1 1 calc R . . . .
 C128 C 1.6885(2) 0.02179(13) 0.26198(13) 0.0707(9) Uani 1 1 d . . . . .
 H128 H 1.6917 -0.0128 0.2855 0.085 Uiso 1 1 calc R . . . .
 C129 C 1.28110(15) 0.03848(16) 0.11136(13) 0.0694(9) Uani 1 1 d . . . . .
 C130 C 1.20380(15) 0.56606(14) 0.19024(13) 0.0629(8) Uani 1 1 d . . . . .
 H130 H 1.1683 0.5787 0.2210 0.076 Uiso 1 1 calc R . . . .
 C131 C 1.58645(17) 0.29620(12) 0.35290(11) 0.0605(7) Uani 1 1 d . . . . .
 C132 C 1.47316(14) -0.05185(14) 0.17495(11) 0.0583(7) Uani 1 1 d . . . B 1
 C133 C 1.23817(15) 0.48608(14) 0.03229(12) 0.0613(7) Uani 1 1 d . . . . .
 H13A H 1.2855 0.4916 0.0139 0.074 Uiso 1 1 calc R . . . .
 H13B H 1.2296 0.4565 0.0147 0.074 Uiso 1 1 calc R . . . .
 C134 C 1.23264(14) -0.03073(13) 0.25193(11) 0.0577(7) Uani 1 1 d . . . . .
 C135 C 1.35704(15) -0.01605(15) 0.17666(12) 0.0655(8) Uani 1 1 d . . . . .
 C136 C 1.5585(2) 0.35245(13) 0.42647(12) 0.0691(8) Uani 1 1 d . . . . .
 H136 H 1.5437 0.3892 0.4399 0.083 Uiso 1 1 calc R . . . .
 C137 C 1.06253(16) 0.06489(16) 0.16093(14) 0.0728(9) Uani 1 1 d . . . . .
 H137 H 1.0137 0.0707 0.1737 0.087 Uiso 1 1 calc R . . . .
 C138 C 1.17309(15) -0.04712(13) 0.29750(11) 0.0602(7) Uani 1 1 d . . . . .
 C139 C 1.6185(2) 0.19151(13) 0.36034(11) 0.0689(9) Uani 1 1 d . . . . .
 C140 C 0.98757(16) 0.34493(13) 0.18172(13) 0.0636(8) Uani 1 1 d . . . . .
 H14A H 0.9489 0.3617 0.2112 0.076 Uiso 1 1 calc R . . . .
 H14B H 0.9698 0.3209 0.1643 0.076 Uiso 1 1 calc R . . . .
 C141 C 1.44890(14) -0.14052(13) 0.23419(11) 0.0561(6) Uani 1 1 d . . . . .
 H14C H 1.4984 -0.1547 0.2326 0.067 Uiso 1 1 calc R . . . .
 H14D H 1.4220 -0.1546 0.2699 0.067 Uiso 1 1 calc R . . . .
 C142 C 1.63277(19) 0.40365(14) 0.24343(13) 0.0673(8) Uani 1 1 d . . . . .
 H14E H 1.6209 0.4454 0.2318 0.081 Uiso 1 1 calc R . . . .
 H14F H 1.6299 0.3997 0.2821 0.081 Uiso 1 1 calc R . . . .
 C143 C 1.43351(18) -0.16679(14) 0.19182(12) 0.0660(7) Uani 1 1 d . . . . .
 H14G H 1.3831 -0.1572 0.1962 0.079 Uiso 1 1 calc R . . . .
 H14H H 1.4560 -0.1498 0.1559 0.079 Uiso 1 1 calc R . . . .
 C144 C 1.16931(15) 0.32490(15) 0.00839(15) 0.0705(9) Uani 1 1 d . . . . .
 H144 H 1.2063 0.3098 -0.0205 0.085 Uiso 1 1 calc R . . . .
 C145 C 1.63212(15) 0.18793(12) 0.25748(11) 0.0563(7) Uani 1 1 d . . . . .
 C146 C 1.5658(2) 0.34916(13) 0.37275(12) 0.0712(9) Uani 1 1 d . . . . .
 H146 H 1.5565 0.3834 0.3497 0.085 Uiso 1 1 calc R . . . .
 C147 C 1.01050(13) 0.39440(11) 0.14051(11) 0.0512(6) Uani 1 1 d . . . . .
 C148 C 1.29020(14) 0.40604(12) 0.09455(15) 0.0646(8) Uani 1 1 d . . . . .
 H14I H 1.2806 0.3768 0.0771 0.077 Uiso 1 1 calc R . . . .
 H14J H 1.3359 0.4137 0.0737 0.077 Uiso 1 1 calc R . . . .
 C149 C 1.18797(18) 0.54215(15) 0.02407(13) 0.0679(8) Uani 1 1 d . . . . .
 H14K H 1.1881 0.5691 0.0485 0.082 Uiso 1 1 calc R . . . .
 H14L H 1.1409 0.5346 0.0338 0.082 Uiso 1 1 calc R . . . .
 C150 C 1.23169(15) 0.00006(14) 0.20235(12) 0.0628(7) Uani 1 1 d . . . . .
 C1CA C 0.94790(13) 0.43515(14) 0.12256(13) 0.0623(8) Uani 1 1 d . . . . .
 H1CA H 0.9251 0.4114 0.1092 0.075 Uiso 1 1 calc R . . . .
 H1CB H 0.9142 0.4521 0.1545 0.075 Uiso 1 1 calc R . . . .
 C152 C 1.45454(16) -0.05109(15) 0.27179(12) 0.0655(7) Uani 1 1 d . U . . .
 H15A H 1.4346 -0.0702 0.3074 0.079 Uiso 1 1 calc R . . . .
 H15B H 1.5054 -0.0627 0.2644 0.079 Uiso 1 1 calc R . . . .
 C153 C 1.6496(3) -0.0476(5) 0.0841(2) 0.0555(17) Uani 0.84(3) 1 d . . P C 1
 H153 H 1.6697 -0.0195 0.0587 0.067 Uiso 0.84(3) 1 calc R . P C 1
 C154 C 1.27860(19) 0.28226(15) 0.49166(14) 0.0711(7) Uani 1 1 d . U . . .
 H15C H 1.3115 0.2462 0.4990 0.085 Uiso 1 1 calc R . . . .
 H15D H 1.2412 0.2715 0.4821 0.085 Uiso 1 1 calc R . . . .
 C155 C 1.02679(16) 0.59431(13) 0.23825(13) 0.0667(9) Uani 1 1 d . . . . .
 H15E H 1.0707 0.6074 0.2221 0.080 Uiso 1 1 calc R . . . .
 H15F H 1.0028 0.6139 0.2712 0.080 Uiso 1 1 calc R . . . .
 C156 C 1.77902(17) 0.20124(16) 0.14725(14) 0.0704(8) Uani 1 1 d . . . . .
 H15G H 1.7589 0.2342 0.1692 0.084 Uiso 1 1 calc R . . . .
 H15H H 1.7906 0.1662 0.1714 0.084 Uiso 1 1 calc R . . . .
 C157 C 1.08660(15) 0.51336(16) 0.29591(13) 0.0690(7) Uani 1 1 d D U . . .
 H15I H 1.1338 0.5191 0.2774 0.083 Uiso 0.772(7) 1 calc R . P D 1
 H15J H 1.0660 0.5412 0.3232 0.083 Uiso 0.772(7) 1 calc R . P D 1
 H15K H 1.0557 0.5235 0.3314 0.083 Uiso 0.228(7) 1 calc R . P D 2
 H15L H 1.1221 0.5369 0.2856 0.083 Uiso 0.228(7) 1 calc R . P D 2
 C158 C 1.43246(13) -0.07369(13) 0.22913(10) 0.0533(6) Uani 1 1 d . . . . .
 C159 C 1.10258(17) 0.03712(17) 0.19544(14) 0.0746(9) Uani 1 1 d . . . . .
 H159 H 1.0810 0.0246 0.2314 0.090 Uiso 1 1 calc R . . . .
 C2CA C 1.11302(18) 0.06929(15) 0.69423(14) 0.0690(8) Uani 1 1 d . . . . .
 H2CA H 1.0991 0.1120 0.6908 0.083 Uiso 1 1 calc R . . . .
 H2CB H 1.0770 0.0543 0.6868 0.083 Uiso 1 1 calc R . . . .
 C161 C 1.50380(17) 0.40475(13) 0.26374(11) 0.0636(8) Uani 1 1 d . . . . .
 H16A H 1.5012 0.4078 0.3014 0.076 Uiso 1 1 calc R . . . .
 H16B H 1.4943 0.4445 0.2460 0.076 Uiso 1 1 calc R . . . .
 C162 C 0.9814(2) 0.61487(14) 0.19831(15) 0.0789(10) Uani 1 1 d . . . . .
 H16C H 0.9465 0.5910 0.2065 0.095 Uiso 0.600(5) 1 calc R . P E 1
 H16D H 0.9568 0.6555 0.2027 0.095 Uiso 0.600(5) 1 calc R . P E 1
 H16E H 0.9340 0.6272 0.2213 0.095 Uiso 0.400(5) 1 calc R . P E 2
 H16F H 0.9817 0.5791 0.1843 0.095 Uiso 0.400(5) 1 calc R . P E 2
 C163 C 1.84438(19) 0.21202(16) 0.10630(15) 0.0772(9) Uani 1 1 d . . . . .
 H16G H 1.8322 0.2441 0.0795 0.093 Uiso 1 1 calc R . . . .
 H16H H 1.8674 0.1771 0.0873 0.093 Uiso 1 1 calc R . . . .
 C164 C 1.57455(16) -0.03729(17) 0.10556(13) 0.0741(9) Uani 1 1 d . . . . .
 C165 C 1.4588(2) -0.23158(17) 0.19542(16) 0.0834(10) Uani 1 1 d . . . . .
 H16I H 1.4365 -0.2484 0.2315 0.100 Uiso 1 1 calc R . . . .
 H16J H 1.5092 -0.2410 0.1910 0.100 Uiso 1 1 calc R . . . .
 C166 C 1.29431(15) 0.00728(15) 0.16421(12) 0.0668(8) Uani 1 1 d . . . . .
 C167 C 1.42981(16) -0.01752(18) 0.14476(13) 0.0768(10) Uani 1 1 d . . . . .
 C168 C 1.6881(2) 0.15652(14) 0.36423(13) 0.0777(10) Uani 1 1 d . . . . .
 H16K H 1.6889 0.1506 0.4022 0.093 Uiso 1 1 calc R . . . .
 H16L H 1.6950 0.1181 0.3523 0.093 Uiso 1 1 calc R . . . .
 C169 C 1.24668(16) 0.04948(14) 0.55256(16) 0.0719(7) Uani 1 1 d . U . . .
 H16M H 1.2867 0.0569 0.5612 0.086 Uiso 0.756(5) 1 calc R . P F 1
 H16N H 1.2515 0.0071 0.5562 0.086 Uiso 0.756(5) 1 calc R . P F 1
 H16O H 1.2364 0.0670 0.5182 0.086 Uiso 0.244(5) 1 calc R . P F 2
 H16P H 1.2805 0.0698 0.5564 0.086 Uiso 0.244(5) 1 calc R . P F 2
 C170 C 1.0722(2) 0.25985(17) 0.45081(16) 0.0850(8) Uani 1 1 d . U . . .
 H17A H 1.1142 0.2363 0.4604 0.102 Uiso 0.662(6) 1 calc R . P G 1
 H17B H 1.0721 0.3009 0.4513 0.102 Uiso 0.662(6) 1 calc R . P G 1
 H17C H 1.0821 0.2954 0.4582 0.102 Uiso 0.338(6) 1 calc R . P G 2
 H17D H 1.0624 0.2672 0.4154 0.102 Uiso 0.338(6) 1 calc R . P G 2
 C171 C 1.13457(19) -0.08436(18) 0.28050(16) 0.0839(8) Uani 1 1 d . U . . .
 H17E H 1.1071 -0.0599 0.2568 0.101 Uiso 1 1 calc R . . . .
 H17F H 1.1022 -0.0994 0.3127 0.101 Uiso 1 1 calc R . . . .
 C172 C 1.5357(2) 0.17008(19) 0.17139(17) 0.0831(10) Uani 1 1 d . . . . .
 H17G H 1.5434 0.1358 0.1973 0.100 Uiso 1 1 calc R . . . .
 H17H H 1.5155 0.2041 0.1920 0.100 Uiso 1 1 calc R . . . .
 C173 C 1.3037(2) -0.0610(2) 0.07662(16) 0.0949(12) Uani 1 1 d . . . . .
 H17I H 1.2544 -0.0604 0.0946 0.114 Uiso 1 1 calc R . . . .
 H17J H 1.3306 -0.0823 0.1019 0.114 Uiso 1 1 calc R . . . .
 C174 C 1.2993(2) 0.0982(2) 0.09715(17) 0.0912(13) Uani 1 1 d . . . . .
 H17K H 1.2831 0.1177 0.0656 0.109 Uiso 1 1 calc R . . . .
 H17L H 1.3502 0.0930 0.0870 0.109 Uiso 1 1 calc R . . . .
 C175 C 1.31379(18) 0.00062(19) 0.06487(14) 0.0856(12) Uani 1 1 d . . . . .
 H17M H 1.2946 0.0194 0.0345 0.103 Uiso 1 1 calc R . . . .
 H17N H 1.3640 -0.0006 0.0531 0.103 Uiso 1 1 calc R . . . .
 C176 C 0.9648(2) 0.48354(18) 0.07992(18) 0.0901(11) Uani 1 1 d . . . . .
 H17O H 0.9972 0.4663 0.0477 0.108 Uiso 1 1 calc R . . . .
 H17P H 0.9896 0.5060 0.0927 0.108 Uiso 1 1 calc R . . . .
 C177 C 1.1235(2) 0.00629(19) 0.32456(15) 0.1023(11) Uani 1 1 d D U . . .
 H17Q H 1.0872 -0.0067 0.3549 0.123 Uiso 0.468(5) 1 calc R . P H 1
 H17R H 1.1008 0.0318 0.2984 0.123 Uiso 0.468(5) 1 calc R . P H 1
 H17S H 1.0795 0.0095 0.3160 0.123 Uiso 0.532(5) 1 calc R . P H 2
 H17T H 1.1147 -0.0056 0.3635 0.123 Uiso 0.532(5) 1 calc R . P H 2
 C178 C 1.2043(3) 0.5706(2) -0.03280(16) 0.0940(12) Uani 1 1 d . . . . .
 H17U H 1.2067 0.5430 -0.0575 0.113 Uiso 1 1 calc R . . . .
 H17V H 1.2502 0.5803 -0.0419 0.113 Uiso 1 1 calc R . . . .
 C180 C 1.7470(2) 0.1839(2) 0.33147(17) 0.0952(14) Uani 1 1 d . . . . .
 H18A H 1.7455 0.1915 0.2936 0.114 Uiso 1 1 calc R . . . .
 H18B H 1.7421 0.2214 0.3446 0.114 Uiso 1 1 calc R . . . .
 C181 C 1.8945(2) 0.22691(19) 0.13060(18) 0.0867(10) Uani 1 1 d . . . . .
 H18C H 1.8721 0.2614 0.1495 0.130 Uiso 1 1 calc R . . . .
 H18D H 1.9352 0.2343 0.1021 0.130 Uiso 1 1 calc R . . . .
 H18E H 1.9087 0.1946 0.1559 0.130 Uiso 1 1 calc R . . . .
 C182 C 1.4489(2) 0.37531(16) 0.26325(18) 0.0869(11) Uani 1 1 d . . . . .
 H18F H 1.4506 0.3400 0.2888 0.104 Uiso 1 1 calc R . . . .
 H18G H 1.4585 0.3632 0.2271 0.104 Uiso 1 1 calc R . . . .
 C184 C 1.2947(2) 0.38046(16) 0.1500(2) 0.0925(13) Uani 1 1 d . . . . .
 H18H H 1.2512 0.3681 0.1698 0.111 Uiso 1 1 calc R . . . .
 H18I H 1.2994 0.4106 0.1692 0.111 Uiso 1 1 calc R . . . .
 C186 C 1.4268(2) 0.3413(2) 0.12187(18) 0.0902(11) Uani 1 1 d . . . . .
 H18J H 1.4292 0.3555 0.0843 0.135 Uiso 1 1 calc R . . . .
 H18K H 1.4622 0.3060 0.1237 0.135 Uiso 1 1 calc R . . . .
 H18L H 1.4345 0.3707 0.1396 0.135 Uiso 1 1 calc R . . . .
 C187 C 1.1158(2) 0.0485(2) 0.75071(17) 0.0898(11) Uani 1 1 d . . . . .
 H18M H 1.0721 0.0666 0.7754 0.108 Uiso 0.489(8) 1 calc R . P I 1
 H18N H 1.1537 0.0614 0.7575 0.108 Uiso 0.489(8) 1 calc R . P I 1
 H18O H 1.1501 0.0645 0.7594 0.108 Uiso 0.511(8) 1 calc R . P I 2
 H18P H 1.1300 0.0058 0.7548 0.108 Uiso 0.511(8) 1 calc R . P I 2
 C189 C 1.8148(3) 0.1457(2) 0.3349(2) 0.1075(16) Uani 1 1 d . . . . .
 H18Q H 1.8174 0.1413 0.3724 0.129 Uiso 0.717(7) 1 calc R . P J 1
 H18R H 1.8169 0.1070 0.3255 0.129 Uiso 0.717(7) 1 calc R . P J 1
 H18S H 1.8048 0.1155 0.3649 0.129 Uiso 0.283(7) 1 calc R . P J 2
 H18T H 1.8404 0.1693 0.3454 0.129 Uiso 0.283(7) 1 calc R . P J 2
 C190 C 1.4437(3) -0.2588(2) 0.15373(18) 0.1003(13) Uani 1 1 d . . . . .
 H19A H 1.3937 -0.2506 0.1586 0.151 Uiso 1 1 calc R . . . .
 H19B H 1.4614 -0.3006 0.1576 0.151 Uiso 1 1 calc R . . . .
 H19C H 1.4661 -0.2427 0.1179 0.151 Uiso 1 1 calc R . . . .
 C192 C 1.5615(3) 0.15627(15) 0.38834(14) 0.0869(9) Uani 1 1 d . U . . .
 H19D H 1.5745 0.1195 0.3720 0.104 Uiso 0.555(5) 1 calc R . P K 1
 H19E H 1.5611 0.1465 0.4265 0.104 Uiso 0.555(5) 1 calc R . P K 1
 H19F H 1.5174 0.1848 0.3984 0.104 Uiso 0.445(5) 1 calc R . P K 2
 H19G H 1.5577 0.1352 0.3605 0.104 Uiso 0.445(5) 1 calc R . P K 2
 C193 C 1.3557(2) 0.32844(18) 0.1500(3) 0.1190(19) Uani 1 1 d . . . . .
 H19H H 1.3544 0.3132 0.1876 0.143 Uiso 1 1 calc R . . . .
 H19I H 1.3493 0.2977 0.1325 0.143 Uiso 1 1 calc R . . . .
 C194 C 1.1144(3) 0.2150(2) 0.76992(17) 0.0956(12) Uani 1 1 d . . . . .
 H19J H 1.1034 0.2437 0.7953 0.143 Uiso 0.739(6) 1 calc R . P L 1
 H19K H 1.1343 0.1771 0.7858 0.143 Uiso 0.739(6) 1 calc R . P L 1
 H19L H 1.0722 0.2130 0.7617 0.143 Uiso 0.739(6) 1 calc R . P L 1
 H19M H 1.1621 0.1930 0.7653 0.143 Uiso 0.261(6) 1 calc R . P L 2
 H19N H 1.0829 0.1884 0.7820 0.143 Uiso 0.261(6) 1 calc R . P L 2
 H19O H 1.1035 0.2421 0.7967 0.143 Uiso 0.261(6) 1 calc R . P L 2
 C195 C 1.0417(2) 0.30738(18) 0.2048(2) 0.0969(13) Uani 1 1 d . . . . .
 H19P H 1.0532 0.3297 0.2279 0.116 Uiso 1 1 calc R . . . .
 H19Q H 1.0836 0.2965 0.1753 0.116 Uiso 1 1 calc R . . . .
 C199 C 1.7591(3) 0.4059(2) 0.2252(2) 0.0994(13) Uani 1 1 d . . . . .
 H19R H 1.8062 0.3852 0.2077 0.119 Uiso 0.634(7) 1 calc R . P M 1
 H19S H 1.7534 0.4015 0.2643 0.119 Uiso 0.634(7) 1 calc R . P M 1
 H19T H 1.7947 0.4154 0.1924 0.119 Uiso 0.366(7) 1 calc R . P M 2
 H19U H 1.7376 0.4401 0.2454 0.119 Uiso 0.366(7) 1 calc R . P M 2
 C201 C 1.0920(4) 0.4566(3) 0.3230(3) 0.0951(15) Uani 0.772(7) 1 d . U P D 1
 H20A H 1.0973 0.4296 0.2967 0.114 Uiso 0.772(7) 1 calc R . P D 1
 H20B H 1.0479 0.4552 0.3506 0.114 Uiso 0.772(7) 1 calc R . P D 1
 C202 C 0.9339(3) 0.2280(4) 0.6463(2) 0.132(2) Uani 1 1 d . . . . .
 H20C H 0.8857 0.2242 0.6635 0.158 Uiso 1 1 calc R . . . .
 H20D H 0.9628 0.1888 0.6508 0.158 Uiso 1 1 calc R . . . .
 C203 C 1.1854(3) -0.1374(2) 0.2498(2) 0.1091(13) Uani 1 1 d . U . . .
 H20E H 1.2295 -0.1255 0.2312 0.131 Uiso 1 1 calc R . . . .
 H20F H 1.1950 -0.1694 0.2774 0.131 Uiso 1 1 calc R . . . .
 C206 C 1.1508(4) 0.6257(2) -0.0413(2) 0.1206(19) Uani 1 1 d . . . . .
 H20G H 1.1054 0.6163 -0.0332 0.181 Uiso 1 1 calc R . . . .
 H20H H 1.1639 0.6423 -0.0787 0.181 Uiso 1 1 calc R . . . .
 H20I H 1.1490 0.6537 -0.0176 0.181 Uiso 1 1 calc R . . . .
 C208 C 1.2674(3) 0.1380(2) 0.1436(2) 0.1139(18) Uani 1 1 d . . . . .
 H20J H 1.2958 0.1241 0.1692 0.137 Uiso 0.551(6) 1 calc R . P N 1
 H20K H 1.2213 0.1298 0.1622 0.137 Uiso 0.551(6) 1 calc R . P N 1
 H20L H 1.2164 0.1466 0.1538 0.137 Uiso 0.449(6) 1 calc R . P N 2
 H20M H 1.2843 0.1216 0.1755 0.137 Uiso 0.449(6) 1 calc R . P N 2
 C210 C 1.4846(3) 0.1632(3) 0.1450(3) 0.128(2) Uani 1 1 d . . . . .
 H21A H 1.4389 0.1694 0.1716 0.154 Uiso 0.481(9) 1 calc R . P O 1
 H21B H 1.4825 0.1948 0.1157 0.154 Uiso 0.481(9) 1 calc R . P O 1
 H21C H 1.4757 0.1994 0.1214 0.154 Uiso 0.519(9) 1 calc R . P O 2
 H21D H 1.5086 0.1323 0.1211 0.154 Uiso 0.519(9) 1 calc R . P O 2
 C211 C 1.1657(4) -0.1603(4) 0.2115(3) 0.145(2) Uani 1 1 d . U . . .
 H21E H 1.1549 -0.1292 0.1835 0.174 Uiso 1 1 calc R . . . .
 H21F H 1.1237 -0.1757 0.2295 0.174 Uiso 1 1 calc R . . . .
 C215 C 1.3157(3) 0.31876(19) 0.44444(18) 0.0994(12) Uani 1 1 d . U . . .
 H21G H 1.3257 0.2995 0.4117 0.119 Uiso 1 1 calc R . . . .
 H21H H 1.2838 0.3564 0.4400 0.119 Uiso 1 1 calc R . . . .
 C216 C 0.9832(4) 0.6433(3) 0.1049(3) 0.0858(14) Uani 0.600(5) 1 d . . P E 1
 H21I H 0.9428 0.6271 0.1097 0.129 Uiso 0.600(5) 1 calc R . P E 1
 H21J H 1.0123 0.6404 0.0681 0.129 Uiso 0.600(5) 1 calc R . P E 1
 H21K H 0.9680 0.6839 0.1120 0.129 Uiso 0.600(5) 1 calc R . P E 1
 C217 C 1.0228(4) 0.25185(19) 0.2381(3) 0.141(2) Uani 1 1 d . . . . .
 H21L H 1.0471 0.2411 0.2666 0.169 Uiso 0.641(9) 1 calc R . P P 1
 H21M H 0.9726 0.2595 0.2556 0.169 Uiso 0.641(9) 1 calc R . P P 1
 H21N H 0.9927 0.2653 0.2727 0.169 Uiso 0.359(9) 1 calc R . P P 2
 H21O H 0.9918 0.2421 0.2205 0.169 Uiso 0.359(9) 1 calc R . P P 2
 C219 C 1.3637(4) 0.4634(3) 0.2370(4) 0.164(3) Uani 1 1 d . . . . .
 H21P H 1.3960 0.4883 0.2327 0.246 Uiso 1 1 calc R . . . .
 H21Q H 1.3162 0.4855 0.2489 0.246 Uiso 1 1 calc R . . . .
 H21R H 1.3705 0.4491 0.2026 0.246 Uiso 1 1 calc R . . . .
 C223 C 1.2571(5) 0.2075(4) 0.1351(4) 0.0936(19) Uani 0.551(6) 1 d . . P N 1
 H22C H 1.3027 0.2161 0.1153 0.112 Uiso 0.551(6) 1 calc R . P N 1
 H22D H 1.2267 0.2219 0.1109 0.112 Uiso 0.551(6) 1 calc R . P N 1
 C225 C 1.7061(2) 0.3798(2) 0.2134(2) 0.1042(15) Uani 1 1 d . . . . .
 H22E H 1.7102 0.3869 0.1745 0.125 Uiso 1 1 calc R . . . .
 H22F H 1.7170 0.3375 0.2228 0.125 Uiso 1 1 calc R . . . .
 C226 C 1.1277(5) -0.0222(4) 0.7645(4) 0.0997(18) Uani 0.489(8) 1 d . . P I 1
 H22G H 1.0905 -0.0356 0.7577 0.150 Uiso 0.489(8) 1 calc R . P I 1
 H22H H 1.1274 -0.0326 0.8022 0.150 Uiso 0.489(8) 1 calc R . P I 1
 H22I H 1.1722 -0.0406 0.7417 0.150 Uiso 0.489(8) 1 calc R . P I 1
 C227 C 1.2497(3) 0.0715(2) 0.4970(2) 0.0870(11) Uani 0.756(5) 1 d . U P F 1
 H22J H 1.2503 0.1131 0.4921 0.104 Uiso 0.756(5) 1 calc R . P F 1
 H22K H 1.2075 0.0676 0.4890 0.104 Uiso 0.756(5) 1 calc R . P F 1
 C229 C 1.4333(3) 0.0135(2) 0.2743(2) 0.1073(14) Uani 1 1 d . U . . .
 H22L H 1.3823 0.0245 0.2857 0.129 Uiso 1 1 calc R . . . .
 H22M H 1.4487 0.0327 0.2377 0.129 Uiso 1 1 calc R . . . .
 C231 C 1.2229(5) -0.2078(4) 0.1859(3) 0.169(3) Uani 1 1 d . U . . .
 H23C H 1.2641 -0.1923 0.1673 0.253 Uiso 1 1 calc R . . . .
 H23D H 1.2083 -0.2233 0.1600 0.253 Uiso 1 1 calc R . . . .
 H23E H 1.2335 -0.2386 0.2135 0.253 Uiso 1 1 calc R . . . .
 C232 C 1.1504(4) 0.4342(3) 0.3501(3) 0.1107(16) Uani 0.772(7) 1 d . U P D 1
 H23F H 1.1926 0.4429 0.3234 0.133 Uiso 0.772(7) 1 calc R . P D 1
 H23G H 1.1403 0.4590 0.3792 0.133 Uiso 0.772(7) 1 calc R . P D 1
 C233 C 1.3254(4) -0.0934(3) 0.0272(2) 0.1209(17) Uani 1 1 d . . . . .
 H23H H 1.2933 -0.0758 0.0049 0.145 Uiso 1 1 calc R . . . .
 H23I H 1.3720 -0.0882 0.0060 0.145 Uiso 1 1 calc R . . . .
 C236 C 1.8713(4) 0.1658(3) 0.3019(2) 0.0891(15) Uani 0.717(7) 1 d . . P J 1
 H23J H 1.8697 0.1697 0.2645 0.134 Uiso 0.717(7) 1 calc R . P J 1
 H23K H 1.9136 0.1384 0.3060 0.134 Uiso 0.717(7) 1 calc R . P J 1
 H23L H 1.8707 0.2035 0.3117 0.134 Uiso 0.717(7) 1 calc R . P J 1
 C238 C 1.3126(4) 0.0401(3) 0.4577(3) 0.127(2) Uani 0.756(5) 1 d . U P F 1
 H23M H 1.3167 0.0616 0.4217 0.152 Uiso 0.756(5) 1 calc R . P F 1
 H23N H 1.3544 0.0397 0.4685 0.152 Uiso 0.756(5) 1 calc R . P F 1
 C239 C 1.4909(5) 0.1852(3) 0.3856(3) 0.0980(13) Uani 0.555(5) 1 d . U P K 1
 H23O H 1.4894 0.1897 0.3478 0.118 Uiso 0.555(5) 1 calc R . P K 1
 H23P H 1.4801 0.2243 0.3972 0.118 Uiso 0.555(5) 1 calc R . P K 1
 C241 C 0.9481(3) 0.2600(3) 0.6792(2) 0.129(2) Uani 1 1 d . . . . .
 H24A H 0.9524 0.2973 0.6573 0.155 Uiso 0.598(7) 1 calc R . P Q 1
 H24B H 0.9955 0.2406 0.6810 0.155 Uiso 0.598(7) 1 calc R . P Q 1
 H24C H 0.9933 0.2707 0.6621 0.155 Uiso 0.402(7) 1 calc R . P Q 2
 H24D H 0.9501 0.2370 0.7140 0.155 Uiso 0.402(7) 1 calc R . P Q 2
 C242 C 1.3799(4) 0.3297(4) 0.4479(4) 0.178(3) Uani 1 1 d . U . . .
 H24E H 1.3707 0.3504 0.4792 0.266 Uiso 1 1 calc R . . . .
 H24F H 1.3996 0.3532 0.4154 0.266 Uiso 1 1 calc R . . . .
 H24G H 1.4127 0.2929 0.4514 0.266 Uiso 1 1 calc R . . . .
 C245 C 0.8909(5) 0.3140(4) 0.6881(3) 0.106(2) Uani 0.598(7) 1 d . . P Q 2
 H24H H 0.8902 0.3368 0.6536 0.159 Uiso 0.598(7) 1 calc R . P Q 2
 H24I H 0.8993 0.3370 0.7118 0.159 Uiso 0.598(7) 1 calc R . P Q 2
 H24J H 0.8465 0.3029 0.7045 0.159 Uiso 0.598(7) 1 calc R . P Q 2
 C246 C 1.1662(5) 0.0439(4) 0.3472(4) 0.1251(17) Uani 0.532(5) 1 d D U P H 1
 H24K H 1.2157 0.0289 0.3301 0.150 Uiso 0.532(5) 1 calc R . P H 1
 H24L H 1.1551 0.0839 0.3303 0.150 Uiso 0.532(5) 1 calc R . P H 1
 C252 C 1.3764(2) 0.4132(2) 0.2780(3) 0.1202(17) Uani 1 1 d . . . . .
 H25A H 1.3425 0.3891 0.2829 0.144 Uiso 1 1 calc R . . . .
 H25B H 1.3685 0.4281 0.3127 0.144 Uiso 1 1 calc R . . . .
 C253 C 1.3268(6) -0.1556(4) 0.0384(3) 0.186(4) Uani 1 1 d . . . . .
 H25C H 1.3594 -0.1738 0.0597 0.278 Uiso 1 1 calc R . . . .
 H25D H 1.3412 -0.1730 0.0046 0.278 Uiso 1 1 calc R . . . .
 H25E H 1.2806 -0.1614 0.0584 0.278 Uiso 1 1 calc R . . . .
 C255 C 1.2298(4) 0.2421(4) 0.1795(4) 0.105(2) Uani 0.551(6) 1 d . . P N 1
 H25F H 1.1825 0.2379 0.1980 0.158 Uiso 0.551(6) 1 calc R . P N 1
 H25G H 1.2295 0.2827 0.1662 0.158 Uiso 0.551(6) 1 calc R . P N 1
 H25H H 1.2587 0.2294 0.2044 0.158 Uiso 0.551(6) 1 calc R . P N 1
 C266 C 1.7494(4) 0.4696(3) 0.2042(3) 0.0896(15) Uani 0.634(7) 1 d . . P M 1
 H26A H 1.7553 0.4737 0.1655 0.134 Uiso 0.634(7) 1 calc R . P M 1
 H26B H 1.7837 0.4861 0.2117 0.134 Uiso 0.634(7) 1 calc R . P M 1
 H26C H 1.7029 0.4900 0.2221 0.134 Uiso 0.634(7) 1 calc R . P M 1
 C267 C 1.4350(6) 0.1533(4) 0.4199(4) 0.1193(17) Uani 0.555(5) 1 d . U P K 1
 H26D H 1.4419 0.1161 0.4055 0.143 Uiso 0.555(5) 1 calc R . P K 1
 H26E H 1.3892 0.1767 0.4175 0.143 Uiso 0.555(5) 1 calc R . P K 1
 C6 C 1.4611(5) 0.0367(3) 0.3115(5) 0.183(4) Uani 1 1 d D U . . .
 H6BD H 1.5120 0.0293 0.2989 0.220 Uiso 0.3333 1 calc R . P R 2
 H6BE H 1.4480 0.0168 0.3481 0.220 Uiso 0.3333 1 calc R . P R 2
 H6AB H 1.4437 0.0791 0.3091 0.220 Uiso 0.3333 1 calc R . P R 1
 H6AC H 1.4397 0.0214 0.3485 0.220 Uiso 0.3333 1 calc R . P R 1
 H6CF H 1.5007 0.0525 0.2880 0.220 Uiso 0.3333 1 calc R . P R 3
 H6CG H 1.4250 0.0705 0.3251 0.220 Uiso 0.3333 1 calc R . P R 3
 C3AA C 1.0233(4) 0.6104(3) 0.1429(2) 0.0798(13) Uani 0.600(5) 1 d . . P E 1
 H3AA H 1.0384 0.5694 0.1359 0.096 Uiso 0.600(5) 1 calc R . P E 1
 H3AB H 1.0650 0.6259 0.1372 0.096 Uiso 0.600(5) 1 calc R . P E 1
 C11 C 1.0403(5) 0.2047(3) 0.2069(4) 0.120(2) Uani 0.641(9) 1 d . . P P 1
 H11E H 1.0166 0.2151 0.1784 0.180 Uiso 0.641(9) 1 calc R . P P 1
 H11F H 1.0260 0.1710 0.2298 0.180 Uiso 0.641(9) 1 calc R . P P 1
 H11G H 1.0903 0.1955 0.1908 0.180 Uiso 0.641(9) 1 calc R . P P 1
 C3BA C 1.4939(6) 0.1123(5) 0.1239(8) 0.162(5) Uani 0.481(9) 1 d . . P O 1
 H3BA H 1.5379 0.1060 0.0961 0.242 Uiso 0.481(9) 1 calc R . P O 1
 H3BB H 1.4560 0.1145 0.1083 0.242 Uiso 0.481(9) 1 calc R . P O 1
 H3BC H 1.4944 0.0803 0.1524 0.242 Uiso 0.481(9) 1 calc R . P O 1
 C2BA C 1.3095(6) -0.0210(4) 0.4547(5) 0.181(5) Uani 0.756(5) 1 d . U P F 1
 H2BA H 1.3056 -0.0426 0.4902 0.271 Uiso 0.756(5) 1 calc R . P F 1
 H2BB H 1.3516 -0.0394 0.4294 0.271 Uiso 0.756(5) 1 calc R . P F 1
 H2BC H 1.2693 -0.0209 0.4426 0.271 Uiso 0.756(5) 1 calc R . P F 1
 C4AA C 1.1677(6) 0.3817(5) 0.3707(4) 0.204(4) Uani 1 1 d . U . . .
 H4AA H 1.1285 0.3717 0.3993 0.306 Uiso 0.772(7) 1 calc R . P D 1
 H4AB H 1.2066 0.3784 0.3856 0.306 Uiso 0.772(7) 1 calc R . P D 1
 H4AC H 1.1813 0.3554 0.3429 0.306 Uiso 0.772(7) 1 calc R . P D 1
 H4AD H 1.1353 0.4105 0.3936 0.306 Uiso 0.228(7) 1 calc R . P D 2
 H4AE H 1.2036 0.3605 0.3881 0.306 Uiso 0.228(7) 1 calc R . P D 2
 H4AF H 1.1430 0.3547 0.3650 0.306 Uiso 0.228(7) 1 calc R . P D 2
 C9 C 1.0437(5) 0.0680(4) 0.7893(4) 0.0997(18) Uani 0.511(8) 1 d . . P I 2
 H9A H 1.0296 0.1102 0.7848 0.150 Uiso 0.511(8) 1 calc R . P I 2
 H9B H 1.0456 0.0552 0.8264 0.150 Uiso 0.511(8) 1 calc R . P I 2
 H9C H 1.0103 0.0510 0.7813 0.150 Uiso 0.511(8) 1 calc R . P I 2
 C1A C 1.5645(6) 0.1122(4) 0.4379(4) 0.0980(13) Uani 0.445(5) 1 d . U P K 2
 H1AB H 1.6049 0.0802 0.4274 0.118 Uiso 0.445(5) 1 calc R . P K 2
 H1AC H 1.5730 0.1313 0.4651 0.118 Uiso 0.445(5) 1 calc R . P K 2
 C1B C 1.5021(8) 0.0866(5) 0.4641(5) 0.1193(17) Uani 0.445(5) 1 d . U P K 2
 H1BA H 1.4918 0.0705 0.4359 0.143 Uiso 0.445(5) 1 calc R . P K 2
 H1BB H 1.4627 0.1187 0.4766 0.143 Uiso 0.445(5) 1 calc R . P K 2
 C1C C 0.9138(7) 0.2761(6) 0.7325(5) 0.106(2) Uani 0.402(7) 1 d . . P Q 1
 H1CC H 0.8638 0.2817 0.7387 0.159 Uiso 0.402(7) 1 calc GR . P Q 1
 H1CD H 0.9248 0.3121 0.7364 0.159 Uiso 0.402(7) 1 calc GR . P Q 1
 H1CE H 0.9293 0.2455 0.7586 0.159 Uiso 0.402(7) 1 calc GR . P Q 1
 C3AB C 0.9873(5) 0.6631(4) 0.1460(4) 0.0798(13) Uani 0.400(5) 1 d . . P E 2
 H3AC H 0.9447 0.6711 0.1341 0.096 Uiso 0.400(5) 1 calc R . P E 2
 H3AD H 0.9916 0.6996 0.1561 0.096 Uiso 0.400(5) 1 calc R . P E 2
 C1E C 1.0481(6) 0.6428(4) 0.1010(4) 0.0858(14) Uani 0.400(5) 1 d . . P E 2
 H1EA H 1.0902 0.6338 0.1130 0.129 Uiso 0.400(5) 1 calc R . P E 2
 H1EB H 1.0516 0.6732 0.0710 0.129 Uiso 0.400(5) 1 calc R . P E 2
 H1EC H 1.0425 0.6081 0.0895 0.129 Uiso 0.400(5) 1 calc R . P E 2
 C1F C 1.46017(18) 0.0094(3) 0.09545(16) 0.114(2) Uani 1 1 d . . . . .
 H1F H 1.4322 0.0349 0.0750 0.137 Uiso 1 1 calc R . . . .
 C1G C 1.53175(19) -0.0010(3) 0.07619(17) 0.117(2) Uani 1 1 d . . . . .
 H1G H 1.5520 0.0170 0.0421 0.140 Uiso 1 1 calc R . . . .
 C1I C 1.6537(16) -0.0681(19) 0.0772(14) 0.0555(17) Uani 0.16(3) 1 d . . P C 2
 H1I H 1.6697 -0.0626 0.0393 0.067 Uiso 0.16(3) 1 calc R . P C 2
 C3BB C 1.4267(6) 0.1523(5) 0.1696(8) 0.162(5) Uani 0.519(9) 1 d . . P O 2
 H3BD H 1.4328 0.1163 0.1931 0.242 Uiso 0.519(9) 1 calc R . P O 2
 H3BE H 1.4032 0.1483 0.1437 0.242 Uiso 0.519(9) 1 calc R . P O 2
 H3BF H 1.3990 0.1839 0.1912 0.242 Uiso 0.519(9) 1 calc R . P O 2
 C1J C 1.8637(9) 0.1154(7) 0.2877(6) 0.0891(15) Uani 0.283(7) 1 d . . P J 2
 H1JA H 1.8404 0.0911 0.2763 0.134 Uiso 0.283(7) 1 calc R . P J 2
 H1JB H 1.9042 0.0913 0.2982 0.134 Uiso 0.283(7) 1 calc R . P J 2
 H1JC H 1.8783 0.1441 0.2581 0.134 Uiso 0.283(7) 1 calc R . P J 2
 C0CA C 1.1388(9) 0.0977(8) 0.3579(6) 0.1515(19) Uani 0.468(5) 1 d . U P H 2
 H0CA H 1.1135 0.0873 0.3953 0.182 Uiso 0.468(5) 1 calc R . P H 2
 H0CB H 1.1877 0.0954 0.3559 0.182 Uiso 0.468(5) 1 calc R . P H 2
 C1M C 1.7859(6) 0.3536(5) 0.2591(5) 0.0896(15) Uani 0.366(7) 1 d . . P M 2
 H1MA H 1.7482 0.3448 0.2899 0.134 Uiso 0.366(7) 1 calc R . P M 2
 H1MB H 1.8223 0.3612 0.2717 0.134 Uiso 0.366(7) 1 calc R . P M 2
 H1MC H 1.8048 0.3206 0.2377 0.134 Uiso 0.366(7) 1 calc R . P M 2
 C1N C 1.2961(6) 0.1901(5) 0.1150(5) 0.0936(19) Uani 0.449(6) 1 d . . P N 2
 H1NA H 1.3001 0.2127 0.1417 0.112 Uiso 0.449(6) 1 calc R . P N 2
 H1NB H 1.3429 0.1772 0.0912 0.112 Uiso 0.449(6) 1 calc R . P N 2
 C1O C 1.2535(5) 0.2253(4) 0.0844(6) 0.105(2) Uani 0.449(6) 1 d . . P N 2
 H1OA H 1.2499 0.2032 0.0578 0.158 Uiso 0.449(6) 1 calc R . P N 2
 H1OB H 1.2733 0.2586 0.0661 0.158 Uiso 0.449(6) 1 calc R . P N 2
 H1OC H 1.2075 0.2388 0.1080 0.158 Uiso 0.449(6) 1 calc R . P N 2
 C9BA C 1.4362(7) 0.1413(5) 0.4812(4) 0.133(3) Uani 0.555(5) 1 d . U P K 1
 H9BA H 1.4813 0.1178 0.4838 0.199 Uiso 0.555(5) 1 calc R . P K 1
 H9BB H 1.4000 0.1206 0.5016 0.199 Uiso 0.555(5) 1 calc R . P K 1
 H9BC H 1.4280 0.1780 0.4958 0.199 Uiso 0.555(5) 1 calc R . P K 1
 C1P C 1.1318(6) 0.0597(4) 0.3186(5) 0.1251(17) Uani 0.468(5) 1 d D U P H 2
 H1PA H 1.0927 0.0829 0.3049 0.150 Uiso 0.468(5) 1 calc R . P H 2
 H1PB H 1.1734 0.0604 0.2881 0.150 Uiso 0.468(5) 1 calc R . P H 2
 C1Q C 1.1266(11) 0.4415(7) 0.3015(10) 0.0951(15) Uani 0.228(7) 1 d D U P D 2
 H1QA H 1.0938 0.4226 0.3304 0.114 Uiso 0.228(7) 1 calc R . P D 2
 H1QB H 1.1288 0.4268 0.2679 0.114 Uiso 0.228(7) 1 calc R . P D 2
 C1R C 1.2035(10) 0.4144(11) 0.3126(9) 0.1107(16) Uani 0.228(7) 1 d D U P D 2
 H1RA H 1.2346 0.3874 0.2866 0.133 Uiso 0.228(7) 1 calc R . P D 2
 H1RB H 1.2270 0.4441 0.3158 0.133 Uiso 0.228(7) 1 calc R . P D 2
 C11A C 1.0577(9) 0.2026(6) 0.2517(8) 0.120(2) Uani 0.359(9) 1 d . . P P 2
 H11H H 1.0900 0.1860 0.2196 0.180 Uiso 0.359(9) 1 calc R . P P 2
 H11I H 1.0263 0.1768 0.2701 0.180 Uiso 0.359(9) 1 calc R . P P 2
 H11J H 1.0835 0.2073 0.2757 0.180 Uiso 0.359(9) 1 calc R . P P 2
 C0CB C 1.1627(7) 0.0510(7) 0.4080(5) 0.1515(19) Uani 0.532(5) 1 d D U P H 1
 H0CC H 1.1185 0.0761 0.4255 0.182 Uiso 0.532(5) 1 calc R . P H 1
 H0CD H 1.1686 0.0131 0.4296 0.182 Uiso 0.532(5) 1 calc R . P H 1
 C1T C 1.1675(2) 0.2327(2) 0.71739(18) 0.0678(10) Uani 0.739(6) 1 d . . P L 1
 H1TA H 1.2104 0.2328 0.7262 0.081 Uiso 0.739(6) 1 calc R . P L 1
 H1TB H 1.1788 0.2027 0.6926 0.081 Uiso 0.739(6) 1 calc R . P L 1
 C1U C 1.1457(3) 0.28715(19) 0.69014(19) 0.0981(13) Uani 1 1 d . . . . .
 H1UA H 1.1315 0.3158 0.7165 0.118 Uiso 0.739(6) 1 calc R . P L 1
 H1UB H 1.1035 0.2855 0.6810 0.118 Uiso 0.739(6) 1 calc R . P L 1
 H1UC H 1.1739 0.2857 0.7149 0.118 Uiso 0.261(6) 1 calc R . P L 2
 H1UD H 1.1091 0.3224 0.6979 0.118 Uiso 0.261(6) 1 calc R . P L 2
 C5CA C 1.0771(4) 0.2500(3) 0.3928(3) 0.0947(11) Uani 0.662(6) 1 d . U P G 1
 H5CA H 1.0873 0.2079 0.3907 0.114 Uiso 0.662(6) 1 calc R . P G 1
 H5CB H 1.0312 0.2662 0.3864 0.114 Uiso 0.662(6) 1 calc R . P G 1
 C2 C 1.1277(6) 0.2742(4) 0.3497(4) 0.1416(14) Uani 0.662(6) 1 d . U P G 1
 H2A H 1.1176 0.3162 0.3502 0.212 Uiso 0.662(6) 1 calc R . P G 1
 H2B H 1.1258 0.2652 0.3153 0.212 Uiso 0.662(6) 1 calc R . P G 1
 H2C H 1.1739 0.2576 0.3545 0.212 Uiso 0.662(6) 1 calc R . P G 1
 C9AA C 1.1344(7) 0.2106(6) 0.4498(5) 0.0947(11) Uani 0.338(6) 1 d . U P G 2
 H9AA H 1.1219 0.1740 0.4481 0.114 Uiso 0.338(6) 1 calc R . P G 2
 H9AB H 1.1481 0.2071 0.4833 0.114 Uiso 0.338(6) 1 calc R . P G 2
 C2A C 1.1968(11) 0.2198(9) 0.4010(7) 0.1416(14) Uani 0.338(6) 1 d . U P G 2
 H2AC H 1.1839 0.2220 0.3677 0.212 Uiso 0.338(6) 1 calc R . P G 2
 H2AD H 1.2361 0.1873 0.4020 0.212 Uiso 0.338(6) 1 calc R . P G 2
 H2AE H 1.2096 0.2558 0.4026 0.212 Uiso 0.338(6) 1 calc R . P G 2
 C3 C 1.4301(9) 0.1050(6) 0.3130(7) 0.119(3) Uani 0.3333 1 d D U P S 2
 H3A H 1.4453 0.1249 0.2772 0.179 Uiso 0.3333 1 calc R . P S 2
 H3B H 1.4465 0.1195 0.3384 0.179 Uiso 0.3333 1 calc R . P S 2
 H3C H 1.3795 0.1123 0.3243 0.179 Uiso 0.3333 1 calc R . P S 2
 C3A C 1.5279(10) 0.0270(8) 0.3058(7) 0.119(3) Uani 0.3333 1 d . . P S 1
 H3AE H 1.5464 -0.0146 0.3105 0.179 Uiso 0.3333 1 calc R . P S 1
 H3AF H 1.5364 0.0458 0.3327 0.179 Uiso 0.3333 1 calc R . P S 1
 H3AG H 1.5506 0.0427 0.2699 0.179 Uiso 0.3333 1 calc R . P S 1
 C4BA C 1.4790(11) 0.0130(8) 0.3480(8) 0.119(3) Uani 0.3333 1 d . . P S 3
 H4BA H 1.4404 -0.0003 0.3749 0.179 Uiso 0.3333 1 calc R . P S 3
 H4BB H 1.4957 0.0391 0.3634 0.179 Uiso 0.3333 1 calc R . P S 3
 H4BC H 1.5165 -0.0204 0.3371 0.179 Uiso 0.3333 1 calc R . P S 3
 C6BA C 1.5031(8) 0.0378(6) 0.5131(5) 0.133(3) Uani 0.445(5) 1 d . U P K 2
 H6BA H 1.5393 0.0039 0.5014 0.199 Uiso 0.445(5) 1 calc R . P K 2
 H6BB H 1.4582 0.0268 0.5260 0.199 Uiso 0.445(5) 1 calc R . P K 2
 H6BC H 1.5123 0.0525 0.5422 0.199 Uiso 0.445(5) 1 calc R . P K 2
 C4 C 1.2881(9) -0.0051(7) 0.5394(7) 0.0870(11) Uani 0.244(5) 1 d . U P F 2
 H4A H 1.2559 -0.0300 0.5416 0.104 Uiso 0.244(5) 1 calc R . P F 2
 H4B H 1.3104 -0.0207 0.5687 0.104 Uiso 0.244(5) 1 calc R . P F 2
 C5 C 1.3453(13) -0.0154(11) 0.4866(11) 0.127(2) Uani 0.244(5) 1 d . U P F 2
 H5A H 1.3240 0.0006 0.4567 0.152 Uiso 0.244(5) 1 calc R . P F 2
 H5B H 1.3792 0.0078 0.4845 0.152 Uiso 0.244(5) 1 calc R . P F 2
 C2BB C 1.3844(19) -0.0751(12) 0.4762(13) 0.181(5) Uani 0.244(5) 1 d . U P F 2
 H2BD H 1.4180 -0.0875 0.4974 0.271 Uiso 0.244(5) 1 calc R . P F 2
 H2BE H 1.4086 -0.0760 0.4381 0.271 Uiso 0.244(5) 1 calc R . P F 2
 H2BF H 1.3523 -0.1012 0.4864 0.271 Uiso 0.244(5) 1 calc R . P F 2
 C4CA C 1.1069(7) 0.2460(6) 0.7203(5) 0.0678(10) Uani 0.261(6) 1 d . . P L 2
 H4CA H 1.1138 0.2166 0.6960 0.081 Uiso 0.261(6) 1 calc R . P L 2
 H4CB H 1.0578 0.2663 0.7270 0.081 Uiso 0.261(6) 1 calc R . P L 2
 C1 C 0.9041(2) 0.5259(2) 0.06288(17) 0.0906(11) Uani 1 1 d . . . . .
 H1AD H 0.9214 0.5604 0.0433 0.109 Uiso 0.525(9) 1 calc R . P T 1
 H1AE H 0.8928 0.5075 0.0366 0.109 Uiso 0.525(9) 1 calc R . P T 1
 H1BF H 0.8667 0.5062 0.0654 0.109 Uiso 0.475(9) 1 calc R . P T 2
 H1BG H 0.9192 0.5439 0.0258 0.109 Uiso 0.475(9) 1 calc R . P T 2
 C268 C 0.8410(6) 0.5459(5) 0.1011(4) 0.112(2) Uani 0.525(9) 1 d . . P T 1
 H26F H 0.8209 0.5130 0.1200 0.169 Uiso 0.525(9) 1 calc R . P T 1
 H26G H 0.8089 0.5724 0.0827 0.169 Uiso 0.525(9) 1 calc R . P T 1
 H26H H 0.8498 0.5661 0.1269 0.169 Uiso 0.525(9) 1 calc R . P T 1
 C8 C 0.8804(7) 0.5712(5) 0.1039(5) 0.112(2) Uani 0.475(9) 1 d . . P T 2
 H8A H 0.8660 0.5522 0.1402 0.169 Uiso 0.475(9) 1 calc R . P T 2
 H8B H 0.8416 0.6009 0.0962 0.169 Uiso 0.475(9) 1 calc R . P T 2
 H8C H 0.9187 0.5893 0.1013 0.169 Uiso 0.475(9) 1 calc R . P T 2
 C269 C 1.1058(8) 0.1557(5) 0.3362(5) 0.1416(14) Uani 0.468(5) 1 d D U P H 2
 H26I H 1.1322 0.1645 0.2993 0.212 Uiso 0.468(5) 1 calc R . P H 2
 H26J H 1.1051 0.1849 0.3583 0.212 Uiso 0.468(5) 1 calc R . P H 2
 H26K H 1.0584 0.1557 0.3370 0.212 Uiso 0.468(5) 1 calc R . P H 2
 C10 C 1.2264(6) 0.0806(5) 0.3996(4) 0.1416(14) Uani 0.532(5) 1 d D U P H 1
 H10C H 1.2687 0.0568 0.3789 0.212 Uiso 0.532(5) 1 calc R . P H 1
 H10D H 1.2319 0.0841 0.4346 0.212 Uiso 0.532(5) 1 calc R . P H 1
 H10E H 1.2178 0.1190 0.3802 0.212 Uiso 0.532(5) 1 calc R . P H 1

loop_
  _atom_site_aniso_label
  _atom_site_aniso_U_11
  _atom_site_aniso_U_22
  _atom_site_aniso_U_33
  _atom_site_aniso_U_23
  _atom_site_aniso_U_13
  _atom_site_aniso_U_12
 N1 0.0491(11) 0.0383(10) 0.0437(10) -0.0035(8) -0.0128(8) -0.0061(8)
 N2 0.0524(11) 0.0492(11) 0.0470(11) 0.0008(9) -0.0133(9) -0.0265(9)
 N3 0.0409(10) 0.0618(13) 0.0461(11) -0.0013(9) -0.0148(9) -0.0108(9)
 N4 0.0499(11) 0.0393(10) 0.0544(12) -0.0140(9) -0.0207(9) -0.0049(8)
 N5 0.0468(10) 0.0432(10) 0.0444(10) -0.0048(8) -0.0118(8) -0.0147(8)
 N6 0.0468(11) 0.0573(12) 0.0432(11) -0.0093(9) -0.0129(9) -0.0163(9)
 C7 0.0475(12) 0.0370(11) 0.0521(13) -0.0008(9) -0.0205(10) -0.0112(10)
 N8 0.0523(11) 0.0380(10) 0.0469(11) -0.0037(8) -0.0080(9) -0.0144(9)
 N9 0.0491(11) 0.0607(13) 0.0469(11) 0.0011(10) -0.0067(9) -0.0215(10)
 C5AA 0.0473(12) 0.0365(11) 0.0416(12) -0.0044(9) -0.0119(10) -0.0109(9)
 N11 0.0575(12) 0.0338(9) 0.0477(11) 0.0007(8) -0.0160(9) -0.0067(8)
 N12 0.0512(11) 0.0445(11) 0.0632(14) -0.0063(10) -0.0256(10) -0.0056(9)
 C13 0.0473(12) 0.0389(12) 0.0398(11) -0.0048(9) -0.0056(9) -0.0135(10)
 C0BA 0.0479(12) 0.0408(12) 0.0389(11) -0.0030(9) -0.0121(10) -0.0077(10)
 C6AA 0.0508(13) 0.0356(11) 0.0596(14) -0.0036(10) -0.0187(11) -0.0082(10)
 C0AA 0.0398(11) 0.0405(11) 0.0454(12) -0.0049(9) -0.0101(9) -0.0077(9)
 C17 0.0481(12) 0.0384(11) 0.0474(12) -0.0046(9) -0.0138(10) -0.0105(10)
 C5BA 0.0456(12) 0.0370(11) 0.0468(12) -0.0032(9) -0.0184(10) -0.0087(9)
 C19 0.0491(13) 0.0442(13) 0.0558(14) -0.0210(11) -0.0085(11) -0.0072(10)
 C8AA 0.0457(12) 0.0360(11) 0.0512(13) -0.0051(9) -0.0174(10) -0.0081(9)
 C21 0.0443(12) 0.0408(12) 0.0478(12) -0.0061(10) -0.0155(10) -0.0095(10)
 C22 0.0531(13) 0.0394(12) 0.0511(13) -0.0005(10) -0.0121(11) -0.0187(10)
 C23 0.0551(14) 0.0402(12) 0.0512(13) -0.0120(10) -0.0253(11) -0.0031(10)
 C1BA 0.0504(13) 0.0368(12) 0.0614(15) -0.0076(10) -0.0183(11) -0.0084(10)
 C1AA 0.0486(13) 0.0450(13) 0.0615(15) -0.0004(11) -0.0174(11) -0.0110(11)
 C26 0.0461(12) 0.0385(11) 0.0431(12) -0.0062(9) -0.0071(10) -0.0105(9)
 C7AA 0.0508(13) 0.0567(14) 0.0444(13) -0.0059(10) -0.0114(10) -0.0248(11)
 N28 0.0540(13) 0.0576(13) 0.0772(17) -0.0264(12) -0.0265(12) 0.0076(10)
 C29 0.0430(12) 0.0445(13) 0.0618(15) -0.0033(11) -0.0202(11) -0.0088(10)
 C30 0.0586(14) 0.0316(11) 0.0483(13) 0.0025(9) -0.0169(11) -0.0123(10)
 C31 0.0497(13) 0.0564(14) 0.0533(14) -0.0153(11) -0.0095(11) -0.0241(11)
 C32 0.0500(13) 0.0357(11) 0.0393(11) -0.0037(9) -0.0141(10) -0.0096(9)
 C33 0.0452(13) 0.0355(12) 0.0793(18) -0.0050(11) -0.0188(12) -0.0069(10)
 C34 0.0468(13) 0.0578(15) 0.0435(13) -0.0057(11) -0.0078(10) -0.0111(11)
 C35 0.0492(14) 0.0657(16) 0.0446(13) 0.0010(11) -0.0124(11) -0.0099(12)
 C36 0.0473(13) 0.0368(12) 0.0562(14) -0.0039(10) -0.0120(11) -0.0069(10)
 C37 0.0522(14) 0.0537(14) 0.0469(13) -0.0078(11) -0.0106(11) -0.0071(11)
 C38 0.0559(15) 0.0577(15) 0.0518(14) -0.0212(12) -0.0176(12) 0.0005(12)
 C39 0.0463(13) 0.0469(13) 0.0665(16) -0.0236(12) -0.0057(12) -0.0154(11)
 C2AA 0.0473(13) 0.0708(16) 0.0427(12) -0.0131(11) -0.0164(10) -0.0174(12)
 C41 0.0455(13) 0.0520(14) 0.0638(16) -0.0261(12) -0.0043(11) -0.0179(11)
 C42 0.0527(14) 0.0459(13) 0.0467(13) -0.0003(10) -0.0110(11) -0.0065(11)
 C7BA 0.0488(13) 0.0488(13) 0.0455(12) -0.0064(10) -0.0083(10) -0.0202(11)
 C8BA 0.0498(14) 0.0580(15) 0.0540(14) -0.0105(12) -0.0097(11) -0.0236(12)
 C45 0.0509(14) 0.0578(15) 0.0562(15) -0.0111(12) -0.0120(11) -0.0247(12)
 C46 0.0464(13) 0.0512(14) 0.0686(16) -0.0269(12) -0.0087(12) -0.0111(11)
 C47 0.0475(13) 0.0383(12) 0.0606(15) -0.0038(10) -0.0179(11) -0.0098(10)
 C48 0.0573(15) 0.0534(14) 0.0509(14) -0.0153(11) -0.0220(12) -0.0015(11)
 C49 0.0539(14) 0.0585(15) 0.0464(13) 0.0010(11) -0.0172(11) -0.0074(12)
 C50 0.0528(14) 0.0506(13) 0.0467(13) -0.0056(10) -0.0120(11) -0.0241(11)
 C51 0.0474(13) 0.0608(15) 0.0383(12) -0.0018(10) -0.0049(10) -0.0215(11)
 C52 0.0531(14) 0.0525(14) 0.0552(14) -0.0142(11) -0.0119(11) -0.0199(11)
 C53 0.0477(13) 0.0403(12) 0.0621(15) -0.0033(11) -0.0225(11) -0.0101(10)
 C54 0.0462(13) 0.0537(14) 0.0526(14) -0.0126(11) -0.0077(11) -0.0225(11)
 C55 0.0579(15) 0.0594(15) 0.0454(13) 0.0006(11) -0.0036(11) -0.0324(12)
 C56 0.0444(13) 0.0687(16) 0.0408(12) -0.0022(11) -0.0177(10) -0.0110(11)
 C57 0.0441(13) 0.0476(13) 0.0644(15) -0.0189(11) -0.0067(11) -0.0175(10)
 N58 0.0562(13) 0.0675(14) 0.0485(12) -0.0144(10) -0.0126(10) -0.0113(11)
 C59 0.0510(13) 0.0431(12) 0.0611(15) -0.0125(11) -0.0261(12) -0.0048(10)
 C60 0.0528(14) 0.0394(12) 0.0442(12) -0.0016(9) -0.0115(11) -0.0045(10)
 C61 0.0474(14) 0.0476(14) 0.098(2) 0.0005(14) -0.0290(14) -0.0048(11)
 C62 0.0490(13) 0.0414(12) 0.0645(16) -0.0041(11) -0.0224(12) -0.0075(10)
 C63 0.0562(14) 0.0534(14) 0.0429(13) -0.0072(11) -0.0121(11) -0.0048(11)
 C64 0.0449(12) 0.0412(12) 0.0560(14) -0.0051(10) -0.0171(11) -0.0099(10)
 C65 0.0523(14) 0.0551(14) 0.0444(13) -0.0105(11) -0.0129(11) -0.0032(11)
 C66 0.0537(14) 0.0641(16) 0.0517(14) -0.0197(12) -0.0068(11) -0.0286(12)
 C67 0.0407(12) 0.0509(13) 0.0635(15) -0.0231(12) -0.0032(11) -0.0169(10)
 C68 0.0477(13) 0.0389(12) 0.0630(15) -0.0040(11) -0.0207(11) -0.0076(10)
 C69 0.0709(17) 0.0555(15) 0.0456(14) -0.0130(12) -0.0139(12) -0.0132(13)
 C70 0.0508(14) 0.0524(14) 0.0466(13) 0.0024(11) -0.0128(11) -0.0075(11)
 C71 0.0592(15) 0.0623(16) 0.0413(13) -0.0075(11) -0.0097(11) -0.0098(12)
 C72 0.0449(13) 0.0539(14) 0.0558(14) 0.0049(11) -0.0206(11) -0.0093(11)
 C73 0.0496(13) 0.0490(13) 0.0544(14) -0.0166(11) -0.0077(11) -0.0222(11)
 C74 0.0453(13) 0.0526(14) 0.0731(17) -0.0286(13) -0.0047(12) -0.0167(11)
 C75 0.0461(13) 0.0536(14) 0.0497(14) 0.0061(11) -0.0116(11) -0.0044(11)
 C76 0.0505(13) 0.0495(13) 0.0517(14) -0.0139(11) -0.0089(11) -0.0185(11)
 C77 0.0432(12) 0.0482(13) 0.0510(13) -0.0082(10) -0.0108(10) -0.0171(10)
 C78 0.0737(18) 0.0527(15) 0.0436(13) -0.0127(11) -0.0211(12) 0.0026(13)
 C79 0.0441(12) 0.0464(13) 0.0630(15) -0.0223(11) -0.0065(11) -0.0170(10)
 C80 0.0580(15) 0.0499(13) 0.0510(13) 0.0024(11) -0.0110(11) -0.0312(12)
 C81 0.0661(17) 0.0538(15) 0.0693(18) -0.0178(13) -0.0363(15) 0.0060(13)
 C82 0.0454(13) 0.0478(13) 0.0673(16) -0.0239(12) -0.0051(11) -0.0159(11)
 C83 0.0490(13) 0.0661(16) 0.0533(14) -0.0233(12) -0.0007(11) -0.0294(12)
 C84 0.0468(12) 0.0394(11) 0.0458(12) -0.0086(9) -0.0116(10) -0.0039(10)
 C85 0.0642(16) 0.0596(16) 0.0447(13) -0.0101(12) -0.0142(12) -0.0050(13)
 C86 0.0474(13) 0.0379(12) 0.0573(14) -0.0050(10) -0.0192(11) -0.0089(10)
 C87 0.0505(14) 0.0406(12) 0.0672(16) -0.0061(11) -0.0217(12) -0.0092(10)
 C88 0.0468(13) 0.0539(14) 0.0622(17) 0.0022(12) -0.0189(12) -0.0053(11)
 C89 0.0443(13) 0.0491(13) 0.0592(15) -0.0180(11) -0.0075(11) -0.0183(10)
 C90 0.0552(15) 0.0665(17) 0.0516(15) 0.0093(12) -0.0184(12) -0.0150(13)
 C3CA 0.0531(15) 0.0432(14) 0.101(2) -0.0025(14) -0.0321(15) -0.0094(11)
 C92 0.0478(13) 0.0357(11) 0.0546(13) -0.0054(10) -0.0181(11) -0.0100(10)
 C93 0.0469(13) 0.0464(13) 0.0553(14) -0.0155(11) -0.0078(11) -0.0201(10)
 C94 0.0693(17) 0.0529(14) 0.0433(13) -0.0098(11) -0.0176(12) -0.0018(12)
 C95 0.0466(13) 0.0518(14) 0.0668(16) 0.0000(12) -0.0212(12) -0.0087(11)
 C96 0.0479(13) 0.0555(14) 0.0501(14) 0.0053(11) -0.0141(11) -0.0046(11)
 C97 0.083(2) 0.0544(15) 0.0448(14) -0.0111(12) -0.0185(13) -0.0097(14)
 C98 0.0585(15) 0.0722(18) 0.0616(16) -0.0231(14) -0.0062(13) -0.0346(14)
 C99 0.0551(15) 0.0642(16) 0.0568(15) -0.0203(13) -0.0106(12) -0.0048(13)
 C100 0.0535(15) 0.0645(17) 0.0616(16) 0.0079(13) -0.0228(13) -0.0067(13)
 C101 0.0498(13) 0.0347(11) 0.0600(14) -0.0009(10) -0.0254(11) -0.0100(10)
 C102 0.0585(15) 0.0544(14) 0.0443(13) -0.0152(11) -0.0151(11) 0.0008(12)
 C103 0.0532(15) 0.0643(16) 0.0559(15) 0.0119(12) -0.0195(12) -0.0122(12)
 C104 0.0497(14) 0.0597(15) 0.0510(14) 0.0092(12) -0.0154(11) -0.0087(12)
 C105 0.0523(15) 0.0743(18) 0.0511(15) 0.0078(13) -0.0186(12) -0.0166(13)
 C106 0.0669(17) 0.0554(15) 0.0545(15) -0.0164(12) -0.0121(13) -0.0027(13)
 C107 0.0482(14) 0.0435(13) 0.0740(17) -0.0053(12) -0.0220(12) -0.0086(11)
 C108 0.0545(15) 0.0671(17) 0.0609(16) 0.0164(13) -0.0223(13) -0.0140(13)
 C109 0.0680(17) 0.0524(15) 0.0535(15) -0.0175(12) -0.0255(13) 0.0040(12)
 C110 0.091(2) 0.0521(15) 0.0452(14) -0.0101(12) -0.0242(14) -0.0045(14)
 C111 0.0459(13) 0.0404(12) 0.0774(18) -0.0086(12) -0.0227(12) -0.0070(10)
 C112 0.0560(14) 0.0543(14) 0.0442(13) -0.0108(11) -0.0165(11) 0.0005(11)
 C113 0.0634(16) 0.0541(15) 0.0660(17) -0.0196(13) -0.0342(14) 0.0057(12)
 C114 0.0777(19) 0.0559(15) 0.0522(15) -0.0103(12) -0.0318(14) -0.0016(13)
 C115 0.0503(15) 0.0706(18) 0.0594(16) 0.0161(13) -0.0190(12) -0.0110(13)
 C116 0.0584(15) 0.0543(14) 0.0482(14) -0.0151(11) -0.0208(12) 0.0008(12)
 C117 0.0514(14) 0.0430(13) 0.0724(14) 0.0014(11) -0.0210(11) -0.0127(11)
 C118 0.089(2) 0.0490(14) 0.0479(14) -0.0108(11) -0.0205(14) -0.0099(14)
 C119 0.0530(14) 0.0629(16) 0.0495(14) -0.0117(12) -0.0082(11) -0.0249(12)
 C120 0.0432(14) 0.078(2) 0.100(2) -0.0538(18) 0.0043(14) -0.0227(13)
 C121 0.106(3) 0.0533(16) 0.0549(16) -0.0149(13) -0.0378(16) 0.0051(16)
 C122 0.0597(16) 0.0411(13) 0.089(2) -0.0014(13) -0.0377(15) -0.0067(11)
 C123 0.0893(16) 0.0400(12) 0.0664(13) 0.0016(11) -0.0429(11) -0.0233(12)
 C124 0.0631(16) 0.0532(14) 0.0448(13) -0.0133(11) -0.0170(12) 0.0003(12)
 C125 0.0769(18) 0.0505(14) 0.0482(14) -0.0142(11) -0.0254(13) 0.0020(13)
 C126 0.0569(15) 0.0451(13) 0.0717(17) -0.0107(12) -0.0333(13) -0.0048(11)
 C127 0.0552(15) 0.0591(16) 0.0771(19) -0.0277(14) -0.0266(14) 0.0086(13)
 C128 0.100(2) 0.0521(16) 0.0622(17) -0.0154(13) -0.0378(17) 0.0053(15)
 C129 0.0504(15) 0.090(2) 0.0621(17) 0.0292(16) -0.0224(13) -0.0200(15)
 C130 0.0530(15) 0.0785(19) 0.0657(17) -0.0305(15) 0.0003(13) -0.0333(14)
 C131 0.0781(19) 0.0536(15) 0.0466(14) -0.0142(12) -0.0193(13) 0.0003(13)
 C132 0.0499(14) 0.0753(18) 0.0480(14) 0.0126(13) -0.0166(11) -0.0186(13)
 C133 0.0543(15) 0.0814(19) 0.0584(16) -0.0305(14) -0.0040(12) -0.0306(14)
 C134 0.0492(14) 0.0639(16) 0.0534(15) 0.0077(12) -0.0151(12) -0.0079(12)
 C135 0.0485(15) 0.084(2) 0.0586(16) 0.0242(14) -0.0194(12) -0.0192(14)
 C136 0.104(2) 0.0496(15) 0.0523(16) -0.0172(12) -0.0269(16) 0.0004(15)
 C137 0.0483(15) 0.086(2) 0.0702(19) 0.0195(16) -0.0176(14) -0.0057(14)
 C138 0.0516(15) 0.0656(17) 0.0522(15) 0.0156(12) -0.0142(12) -0.0068(12)
 C139 0.110(3) 0.0527(15) 0.0455(14) -0.0126(12) -0.0321(16) -0.0029(16)
 C140 0.0652(17) 0.0563(16) 0.0748(19) -0.0232(14) -0.0039(14) -0.0301(14)
 C141 0.0511(14) 0.0677(17) 0.0439(13) 0.0069(12) -0.0142(11) -0.0095(12)
 C142 0.090(2) 0.0580(16) 0.0597(17) -0.0102(13) -0.0330(16) -0.0078(15)
 C143 0.0752(19) 0.0748(19) 0.0507(15) 0.0048(13) -0.0218(14) -0.0223(15)
 C144 0.0472(14) 0.078(2) 0.091(2) -0.0517(18) 0.0021(14) -0.0180(14)
 C145 0.0675(16) 0.0527(15) 0.0484(14) -0.0167(11) -0.0233(12) 0.0045(12)
 C146 0.108(3) 0.0509(15) 0.0501(15) -0.0099(12) -0.0284(16) 0.0019(16)
 C147 0.0442(13) 0.0538(14) 0.0615(15) -0.0261(12) -0.0032(11) -0.0208(11)
 C148 0.0416(13) 0.0534(15) 0.101(2) -0.0264(16) -0.0072(14) -0.0173(12)
 C149 0.0764(19) 0.077(2) 0.0664(18) -0.0184(15) -0.0276(15) -0.0272(16)
 C150 0.0507(15) 0.0734(18) 0.0554(16) 0.0174(13) -0.0160(12) -0.0116(13)
 C1CA 0.0405(13) 0.082(2) 0.0727(18) -0.0479(16) -0.0072(12) -0.0116(13)
 C152 0.0590(16) 0.0866(16) 0.0544(15) 0.0032(14) -0.0197(13) -0.0232(14)
 C153 0.0489(16) 0.068(5) 0.0486(19) 0.000(2) -0.0145(14) -0.013(2)
 C154 0.0751(19) 0.0635(18) 0.0717(16) -0.0040(11) -0.0177(14) -0.0140(14)
 C155 0.0631(17) 0.0638(17) 0.0755(19) -0.0348(15) 0.0111(14) -0.0353(14)
 C156 0.0654(18) 0.0732(19) 0.0671(18) -0.0185(15) -0.0127(15) -0.0039(15)
 C157 0.0539(14) 0.1050(19) 0.0623(16) -0.0301(13) -0.0068(12) -0.0388(14)
 C158 0.0468(13) 0.0658(16) 0.0450(13) 0.0069(11) -0.0147(11) -0.0135(12)
 C159 0.0564(17) 0.091(2) 0.0640(18) 0.0206(16) -0.0180(14) -0.0107(16)
 C2CA 0.0741(19) 0.0635(17) 0.075(2) -0.0085(15) -0.0310(16) -0.0113(15)
 C161 0.080(2) 0.0546(15) 0.0429(14) -0.0075(11) -0.0106(13) 0.0039(14)
 C162 0.092(2) 0.0543(17) 0.077(2) -0.0144(15) 0.0028(18) -0.0186(16)
 C163 0.079(2) 0.074(2) 0.073(2) -0.0132(16) -0.0104(17) -0.0146(17)
 C164 0.0510(16) 0.106(3) 0.0575(17) 0.0240(16) -0.0182(13) -0.0210(16)
 C165 0.104(3) 0.078(2) 0.075(2) -0.0120(17) -0.035(2) -0.016(2)
 C166 0.0506(15) 0.083(2) 0.0587(17) 0.0254(15) -0.0198(13) -0.0159(14)
 C167 0.0499(16) 0.109(3) 0.0640(18) 0.0352(18) -0.0232(14) -0.0228(16)
 C168 0.119(3) 0.0580(17) 0.0566(17) -0.0120(14) -0.0416(19) 0.0066(18)
 C169 0.0580(16) 0.0599(15) 0.1047(18) -0.0214(14) -0.0209(15) -0.0175(12)
 C170 0.113(2) 0.079(2) 0.0823(16) -0.0095(17) -0.0293(15) -0.0512(14)
 C171 0.077(2) 0.097(2) 0.088(2) 0.0401(14) -0.0489(17) -0.0367(16)
 C172 0.080(2) 0.090(2) 0.089(2) 0.0057(19) -0.0410(19) -0.0236(19)
 C173 0.090(3) 0.110(3) 0.067(2) 0.016(2) -0.0178(19) -0.011(2)
 C174 0.087(2) 0.113(3) 0.088(3) 0.057(2) -0.055(2) -0.053(2)
 C175 0.0559(17) 0.124(3) 0.0571(18) 0.0278(19) -0.0141(14) -0.0104(18)
 C176 0.064(2) 0.085(2) 0.102(3) -0.009(2) -0.0079(19) 0.0003(18)
 C177 0.088(2) 0.099(2) 0.067(2) 0.0301(17) -0.0068(16) 0.0328(18)
 C178 0.117(3) 0.118(3) 0.074(2) 0.003(2) -0.041(2) -0.061(3)
 C180 0.109(3) 0.094(3) 0.082(2) -0.029(2) -0.056(2) 0.029(2)
 C181 0.080(2) 0.090(3) 0.093(3) -0.017(2) -0.020(2) -0.0235(19)
 C182 0.077(2) 0.064(2) 0.101(3) -0.0033(18) -0.012(2) 0.0006(17)
 C184 0.072(2) 0.0562(18) 0.123(3) 0.0099(19) 0.000(2) -0.0113(16)
 C186 0.078(2) 0.095(3) 0.097(3) 0.004(2) -0.022(2) -0.026(2)
 C187 0.095(3) 0.104(3) 0.082(2) -0.014(2) -0.038(2) -0.024(2)
 C189 0.106(3) 0.113(3) 0.104(3) -0.029(3) -0.055(3) 0.019(3)
 C190 0.132(4) 0.098(3) 0.085(3) -0.014(2) -0.035(3) -0.039(3)
 C192 0.144(3) 0.0604(18) 0.0578(16) -0.0184(12) -0.0233(18) -0.0204(18)
 C193 0.071(2) 0.064(2) 0.192(5) 0.025(3) -0.014(3) -0.0104(18)
 C194 0.106(3) 0.100(3) 0.072(2) -0.008(2) -0.012(2) -0.020(2)
 C195 0.098(3) 0.071(2) 0.102(3) 0.001(2) -0.007(2) -0.015(2)
 C199 0.098(3) 0.100(3) 0.118(3) 0.002(2) -0.053(3) -0.034(2)
 C201 0.106(3) 0.106(2) 0.100(4) -0.0205(19) -0.050(3) -0.0363(19)
 C202 0.106(3) 0.225(7) 0.092(3) -0.020(4) -0.013(3) -0.098(4)
 C203 0.130(3) 0.117(3) 0.094(3) 0.007(2) -0.025(2) -0.067(2)
 C206 0.185(6) 0.103(3) 0.114(4) 0.017(3) -0.093(4) -0.056(4)
 C208 0.130(4) 0.111(3) 0.128(4) 0.051(3) -0.071(3) -0.071(3)
 C210 0.117(4) 0.107(4) 0.199(6) -0.014(4) -0.094(4) -0.032(3)
 C211 0.140(5) 0.184(6) 0.135(5) -0.026(3) -0.078(4) -0.021(4)
 C215 0.116(3) 0.076(2) 0.0793(18) 0.0044(17) 0.0005(19) -0.013(2)
 C216 0.105(4) 0.070(3) 0.074(3) 0.002(2) -0.029(3) -0.007(3)
 C217 0.188(6) 0.058(2) 0.141(5) -0.008(3) 0.006(4) -0.025(3)
 C219 0.170(6) 0.124(5) 0.205(7) -0.058(5) -0.105(6) 0.050(4)
 C223 0.082(5) 0.082(4) 0.108(6) 0.013(4) -0.018(4) -0.027(4)
 C225 0.076(2) 0.091(3) 0.159(4) -0.054(3) -0.039(3) -0.006(2)
 C226 0.102(4) 0.110(5) 0.087(4) 0.004(3) -0.021(3) -0.035(4)
 C227 0.087(3) 0.0643(18) 0.100(2) -0.0192(18) -0.0055(18) -0.0158(17)
 C229 0.123(4) 0.0938(18) 0.116(3) -0.025(2) -0.055(3) -0.008(2)
 C231 0.195(7) 0.205(7) 0.107(4) -0.046(4) -0.040(5) -0.027(5)
 C232 0.118(3) 0.134(3) 0.098(3) -0.057(2) -0.057(2) 0.004(2)
 C233 0.146(5) 0.123(4) 0.077(3) 0.000(3) -0.015(3) -0.026(3)
 C236 0.113(4) 0.086(3) 0.083(3) 0.005(3) -0.052(3) -0.026(3)
 C238 0.120(4) 0.112(3) 0.132(3) -0.058(3) 0.026(3) -0.039(3)
 C239 0.140(3) 0.079(3) 0.075(2) -0.0011(19) -0.026(3) -0.031(2)
 C241 0.102(3) 0.220(7) 0.088(3) -0.046(4) 0.002(3) -0.088(4)
 C242 0.143(5) 0.183(7) 0.197(7) -0.039(6) 0.032(4) -0.099(5)
 C245 0.115(5) 0.125(5) 0.091(4) -0.012(3) -0.012(4) -0.066(4)
 C246 0.113(4) 0.099(2) 0.121(3) 0.010(2) -0.032(3) 0.037(3)
 C252 0.075(3) 0.109(4) 0.162(5) -0.029(3) -0.026(3) 0.009(2)
 C253 0.240(10) 0.212(9) 0.098(4) -0.021(5) -0.014(5) -0.071(8)
 C255 0.081(4) 0.078(4) 0.156(6) -0.003(4) -0.030(4) -0.023(3)
 C266 0.084(3) 0.095(4) 0.102(4) -0.007(3) -0.038(3) -0.027(3)
 C267 0.154(3) 0.091(4) 0.102(3) -0.009(3) -0.007(3) -0.043(3)
 C6 0.231(9) 0.129(4) 0.251(9) -0.071(5) -0.152(7) -0.008(5)
 C3AA 0.094(3) 0.071(3) 0.063(3) -0.003(2) -0.016(2) -0.006(2)
 C11 0.116(5) 0.087(4) 0.162(8) -0.022(5) -0.046(5) -0.016(4)
 C3BA 0.098(5) 0.096(5) 0.315(15) 0.032(7) -0.110(7) -0.034(4)
 C2BA 0.208(8) 0.118(4) 0.177(8) -0.093(5) 0.061(6) -0.049(3)
 C4AA 0.208(6) 0.209(5) 0.178(5) 0.059(6) -0.093(5) -0.018(6)
 C9 0.102(4) 0.110(5) 0.087(4) 0.004(3) -0.021(3) -0.035(4)
 C1A 0.140(3) 0.079(3) 0.075(2) -0.0011(19) -0.026(3) -0.031(2)
 C1B 0.154(3) 0.091(4) 0.102(3) -0.009(3) -0.007(3) -0.043(3)
 C1C 0.115(5) 0.125(5) 0.091(4) -0.012(3) -0.012(4) -0.066(4)
 C3AB 0.094(3) 0.071(3) 0.063(3) -0.003(2) -0.016(2) -0.006(2)
 C1E 0.105(4) 0.070(3) 0.074(3) 0.002(2) -0.029(3) -0.007(3)
 C1F 0.0502(18) 0.189(5) 0.081(2) 0.079(3) -0.0278(17) -0.034(2)
 C1G 0.0537(19) 0.192(5) 0.082(2) 0.077(3) -0.0252(17) -0.038(2)
 C1I 0.0489(16) 0.068(5) 0.0486(19) 0.000(2) -0.0145(14) -0.013(2)
 C3BB 0.098(5) 0.096(5) 0.315(15) 0.032(7) -0.110(7) -0.034(4)
 C1J 0.113(4) 0.086(3) 0.083(3) 0.005(3) -0.052(3) -0.026(3)
 C0CA 0.142(5) 0.173(3) 0.123(4) 0.004(3) -0.021(4) -0.036(4)
 C1M 0.084(3) 0.095(4) 0.102(4) -0.007(3) -0.038(3) -0.027(3)
 C1N 0.082(5) 0.082(4) 0.108(6) 0.013(4) -0.018(4) -0.027(4)
 C1O 0.081(4) 0.078(4) 0.156(6) -0.003(4) -0.030(4) -0.023(3)
 C9BA 0.157(7) 0.122(5) 0.093(3) 0.001(3) 0.011(4) -0.043(4)
 C1P 0.113(4) 0.099(2) 0.121(3) 0.010(2) -0.032(3) 0.037(3)
 C1Q 0.106(3) 0.106(2) 0.100(4) -0.0205(19) -0.050(3) -0.0363(19)
 C1R 0.118(3) 0.134(3) 0.098(3) -0.057(2) -0.057(2) 0.004(2)
 C11A 0.116(5) 0.087(4) 0.162(8) -0.022(5) -0.046(5) -0.016(4)
 C0CB 0.142(5) 0.173(3) 0.123(4) 0.004(3) -0.021(4) -0.036(4)
 C1T 0.073(2) 0.073(3) 0.062(2) -0.0118(19) -0.017(2) -0.022(2)
 C1U 0.105(3) 0.086(3) 0.097(3) -0.035(2) 0.009(2) -0.037(2)
 C5CA 0.103(2) 0.108(3) 0.0812(16) -0.029(2) -0.0126(18) -0.0386(18)
 C2 0.156(3) 0.131(2) 0.104(2) -0.017(2) 0.023(2) -0.040(2)
 C9AA 0.103(2) 0.108(3) 0.0812(16) -0.029(2) -0.0126(18) -0.0386(18)
 C2A 0.156(3) 0.131(2) 0.104(2) -0.017(2) 0.023(2) -0.040(2)
 C3 0.133(7) 0.120(4) 0.115(7) -0.040(5) -0.027(5) -0.037(5)
 C3A 0.133(7) 0.120(4) 0.115(7) -0.040(5) -0.027(5) -0.037(5)
 C4BA 0.133(7) 0.120(4) 0.115(7) -0.040(5) -0.027(5) -0.037(5)
 C6BA 0.157(7) 0.122(5) 0.093(3) 0.001(3) 0.011(4) -0.043(4)
 C4 0.087(3) 0.0643(18) 0.100(2) -0.0192(18) -0.0055(18) -0.0158(17)
 C5 0.120(4) 0.112(3) 0.132(3) -0.058(3) 0.026(3) -0.039(3)
 C2BB 0.208(8) 0.118(4) 0.177(8) -0.093(5) 0.061(6) -0.049(3)
 C4CA 0.073(2) 0.073(3) 0.062(2) -0.0118(19) -0.017(2) -0.022(2)
 C1 0.089(3) 0.110(3) 0.076(2) -0.016(2) -0.021(2) -0.026(2)
 C268 0.129(7) 0.094(5) 0.102(4) -0.013(4) -0.032(5) 0.001(4)
 C8 0.129(7) 0.094(5) 0.102(4) -0.013(4) -0.032(5) 0.001(4)
 C269 0.156(3) 0.131(2) 0.104(2) -0.017(2) 0.023(2) -0.040(2)
 C10 0.156(3) 0.131(2) 0.104(2) -0.017(2) 0.023(2) -0.040(2)

_geom_special_details
;
 All esds (except the esd in the dihedral angle between two l.s. planes)
 are estimated using the full covariance matrix.  The cell esds are taken
 into account individually in the estimation of esds in distances, angles
 and torsion angles; correlations between esds in cell parameters are only
 used when they are defined by crystal symmetry.  An approximate (isotropic)
 treatment of cell esds is used for estimating esds involving l.s. planes.
;
loop_
  _geom_bond_atom_site_label_1
  _geom_bond_atom_site_label_2
  _geom_bond_distance
  _geom_bond_site_symmetry_2
  _geom_bond_publ_flag
 N1 C32 1.266(3) . ?
 N1 C84 1.458(3) . ?
 N2 C50 1.261(3) . ?
 N2 C80 1.460(3) . ?
 N3 C56 1.448(3) . ?
 N3 C72 1.266(4) . ?
 N4 C19 1.260(3) . ?
 N4 C23 1.443(3) . ?
 N5 C0AA 1.452(3) . ?
 N5 C8BA 1.271(3) . ?
 N6 C2AA 1.456(3) . ?
 N6 C69 1.260(4) . ?
 C7 H7 0.9500 . ?
 C7 C0BA 1.396(3) . ?
 C7 C8AA 1.395(3) . ?
 N8 C13 1.260(3) . ?
 N8 C22 1.460(3) . ?
 N9 C51 1.274(4) . ?
 N9 C55 1.448(4) . ?
 C5AA H5AA 0.9500 . ?
 C5AA C0BA 1.385(3) . ?
 C5AA C21 1.392(3) . ?
 N11 C30 1.457(3) . ?
 N11 C60 1.268(3) . ?
 N12 C59 1.454(3) . ?
 N12 C88 1.254(4) . ?
 C13 H13 0.9500 . ?
 C13 C26 1.472(3) . ?
 C0BA C32 1.470(3) . ?
 C6AA H6AA 0.9500 . ?
 C6AA C17 1.389(3) . ?
 C6AA C47 1.401(4) . ?
 C0AA H0AA 0.9900 . ?
 C0AA H0AB 0.9900 . ?
 C0AA C84 1.514(3) . ?
 C17 H17 0.9500 . ?
 C17 C26 1.401(3) . ?
 C5BA C8AA 1.404(3) . ?
 C5BA C21 1.397(3) . ?
 C5BA C92 1.492(3) . ?
 C19 H19 0.9500 . ?
 C19 C46 1.465(3) . ?
 C8AA C101 1.506(3) . ?
 C21 H21 0.9500 . ?
 C22 H22A 0.9900 . ?
 C22 H22B 0.9900 . ?
 C22 C30 1.509(4) . ?
 C23 H23A 0.9900 . ?
 C23 H23B 0.9900 . ?
 C23 C59 1.524(4) . ?
 C1BA C36 1.384(3) . ?
 C1BA C47 1.404(4) . ?
 C1BA C111 1.518(4) . ?
 C1AA H1AA 0.9500 . ?
 C1AA C29 1.373(4) . ?
 C1AA C95 1.403(4) . ?
 C26 C36 1.390(4) . ?
 C7AA C7BA 1.399(3) . ?
 C7AA C50 1.469(3) . ?
 C7AA C98 1.387(4) . ?
 N28 C81 1.269(4) . ?
 N28 C127 1.451(4) . ?
 C29 C53 1.515(3) . ?
 C29 C107 1.412(4) . ?
 C30 H30A 0.9900 . ?
 C30 H30B 0.9900 . ?
 C31 C66 1.376(4) . ?
 C31 C76 1.400(3) . ?
 C31 C83 1.519(3) . ?
 C32 H32 0.9500 . ?
 C33 H33A 0.9900 . ?
 C33 H33B 0.9900 . ?
 C33 C101 1.550(4) . ?
 C33 C202 1.425(6) . ?
 C34 C37 1.386(4) . ?
 C34 C51 1.469(4) . ?
 C34 C71 1.385(4) . ?
 C35 H35 0.9500 . ?
 C35 C49 1.381(4) . ?
 C35 C70 1.388(4) . ?
 C36 H36 0.9500 . ?
 C37 H37 0.9500 . ?
 C37 C63 1.376(4) . ?
 C38 H38 0.9500 . ?
 C38 C48 1.376(4) . ?
 C38 C113 1.395(4) . ?
 C39 C41 1.382(3) . ?
 C39 C74 1.395(4) . ?
 C39 C147 1.512(3) . ?
 C2AA H2AA 0.9900 . ?
 C2AA H2AB 0.9900 . ?
 C2AA C56 1.513(4) . ?
 C41 H41 0.9500 . ?
 C41 C46 1.396(4) . ?
 C42 C49 1.393(4) . ?
 C42 C60 1.473(4) . ?
 C42 C75 1.394(4) . ?
 C7BA H7BA 0.9500 . ?
 C7BA C77 1.372(3) . ?
 C8BA H8BA 0.9500 . ?
 C8BA C119 1.465(4) . ?
 C45 H45 0.9500 . ?
 C45 C52 1.381(4) . ?
 C45 C119 1.400(4) . ?
 C46 C144 1.388(4) . ?
 C47 C68 1.477(3) . ?
 C48 C102 1.509(4) . ?
 C48 C109 1.403(4) . ?
 C49 H49 0.9500 . ?
 C50 H50 0.9500 . ?
 C51 H51 0.9500 . ?
 C52 H52 0.9500 . ?
 C52 C76 1.402(4) . ?
 C53 C64 1.531(3) . ?
 C53 C117 1.545(4) . ?
 C53 C126 1.558(4) . ?
 C54 C77 1.402(4) . ?
 C54 C89 1.493(3) . ?
 C54 C130 1.391(4) . ?
 C55 H55A 0.9900 . ?
 C55 H55B 0.9900 . ?
 C55 C80 1.505(4) . ?
 C56 H56A 0.9900 . ?
 C56 H56B 0.9900 . ?
 C57 C67 1.535(3) . ?
 C57 C82 1.403(3) . ?
 C57 C89 1.419(4) . ?
 N58 C99 1.453(4) . ?
 N58 C153 1.292(9) . ?
 N58 C1I 1.08(3) . ?
 C59 H59A 0.9900 . ?
 C59 H59B 0.9900 . ?
 C60 H60 0.9500 . ?
 C61 H61 0.9500 . ?
 C61 C3CA 1.387(4) . ?
 C61 C95 1.390(4) . ?
 C62 C64 1.420(3) . ?
 C62 C87 1.408(4) . ?
 C62 C107 1.483(4) . ?
 C63 C65 1.399(4) . ?
 C63 C94 1.512(4) . ?
 C64 C92 1.385(4) . ?
 C65 C85 1.395(4) . ?
 C65 C112 1.481(4) . ?
 C66 H66 0.9500 . ?
 C66 C119 1.399(4) . ?
 C67 C77 1.518(3) . ?
 C67 C133 1.538(4) . ?
 C67 C148 1.548(4) . ?
 C68 C86 1.405(3) . ?
 C68 C87 1.411(4) . ?
 C69 H69 0.9500 . ?
 C69 C97 1.464(4) . ?
 C70 C96 1.400(4) . ?
 C70 C104 1.489(4) . ?
 C71 H71 0.9500 . ?
 C71 C85 1.379(4) . ?
 C72 H72 0.9500 . ?
 C72 C95 1.465(4) . ?
 C73 C83 1.527(3) . ?
 C73 C89 1.400(4) . ?
 C73 C93 1.412(3) . ?
 C74 C82 1.483(3) . ?
 C74 C120 1.395(4) . ?
 C75 H75 0.9500 . ?
 C75 C96 1.377(4) . ?
 C76 C93 1.477(4) . ?
 C78 C124 1.400(4) . ?
 C78 C125 1.413(4) . ?
 C78 C131 1.492(4) . ?
 C79 C82 1.413(4) . ?
 C79 C93 1.405(3) . ?
 C79 C147 1.526(3) . ?
 C80 H80A 0.9900 . ?
 C80 H80B 0.9900 . ?
 C81 H81 0.9500 . ?
 C81 C113 1.475(4) . ?
 C83 C155 1.540(5) . ?
 C83 C157 1.539(4) . ?
 C84 H84A 0.9900 . ?
 C84 H84B 0.9900 . ?
 C85 H85 0.9500 . ?
 C86 C92 1.417(3) . ?
 C86 C101 1.529(3) . ?
 C87 C111 1.531(3) . ?
 C88 H88 0.9500 . ?
 C88 C100 1.467(4) . ?
 C90 C104 1.399(4) . ?
 C90 C135 1.414(4) . ?
 C90 C158 1.511(4) . ?
 C3CA H3CA 0.9500 . ?
 C3CA C107 1.398(4) . ?
 C94 C124 1.521(4) . ?
 C94 C142 1.563(5) . ?
 C94 C161 1.542(4) . ?
 C96 C138 1.520(4) . ?
 C97 C118 1.400(4) . ?
 C97 C136 1.380(4) . ?
 C98 H98 0.9500 . ?
 C98 C130 1.395(4) . ?
 C99 H99A 0.9900 . ?
 C99 H99B 0.9900 . ?
 C99 C127 1.522(4) . ?
 C100 C103 1.391(4) . ?
 C100 C137 1.388(4) . ?
 C101 C123 1.549(4) . ?
 C102 C106 1.541(4) . ?
 C102 C114 1.549(4) . ?
 C102 C116 1.526(3) . ?
 C103 H103 0.9500 . ?
 C103 C108 1.380(4) . ?
 C104 C134 1.424(4) . ?
 C105 H105 0.9500 . ?
 C105 C132 1.372(4) . ?
 C105 C164 1.392(4) . ?
 C106 H10A 0.9900 . ?
 C106 H10B 0.9900 . ?
 C106 C156 1.517(5) . ?
 C108 C115 1.401(4) . ?
 C108 C129 1.512(4) . ?
 C109 C121 1.394(4) . ?
 C109 C145 1.491(4) . ?
 C110 C118 1.384(4) . ?
 C110 C131 1.405(4) . ?
 C110 C139 1.520(4) . ?
 C111 C122 1.542(4) . ?
 C111 C169 1.529(4) . ?
 C112 C116 1.410(4) . ?
 C112 C124 1.419(4) . ?
 C113 C128 1.390(4) . ?
 C114 H11A 0.9900 . ?
 C114 H11B 0.9900 . ?
 C114 C172 1.509(5) . ?
 C115 C150 1.494(4) . ?
 C115 C159 1.387(4) . ?
 C116 C145 1.407(4) . ?
 C117 H11C 0.9900 . ?
 C117 H11D 0.9900 . ?
 C117 C154 1.520(5) . ?
 C118 H118 0.9500 . ?
 C120 H120 0.9500 . ?
 C120 C144 1.394(4) . ?
 C121 H121 0.9500 . ?
 C121 C128 1.387(4) . ?
 C122 H12A 0.9900 . ?
 C122 H12B 0.9900 . ?
 C122 C2CA 1.530(5) . ?
 C123 H12C 0.9900 . ?
 C123 H12D 0.9900 . ?
 C123 C170 1.490(5) . ?
 C125 C139 1.523(4) . ?
 C125 C145 1.405(4) . ?
 C126 H12E 0.9900 . ?
 C126 H12F 0.9900 . ?
 C126 C1U 1.436(5) . ?
 C127 H12G 0.9900 . ?
 C127 H12H 0.9900 . ?
 C128 H128 0.9500 . ?
 C129 C166 1.530(4) . ?
 C129 C174 1.535(5) . ?
 C129 C175 1.534(6) . ?
 C130 H130 0.9500 . ?
 C131 C146 1.377(4) . ?
 C132 C158 1.507(4) . ?
 C132 C167 1.399(4) . ?
 C133 H13A 0.9900 . ?
 C133 H13B 0.9900 . ?
 C133 C149 1.510(5) . ?
 C134 C138 1.524(4) . ?
 C134 C150 1.389(4) . ?
 C135 C166 1.396(4) . ?
 C135 C167 1.489(4) . ?
 C136 H136 0.9500 . ?
 C136 C146 1.389(4) . ?
 C137 H137 0.9500 . ?
 C137 C159 1.390(5) . ?
 C138 C171 1.537(5) . ?
 C138 C177 1.556(5) . ?
 C139 C168 1.504(5) . ?
 C139 C192 1.562(6) . ?
 C140 H14A 0.9900 . ?
 C140 H14B 0.9900 . ?
 C140 C147 1.536(4) . ?
 C140 C195 1.470(6) . ?
 C141 H14C 0.9900 . ?
 C141 H14D 0.9900 . ?
 C141 C143 1.517(4) . ?
 C141 C158 1.549(4) . ?
 C142 H14E 0.9900 . ?
 C142 H14F 0.9900 . ?
 C142 C225 1.506(6) . ?
 C143 H14G 0.9900 . ?
 C143 H14H 0.9900 . ?
 C143 C165 1.510(5) . ?
 C144 H144 0.9500 . ?
 C146 H146 0.9500 . ?
 C147 C1CA 1.564(4) . ?
 C148 H14I 0.9900 . ?
 C148 H14J 0.9900 . ?
 C148 C184 1.504(6) . ?
 C149 H14K 0.9900 . ?
 C149 H14L 0.9900 . ?
 C149 C178 1.512(5) . ?
 C150 C166 1.416(4) . ?
 C1CA H1CA 0.9900 . ?
 C1CA H1CB 0.9900 . ?
 C1CA C176 1.505(6) . ?
 C152 H15A 0.9900 . ?
 C152 H15B 0.9900 . ?
 C152 C158 1.552(4) . ?
 C152 C229 1.512(6) . ?
 C153 H153 0.9500 . ?
 C153 C164 1.462(6) . ?
 C154 H15C 0.9900 . ?
 C154 H15D 0.9900 . ?
 C154 C215 1.519(5) . ?
 C155 H15E 0.9900 . ?
 C155 H15F 0.9900 . ?
 C155 C162 1.556(6) . ?
 C156 H15G 0.9900 . ?
 C156 H15H 0.9900 . ?
 C156 C163 1.510(5) . ?
 C157 H15I 0.9900 . ?
 C157 H15J 0.9900 . ?
 C157 H15K 0.9900 . ?
 C157 H15L 0.9900 . ?
 C157 C201 1.422(8) . ?
 C157 C1Q 1.721(15) . ?
 C159 H159 0.9500 . ?
 C2CA H2CA 0.9900 . ?
 C2CA H2CB 0.9900 . ?
 C2CA C187 1.498(5) . ?
 C161 H16A 0.9900 . ?
 C161 H16B 0.9900 . ?
 C161 C182 1.494(6) . ?
 C162 H16C 0.9900 . ?
 C162 H16D 0.9900 . ?
 C162 H16E 0.9900 . ?
 C162 H16F 0.9900 . ?
 C162 C3AA 1.462(7) . ?
 C162 C3AB 1.639(10) . ?
 C163 H16G 0.9900 . ?
 C163 H16H 0.9900 . ?
 C163 C181 1.515(6) . ?
 C164 C1G 1.394(5) . ?
 C164 C1I 1.63(4) . ?
 C165 H16I 0.9900 . ?
 C165 H16J 0.9900 . ?
 C165 C190 1.511(6) . ?
 C167 C1F 1.390(4) . ?
 C168 H16K 0.9900 . ?
 C168 H16L 0.9900 . ?
 C168 C180 1.503(7) . ?
 C169 H16M 0.9900 . ?
 C169 H16N 0.9900 . ?
 C169 H16O 0.9900 . ?
 C169 H16P 0.9900 . ?
 C169 C227 1.454(7) . ?
 C169 C4 1.410(15) . ?
 C170 H17A 0.9900 . ?
 C170 H17B 0.9900 . ?
 C170 H17C 0.9900 . ?
 C170 H17D 0.9900 . ?
 C170 C5CA 1.552(7) . ?
 C170 C9AA 1.515(15) . ?
 C171 H17E 0.9900 . ?
 C171 H17F 0.9900 . ?
 C171 C203 1.597(7) . ?
 C172 H17G 0.9900 . ?
 C172 H17H 0.9900 . ?
 C172 C210 1.486(6) . ?
 C173 H17I 0.9900 . ?
 C173 H17J 0.9900 . ?
 C173 C175 1.518(7) . ?
 C173 C233 1.520(7) . ?
 C174 H17K 0.9900 . ?
 C174 H17L 0.9900 . ?
 C174 C208 1.561(8) . ?
 C175 H17M 0.9900 . ?
 C175 H17N 0.9900 . ?
 C176 H17O 0.9900 . ?
 C176 H17P 0.9900 . ?
 C176 C1 1.539(6) . ?
 C177 H17Q 0.9900 . ?
 C177 H17R 0.9900 . ?
 C177 H17S 0.9900 . ?
 C177 H17T 0.9900 . ?
 C177 C246 1.696(11) . ?
 C177 C1P 1.318(11) . ?
 C178 H17U 0.9900 . ?
 C178 H17V 0.9900 . ?
 C178 C206 1.532(8) . ?
 C180 H18A 0.9900 . ?
 C180 H18B 0.9900 . ?
 C180 C189 1.494(6) . ?
 C181 H18C 0.9800 . ?
 C181 H18D 0.9800 . ?
 C181 H18E 0.9800 . ?
 C182 H18F 0.9900 . ?
 C182 H18G 0.9900 . ?
 C182 C252 1.524(6) . ?
 C184 H18H 0.9900 . ?
 C184 H18I 0.9900 . ?
 C184 C193 1.540(5) . ?
 C186 H18J 0.9800 . ?
 C186 H18K 0.9800 . ?
 C186 H18L 0.9800 . ?
 C186 C193 1.526(6) . ?
 C187 H18M 0.9900 . ?
 C187 H18N 0.9900 . ?
 C187 H18O 0.9900 . ?
 C187 H18P 0.9900 . ?
 C187 C226 1.650(11) . ?
 C187 C9 1.546(10) . ?
 C189 H18Q 0.9900 . ?
 C189 H18R 0.9900 . ?
 C189 H18S 0.9900 . ?
 C189 H18T 0.9900 . ?
 C189 C236 1.379(8) . ?
 C189 C1J 1.509(17) . ?
 C190 H19A 0.9800 . ?
 C190 H19B 0.9800 . ?
 C190 H19C 0.9800 . ?
 C192 H19D 0.9900 . ?
 C192 H19E 0.9900 . ?
 C192 H19F 0.9900 . ?
 C192 H19G 0.9900 . ?
 C192 C239 1.475(11) . ?
 C192 C1A 1.541(10) . ?
 C193 H19H 0.9900 . ?
 C193 H19I 0.9900 . ?
 C194 H19J 0.9800 . ?
 C194 H19K 0.9800 . ?
 C194 H19L 0.9800 . ?
 C194 H19M 0.9800 . ?
 C194 H19N 0.9800 . ?
 C194 H19O 0.9800 . ?
 C194 C1T 1.559(6) . ?
 C194 C4CA 1.421(14) . ?
 C195 H19P 0.9900 . ?
 C195 H19Q 0.9900 . ?
 C195 C217 1.539(6) . ?
 C199 H19R 0.9900 . ?
 C199 H19S 0.9900 . ?
 C199 H19T 0.9900 . ?
 C199 H19U 0.9900 . ?
 C199 C225 1.524(6) . ?
 C199 C266 1.524(8) . ?
 C199 C1M 1.500(13) . ?
 C201 H20A 0.9900 . ?
 C201 H20B 0.9900 . ?
 C201 C232 1.528(9) . ?
 C202 H20C 0.9900 . ?
 C202 H20D 0.9900 . ?
 C202 C241 1.389(7) . ?
 C203 H20E 0.9900 . ?
 C203 H20F 0.9900 . ?
 C203 C211 1.428(8) . ?
 C206 H20G 0.9800 . ?
 C206 H20H 0.9800 . ?
 C206 H20I 0.9800 . ?
 C208 H20J 0.9900 . ?
 C208 H20K 0.9900 . ?
 C208 H20L 0.9900 . ?
 C208 H20M 0.9900 . ?
 C208 C223 1.617(10) . ?
 C208 C1N 1.513(11) . ?
 C210 H21A 0.9900 . ?
 C210 H21B 0.9900 . ?
 C210 H21C 0.9900 . ?
 C210 H21D 0.9900 . ?
 C210 C3BA 1.376(16) . ?
 C210 C3BB 1.255(14) . ?
 C211 H21E 0.9900 . ?
 C211 H21F 0.9900 . ?
 C211 C231 1.505(10) . ?
 C215 H21G 0.9900 . ?
 C215 H21H 0.9900 . ?
 C215 C242 1.457(9) . ?
 C216 H21I 0.9800 . ?
 C216 H21J 0.9800 . ?
 C216 H21K 0.9800 . ?
 C216 C3AA 1.489(9) . ?
 C217 H21L 0.9900 . ?
 C217 H21M 0.9900 . ?
 C217 H21N 0.9900 . ?
 C217 H21O 0.9900 . ?
 C217 C11 1.422(10) . ?
 C217 C11A 1.278(16) . ?
 C219 H21P 0.9800 . ?
 C219 H21Q 0.9800 . ?
 C219 H21R 0.9800 . ?
 C219 C252 1.504(10) . ?
 C223 H22C 0.9900 . ?
 C223 H22D 0.9900 . ?
 C223 C255 1.439(14) . ?
 C225 H22E 0.9900 . ?
 C225 H22F 0.9900 . ?
 C226 H22G 0.9800 . ?
 C226 H22H 0.9800 . ?
 C226 H22I 0.9800 . ?
 C227 H22J 0.9900 . ?
 C227 H22K 0.9900 . ?
 C227 C238 1.518(8) . ?
 C229 H22L 0.9900 . ?
 C229 H22M 0.9900 . ?
 C229 C6 1.515(8) . ?
 C231 H23C 0.9800 . ?
 C231 H23D 0.9800 . ?
 C231 H23E 0.9800 . ?
 C232 H23F 0.9900 . ?
 C232 H23G 0.9900 . ?
 C232 C4AA 1.294(11) . ?
 C233 H23H 0.9900 . ?
 C233 H23I 0.9900 . ?
 C233 C253 1.471(10) . ?
 C236 H23J 0.9800 . ?
 C236 H23K 0.9800 . ?
 C236 H23L 0.9800 . ?
 C238 H23M 0.9900 . ?
 C238 H23N 0.9900 . ?
 C238 C2BA 1.505(11) . ?
 C239 H23O 0.9900 . ?
 C239 H23P 0.9900 . ?
 C239 C267 1.530(13) . ?
 C241 H24A 0.9900 . ?
 C241 H24B 0.9900 . ?
 C241 H24C 0.9900 . ?
 C241 H24D 0.9900 . ?
 C241 C245 1.520(12) . ?
 C241 C1C 1.436(12) . ?
 C242 H24E 0.9800 . ?
 C242 H24F 0.9800 . ?
 C242 H24G 0.9800 . ?
 C245 H24H 0.9800 . ?
 C245 H24I 0.9800 . ?
 C245 H24J 0.9800 . ?
 C246 H24K 0.9900 . ?
 C246 H24L 0.9900 . ?
 C246 C0CB 1.615(13) . ?
 C252 H25A 0.9900 . ?
 C252 H25B 0.9900 . ?
 C253 H25C 0.9800 . ?
 C253 H25D 0.9800 . ?
 C253 H25E 0.9800 . ?
 C255 H25F 0.9800 . ?
 C255 H25G 0.9800 . ?
 C255 H25H 0.9800 . ?
 C266 H26A 0.9800 . ?
 C266 H26B 0.9800 . ?
 C266 H26C 0.9800 . ?
 C267 H26D 0.9900 . ?
 C267 H26E 0.9900 . ?
 C267 C9BA 1.595(15) . ?
 C6 H6BD 0.9900 . ?
 C6 H6BE 0.9900 . ?
 C6 H6AB 0.9900 . ?
 C6 H6AC 0.9900 . ?
 C6 H6CF 0.9900 . ?
 C6 H6CG 0.9900 . ?
 C6 C3 1.609(14) . ?
 C6 C3A 1.32(2) . ?
 C6 C4BA 1.14(2) . ?
 C3AA H3AA 0.9900 . ?
 C3AA H3AB 0.9900 . ?
 C11 H11E 0.9800 . ?
 C11 H11F 0.9800 . ?
 C11 H11G 0.9800 . ?
 C3BA H3BA 0.9800 . ?
 C3BA H3BB 0.9800 . ?
 C3BA H3BC 0.9800 . ?
 C2BA H2BA 0.9800 . ?
 C2BA H2BB 0.9800 . ?
 C2BA H2BC 0.9800 . ?
 C4AA H4AA 0.9800 . ?
 C4AA H4AB 0.9800 . ?
 C4AA H4AC 0.9800 . ?
 C4AA H4AD 0.9800 . ?
 C4AA H4AE 0.9800 . ?
 C4AA H4AF 0.9800 . ?
 C4AA C1R 1.65(3) . ?
 C9 H9A 0.9800 . ?
 C9 H9B 0.9800 . ?
 C9 H9C 0.9800 . ?
 C1A H1AB 0.9900 . ?
 C1A H1AC 0.9900 . ?
 C1A C1B 1.506(17) . ?
 C1B H1BA 0.9900 . ?
 C1B H1BB 0.9900 . ?
 C1B C6BA 1.591(18) . ?
 C1C H1CC 0.9800 . ?
 C1C H1CD 0.9800 . ?
 C1C H1CE 0.9800 . ?
 C3AB H3AC 0.9900 . ?
 C3AB H3AD 0.9900 . ?
 C3AB C1E 1.491(14) . ?
 C1E H1EA 0.9800 . ?
 C1E H1EB 0.9800 . ?
 C1E H1EC 0.9800 . ?
 C1F H1F 0.9500 . ?
 C1F C1G 1.392(5) . ?
 C1G H1G 0.9500 . ?
 C1I H1I 0.9500 . ?
 C3BB H3BD 0.9800 . ?
 C3BB H3BE 0.9800 . ?
 C3BB H3BF 0.9800 . ?
 C1J H1JA 0.9800 . ?
 C1J H1JB 0.9800 . ?
 C1J H1JC 0.9800 . ?
 C0CA H0CA 0.9900 . ?
 C0CA H0CB 0.9900 . ?
 C0CA C1P 1.55(2) . ?
 C0CA C269 1.49(2) . ?
 C1M H1MA 0.9800 . ?
 C1M H1MB 0.9800 . ?
 C1M H1MC 0.9800 . ?
 C1N H1NA 0.9900 . ?
 C1N H1NB 0.9900 . ?
 C1N C1O 1.403(16) . ?
 C1O H1OA 0.9800 . ?
 C1O H1OB 0.9800 . ?
 C1O H1OC 0.9800 . ?
 C9BA H9BA 0.9800 . ?
 C9BA H9BB 0.9800 . ?
 C9BA H9BC 0.9800 . ?
 C1P H1PA 0.9900 . ?
 C1P H1PB 0.9900 . ?
 C1Q H1QA 0.9900 . ?
 C1Q H1QB 0.9900 . ?
 C1Q C1R 1.662(17) . ?
 C1R H1RA 0.9900 . ?
 C1R H1RB 0.9900 . ?
 C11A H11H 0.9800 . ?
 C11A H11I 0.9800 . ?
 C11A H11J 0.9800 . ?
 C0CB H0CC 0.9900 . ?
 C0CB H0CD 0.9900 . ?
 C0CB C10 1.601(14) . ?
 C1T H1TA 0.9900 . ?
 C1T H1TB 0.9900 . ?
 C1T C1U 1.419(7) . ?
 C1U H1UA 0.9900 . ?
 C1U H1UB 0.9900 . ?
 C1U H1UC 0.9900 . ?
 C1U H1UD 0.9900 . ?
 C1U C4CA 1.420(13) . ?
 C5CA H5CA 0.9900 . ?
 C5CA H5CB 0.9900 . ?
 C5CA C2 1.449(11) . ?
 C2 H2A 0.9800 . ?
 C2 H2B 0.9800 . ?
 C2 H2C 0.9800 . ?
 C9AA H9AA 0.9900 . ?
 C9AA H9AB 0.9900 . ?
 C9AA C2A 1.56(2) . ?
 C2A H2AC 0.9800 . ?
 C2A H2AD 0.9800 . ?
 C2A H2AE 0.9800 . ?
 C3 H3A 0.9800 . ?
 C3 H3B 0.9800 . ?
 C3 H3C 0.9800 . ?
 C3A H3AE 0.9800 . ?
 C3A H3AF 0.9800 . ?
 C3A H3AG 0.9800 . ?
 C4BA H4BA 0.9800 . ?
 C4BA H4BB 0.9800 . ?
 C4BA H4BC 0.9800 . ?
 C6BA H6BA 0.9800 . ?
 C6BA H6BB 0.9800 . ?
 C6BA H6BC 0.9800 . ?
 C4 H4A 0.9900 . ?
 C4 H4B 0.9900 . ?
 C4 C5 1.54(3) . ?
 C5 H5A 0.9900 . ?
 C5 H5B 0.9900 . ?
 C5 C2BB 1.49(3) . ?
 C2BB H2BD 0.9800 . ?
 C2BB H2BE 0.9800 . ?
 C2BB H2BF 0.9800 . ?
 C4CA H4CA 0.9900 . ?
 C4CA H4CB 0.9900 . ?
 C1 H1AD 0.9900 . ?
 C1 H1AE 0.9900 . ?
 C1 H1BF 0.9900 . ?
 C1 H1BG 0.9900 . ?
 C1 C268 1.419(11) . ?
 C1 C8 1.552(12) . ?
 C268 H26F 0.9800 . ?
 C268 H26G 0.9800 . ?
 C268 H26H 0.9800 . ?
 C8 H8A 0.9800 . ?
 C8 H8B 0.9800 . ?
 C8 H8C 0.9800 . ?
 C269 H26I 0.9800 . ?
 C269 H26J 0.9800 . ?
 C269 H26K 0.9800 . ?
 C10 H10C 0.9800 . ?
 C10 H10D 0.9800 . ?
 C10 H10E 0.9800 . ?

loop_
  _geom_angle_atom_site_label_1
  _geom_angle_atom_site_label_2
  _geom_angle_atom_site_label_3
  _geom_angle
  _geom_angle_site_symmetry_1
  _geom_angle_site_symmetry_3
  _geom_angle_publ_flag
 C32 N1 C84 117.3(2) . . ?
 C50 N2 C80 118.3(2) . . ?
 C72 N3 C56 117.2(2) . . ?
 C19 N4 C23 117.3(2) . . ?
 C8BA N5 C0AA 116.6(2) . . ?
 C69 N6 C2AA 115.9(2) . . ?
 C0BA C7 H7 120.4 . . ?
 C8AA C7 H7 120.4 . . ?
 C8AA C7 C0BA 119.2(2) . . ?
 C13 N8 C22 116.8(2) . . ?
 C51 N9 C55 117.8(2) . . ?
 C0BA C5AA H5AA 119.1 . . ?
 C0BA C5AA C21 121.8(2) . . ?
 C21 C5AA H5AA 119.1 . . ?
 C60 N11 C30 116.4(2) . . ?
 C88 N12 C59 117.0(2) . . ?
 N8 C13 H13 118.9 . . ?
 N8 C13 C26 122.3(2) . . ?
 C26 C13 H13 118.9 . . ?
 C7 C0BA C32 120.9(2) . . ?
 C5AA C0BA C7 119.2(2) . . ?
 C5AA C0BA C32 119.9(2) . . ?
 C17 C6AA H6AA 120.3 . . ?
 C17 C6AA C47 119.4(2) . . ?
 C47 C6AA H6AA 120.3 . . ?
 N5 C0AA H0AA 109.4 . . ?
 N5 C0AA H0AB 109.4 . . ?
 N5 C0AA C84 111.31(19) . . ?
 H0AA C0AA H0AB 108.0 . . ?
 C84 C0AA H0AA 109.4 . . ?
 C84 C0AA H0AB 109.4 . . ?
 C6AA C17 H17 119.1 . . ?
 C6AA C17 C26 121.9(2) . . ?
 C26 C17 H17 119.1 . . ?
 C8AA C5BA C92 107.63(19) . . ?
 C21 C5BA C8AA 118.4(2) . . ?
 C21 C5BA C92 133.9(2) . . ?
 N4 C19 H19 118.3 . . ?
 N4 C19 C46 123.4(2) . . ?
 C46 C19 H19 118.3 . . ?
 C7 C8AA C5BA 121.6(2) . . ?
 C7 C8AA C101 126.0(2) . . ?
 C5BA C8AA C101 112.4(2) . . ?
 C5AA C21 C5BA 119.7(2) . . ?
 C5AA C21 H21 120.2 . . ?
 C5BA C21 H21 120.2 . . ?
 N8 C22 H22A 109.7 . . ?
 N8 C22 H22B 109.7 . . ?
 N8 C22 C30 110.0(2) . . ?
 H22A C22 H22B 108.2 . . ?
 C30 C22 H22A 109.7 . . ?
 C30 C22 H22B 109.7 . . ?
 N4 C23 H23A 109.4 . . ?
 N4 C23 H23B 109.4 . . ?
 N4 C23 C59 111.3(2) . . ?
 H23A C23 H23B 108.0 . . ?
 C59 C23 H23A 109.4 . . ?
 C59 C23 H23B 109.4 . . ?
 C36 C1BA C47 121.9(2) . . ?
 C36 C1BA C111 126.4(2) . . ?
 C47 C1BA C111 111.7(2) . . ?
 C29 C1AA H1AA 120.2 . . ?
 C29 C1AA C95 119.7(2) . . ?
 C95 C1AA H1AA 120.2 . . ?
 C17 C26 C13 119.3(2) . . ?
 C36 C26 C13 122.0(2) . . ?
 C36 C26 C17 118.6(2) . . ?
 C7BA C7AA C50 121.3(2) . . ?
 C98 C7AA C7BA 118.7(2) . . ?
 C98 C7AA C50 120.1(2) . . ?
 C81 N28 C127 117.9(3) . . ?
 C1AA C29 C53 125.9(2) . . ?
 C1AA C29 C107 122.4(2) . . ?
 C107 C29 C53 111.8(2) . . ?
 N11 C30 C22 110.19(19) . . ?
 N11 C30 H30A 109.6 . . ?
 N11 C30 H30B 109.6 . . ?
 C22 C30 H30A 109.6 . . ?
 C22 C30 H30B 109.6 . . ?
 H30A C30 H30B 108.1 . . ?
 C66 C31 C76 122.3(2) . . ?
 C66 C31 C83 126.2(2) . . ?
 C76 C31 C83 111.5(2) . . ?
 N1 C32 C0BA 124.1(2) . . ?
 N1 C32 H32 118.0 . . ?
 C0BA C32 H32 118.0 . . ?
 H33A C33 H33B 107.0 . . ?
 C101 C33 H33A 107.6 . . ?
 C101 C33 H33B 107.6 . . ?
 C202 C33 H33A 107.6 . . ?
 C202 C33 H33B 107.6 . . ?
 C202 C33 C101 119.0(3) . . ?
 C37 C34 C51 121.8(2) . . ?
 C71 C34 C37 118.4(3) . . ?
 C71 C34 C51 119.8(2) . . ?
 C49 C35 H35 120.0 . . ?
 C49 C35 C70 120.1(3) . . ?
 C70 C35 H35 120.0 . . ?
 C1BA C36 C26 119.8(2) . . ?
 C1BA C36 H36 120.1 . . ?
 C26 C36 H36 120.1 . . ?
 C34 C37 H37 120.0 . . ?
 C63 C37 C34 120.0(3) . . ?
 C63 C37 H37 120.0 . . ?
 C48 C38 H38 120.0 . . ?
 C48 C38 C113 120.0(3) . . ?
 C113 C38 H38 120.0 . . ?
 C41 C39 C74 122.1(2) . . ?
 C41 C39 C147 125.8(2) . . ?
 C74 C39 C147 112.0(2) . . ?
 N6 C2AA H2AA 109.6 . . ?
 N6 C2AA H2AB 109.6 . . ?
 N6 C2AA C56 110.1(2) . . ?
 H2AA C2AA H2AB 108.2 . . ?
 C56 C2AA H2AA 109.6 . . ?
 C56 C2AA H2AB 109.6 . . ?
 C39 C41 H41 120.1 . . ?
 C39 C41 C46 119.8(2) . . ?
 C46 C41 H41 120.1 . . ?
 C49 C42 C60 117.9(2) . . ?
 C49 C42 C75 118.9(2) . . ?
 C75 C42 C60 123.2(2) . . ?
 C7AA C7BA H7BA 120.1 . . ?
 C77 C7BA C7AA 119.9(2) . . ?
 C77 C7BA H7BA 120.1 . . ?
 N5 C8BA H8BA 118.2 . . ?
 N5 C8BA C119 123.6(2) . . ?
 C119 C8BA H8BA 118.2 . . ?
 C52 C45 H45 119.0 . . ?
 C52 C45 C119 122.0(2) . . ?
 C119 C45 H45 119.0 . . ?
 C41 C46 C19 121.7(2) . . ?
 C144 C46 C19 119.9(2) . . ?
 C144 C46 C41 118.5(2) . . ?
 C6AA C47 C1BA 118.3(2) . . ?
 C6AA C47 C68 133.4(2) . . ?
 C1BA C47 C68 108.2(2) . . ?
 C38 C48 C102 126.1(2) . . ?
 C38 C48 C109 121.5(3) . . ?
 C109 C48 C102 112.4(2) . . ?
 C35 C49 C42 121.1(3) . . ?
 C35 C49 H49 119.4 . . ?
 C42 C49 H49 119.4 . . ?
 N2 C50 C7AA 122.8(2) . . ?
 N2 C50 H50 118.6 . . ?
 C7AA C50 H50 118.6 . . ?
 N9 C51 C34 122.6(2) . . ?
 N9 C51 H51 118.7 . . ?
 C34 C51 H51 118.7 . . ?
 C45 C52 H52 120.1 . . ?
 C45 C52 C76 119.7(2) . . ?
 C76 C52 H52 120.1 . . ?
 C29 C53 C64 101.65(19) . . ?
 C29 C53 C117 108.1(2) . . ?
 C29 C53 C126 108.9(2) . . ?
 C64 C53 C117 113.1(2) . . ?
 C64 C53 C126 113.9(2) . . ?
 C117 C53 C126 110.5(2) . . ?
 C77 C54 C89 108.0(2) . . ?
 C130 C54 C77 118.1(2) . . ?
 C130 C54 C89 133.9(2) . . ?
 N9 C55 H55A 109.6 . . ?
 N9 C55 H55B 109.6 . . ?
 N9 C55 C80 110.3(2) . . ?
 H55A C55 H55B 108.1 . . ?
 C80 C55 H55A 109.6 . . ?
 C80 C55 H55B 109.6 . . ?
 N3 C56 C2AA 111.8(2) . . ?
 N3 C56 H56A 109.3 . . ?
 N3 C56 H56B 109.3 . . ?
 C2AA C56 H56A 109.3 . . ?
 C2AA C56 H56B 109.3 . . ?
 H56A C56 H56B 107.9 . . ?
 C82 C57 C67 129.5(2) . . ?
 C82 C57 C89 119.8(2) . . ?
 C89 C57 C67 110.7(2) . . ?
 C153 N58 C99 116.8(3) . . ?
 C1I N58 C99 119.1(16) . . ?
 N12 C59 C23 109.6(2) . . ?
 N12 C59 H59A 109.7 . . ?
 N12 C59 H59B 109.7 . . ?
 C23 C59 H59A 109.7 . . ?
 C23 C59 H59B 109.7 . . ?
 H59A C59 H59B 108.2 . . ?
 N11 C60 C42 123.8(2) . . ?
 N11 C60 H60 118.1 . . ?
 C42 C60 H60 118.1 . . ?
 C3CA C61 H61 119.0 . . ?
 C3CA C61 C95 121.9(3) . . ?
 C95 C61 H61 119.0 . . ?
 C64 C62 C107 108.5(2) . . ?
 C87 C62 C64 119.3(2) . . ?
 C87 C62 C107 132.2(2) . . ?
 C37 C63 C65 122.0(2) . . ?
 C37 C63 C94 126.2(2) . . ?
 C65 C63 C94 111.8(2) . . ?
 C62 C64 C53 110.4(2) . . ?
 C92 C64 C53 129.0(2) . . ?
 C92 C64 C62 120.5(2) . . ?
 C63 C65 C112 107.9(2) . . ?
 C85 C65 C63 117.6(3) . . ?
 C85 C65 C112 134.5(3) . . ?
 C31 C66 H66 120.1 . . ?
 C31 C66 C119 119.8(2) . . ?
 C119 C66 H66 120.1 . . ?
 C57 C67 C133 114.0(2) . . ?
 C57 C67 C148 113.2(2) . . ?
 C77 C67 C57 101.41(19) . . ?
 C77 C67 C133 108.1(2) . . ?
 C77 C67 C148 107.9(2) . . ?
 C133 C67 C148 111.4(2) . . ?
 C86 C68 C47 132.0(2) . . ?
 C86 C68 C87 120.1(2) . . ?
 C87 C68 C47 107.9(2) . . ?
 N6 C69 H69 117.8 . . ?
 N6 C69 C97 124.3(3) . . ?
 C97 C69 H69 117.8 . . ?
 C35 C70 C96 118.8(2) . . ?
 C35 C70 C104 133.3(2) . . ?
 C96 C70 C104 107.9(2) . . ?
 C34 C71 H71 119.1 . . ?
 C85 C71 C34 121.9(2) . . ?
 C85 C71 H71 119.1 . . ?
 N3 C72 H72 118.4 . . ?
 N3 C72 C95 123.2(2) . . ?
 C95 C72 H72 118.4 . . ?
 C89 C73 C83 128.9(2) . . ?
 C89 C73 C93 120.0(2) . . ?
 C93 C73 C83 111.1(2) . . ?
 C39 C74 C82 107.9(2) . . ?
 C120 C74 C39 118.2(2) . . ?
 C120 C74 C82 133.9(2) . . ?
 C42 C75 H75 120.0 . . ?
 C96 C75 C42 119.9(2) . . ?
 C96 C75 H75 120.0 . . ?
 C31 C76 C52 117.8(2) . . ?
 C31 C76 C93 108.3(2) . . ?
 C52 C76 C93 133.9(2) . . ?
 C7BA C77 C54 122.0(2) . . ?
 C7BA C77 C67 126.1(2) . . ?
 C54 C77 C67 111.9(2) . . ?
 C124 C78 C125 120.9(2) . . ?
 C124 C78 C131 131.1(3) . . ?
 C125 C78 C131 107.9(2) . . ?
 C82 C79 C147 110.8(2) . . ?
 C93 C79 C82 120.2(2) . . ?
 C93 C79 C147 128.9(2) . . ?
 N2 C80 C55 110.3(2) . . ?
 N2 C80 H80A 109.6 . . ?
 N2 C80 H80B 109.6 . . ?
 C55 C80 H80A 109.6 . . ?
 C55 C80 H80B 109.6 . . ?
 H80A C80 H80B 108.1 . . ?
 N28 C81 H81 119.3 . . ?
 N28 C81 C113 121.4(3) . . ?
 C113 C81 H81 119.3 . . ?
 C57 C82 C74 132.2(2) . . ?
 C57 C82 C79 119.9(2) . . ?
 C79 C82 C74 107.8(2) . . ?
 C31 C83 C73 100.97(19) . . ?
 C31 C83 C155 107.1(2) . . ?
 C31 C83 C157 110.7(2) . . ?
 C73 C83 C155 111.8(2) . . ?
 C73 C83 C157 113.2(2) . . ?
 C157 C83 C155 112.4(2) . . ?
 N1 C84 C0AA 111.49(19) . . ?
 N1 C84 H84A 109.3 . . ?
 N1 C84 H84B 109.3 . . ?
 C0AA C84 H84A 109.3 . . ?
 C0AA C84 H84B 109.3 . . ?
 H84A C84 H84B 108.0 . . ?
 C65 C85 H85 120.0 . . ?
 C71 C85 C65 120.1(3) . . ?
 C71 C85 H85 120.0 . . ?
 C68 C86 C92 119.6(2) . . ?
 C68 C86 C101 129.3(2) . . ?
 C92 C86 C101 111.1(2) . . ?
 C62 C87 C68 120.1(2) . . ?
 C62 C87 C111 128.7(2) . . ?
 C68 C87 C111 111.2(2) . . ?
 N12 C88 H88 118.5 . . ?
 N12 C88 C100 123.0(3) . . ?
 C100 C88 H88 118.5 . . ?
 C57 C89 C54 107.9(2) . . ?
 C73 C89 C54 131.9(2) . . ?
 C73 C89 C57 120.2(2) . . ?
 C104 C90 C135 118.7(3) . . ?
 C104 C90 C158 129.8(2) . . ?
 C135 C90 C158 111.4(2) . . ?
 C61 C3CA H3CA 120.0 . . ?
 C61 C3CA C107 120.1(3) . . ?
 C107 C3CA H3CA 120.0 . . ?
 C64 C92 C5BA 132.1(2) . . ?
 C64 C92 C86 120.3(2) . . ?
 C86 C92 C5BA 107.6(2) . . ?
 C73 C93 C76 107.8(2) . . ?
 C79 C93 C73 119.9(2) . . ?
 C79 C93 C76 132.3(2) . . ?
 C63 C94 C124 101.6(2) . . ?
 C63 C94 C142 108.2(2) . . ?
 C63 C94 C161 107.9(2) . . ?
 C124 C94 C142 112.2(2) . . ?
 C124 C94 C161 114.6(3) . . ?
 C161 C94 C142 111.6(2) . . ?
 C1AA C95 C72 120.3(2) . . ?
 C61 C95 C1AA 118.5(2) . . ?
 C61 C95 C72 121.2(2) . . ?
 C70 C96 C138 112.0(2) . . ?
 C75 C96 C70 121.1(2) . . ?
 C75 C96 C138 126.8(2) . . ?
 C118 C97 C69 122.4(3) . . ?
 C136 C97 C69 118.4(3) . . ?
 C136 C97 C118 119.2(3) . . ?
 C7AA C98 H98 119.3 . . ?
 C7AA C98 C130 121.4(2) . . ?
 C130 C98 H98 119.3 . . ?
 N58 C99 H99A 109.8 . . ?
 N58 C99 H99B 109.8 . . ?
 N58 C99 C127 109.5(2) . . ?
 H99A C99 H99B 108.2 . . ?
 C127 C99 H99A 109.8 . . ?
 C127 C99 H99B 109.8 . . ?
 C103 C100 C88 121.2(3) . . ?
 C137 C100 C88 120.4(3) . . ?
 C137 C100 C103 118.4(3) . . ?
 C8AA C101 C33 110.1(2) . . ?
 C8AA C101 C86 101.24(19) . . ?
 C8AA C101 C123 108.2(2) . . ?
 C86 C101 C33 114.3(2) . . ?
 C86 C101 C123 111.7(2) . . ?
 C123 C101 C33 110.8(2) . . ?
 C48 C102 C106 110.4(2) . . ?
 C48 C102 C114 107.4(2) . . ?
 C48 C102 C116 101.1(2) . . ?
 C106 C102 C114 111.6(2) . . ?
 C116 C102 C106 112.2(2) . . ?
 C116 C102 C114 113.4(2) . . ?
 C100 C103 H103 120.0 . . ?
 C108 C103 C100 120.0(3) . . ?
 C108 C103 H103 120.0 . . ?
 C90 C104 C70 131.3(2) . . ?
 C90 C104 C134 120.9(2) . . ?
 C134 C104 C70 107.8(2) . . ?
 C132 C105 H105 119.9 . . ?
 C132 C105 C164 120.3(3) . . ?
 C164 C105 H105 119.9 . . ?
 C102 C106 H10A 108.6 . . ?
 C102 C106 H10B 108.6 . . ?
 H10A C106 H10B 107.6 . . ?
 C156 C106 C102 114.4(2) . . ?
 C156 C106 H10A 108.6 . . ?
 C156 C106 H10B 108.6 . . ?
 C29 C107 C62 107.6(2) . . ?
 C3CA C107 C29 117.5(2) . . ?
 C3CA C107 C62 134.9(2) . . ?
 C103 C108 C115 121.8(3) . . ?
 C103 C108 C129 125.6(3) . . ?
 C115 C108 C129 112.6(2) . . ?
 C48 C109 C145 107.1(2) . . ?
 C121 C109 C48 118.4(2) . . ?
 C121 C109 C145 134.5(3) . . ?
 C118 C110 C131 121.5(3) . . ?
 C118 C110 C139 126.4(3) . . ?
 C131 C110 C139 112.1(2) . . ?
 C1BA C111 C87 100.9(2) . . ?
 C1BA C111 C122 108.5(2) . . ?
 C1BA C111 C169 108.3(2) . . ?
 C87 C111 C122 112.0(2) . . ?
 C169 C111 C87 113.2(2) . . ?
 C169 C111 C122 113.0(2) . . ?
 C116 C112 C65 132.4(2) . . ?
 C116 C112 C124 119.6(2) . . ?
 C124 C112 C65 108.0(2) . . ?
 C38 C113 C81 120.8(3) . . ?
 C128 C113 C38 118.6(2) . . ?
 C128 C113 C81 120.6(3) . . ?
 C102 C114 H11A 108.5 . . ?
 C102 C114 H11B 108.5 . . ?
 H11A C114 H11B 107.5 . . ?
 C172 C114 C102 115.0(3) . . ?
 C172 C114 H11A 108.5 . . ?
 C172 C114 H11B 108.5 . . ?
 C108 C115 C150 107.3(2) . . ?
 C159 C115 C108 118.0(3) . . ?
 C159 C115 C150 134.7(3) . . ?
 C112 C116 C102 128.8(2) . . ?
 C145 C116 C102 111.0(2) . . ?
 C145 C116 C112 120.0(2) . . ?
 C53 C117 H11C 108.6 . . ?
 C53 C117 H11D 108.6 . . ?
 H11C C117 H11D 107.6 . . ?
 C154 C117 C53 114.7(2) . . ?
 C154 C117 H11C 108.6 . . ?
 C154 C117 H11D 108.6 . . ?
 C97 C118 H118 120.5 . . ?
 C110 C118 C97 119.0(3) . . ?
 C110 C118 H118 120.5 . . ?
 C45 C119 C8BA 118.8(2) . . ?
 C66 C119 C8BA 122.9(2) . . ?
 C66 C119 C45 118.1(2) . . ?
 C74 C120 H120 120.1 . . ?
 C144 C120 C74 119.7(3) . . ?
 C144 C120 H120 120.1 . . ?
 C109 C121 H121 120.1 . . ?
 C128 C121 C109 119.7(3) . . ?
 C128 C121 H121 120.1 . . ?
 C111 C122 H12A 108.5 . . ?
 C111 C122 H12B 108.5 . . ?
 H12A C122 H12B 107.5 . . ?
 C2CA C122 C111 115.1(2) . . ?
 C2CA C122 H12A 108.5 . . ?
 C2CA C122 H12B 108.5 . . ?
 C101 C123 H12C 108.2 . . ?
 C101 C123 H12D 108.2 . . ?
 H12C C123 H12D 107.3 . . ?
 C170 C123 C101 116.4(2) . . ?
 C170 C123 H12C 108.2 . . ?
 C170 C123 H12D 108.2 . . ?
 C78 C124 C94 129.7(2) . . ?
 C78 C124 C112 119.7(2) . . ?
 C112 C124 C94 110.5(2) . . ?
 C78 C125 C139 111.4(2) . . ?
 C145 C125 C78 119.0(3) . . ?
 C145 C125 C139 129.5(2) . . ?
 C53 C126 H12E 107.7 . . ?
 C53 C126 H12F 107.7 . . ?
 H12E C126 H12F 107.1 . . ?
 C1U C126 C53 118.3(3) . . ?
 C1U C126 H12E 107.7 . . ?
 C1U C126 H12F 107.7 . . ?
 N28 C127 C99 108.3(2) . . ?
 N28 C127 H12G 110.0 . . ?
 N28 C127 H12H 110.0 . . ?
 C99 C127 H12G 110.0 . . ?
 C99 C127 H12H 110.0 . . ?
 H12G C127 H12H 108.4 . . ?
 C113 C128 H128 119.2 . . ?
 C121 C128 C113 121.6(3) . . ?
 C121 C128 H128 119.2 . . ?
 C108 C129 C166 101.1(2) . . ?
 C108 C129 C174 107.0(3) . . ?
 C108 C129 C175 109.3(3) . . ?
 C166 C129 C174 113.9(3) . . ?
 C166 C129 C175 112.5(3) . . ?
 C175 C129 C174 112.2(3) . . ?
 C54 C130 C98 120.0(3) . . ?
 C54 C130 H130 120.0 . . ?
 C98 C130 H130 120.0 . . ?
 C110 C131 C78 107.5(2) . . ?
 C146 C131 C78 133.7(3) . . ?
 C146 C131 C110 118.8(3) . . ?
 C105 C132 C158 126.5(2) . . ?
 C105 C132 C167 122.0(3) . . ?
 C167 C132 C158 111.5(2) . . ?
 C67 C133 H13A 108.3 . . ?
 C67 C133 H13B 108.3 . . ?
 H13A C133 H13B 107.4 . . ?
 C149 C133 C67 115.8(2) . . ?
 C149 C133 H13A 108.3 . . ?
 C149 C133 H13B 108.3 . . ?
 C104 C134 C138 110.9(2) . . ?
 C150 C134 C104 119.6(3) . . ?
 C150 C134 C138 129.5(3) . . ?
 C90 C135 C167 107.1(2) . . ?
 C166 C135 C90 120.8(3) . . ?
 C166 C135 C167 132.0(3) . . ?
 C97 C136 H136 119.2 . . ?
 C97 C136 C146 121.6(3) . . ?
 C146 C136 H136 119.2 . . ?
 C100 C137 H137 119.2 . . ?
 C100 C137 C159 121.7(3) . . ?
 C159 C137 H137 119.2 . . ?
 C96 C138 C134 101.3(2) . . ?
 C96 C138 C171 109.8(2) . . ?
 C96 C138 C177 107.8(3) . . ?
 C134 C138 C171 112.6(3) . . ?
 C134 C138 C177 112.3(3) . . ?
 C171 C138 C177 112.4(3) . . ?
 C110 C139 C125 101.1(2) . . ?
 C110 C139 C192 107.6(3) . . ?
 C125 C139 C192 112.0(3) . . ?
 C168 C139 C110 110.8(3) . . ?
 C168 C139 C125 114.3(3) . . ?
 C168 C139 C192 110.5(3) . . ?
 H14A C140 H14B 107.5 . . ?
 C147 C140 H14A 108.5 . . ?
 C147 C140 H14B 108.5 . . ?
 C195 C140 H14A 108.5 . . ?
 C195 C140 H14B 108.5 . . ?
 C195 C140 C147 115.1(3) . . ?
 H14C C141 H14D 107.5 . . ?
 C143 C141 H14C 108.5 . . ?
 C143 C141 H14D 108.5 . . ?
 C143 C141 C158 115.1(2) . . ?
 C158 C141 H14C 108.5 . . ?
 C158 C141 H14D 108.5 . . ?
 C94 C142 H14E 108.5 . . ?
 C94 C142 H14F 108.5 . . ?
 H14E C142 H14F 107.5 . . ?
 C225 C142 C94 115.1(3) . . ?
 C225 C142 H14E 108.5 . . ?
 C225 C142 H14F 108.5 . . ?
 C141 C143 H14G 109.2 . . ?
 C141 C143 H14H 109.2 . . ?
 H14G C143 H14H 107.9 . . ?
 C165 C143 C141 111.9(3) . . ?
 C165 C143 H14G 109.2 . . ?
 C165 C143 H14H 109.2 . . ?
 C46 C144 C120 121.8(3) . . ?
 C46 C144 H144 119.1 . . ?
 C120 C144 H144 119.1 . . ?
 C116 C145 C109 108.2(2) . . ?
 C125 C145 C109 131.0(3) . . ?
 C125 C145 C116 120.7(2) . . ?
 C131 C146 C136 119.9(3) . . ?
 C131 C146 H146 120.1 . . ?
 C136 C146 H146 120.1 . . ?
 C39 C147 C79 101.21(19) . . ?
 C39 C147 C140 108.4(2) . . ?
 C39 C147 C1CA 108.9(2) . . ?
 C79 C147 C140 115.5(2) . . ?
 C79 C147 C1CA 111.1(2) . . ?
 C140 C147 C1CA 111.1(2) . . ?
 C67 C148 H14I 108.2 . . ?
 C67 C148 H14J 108.2 . . ?
 H14I C148 H14J 107.4 . . ?
 C184 C148 C67 116.3(3) . . ?
 C184 C148 H14I 108.2 . . ?
 C184 C148 H14J 108.2 . . ?
 C133 C149 H14K 108.9 . . ?
 C133 C149 H14L 108.9 . . ?
 C133 C149 C178 113.4(3) . . ?
 H14K C149 H14L 107.7 . . ?
 C178 C149 H14K 108.9 . . ?
 C178 C149 H14L 108.9 . . ?
 C134 C150 C115 131.8(3) . . ?
 C134 C150 C166 120.1(3) . . ?
 C166 C150 C115 108.0(2) . . ?
 C147 C1CA H1CA 108.3 . . ?
 C147 C1CA H1CB 108.3 . . ?
 H1CA C1CA H1CB 107.4 . . ?
 C176 C1CA C147 115.8(2) . . ?
 C176 C1CA H1CA 108.3 . . ?
 C176 C1CA H1CB 108.3 . . ?
 H15A C152 H15B 107.5 . . ?
 C158 C152 H15A 108.5 . . ?
 C158 C152 H15B 108.5 . . ?
 C229 C152 H15A 108.5 . . ?
 C229 C152 H15B 108.5 . . ?
 C229 C152 C158 115.2(3) . . ?
 N58 C153 H153 119.4 . . ?
 N58 C153 C164 121.1(6) . . ?
 C164 C153 H153 119.4 . . ?
 C117 C154 H15C 109.0 . . ?
 C117 C154 H15D 109.0 . . ?
 H15C C154 H15D 107.8 . . ?
 C215 C154 C117 112.8(3) . . ?
 C215 C154 H15C 109.0 . . ?
 C215 C154 H15D 109.0 . . ?
 C83 C155 H15E 108.2 . . ?
 C83 C155 H15F 108.2 . . ?
 C83 C155 C162 116.5(2) . . ?
 H15E C155 H15F 107.3 . . ?
 C162 C155 H15E 108.2 . . ?
 C162 C155 H15F 108.2 . . ?
 C106 C156 H15G 109.0 . . ?
 C106 C156 H15H 109.0 . . ?
 H15G C156 H15H 107.8 . . ?
 C163 C156 C106 112.9(3) . . ?
 C163 C156 H15G 109.0 . . ?
 C163 C156 H15H 109.0 . . ?
 C83 C157 H15I 108.0 . . ?
 C83 C157 H15J 108.0 . . ?
 C83 C157 H15K 108.9 . . ?
 C83 C157 H15L 108.9 . . ?
 C83 C157 C1Q 113.5(7) . . ?
 H15I C157 H15J 107.3 . . ?
 H15K C157 H15L 107.7 . . ?
 C201 C157 C83 117.0(3) . . ?
 C201 C157 H15I 108.0 . . ?
 C201 C157 H15J 108.0 . . ?
 C1Q C157 H15K 108.9 . . ?
 C1Q C157 H15L 108.9 . . ?
 C90 C158 C141 112.3(2) . . ?
 C90 C158 C152 114.8(3) . . ?
 C132 C158 C90 101.8(2) . . ?
 C132 C158 C141 108.9(2) . . ?
 C132 C158 C152 107.1(2) . . ?
 C141 C158 C152 111.2(2) . . ?
 C115 C159 C137 120.1(3) . . ?
 C115 C159 H159 120.0 . . ?
 C137 C159 H159 120.0 . . ?
 C122 C2CA H2CA 108.7 . . ?
 C122 C2CA H2CB 108.7 . . ?
 H2CA C2CA H2CB 107.6 . . ?
 C187 C2CA C122 114.1(3) . . ?
 C187 C2CA H2CA 108.7 . . ?
 C187 C2CA H2CB 108.7 . . ?
 C94 C161 H16A 108.6 . . ?
 C94 C161 H16B 108.6 . . ?
 H16A C161 H16B 107.6 . . ?
 C182 C161 C94 114.6(3) . . ?
 C182 C161 H16A 108.6 . . ?
 C182 C161 H16B 108.6 . . ?
 C155 C162 H16C 109.4 . . ?
 C155 C162 H16D 109.4 . . ?
 C155 C162 H16E 104.5 . . ?
 C155 C162 H16F 104.5 . . ?
 C155 C162 C3AB 130.9(5) . . ?
 H16C C162 H16D 108.0 . . ?
 H16E C162 H16F 105.7 . . ?
 C3AA C162 C155 111.3(4) . . ?
 C3AA C162 H16C 109.4 . . ?
 C3AA C162 H16D 109.4 . . ?
 C3AB C162 H16E 104.5 . . ?
 C3AB C162 H16F 104.5 . . ?
 C156 C163 H16G 108.9 . . ?
 C156 C163 H16H 108.9 . . ?
 C156 C163 C181 113.2(3) . . ?
 H16G C163 H16H 107.7 . . ?
 C181 C163 H16G 108.9 . . ?
 C181 C163 H16H 108.9 . . ?
 C105 C164 C153 121.6(3) . . ?
 C105 C164 C1G 118.0(3) . . ?
 C105 C164 C1I 116.6(12) . . ?
 C1G C164 C153 120.4(3) . . ?
 C1G C164 C1I 122.0(12) . . ?
 C143 C165 H16I 109.0 . . ?
 C143 C165 H16J 109.0 . . ?
 C143 C165 C190 112.9(3) . . ?
 H16I C165 H16J 107.8 . . ?
 C190 C165 H16I 109.0 . . ?
 C190 C165 H16J 109.0 . . ?
 C135 C166 C129 129.0(3) . . ?
 C135 C166 C150 120.0(3) . . ?
 C150 C166 C129 110.9(2) . . ?
 C132 C167 C135 108.2(2) . . ?
 C1F C167 C132 117.9(3) . . ?
 C1F C167 C135 133.8(3) . . ?
 C139 C168 H16K 108.8 . . ?
 C139 C168 H16L 108.8 . . ?
 H16K C168 H16L 107.7 . . ?
 C180 C168 C139 113.7(3) . . ?
 C180 C168 H16K 108.8 . . ?
 C180 C168 H16L 108.8 . . ?
 C111 C169 H16M 108.4 . . ?
 C111 C169 H16N 108.4 . . ?
 C111 C169 H16O 102.3 . . ?
 C111 C169 H16P 102.3 . . ?
 H16M C169 H16N 107.5 . . ?
 H16O C169 H16P 104.9 . . ?
 C227 C169 C111 115.3(3) . . ?
 C227 C169 H16M 108.4 . . ?
 C227 C169 H16N 108.4 . . ?
 C4 C169 C111 139.1(7) . . ?
 C4 C169 H16O 102.3 . . ?
 C4 C169 H16P 102.3 . . ?
 C123 C170 H17A 108.3 . . ?
 C123 C170 H17B 108.3 . . ?
 C123 C170 H17C 109.6 . . ?
 C123 C170 H17D 109.6 . . ?
 C123 C170 C5CA 115.8(4) . . ?
 C123 C170 C9AA 110.4(6) . . ?
 H17A C170 H17B 107.4 . . ?
 H17C C170 H17D 108.1 . . ?
 C5CA C170 H17A 108.3 . . ?
 C5CA C170 H17B 108.3 . . ?
 C9AA C170 H17C 109.6 . . ?
 C9AA C170 H17D 109.6 . . ?
 C138 C171 H17E 109.0 . . ?
 C138 C171 H17F 109.0 . . ?
 C138 C171 C203 112.7(3) . . ?
 H17E C171 H17F 107.8 . . ?
 C203 C171 H17E 109.0 . . ?
 C203 C171 H17F 109.0 . . ?
 C114 C172 H17G 108.4 . . ?
 C114 C172 H17H 108.4 . . ?
 H17G C172 H17H 107.4 . . ?
 C210 C172 C114 115.6(4) . . ?
 C210 C172 H17G 108.4 . . ?
 C210 C172 H17H 108.4 . . ?
 H17I C173 H17J 107.6 . . ?
 C175 C173 H17I 108.7 . . ?
 C175 C173 H17J 108.7 . . ?
 C175 C173 C233 114.1(4) . . ?
 C233 C173 H17I 108.7 . . ?
 C233 C173 H17J 108.7 . . ?
 C129 C174 H17K 108.8 . . ?
 C129 C174 H17L 108.8 . . ?
 C129 C174 C208 113.9(3) . . ?
 H17K C174 H17L 107.7 . . ?
 C208 C174 H17K 108.8 . . ?
 C208 C174 H17L 108.8 . . ?
 C129 C175 H17M 108.3 . . ?
 C129 C175 H17N 108.3 . . ?
 C173 C175 C129 116.1(3) . . ?
 C173 C175 H17M 108.3 . . ?
 C173 C175 H17N 108.3 . . ?
 H17M C175 H17N 107.4 . . ?
 C1CA C176 H17O 108.0 . . ?
 C1CA C176 H17P 108.0 . . ?
 C1CA C176 C1 117.2(3) . . ?
 H17O C176 H17P 107.2 . . ?
 C1 C176 H17O 108.0 . . ?
 C1 C176 H17P 108.0 . . ?
 C138 C177 H17Q 109.3 . . ?
 C138 C177 H17R 109.3 . . ?
 C138 C177 H17S 105.0 . . ?
 C138 C177 H17T 105.0 . . ?
 C138 C177 C246 111.6(4) . . ?
 H17Q C177 H17R 108.0 . . ?
 H17S C177 H17T 105.9 . . ?
 C246 C177 H17Q 109.3 . . ?
 C246 C177 H17R 109.3 . . ?
 C1P C177 C138 129.1(6) . . ?
 C1P C177 H17S 105.0 . . ?
 C1P C177 H17T 105.0 . . ?
 C149 C178 H17U 109.0 . . ?
 C149 C178 H17V 109.0 . . ?
 C149 C178 C206 112.9(4) . . ?
 H17U C178 H17V 107.8 . . ?
 C206 C178 H17U 109.0 . . ?
 C206 C178 H17V 109.0 . . ?
 C168 C180 H18A 109.4 . . ?
 C168 C180 H18B 109.4 . . ?
 H18A C180 H18B 108.0 . . ?
 C189 C180 C168 111.0(4) . . ?
 C189 C180 H18A 109.4 . . ?
 C189 C180 H18B 109.4 . . ?
 C163 C181 H18C 109.5 . . ?
 C163 C181 H18D 109.5 . . ?
 C163 C181 H18E 109.5 . . ?
 H18C C181 H18D 109.5 . . ?
 H18C C181 H18E 109.5 . . ?
 H18D C181 H18E 109.5 . . ?
 C161 C182 H18F 108.9 . . ?
 C161 C182 H18G 108.9 . . ?
 C161 C182 C252 113.3(4) . . ?
 H18F C182 H18G 107.7 . . ?
 C252 C182 H18F 108.9 . . ?
 C252 C182 H18G 108.9 . . ?
 C148 C184 H18H 109.0 . . ?
 C148 C184 H18I 109.0 . . ?
 C148 C184 C193 113.1(4) . . ?
 H18H C184 H18I 107.8 . . ?
 C193 C184 H18H 109.0 . . ?
 C193 C184 H18I 109.0 . . ?
 H18J C186 H18K 109.5 . . ?
 H18J C186 H18L 109.5 . . ?
 H18K C186 H18L 109.5 . . ?
 C193 C186 H18J 109.5 . . ?
 C193 C186 H18K 109.5 . . ?
 C193 C186 H18L 109.5 . . ?
 C2CA C187 H18M 108.8 . . ?
 C2CA C187 H18N 108.8 . . ?
 C2CA C187 H18O 109.8 . . ?
 C2CA C187 H18P 109.8 . . ?
 C2CA C187 C226 114.0(5) . . ?
 C2CA C187 C9 109.3(5) . . ?
 H18M C187 H18N 107.7 . . ?
 H18O C187 H18P 108.3 . . ?
 C226 C187 H18M 108.8 . . ?
 C226 C187 H18N 108.8 . . ?
 C9 C187 H18O 109.8 . . ?
 C9 C187 H18P 109.8 . . ?
 C180 C189 H18Q 108.7 . . ?
 C180 C189 H18R 108.7 . . ?
 C180 C189 H18S 106.9 . . ?
 C180 C189 H18T 106.9 . . ?
 C180 C189 C1J 121.7(6) . . ?
 H18Q C189 H18R 107.6 . . ?
 H18S C189 H18T 106.7 . . ?
 C236 C189 C180 114.1(5) . . ?
 C236 C189 H18Q 108.7 . . ?
 C236 C189 H18R 108.7 . . ?
 C1J C189 H18S 106.9 . . ?
 C1J C189 H18T 106.9 . . ?
 C165 C190 H19A 109.5 . . ?
 C165 C190 H19B 109.5 . . ?
 C165 C190 H19C 109.5 . . ?
 H19A C190 H19B 109.5 . . ?
 H19A C190 H19C 109.5 . . ?
 H19B C190 H19C 109.5 . . ?
 C139 C192 H19D 108.3 . . ?
 C139 C192 H19E 108.3 . . ?
 C139 C192 H19F 106.5 . . ?
 C139 C192 H19G 106.5 . . ?
 H19D C192 H19E 107.4 . . ?
 H19F C192 H19G 106.5 . . ?
 C239 C192 C139 115.8(4) . . ?
 C239 C192 H19D 108.3 . . ?
 C239 C192 H19E 108.3 . . ?
 C1A C192 C139 123.2(6) . . ?
 C1A C192 H19F 106.5 . . ?
 C1A C192 H19G 106.5 . . ?
 C184 C193 H19H 108.5 . . ?
 C184 C193 H19I 108.5 . . ?
 C186 C193 C184 115.0(3) . . ?
 C186 C193 H19H 108.5 . . ?
 C186 C193 H19I 108.5 . . ?
 H19H C193 H19I 107.5 . . ?
 H19J C194 H19K 109.5 . . ?
 H19J C194 H19L 109.5 . . ?
 H19K C194 H19L 109.5 . . ?
 H19M C194 H19N 109.5 . . ?
 H19M C194 H19O 109.5 . . ?
 H19N C194 H19O 109.5 . . ?
 C1T C194 H19J 109.5 . . ?
 C1T C194 H19K 109.5 . . ?
 C1T C194 H19L 109.5 . . ?
 C4CA C194 H19M 109.5 . . ?
 C4CA C194 H19N 109.5 . . ?
 C4CA C194 H19O 109.5 . . ?
 C140 C195 H19P 108.5 . . ?
 C140 C195 H19Q 108.5 . . ?
 C140 C195 C217 115.1(5) . . ?
 H19P C195 H19Q 107.5 . . ?
 C217 C195 H19P 108.5 . . ?
 C217 C195 H19Q 108.5 . . ?
 H19R C199 H19S 108.2 . . ?
 H19T C199 H19U 110.1 . . ?
 C225 C199 H19R 109.7 . . ?
 C225 C199 H19S 109.7 . . ?
 C225 C199 H19T 112.7 . . ?
 C225 C199 H19U 112.7 . . ?
 C225 C199 C266 109.8(4) . . ?
 C266 C199 H19R 109.7 . . ?
 C266 C199 H19S 109.7 . . ?
 C1M C199 H19T 112.7 . . ?
 C1M C199 H19U 112.7 . . ?
 C1M C199 C225 95.4(5) . . ?
 C157 C201 H20A 108.0 . . ?
 C157 C201 H20B 108.0 . . ?
 C157 C201 C232 117.3(5) . . ?
 H20A C201 H20B 107.2 . . ?
 C232 C201 H20A 108.0 . . ?
 C232 C201 H20B 108.0 . . ?
 C33 C202 H20C 104.9 . . ?
 C33 C202 H20D 104.9 . . ?
 H20C C202 H20D 105.8 . . ?
 C241 C202 C33 129.5(6) . . ?
 C241 C202 H20C 104.9 . . ?
 C241 C202 H20D 104.9 . . ?
 C171 C203 H20E 107.3 . . ?
 C171 C203 H20F 107.3 . . ?
 H20E C203 H20F 106.9 . . ?
 C211 C203 C171 120.1(5) . . ?
 C211 C203 H20E 107.3 . . ?
 C211 C203 H20F 107.3 . . ?
 C178 C206 H20G 109.5 . . ?
 C178 C206 H20H 109.5 . . ?
 C178 C206 H20I 109.5 . . ?
 H20G C206 H20H 109.5 . . ?
 H20G C206 H20I 109.5 . . ?
 H20H C206 H20I 109.5 . . ?
 C174 C208 H20J 106.3 . . ?
 C174 C208 H20K 106.3 . . ?
 C174 C208 H20L 112.2 . . ?
 C174 C208 H20M 112.2 . . ?
 C174 C208 C223 124.1(5) . . ?
 H20J C208 H20K 106.4 . . ?
 H20L C208 H20M 109.8 . . ?
 C223 C208 H20J 106.3 . . ?
 C223 C208 H20K 106.3 . . ?
 C1N C208 C174 98.0(6) . . ?
 C1N C208 H20L 112.2 . . ?
 C1N C208 H20M 112.2 . . ?
 C172 C210 H21A 107.5 . . ?
 C172 C210 H21B 107.5 . . ?
 C172 C210 H21C 106.2 . . ?
 C172 C210 H21D 106.2 . . ?
 H21A C210 H21B 107.0 . . ?
 H21C C210 H21D 106.4 . . ?
 C3BA C210 C172 119.3(6) . . ?
 C3BA C210 H21A 107.5 . . ?
 C3BA C210 H21B 107.5 . . ?
 C3BB C210 C172 124.4(10) . . ?
 C3BB C210 H21C 106.2 . . ?
 C3BB C210 H21D 106.2 . . ?
 C203 C211 H21E 109.5 . . ?
 C203 C211 H21F 109.5 . . ?
 C203 C211 C231 110.7(6) . . ?
 H21E C211 H21F 108.1 . . ?
 C231 C211 H21E 109.5 . . ?
 C231 C211 H21F 109.5 . . ?
 C154 C215 H21G 108.2 . . ?
 C154 C215 H21H 108.2 . . ?
 H21G C215 H21H 107.4 . . ?
 C242 C215 C154 116.3(5) . . ?
 C242 C215 H21G 108.2 . . ?
 C242 C215 H21H 108.2 . . ?
 H21I C216 H21J 109.5 . . ?
 H21I C216 H21K 109.5 . . ?
 H21J C216 H21K 109.5 . . ?
 C3AA C216 H21I 109.5 . . ?
 C3AA C216 H21J 109.5 . . ?
 C3AA C216 H21K 109.5 . . ?
 C195 C217 H21L 109.0 . . ?
 C195 C217 H21M 109.0 . . ?
 C195 C217 H21N 103.6 . . ?
 C195 C217 H21O 103.6 . . ?
 H21L C217 H21M 107.8 . . ?
 H21N C217 H21O 105.3 . . ?
 C11 C217 C195 113.0(6) . . ?
 C11 C217 H21L 109.0 . . ?
 C11 C217 H21M 109.0 . . ?
 C11A C217 C195 134.4(10) . . ?
 C11A C217 H21N 103.6 . . ?
 C11A C217 H21O 103.6 . . ?
 H21P C219 H21Q 109.5 . . ?
 H21P C219 H21R 109.5 . . ?
 H21Q C219 H21R 109.5 . . ?
 C252 C219 H21P 109.5 . . ?
 C252 C219 H21Q 109.5 . . ?
 C252 C219 H21R 109.5 . . ?
 C208 C223 H22C 106.8 . . ?
 C208 C223 H22D 106.8 . . ?
 H22C C223 H22D 106.7 . . ?
 C255 C223 C208 122.0(7) . . ?
 C255 C223 H22C 106.8 . . ?
 C255 C223 H22D 106.8 . . ?
 C142 C225 C199 113.8(4) . . ?
 C142 C225 H22E 108.8 . . ?
 C142 C225 H22F 108.8 . . ?
 C199 C225 H22E 108.8 . . ?
 C199 C225 H22F 108.8 . . ?
 H22E C225 H22F 107.7 . . ?
 C187 C226 H22G 109.5 . . ?
 C187 C226 H22H 109.5 . . ?
 C187 C226 H22I 109.5 . . ?
 H22G C226 H22H 109.5 . . ?
 H22G C226 H22I 109.5 . . ?
 H22H C226 H22I 109.5 . . ?
 C169 C227 H22J 109.0 . . ?
 C169 C227 H22K 109.0 . . ?
 C169 C227 C238 112.8(6) . . ?
 H22J C227 H22K 107.8 . . ?
 C238 C227 H22J 109.0 . . ?
 C238 C227 H22K 109.0 . . ?
 C152 C229 H22L 108.4 . . ?
 C152 C229 H22M 108.4 . . ?
 C152 C229 C6 115.6(5) . . ?
 H22L C229 H22M 107.4 . . ?
 C6 C229 H22L 108.4 . . ?
 C6 C229 H22M 108.4 . . ?
 C211 C231 H23C 109.5 . . ?
 C211 C231 H23D 109.5 . . ?
 C211 C231 H23E 109.5 . . ?
 H23C C231 H23D 109.5 . . ?
 H23C C231 H23E 109.5 . . ?
 H23D C231 H23E 109.5 . . ?
 C201 C232 H23F 106.0 . . ?
 C201 C232 H23G 106.0 . . ?
 H23F C232 H23G 106.3 . . ?
 C4AA C232 C201 125.2(8) . . ?
 C4AA C232 H23F 106.0 . . ?
 C4AA C232 H23G 106.0 . . ?
 C173 C233 H23H 108.5 . . ?
 C173 C233 H23I 108.5 . . ?
 H23H C233 H23I 107.5 . . ?
 C253 C233 C173 114.9(5) . . ?
 C253 C233 H23H 108.5 . . ?
 C253 C233 H23I 108.5 . . ?
 C189 C236 H23J 109.5 . . ?
 C189 C236 H23K 109.5 . . ?
 C189 C236 H23L 109.5 . . ?
 H23J C236 H23K 109.5 . . ?
 H23J C236 H23L 109.5 . . ?
 H23K C236 H23L 109.5 . . ?
 C227 C238 H23M 109.0 . . ?
 C227 C238 H23N 109.0 . . ?
 H23M C238 H23N 107.8 . . ?
 C2BA C238 C227 112.9(6) . . ?
 C2BA C238 H23M 109.0 . . ?
 C2BA C238 H23N 109.0 . . ?
 C192 C239 H23O 108.6 . . ?
 C192 C239 H23P 108.6 . . ?
 C192 C239 C267 114.5(7) . . ?
 H23O C239 H23P 107.6 . . ?
 C267 C239 H23O 108.6 . . ?
 C267 C239 H23P 108.6 . . ?
 C202 C241 H24A 103.9 . . ?
 C202 C241 H24B 103.9 . . ?
 C202 C241 H24C 110.1 . . ?
 C202 C241 H24D 110.1 . . ?
 C202 C241 C245 107.9(6) . . ?
 C202 C241 C1C 133.3(6) . . ?
 H24A C241 H24B 105.4 . . ?
 H24C C241 H24D 108.4 . . ?
 C245 C241 H24C 110.1 . . ?
 C245 C241 H24D 110.1 . . ?
 C1C C241 H24A 103.9 . . ?
 C1C C241 H24B 103.9 . . ?
 C215 C242 H24E 109.5 . . ?
 C215 C242 H24F 109.5 . . ?
 C215 C242 H24G 109.5 . . ?
 H24E C242 H24F 109.5 . . ?
 H24E C242 H24G 109.5 . . ?
 H24F C242 H24G 109.5 . . ?
 C241 C245 H24H 109.5 . . ?
 C241 C245 H24I 109.5 . . ?
 C241 C245 H24J 109.5 . . ?
 H24H C245 H24I 109.5 . . ?
 H24H C245 H24J 109.5 . . ?
 H24I C245 H24J 109.5 . . ?
 C177 C246 H24K 104.9 . . ?
 C177 C246 H24L 104.9 . . ?
 H24K C246 H24L 105.8 . . ?
 C0CB C246 C177 129.5(8) . . ?
 C0CB C246 H24K 104.9 . . ?
 C0CB C246 H24L 104.9 . . ?
 C182 C252 H25A 108.8 . . ?
 C182 C252 H25B 108.8 . . ?
 C219 C252 C182 114.0(5) . . ?
 C219 C252 H25A 108.8 . . ?
 C219 C252 H25B 108.8 . . ?
 H25A C252 H25B 107.6 . . ?
 C233 C253 H25C 109.5 . . ?
 C233 C253 H25D 109.5 . . ?
 C233 C253 H25E 109.5 . . ?
 H25C C253 H25D 109.5 . . ?
 H25C C253 H25E 109.5 . . ?
 H25D C253 H25E 109.5 . . ?
 C223 C255 H25F 109.5 . . ?
 C223 C255 H25G 109.5 . . ?
 C223 C255 H25H 109.5 . . ?
 H25F C255 H25G 109.5 . . ?
 H25F C255 H25H 109.5 . . ?
 H25G C255 H25H 109.5 . . ?
 C199 C266 H26A 109.5 . . ?
 C199 C266 H26B 109.5 . . ?
 C199 C266 H26C 109.5 . . ?
 H26A C266 H26B 109.5 . . ?
 H26A C266 H26C 109.5 . . ?
 H26B C266 H26C 109.5 . . ?
 C239 C267 H26D 109.2 . . ?
 C239 C267 H26E 109.2 . . ?
 C239 C267 C9BA 112.0(9) . . ?
 H26D C267 H26E 107.9 . . ?
 C9BA C267 H26D 109.2 . . ?
 C9BA C267 H26E 109.2 . . ?
 C229 C6 H6BD 109.7 . . ?
 C229 C6 H6BE 109.7 . . ?
 C229 C6 H6AB 107.2 . . ?
 C229 C6 H6AC 107.2 . . ?
 C229 C6 H6CF 105.2 . . ?
 C229 C6 H6CG 105.2 . . ?
 C229 C6 C3 109.8(8) . . ?
 H6BD C6 H6BE 108.2 . . ?
 H6AB C6 H6AC 106.8 . . ?
 H6CF C6 H6CG 105.9 . . ?
 C3 C6 H6BD 109.7 . . ?
 C3 C6 H6BE 109.7 . . ?
 C3A C6 C229 120.7(10) . . ?
 C3A C6 H6AB 107.2 . . ?
 C3A C6 H6AC 107.2 . . ?
 C4BA C6 C229 128.4(12) . . ?
 C4BA C6 H6CF 105.2 . . ?
 C4BA C6 H6CG 105.2 . . ?
 C162 C3AA C216 110.7(5) . . ?
 C162 C3AA H3AA 109.5 . . ?
 C162 C3AA H3AB 109.5 . . ?
 C216 C3AA H3AA 109.5 . . ?
 C216 C3AA H3AB 109.5 . . ?
 H3AA C3AA H3AB 108.1 . . ?
 C217 C11 H11E 109.5 . . ?
 C217 C11 H11F 109.5 . . ?
 C217 C11 H11G 109.5 . . ?
 H11E C11 H11F 109.5 . . ?
 H11E C11 H11G 109.5 . . ?
 H11F C11 H11G 109.5 . . ?
 C210 C3BA H3BA 109.5 . . ?
 C210 C3BA H3BB 109.5 . . ?
 C210 C3BA H3BC 109.5 . . ?
 H3BA C3BA H3BB 109.5 . . ?
 H3BA C3BA H3BC 109.5 . . ?
 H3BB C3BA H3BC 109.5 . . ?
 C238 C2BA H2BA 109.5 . . ?
 C238 C2BA H2BB 109.5 . . ?
 C238 C2BA H2BC 109.5 . . ?
 H2BA C2BA H2BB 109.5 . . ?
 H2BA C2BA H2BC 109.5 . . ?
 H2BB C2BA H2BC 109.5 . . ?
 C232 C4AA H4AA 109.5 . . ?
 C232 C4AA H4AB 109.5 . . ?
 C232 C4AA H4AC 109.5 . . ?
 H4AA C4AA H4AB 109.5 . . ?
 H4AA C4AA H4AC 109.5 . . ?
 H4AB C4AA H4AC 109.5 . . ?
 H4AD C4AA H4AE 109.5 . . ?
 H4AD C4AA H4AF 109.5 . . ?
 H4AE C4AA H4AF 109.5 . . ?
 C1R C4AA H4AD 109.5 . . ?
 C1R C4AA H4AE 109.5 . . ?
 C1R C4AA H4AF 109.5 . . ?
 C187 C9 H9A 109.5 . . ?
 C187 C9 H9B 109.5 . . ?
 C187 C9 H9C 109.5 . . ?
 H9A C9 H9B 109.5 . . ?
 H9A C9 H9C 109.5 . . ?
 H9B C9 H9C 109.5 . . ?
 C192 C1A H1AB 108.0 . . ?
 C192 C1A H1AC 108.0 . . ?
 H1AB C1A H1AC 107.3 . . ?
 C1B C1A C192 117.0(10) . . ?
 C1B C1A H1AB 108.0 . . ?
 C1B C1A H1AC 108.0 . . ?
 C1A C1B H1BA 107.3 . . ?
 C1A C1B H1BB 107.3 . . ?
 C1A C1B C6BA 120.0(13) . . ?
 H1BA C1B H1BB 106.9 . . ?
 C6BA C1B H1BA 107.3 . . ?
 C6BA C1B H1BB 107.3 . . ?
 C241 C1C H1CC 109.5 . . ?
 C241 C1C H1CD 109.5 . . ?
 C241 C1C H1CE 109.5 . . ?
 H1CC C1C H1CD 109.5 . . ?
 H1CC C1C H1CE 109.5 . . ?
 H1CD C1C H1CE 109.5 . . ?
 C162 C3AB H3AC 109.4 . . ?
 C162 C3AB H3AD 109.4 . . ?
 H3AC C3AB H3AD 108.0 . . ?
 C1E C3AB C162 111.2(7) . . ?
 C1E C3AB H3AC 109.4 . . ?
 C1E C3AB H3AD 109.4 . . ?
 C3AB C1E H1EA 109.5 . . ?
 C3AB C1E H1EB 109.5 . . ?
 C3AB C1E H1EC 109.5 . . ?
 H1EA C1E H1EB 109.5 . . ?
 H1EA C1E H1EC 109.5 . . ?
 H1EB C1E H1EC 109.5 . . ?
 C167 C1F H1F 120.1 . . ?
 C167 C1F C1G 119.8(3) . . ?
 C1G C1F H1F 120.1 . . ?
 C164 C1G H1G 119.1 . . ?
 C1F C1G C164 121.7(3) . . ?
 C1F C1G H1G 119.1 . . ?
 N58 C1I C164 124(3) . . ?
 N58 C1I H1I 118.1 . . ?
 C164 C1I H1I 118.1 . . ?
 C210 C3BB H3BD 109.5 . . ?
 C210 C3BB H3BE 109.5 . . ?
 C210 C3BB H3BF 109.5 . . ?
 H3BD C3BB H3BE 109.5 . . ?
 H3BD C3BB H3BF 109.5 . . ?
 H3BE C3BB H3BF 109.5 . . ?
 C189 C1J H1JA 109.5 . . ?
 C189 C1J H1JB 109.5 . . ?
 C189 C1J H1JC 109.5 . . ?
 H1JA C1J H1JB 109.5 . . ?
 H1JA C1J H1JC 109.5 . . ?
 H1JB C1J H1JC 109.5 . . ?
 H0CA C0CA H0CB 109.5 . . ?
 C1P C0CA H0CA 111.8 . . ?
 C1P C0CA H0CB 111.8 . . ?
 C269 C0CA H0CA 111.8 . . ?
 C269 C0CA H0CB 111.8 . . ?
 C269 C0CA C1P 99.9(12) . . ?
 C199 C1M H1MA 109.5 . . ?
 C199 C1M H1MB 109.5 . . ?
 C199 C1M H1MC 109.5 . . ?
 H1MA C1M H1MB 109.5 . . ?
 H1MA C1M H1MC 109.5 . . ?
 H1MB C1M H1MC 109.5 . . ?
 C208 C1N H1NA 109.4 . . ?
 C208 C1N H1NB 109.4 . . ?
 H1NA C1N H1NB 108.0 . . ?
 C1O C1N C208 111.0(9) . . ?
 C1O C1N H1NA 109.4 . . ?
 C1O C1N H1NB 109.4 . . ?
 C1N C1O H1OA 109.5 . . ?
 C1N C1O H1OB 109.5 . . ?
 C1N C1O H1OC 109.5 . . ?
 H1OA C1O H1OB 109.5 . . ?
 H1OA C1O H1OC 109.5 . . ?
 H1OB C1O H1OC 109.5 . . ?
 C267 C9BA H9BA 109.5 . . ?
 C267 C9BA H9BB 109.5 . . ?
 C267 C9BA H9BC 109.5 . . ?
 H9BA C9BA H9BB 109.5 . . ?
 H9BA C9BA H9BC 109.5 . . ?
 H9BB C9BA H9BC 109.5 . . ?
 C177 C1P C0CA 132.3(11) . . ?
 C177 C1P H1PA 104.2 . . ?
 C177 C1P H1PB 104.2 . . ?
 C0CA C1P H1PA 104.2 . . ?
 C0CA C1P H1PB 104.2 . . ?
 H1PA C1P H1PB 105.5 . . ?
 C157 C1Q H1QA 105.7 . . ?
 C157 C1Q H1QB 105.7 . . ?
 H1QA C1Q H1QB 106.1 . . ?
 C1R C1Q C157 126.6(14) . . ?
 C1R C1Q H1QA 105.7 . . ?
 C1R C1Q H1QB 105.7 . . ?
 C4AA C1R C1Q 90.7(15) . . ?
 C4AA C1R H1RA 113.5 . . ?
 C4AA C1R H1RB 113.5 . . ?
 C1Q C1R H1RA 113.5 . . ?
 C1Q C1R H1RB 113.5 . . ?
 H1RA C1R H1RB 110.8 . . ?
 C217 C11A H11H 109.5 . . ?
 C217 C11A H11I 109.5 . . ?
 C217 C11A H11J 109.5 . . ?
 H11H C11A H11I 109.5 . . ?
 H11H C11A H11J 109.5 . . ?
 H11I C11A H11J 109.5 . . ?
 C246 C0CB H0CC 111.3 . . ?
 C246 C0CB H0CD 111.3 . . ?
 H0CC C0CB H0CD 109.2 . . ?
 C10 C0CB C246 102.2(8) . . ?
 C10 C0CB H0CC 111.3 . . ?
 C10 C0CB H0CD 111.3 . . ?
 C194 C1T H1TA 108.4 . . ?
 C194 C1T H1TB 108.4 . . ?
 H1TA C1T H1TB 107.4 . . ?
 C1U C1T C194 115.7(4) . . ?
 C1U C1T H1TA 108.4 . . ?
 C1U C1T H1TB 108.4 . . ?
 C126 C1U H1UA 106.7 . . ?
 C126 C1U H1UB 106.7 . . ?
 C126 C1U H1UC 98.0 . . ?
 C126 C1U H1UD 98.0 . . ?
 C1T C1U C126 122.7(4) . . ?
 C1T C1U H1UA 106.7 . . ?
 C1T C1U H1UB 106.7 . . ?
 H1UA C1U H1UB 106.6 . . ?
 H1UC C1U H1UD 103.7 . . ?
 C4CA C1U C126 154.0(6) . . ?
 C4CA C1U H1UC 98.0 . . ?
 C4CA C1U H1UD 98.0 . . ?
 C170 C5CA H5CA 108.0 . . ?
 C170 C5CA H5CB 108.0 . . ?
 H5CA C5CA H5CB 107.2 . . ?
 C2 C5CA C170 117.2(6) . . ?
 C2 C5CA H5CA 108.0 . . ?
 C2 C5CA H5CB 108.0 . . ?
 C5CA C2 H2A 109.5 . . ?
 C5CA C2 H2B 109.5 . . ?
 C5CA C2 H2C 109.5 . . ?
 H2A C2 H2B 109.5 . . ?
 H2A C2 H2C 109.5 . . ?
 H2B C2 H2C 109.5 . . ?
 C170 C9AA H9AA 109.2 . . ?
 C170 C9AA H9AB 109.2 . . ?
 C170 C9AA C2A 111.9(12) . . ?
 H9AA C9AA H9AB 107.9 . . ?
 C2A C9AA H9AA 109.2 . . ?
 C2A C9AA H9AB 109.2 . . ?
 C9AA C2A H2AC 109.5 . . ?
 C9AA C2A H2AD 109.5 . . ?
 C9AA C2A H2AE 109.5 . . ?
 H2AC C2A H2AD 109.5 . . ?
 H2AC C2A H2AE 109.5 . . ?
 H2AD C2A H2AE 109.5 . . ?
 C6 C3 H3A 109.5 . . ?
 C6 C3 H3B 109.5 . . ?
 C6 C3 H3C 109.5 . . ?
 H3A C3 H3B 109.5 . . ?
 H3A C3 H3C 109.5 . . ?
 H3B C3 H3C 109.5 . . ?
 C6 C3A H3AE 109.5 . . ?
 C6 C3A H3AF 109.5 . . ?
 C6 C3A H3AG 109.5 . . ?
 H3AE C3A H3AF 109.5 . . ?
 H3AE C3A H3AG 109.5 . . ?
 H3AF C3A H3AG 109.5 . . ?
 C6 C4BA H4BA 109.5 . . ?
 C6 C4BA H4BB 109.5 . . ?
 C6 C4BA H4BC 109.5 . . ?
 H4BA C4BA H4BB 109.5 . . ?
 H4BA C4BA H4BC 109.5 . . ?
 H4BB C4BA H4BC 109.5 . . ?
 C1B C6BA H6BA 109.5 . . ?
 C1B C6BA H6BB 109.5 . . ?
 C1B C6BA H6BC 109.5 . . ?
 H6BA C6BA H6BB 109.5 . . ?
 H6BA C6BA H6BC 109.5 . . ?
 H6BB C6BA H6BC 109.5 . . ?
 C169 C4 H4A 106.3 . . ?
 C169 C4 H4B 106.3 . . ?
 C169 C4 C5 124.2(16) . . ?
 H4A C4 H4B 106.4 . . ?
 C5 C4 H4A 106.3 . . ?
 C5 C4 H4B 106.3 . . ?
 C4 C5 H5A 107.4 . . ?
 C4 C5 H5B 107.4 . . ?
 H5A C5 H5B 107.0 . . ?
 C2BB C5 C4 120(2) . . ?
 C2BB C5 H5A 107.4 . . ?
 C2BB C5 H5B 107.4 . . ?
 C5 C2BB H2BD 109.5 . . ?
 C5 C2BB H2BE 109.5 . . ?
 C5 C2BB H2BF 109.5 . . ?
 H2BD C2BB H2BE 109.5 . . ?
 H2BD C2BB H2BF 109.5 . . ?
 H2BE C2BB H2BF 109.5 . . ?
 C194 C4CA H4CA 106.0 . . ?
 C194 C4CA H4CB 106.0 . . ?
 C1U C4CA C194 125.2(10) . . ?
 C1U C4CA H4CA 106.0 . . ?
 C1U C4CA H4CB 106.0 . . ?
 H4CA C4CA H4CB 106.3 . . ?
 C176 C1 H1AD 107.0 . . ?
 C176 C1 H1AE 107.0 . . ?
 C176 C1 H1BF 111.2 . . ?
 C176 C1 H1BG 111.2 . . ?
 C176 C1 C8 102.9(6) . . ?
 H1AD C1 H1AE 106.7 . . ?
 H1BF C1 H1BG 109.1 . . ?
 C268 C1 C176 121.4(5) . . ?
 C268 C1 H1AD 107.0 . . ?
 C268 C1 H1AE 107.0 . . ?
 C8 C1 H1BF 111.2 . . ?
 C8 C1 H1BG 111.2 . . ?
 C1 C268 H26F 109.5 . . ?
 C1 C268 H26G 109.5 . . ?
 C1 C268 H26H 109.5 . . ?
 H26F C268 H26G 109.5 . . ?
 H26F C268 H26H 109.5 . . ?
 H26G C268 H26H 109.5 . . ?
 C1 C8 H8A 109.5 . . ?
 C1 C8 H8B 109.5 . . ?
 C1 C8 H8C 109.5 . . ?
 H8A C8 H8B 109.5 . . ?
 H8A C8 H8C 109.5 . . ?
 H8B C8 H8C 109.5 . . ?
 C0CA C269 H26I 109.5 . . ?
 C0CA C269 H26J 109.5 . . ?
 C0CA C269 H26K 109.5 . . ?
 H26I C269 H26J 109.5 . . ?
 H26I C269 H26K 109.5 . . ?
 H26J C269 H26K 109.5 . . ?
 C0CB C10 H10C 109.5 . . ?
 C0CB C10 H10D 109.5 . . ?
 C0CB C10 H10E 109.5 . . ?
 H10C C10 H10D 109.5 . . ?
 H10C C10 H10E 109.5 . . ?
 H10D C10 H10E 109.5 . . ?

loop_
  _geom_torsion_atom_site_label_1
  _geom_torsion_atom_site_label_2
  _geom_torsion_atom_site_label_3
  _geom_torsion_atom_site_label_4
  _geom_torsion
  _geom_torsion_site_symmetry_1
  _geom_torsion_site_symmetry_2
  _geom_torsion_site_symmetry_3
  _geom_torsion_site_symmetry_4
  _geom_torsion_publ_flag
 N3 C72 C95 C1AA 7.2(4) . . . . ?
 N3 C72 C95 C61 -171.9(3) . . . . ?
 N4 C19 C46 C41 1.9(5) . . . . ?
 N4 C19 C46 C144 -178.9(3) . . . . ?
 N4 C23 C59 N12 -61.8(3) . . . . ?
 N5 C0AA C84 N1 -67.2(3) . . . . ?
 N5 C8BA C119 C45 172.8(3) . . . . ?
 N5 C8BA C119 C66 -1.3(5) . . . . ?
 N6 C2AA C56 N3 -62.3(3) . . . . ?
 N6 C69 C97 C118 7.3(5) . . . . ?
 N6 C69 C97 C136 -173.0(3) . . . . ?
 C7 C0BA C32 N1 5.4(4) . . . . ?
 C7 C8AA C101 C33 -56.4(3) . . . . ?
 C7 C8AA C101 C86 -177.7(2) . . . . ?
 C7 C8AA C101 C123 64.8(3) . . . . ?
 N8 C13 C26 C17 -175.2(2) . . . . ?
 N8 C13 C26 C36 5.6(4) . . . . ?
 N8 C22 C30 N11 -63.2(3) . . . . ?
 N9 C55 C80 N2 -63.7(3) . . . . ?
 C5AA C0BA C32 N1 -173.3(2) . . . . ?
 N12 C88 C100 C103 4.6(5) . . . . ?
 N12 C88 C100 C137 -175.1(3) . . . . ?
 C13 N8 C22 C30 121.6(2) . . . . ?
 C13 C26 C36 C1BA -178.8(2) . . . . ?
 C0BA C7 C8AA C5BA -0.3(4) . . . . ?
 C0BA C7 C8AA C101 179.4(2) . . . . ?
 C0BA C5AA C21 C5BA 0.3(4) . . . . ?
 C6AA C17 C26 C13 178.4(2) . . . . ?
 C6AA C17 C26 C36 -2.4(4) . . . . ?
 C6AA C47 C68 C86 4.9(5) . . . . ?
 C6AA C47 C68 C87 -176.6(3) . . . . ?
 C0AA N5 C8BA C119 -177.0(2) . . . . ?
 C17 C6AA C47 C1BA 1.4(4) . . . . ?
 C17 C6AA C47 C68 180.0(3) . . . . ?
 C17 C26 C36 C1BA 2.0(4) . . . . ?
 C5BA C8AA C101 C33 123.3(2) . . . . ?
 C5BA C8AA C101 C86 2.0(3) . . . . ?
 C5BA C8AA C101 C123 -115.4(2) . . . . ?
 C19 N4 C23 C59 123.0(3) . . . . ?
 C19 C46 C144 C120 -179.1(3) . . . . ?
 C8AA C7 C0BA C5AA 0.1(3) . . . . ?
 C8AA C7 C0BA C32 -178.5(2) . . . . ?
 C8AA C5BA C21 C5AA -0.5(3) . . . . ?
 C8AA C5BA C92 C64 178.8(3) . . . . ?
 C8AA C5BA C92 C86 -1.4(3) . . . . ?
 C8AA C101 C123 C170 57.7(3) . . . . ?
 C21 C5AA C0BA C7 -0.1(4) . . . . ?
 C21 C5AA C0BA C32 178.5(2) . . . . ?
 C21 C5BA C8AA C7 0.5(4) . . . . ?
 C21 C5BA C8AA C101 -179.3(2) . . . . ?
 C21 C5BA C92 C64 -2.8(5) . . . . ?
 C21 C5BA C92 C86 177.1(3) . . . . ?
 C22 N8 C13 C26 -177.9(2) . . . . ?
 C23 N4 C19 C46 -179.3(2) . . . . ?
 C1BA C47 C68 C86 -176.4(3) . . . . ?
 C1BA C47 C68 C87 2.0(3) . . . . ?
 C1BA C111 C122 C2CA -52.2(3) . . . . ?
 C1BA C111 C169 C227 60.9(4) . . . . ?
 C1BA C111 C169 C4 -70.0(14) . . . . ?
 C1AA C29 C53 C64 178.9(3) . . . . ?
 C1AA C29 C53 C117 59.5(3) . . . . ?
 C1AA C29 C53 C126 -60.6(3) . . . . ?
 C1AA C29 C107 C62 -178.5(3) . . . . ?
 C1AA C29 C107 C3CA 1.4(4) . . . . ?
 C7AA C7BA C77 C54 0.1(4) . . . . ?
 C7AA C7BA C77 C67 179.1(3) . . . . ?
 C7AA C98 C130 C54 0.0(5) . . . . ?
 N28 C81 C113 C38 13.5(4) . . . . ?
 N28 C81 C113 C128 -167.1(3) . . . . ?
 C29 C1AA C95 C61 -0.5(4) . . . . ?
 C29 C1AA C95 C72 -179.6(3) . . . . ?
 C29 C53 C64 C62 0.6(3) . . . . ?
 C29 C53 C64 C92 -177.4(3) . . . . ?
 C29 C53 C117 C154 61.2(3) . . . . ?
 C29 C53 C126 C1U -76.9(4) . . . . ?
 C30 N11 C60 C42 -178.5(2) . . . . ?
 C31 C66 C119 C8BA 169.6(3) . . . . ?
 C31 C66 C119 C45 -4.5(4) . . . . ?
 C31 C76 C93 C73 -2.5(3) . . . . ?
 C31 C76 C93 C79 176.2(3) . . . . ?
 C31 C83 C155 C162 -55.9(3) . . . . ?
 C31 C83 C157 C201 46.2(5) . . . . ?
 C31 C83 C157 C1Q 77.0(10) . . . . ?
 C32 N1 C84 C0AA 135.3(2) . . . . ?
 C33 C101 C123 C170 178.5(3) . . . . ?
 C33 C202 C241 C245 72.8(8) . . . . ?
 C33 C202 C241 C1C 137.8(11) . . . . ?
 C34 C37 C63 C65 1.2(4) . . . . ?
 C34 C37 C63 C94 -179.6(3) . . . . ?
 C34 C71 C85 C65 1.3(4) . . . . ?
 C35 C70 C96 C75 -1.5(4) . . . . ?
 C35 C70 C96 C138 176.5(3) . . . . ?
 C35 C70 C104 C90 6.8(6) . . . . ?
 C35 C70 C104 C134 -176.3(3) . . . . ?
 C36 C1BA C47 C6AA -1.8(4) . . . . ?
 C36 C1BA C47 C68 179.3(2) . . . . ?
 C36 C1BA C111 C87 179.8(3) . . . . ?
 C36 C1BA C111 C122 -62.3(3) . . . . ?
 C36 C1BA C111 C169 60.7(4) . . . . ?
 C37 C34 C51 N9 8.5(4) . . . . ?
 C37 C34 C71 C85 0.2(4) . . . . ?
 C37 C63 C65 C85 0.2(4) . . . . ?
 C37 C63 C65 C112 -179.8(3) . . . . ?
 C37 C63 C94 C124 178.7(3) . . . . ?
 C37 C63 C94 C142 -63.0(4) . . . . ?
 C37 C63 C94 C161 57.9(4) . . . . ?
 C38 C48 C102 C106 -60.4(4) . . . . ?
 C38 C48 C102 C114 61.5(4) . . . . ?
 C38 C48 C102 C116 -179.4(3) . . . . ?
 C38 C48 C109 C121 -4.3(5) . . . . ?
 C38 C48 C109 C145 177.2(3) . . . . ?
 C38 C113 C128 C121 -2.8(5) . . . . ?
 C39 C41 C46 C19 178.8(3) . . . . ?
 C39 C41 C46 C144 -0.4(5) . . . . ?
 C39 C74 C82 C57 -175.8(3) . . . . ?
 C39 C74 C82 C79 3.9(4) . . . . ?
 C39 C74 C120 C144 -0.1(6) . . . . ?
 C39 C147 C1CA C176 -57.6(3) . . . . ?
 C2AA N6 C69 C97 -177.2(3) . . . . ?
 C41 C39 C74 C82 -180.0(3) . . . . ?
 C41 C39 C74 C120 -0.2(5) . . . . ?
 C41 C39 C147 C79 177.3(3) . . . . ?
 C41 C39 C147 C140 55.4(4) . . . . ?
 C41 C39 C147 C1CA -65.5(4) . . . . ?
 C41 C46 C144 C120 0.1(6) . . . . ?
 C42 C75 C96 C70 2.3(4) . . . . ?
 C42 C75 C96 C138 -175.5(3) . . . . ?
 C7BA C7AA C50 N2 13.8(4) . . . . ?
 C7BA C7AA C98 C130 -0.1(5) . . . . ?
 C8BA N5 C0AA C84 148.9(2) . . . . ?
 C45 C52 C76 C31 -5.9(4) . . . . ?
 C45 C52 C76 C93 174.9(3) . . . . ?
 C47 C6AA C17 C26 0.7(4) . . . . ?
 C47 C1BA C36 C26 0.1(4) . . . . ?
 C47 C1BA C111 C87 1.4(3) . . . . ?
 C47 C1BA C111 C122 119.2(2) . . . . ?
 C47 C1BA C111 C169 -117.7(3) . . . . ?
 C47 C68 C86 C92 179.2(3) . . . . ?
 C47 C68 C86 C101 -3.0(5) . . . . ?
 C47 C68 C87 C62 178.6(3) . . . . ?
 C47 C68 C87 C111 -1.2(3) . . . . ?
 C48 C38 C113 C81 -179.2(3) . . . . ?
 C48 C38 C113 C128 1.4(5) . . . . ?
 C48 C102 C106 C156 -65.4(3) . . . . ?
 C48 C102 C114 C172 64.6(3) . . . . ?
 C48 C102 C116 C112 175.9(3) . . . . ?
 C48 C102 C116 C145 0.6(3) . . . . ?
 C48 C109 C121 C128 2.8(5) . . . . ?
 C48 C109 C145 C116 4.9(3) . . . . ?
 C48 C109 C145 C125 -171.3(3) . . . . ?
 C49 C35 C70 C96 0.1(4) . . . . ?
 C49 C35 C70 C104 178.7(3) . . . . ?
 C49 C42 C60 N11 -175.1(2) . . . . ?
 C49 C42 C75 C96 -1.6(4) . . . . ?
 C50 N2 C80 C55 131.8(3) . . . . ?
 C50 C7AA C7BA C77 -178.7(2) . . . . ?
 C50 C7AA C98 C130 178.6(3) . . . . ?
 C51 N9 C55 C80 127.8(2) . . . . ?
 C51 C34 C37 C63 178.1(2) . . . . ?
 C51 C34 C71 C85 -179.3(3) . . . . ?
 C52 C45 C119 C8BA -169.8(3) . . . . ?
 C52 C45 C119 C66 4.6(4) . . . . ?
 C52 C76 C93 C73 176.7(3) . . . . ?
 C52 C76 C93 C79 -4.6(6) . . . . ?
 C53 C29 C107 C62 1.8(3) . . . . ?
 C53 C29 C107 C3CA -178.2(3) . . . . ?
 C53 C64 C92 C5BA -3.0(5) . . . . ?
 C53 C64 C92 C86 177.2(3) . . . . ?
 C53 C117 C154 C215 -170.7(3) . . . . ?
 C53 C126 C1U C1T 56.9(6) . . . . ?
 C53 C126 C1U C4CA -8.0(18) . . . . ?
 C55 N9 C51 C34 -179.4(2) . . . . ?
 C56 N3 C72 C95 179.6(2) . . . . ?
 C57 C67 C77 C7BA -176.9(3) . . . . ?
 C57 C67 C77 C54 2.2(3) . . . . ?
 C57 C67 C133 C149 52.1(3) . . . . ?
 C57 C67 C148 C184 -52.9(3) . . . . ?
 N58 C99 C127 N28 -63.8(3) . . . . ?
 N58 C153 C164 C105 26.2(12) . . . . ?
 N58 C153 C164 C1G -154.5(7) . . . . ?
 N58 C153 C164 C1I -54(4) . . . . ?
 C59 N12 C88 C100 -179.8(3) . . . . ?
 C60 N11 C30 C22 127.0(2) . . . . ?
 C60 C42 C49 C35 -179.6(3) . . . . ?
 C60 C42 C75 C96 178.2(3) . . . . ?
 C61 C3CA C107 C29 -1.3(5) . . . . ?
 C61 C3CA C107 C62 178.6(3) . . . . ?
 C62 C64 C92 C5BA 179.2(3) . . . . ?
 C62 C64 C92 C86 -0.6(4) . . . . ?
 C62 C87 C111 C1BA -179.8(3) . . . . ?
 C62 C87 C111 C122 65.0(4) . . . . ?
 C62 C87 C111 C169 -64.3(4) . . . . ?
 C63 C65 C85 C71 -1.4(4) . . . . ?
 C63 C65 C112 C116 -178.1(3) . . . . ?
 C63 C65 C112 C124 0.7(3) . . . . ?
 C63 C94 C124 C78 179.7(3) . . . . ?
 C63 C94 C124 C112 2.4(3) . . . . ?
 C63 C94 C142 C225 -56.3(4) . . . . ?
 C63 C94 C161 C182 67.5(3) . . . . ?
 C64 C53 C117 C154 -50.6(3) . . . . ?
 C64 C53 C126 C1U 35.8(4) . . . . ?
 C64 C62 C87 C68 2.9(4) . . . . ?
 C64 C62 C87 C111 -177.4(3) . . . . ?
 C64 C62 C107 C29 -1.4(3) . . . . ?
 C64 C62 C107 C3CA 178.7(3) . . . . ?
 C65 C63 C94 C124 -2.0(3) . . . . ?
 C65 C63 C94 C142 116.2(3) . . . . ?
 C65 C63 C94 C161 -122.9(3) . . . . ?
 C65 C112 C116 C102 6.1(5) . . . . ?
 C65 C112 C116 C145 -179.0(3) . . . . ?
 C65 C112 C124 C78 -179.6(3) . . . . ?
 C65 C112 C124 C94 -2.0(3) . . . . ?
 C66 C31 C76 C52 6.1(4) . . . . ?
 C66 C31 C76 C93 -174.6(3) . . . . ?
 C66 C31 C83 C73 174.4(3) . . . . ?
 C66 C31 C83 C155 -68.6(4) . . . . ?
 C66 C31 C83 C157 54.2(4) . . . . ?
 C67 C57 C82 C74 1.4(6) . . . . ?
 C67 C57 C82 C79 -178.2(3) . . . . ?
 C67 C57 C89 C54 2.7(3) . . . . ?
 C67 C57 C89 C73 -179.5(3) . . . . ?
 C67 C133 C149 C178 165.9(3) . . . . ?
 C67 C148 C184 C193 -173.5(3) . . . . ?
 C68 C86 C92 C5BA -179.1(2) . . . . ?
 C68 C86 C92 C64 0.8(4) . . . . ?
 C68 C86 C101 C8AA 179.1(3) . . . . ?
 C68 C86 C101 C33 60.8(4) . . . . ?
 C68 C86 C101 C123 -66.0(3) . . . . ?
 C68 C87 C111 C1BA -0.1(3) . . . . ?
 C68 C87 C111 C122 -115.3(3) . . . . ?
 C68 C87 C111 C169 115.4(3) . . . . ?
 C69 N6 C2AA C56 131.1(3) . . . . ?
 C69 C97 C118 C110 177.9(3) . . . . ?
 C69 C97 C136 C146 -179.6(3) . . . . ?
 C70 C35 C49 C42 0.5(4) . . . . ?
 C70 C96 C138 C134 1.5(3) . . . . ?
 C70 C96 C138 C171 120.7(3) . . . . ?
 C70 C96 C138 C177 -116.6(3) . . . . ?
 C70 C104 C134 C138 -1.4(4) . . . . ?
 C70 C104 C134 C150 -178.6(3) . . . . ?
 C71 C34 C37 C63 -1.4(4) . . . . ?
 C71 C34 C51 N9 -172.1(2) . . . . ?
 C72 N3 C56 C2AA 128.0(3) . . . . ?
 C73 C83 C155 C162 53.8(3) . . . . ?
 C73 C83 C157 C201 -66.3(5) . . . . ?
 C73 C83 C157 C1Q -35.5(10) . . . . ?
 C74 C39 C41 C46 0.5(5) . . . . ?
 C74 C39 C147 C79 -0.6(3) . . . . ?
 C74 C39 C147 C140 -122.5(3) . . . . ?
 C74 C39 C147 C1CA 116.6(3) . . . . ?
 C74 C120 C144 C46 0.2(6) . . . . ?
 C75 C42 C49 C35 0.2(4) . . . . ?
 C75 C42 C60 N11 5.2(4) . . . . ?
 C75 C96 C138 C134 179.4(3) . . . . ?
 C75 C96 C138 C171 -61.4(4) . . . . ?
 C75 C96 C138 C177 61.3(4) . . . . ?
 C76 C31 C66 C119 -0.8(5) . . . . ?
 C76 C31 C83 C73 -5.2(3) . . . . ?
 C76 C31 C83 C155 111.9(3) . . . . ?
 C76 C31 C83 C157 -125.3(3) . . . . ?
 C77 C54 C89 C57 -1.2(3) . . . . ?
 C77 C54 C89 C73 -178.7(3) . . . . ?
 C77 C54 C130 C98 0.1(5) . . . . ?
 C77 C67 C133 C149 -59.9(3) . . . . ?
 C77 C67 C148 C184 58.5(3) . . . . ?
 C78 C125 C139 C110 -0.1(4) . . . . ?
 C78 C125 C139 C168 -119.2(3) . . . . ?
 C78 C125 C139 C192 114.1(3) . . . . ?
 C78 C125 C145 C109 176.4(3) . . . . ?
 C78 C125 C145 C116 0.6(5) . . . . ?
 C78 C131 C146 C136 177.8(4) . . . . ?
 C79 C147 C1CA C176 53.1(3) . . . . ?
 C80 N2 C50 C7AA -179.3(2) . . . . ?
 C81 N28 C127 C99 118.9(3) . . . . ?
 C81 C113 C128 C121 177.8(3) . . . . ?
 C82 C57 C67 C77 176.0(3) . . . . ?
 C82 C57 C67 C133 60.0(4) . . . . ?
 C82 C57 C67 C148 -68.7(4) . . . . ?
 C82 C57 C89 C54 -176.4(3) . . . . ?
 C82 C57 C89 C73 1.4(4) . . . . ?
 C82 C74 C120 C144 179.6(4) . . . . ?
 C82 C79 C93 C73 0.0(4) . . . . ?
 C82 C79 C93 C76 -178.6(3) . . . . ?
 C82 C79 C147 C39 3.1(3) . . . . ?
 C82 C79 C147 C140 119.9(3) . . . . ?
 C82 C79 C147 C1CA -112.4(3) . . . . ?
 C83 C31 C66 C119 179.7(3) . . . . ?
 C83 C31 C76 C52 -174.4(3) . . . . ?
 C83 C31 C76 C93 5.0(3) . . . . ?
 C83 C73 C89 C54 -3.4(5) . . . . ?
 C83 C73 C89 C57 179.4(3) . . . . ?
 C83 C73 C93 C76 -0.8(3) . . . . ?
 C83 C73 C93 C79 -179.8(3) . . . . ?
 C83 C155 C162 C3AA -83.8(4) . . . . ?
 C83 C155 C162 C3AB -137.7(5) . . . . ?
 C83 C157 C201 C232 161.3(4) . . . . ?
 C83 C157 C1Q C1R 144.3(17) . . . . ?
 C84 N1 C32 C0BA 177.3(2) . . . . ?
 C85 C65 C112 C116 2.0(6) . . . . ?
 C85 C65 C112 C124 -179.3(3) . . . . ?
 C86 C68 C87 C62 -2.8(4) . . . . ?
 C86 C68 C87 C111 177.5(2) . . . . ?
 C86 C101 C123 C170 -52.8(3) . . . . ?
 C87 C62 C64 C53 -179.4(2) . . . . ?
 C87 C62 C64 C92 -1.2(4) . . . . ?
 C87 C62 C107 C29 178.4(3) . . . . ?
 C87 C62 C107 C3CA -1.5(6) . . . . ?
 C87 C68 C86 C92 0.9(4) . . . . ?
 C87 C68 C86 C101 178.7(3) . . . . ?
 C87 C111 C122 C2CA 58.3(3) . . . . ?
 C87 C111 C169 C227 -50.1(4) . . . . ?
 C87 C111 C169 C4 179.0(13) . . . . ?
 C88 N12 C59 C23 131.7(3) . . . . ?
 C88 C100 C103 C108 -179.6(3) . . . . ?
 C88 C100 C137 C159 179.3(3) . . . . ?
 C89 C54 C77 C7BA 178.4(2) . . . . ?
 C89 C54 C77 C67 -0.8(3) . . . . ?
 C89 C54 C130 C98 -178.0(3) . . . . ?
 C89 C57 C67 C77 -2.9(3) . . . . ?
 C89 C57 C67 C133 -118.9(3) . . . . ?
 C89 C57 C67 C148 112.4(3) . . . . ?
 C89 C57 C82 C74 -179.7(3) . . . . ?
 C89 C57 C82 C79 0.6(4) . . . . ?
 C89 C73 C83 C31 -178.4(3) . . . . ?
 C89 C73 C83 C155 68.0(4) . . . . ?
 C89 C73 C83 C157 -60.1(4) . . . . ?
 C89 C73 C93 C76 -179.1(3) . . . . ?
 C89 C73 C93 C79 2.0(4) . . . . ?
 C90 C104 C134 C138 175.8(3) . . . . ?
 C90 C104 C134 C150 -1.4(5) . . . . ?
 C90 C135 C166 C129 -174.4(4) . . . . ?
 C90 C135 C166 C150 1.2(6) . . . . ?
 C90 C135 C167 C132 2.6(4) . . . . ?
 C90 C135 C167 C1F -173.5(6) . . . . ?
 C3CA C61 C95 C1AA 0.5(5) . . . . ?
 C3CA C61 C95 C72 179.6(3) . . . . ?
 C92 C5BA C8AA C7 179.2(2) . . . . ?
 C92 C5BA C8AA C101 -0.5(3) . . . . ?
 C92 C5BA C21 C5AA -178.8(2) . . . . ?
 C92 C86 C101 C8AA -2.9(3) . . . . ?
 C92 C86 C101 C33 -121.2(2) . . . . ?
 C92 C86 C101 C123 112.0(2) . . . . ?
 C93 C73 C83 C31 3.5(3) . . . . ?
 C93 C73 C83 C155 -110.0(3) . . . . ?
 C93 C73 C83 C157 121.8(3) . . . . ?
 C93 C73 C89 C54 174.5(3) . . . . ?
 C93 C73 C89 C57 -2.7(4) . . . . ?
 C93 C79 C82 C57 -1.3(4) . . . . ?
 C93 C79 C82 C74 178.9(3) . . . . ?
 C93 C79 C147 C39 179.4(3) . . . . ?
 C93 C79 C147 C140 -63.8(4) . . . . ?
 C93 C79 C147 C1CA 63.9(4) . . . . ?
 C94 C63 C65 C85 -179.1(3) . . . . ?
 C94 C63 C65 C112 0.9(3) . . . . ?
 C94 C142 C225 C199 -175.2(4) . . . . ?
 C94 C161 C182 C252 -165.4(4) . . . . ?
 C95 C1AA C29 C53 179.0(3) . . . . ?
 C95 C1AA C29 C107 -0.5(4) . . . . ?
 C95 C61 C3CA C107 0.4(5) . . . . ?
 C96 C70 C104 C90 -174.5(3) . . . . ?
 C96 C70 C104 C134 2.3(3) . . . . ?
 C96 C138 C171 C203 -63.2(4) . . . . ?
 C96 C138 C177 C246 54.6(5) . . . . ?
 C96 C138 C177 C1P 100.1(8) . . . . ?
 C97 C136 C146 C131 0.8(6) . . . . ?
 C98 C7AA C7BA C77 0.0(4) . . . . ?
 C98 C7AA C50 N2 -164.9(3) . . . . ?
 C99 N58 C153 C164 179.3(6) . . . . ?
 C99 N58 C1I C164 -156(2) . . . . ?
 C100 C103 C108 C115 1.3(5) . . . . ?
 C100 C103 C108 C129 -177.2(3) . . . . ?
 C100 C137 C159 C115 -0.7(6) . . . . ?
 C101 C33 C202 C241 49.2(9) . . . . ?
 C101 C86 C92 C5BA 2.8(3) . . . . ?
 C101 C86 C92 C64 -177.4(2) . . . . ?
 C101 C123 C170 C5CA 178.3(4) . . . . ?
 C101 C123 C170 C9AA 79.7(6) . . . . ?
 C102 C48 C109 C121 173.8(3) . . . . ?
 C102 C48 C109 C145 -4.7(3) . . . . ?
 C102 C106 C156 C163 177.5(3) . . . . ?
 C102 C114 C172 C210 -175.5(4) . . . . ?
 C102 C116 C145 C109 -3.4(3) . . . . ?
 C102 C116 C145 C125 173.3(3) . . . . ?
 C103 C100 C137 C159 -0.3(6) . . . . ?
 C103 C108 C115 C150 179.2(3) . . . . ?
 C103 C108 C115 C159 -2.3(5) . . . . ?
 C103 C108 C129 C166 179.7(3) . . . . ?
 C103 C108 C129 C174 60.2(5) . . . . ?
 C103 C108 C129 C175 -61.5(4) . . . . ?
 C104 C70 C96 C75 179.6(3) . . . . ?
 C104 C70 C96 C138 -2.4(3) . . . . ?
 C104 C90 C135 C166 -1.8(5) . . . . ?
 C104 C90 C135 C167 -178.7(3) . . . . ?
 C104 C90 C158 C132 177.1(3) . . . . ?
 C104 C90 C158 C141 60.8(4) . . . . ?
 C104 C90 C158 C152 -67.6(4) . . . . ?
 C104 C134 C138 C96 0.0(3) . . . . ?
 C104 C134 C138 C171 -117.1(3) . . . . ?
 C104 C134 C138 C177 114.9(3) . . . . ?
 C104 C134 C150 C115 177.5(3) . . . . ?
 C104 C134 C150 C166 0.8(5) . . . . ?
 C105 C132 C158 C90 179.9(3) . . . . ?
 C105 C132 C158 C141 -61.3(4) . . . . ?
 C105 C132 C158 C152 59.1(4) . . . . ?
 C105 C132 C167 C135 178.6(3) . . . . ?
 C105 C132 C167 C1F -4.6(6) . . . . ?
 C105 C164 C1G C1F -1.0(9) . . . . ?
 C105 C164 C1I N58 -25(5) . . . . ?
 C106 C102 C114 C172 -174.2(3) . . . . ?
 C106 C102 C116 C112 58.3(4) . . . . ?
 C106 C102 C116 C145 -117.0(3) . . . . ?
 C106 C156 C163 C181 173.2(3) . . . . ?
 C107 C29 C53 C64 -1.5(3) . . . . ?
 C107 C29 C53 C117 -120.8(3) . . . . ?
 C107 C29 C53 C126 119.0(3) . . . . ?
 C107 C62 C64 C53 0.4(3) . . . . ?
 C107 C62 C64 C92 178.6(2) . . . . ?
 C107 C62 C87 C68 -176.9(3) . . . . ?
 C107 C62 C87 C111 2.8(5) . . . . ?
 C108 C115 C150 C134 -174.7(4) . . . . ?
 C108 C115 C150 C166 2.4(4) . . . . ?
 C108 C115 C159 C137 2.0(6) . . . . ?
 C108 C129 C166 C135 176.5(4) . . . . ?
 C108 C129 C166 C150 0.5(4) . . . . ?
 C108 C129 C174 C208 60.5(4) . . . . ?
 C108 C129 C175 C173 -66.5(4) . . . . ?
 C109 C48 C102 C106 121.6(3) . . . . ?
 C109 C48 C102 C114 -116.5(3) . . . . ?
 C109 C48 C102 C116 2.6(3) . . . . ?
 C109 C121 C128 C113 0.7(6) . . . . ?
 C110 C131 C146 C136 0.1(6) . . . . ?
 C110 C139 C168 C180 -69.2(4) . . . . ?
 C110 C139 C192 C239 61.0(5) . . . . ?
 C110 C139 C192 C1A -88.2(6) . . . . ?
 C111 C1BA C36 C26 -178.3(2) . . . . ?
 C111 C1BA C47 C6AA 176.8(2) . . . . ?
 C111 C1BA C47 C68 -2.1(3) . . . . ?
 C111 C122 C2CA C187 -176.4(3) . . . . ?
 C111 C169 C227 C238 -174.1(4) . . . . ?
 C111 C169 C4 C5 167.4(16) . . . . ?
 C112 C65 C85 C71 178.5(3) . . . . ?
 C112 C116 C145 C109 -179.1(3) . . . . ?
 C112 C116 C145 C125 -2.4(5) . . . . ?
 C113 C38 C48 C102 -175.7(3) . . . . ?
 C113 C38 C48 C109 2.2(4) . . . . ?
 C114 C102 C106 C156 175.1(2) . . . . ?
 C114 C102 C116 C112 -69.4(4) . . . . ?
 C114 C102 C116 C145 115.3(3) . . . . ?
 C114 C172 C210 C3BA 72.4(11) . . . . ?
 C114 C172 C210 C3BB 174.3(8) . . . . ?
 C115 C108 C129 C166 1.1(4) . . . . ?
 C115 C108 C129 C174 -118.4(3) . . . . ?
 C115 C108 C129 C175 119.9(3) . . . . ?
 C115 C150 C166 C129 -1.8(4) . . . . ?
 C115 C150 C166 C135 -178.1(3) . . . . ?
 C116 C102 C106 C156 46.5(3) . . . . ?
 C116 C102 C114 C172 -46.2(4) . . . . ?
 C116 C112 C124 C78 -0.7(4) . . . . ?
 C116 C112 C124 C94 176.9(3) . . . . ?
 C117 C53 C64 C62 116.3(2) . . . . ?
 C117 C53 C64 C92 -61.6(4) . . . . ?
 C117 C53 C126 C1U 164.4(3) . . . . ?
 C117 C154 C215 C242 69.4(6) . . . . ?
 C118 C97 C136 C146 0.1(6) . . . . ?
 C118 C110 C131 C78 179.9(3) . . . . ?
 C118 C110 C131 C146 -1.8(5) . . . . ?
 C118 C110 C139 C125 179.7(3) . . . . ?
 C118 C110 C139 C168 -58.7(5) . . . . ?
 C118 C110 C139 C192 62.2(5) . . . . ?
 C119 C45 C52 C76 0.7(4) . . . . ?
 C120 C74 C82 C57 4.6(6) . . . . ?
 C120 C74 C82 C79 -175.7(4) . . . . ?
 C121 C109 C145 C116 -173.3(4) . . . . ?
 C121 C109 C145 C125 10.5(6) . . . . ?
 C122 C111 C169 C227 -178.9(3) . . . . ?
 C122 C111 C169 C4 50.2(14) . . . . ?
 C122 C2CA C187 C226 -66.5(6) . . . . ?
 C122 C2CA C187 C9 -178.5(5) . . . . ?
 C123 C170 C5CA C2 167.6(7) . . . . ?
 C123 C170 C9AA C2A 171.5(11) . . . . ?
 C124 C78 C125 C139 177.2(3) . . . . ?
 C124 C78 C125 C145 1.2(5) . . . . ?
 C124 C78 C131 C110 -176.4(3) . . . . ?
 C124 C78 C131 C146 5.7(7) . . . . ?
 C124 C94 C142 C225 55.0(4) . . . . ?
 C124 C94 C161 C182 -45.0(4) . . . . ?
 C124 C112 C116 C102 -172.5(3) . . . . ?
 C124 C112 C116 C145 2.4(4) . . . . ?
 C125 C78 C124 C94 -178.2(3) . . . . ?
 C125 C78 C124 C112 -1.2(5) . . . . ?
 C125 C78 C131 C110 0.9(4) . . . . ?
 C125 C78 C131 C146 -177.0(4) . . . . ?
 C125 C139 C168 C180 44.2(4) . . . . ?
 C125 C139 C192 C239 -49.2(5) . . . . ?
 C125 C139 C192 C1A 161.6(5) . . . . ?
 C126 C53 C64 C62 -116.4(2) . . . . ?
 C126 C53 C64 C92 65.6(4) . . . . ?
 C126 C53 C117 C154 -179.6(2) . . . . ?
 C126 C1U C4CA C194 126.0(14) . . . . ?
 C127 N28 C81 C113 -177.1(3) . . . . ?
 C129 C108 C115 C150 -2.2(4) . . . . ?
 C129 C108 C115 C159 176.3(3) . . . . ?
 C129 C174 C208 C223 -159.7(5) . . . . ?
 C129 C174 C208 C1N 180.0(5) . . . . ?
 C130 C54 C77 C7BA -0.1(4) . . . . ?
 C130 C54 C77 C67 -179.3(3) . . . . ?
 C130 C54 C89 C57 177.0(3) . . . . ?
 C130 C54 C89 C73 -0.5(6) . . . . ?
 C131 C78 C124 C94 -1.3(6) . . . . ?
 C131 C78 C124 C112 175.8(3) . . . . ?
 C131 C78 C125 C139 -0.5(4) . . . . ?
 C131 C78 C125 C145 -176.4(3) . . . . ?
 C131 C110 C118 C97 2.7(5) . . . . ?
 C131 C110 C139 C125 0.7(4) . . . . ?
 C131 C110 C139 C168 122.3(3) . . . . ?
 C131 C110 C139 C192 -116.8(3) . . . . ?
 C132 C105 C164 C153 179.7(7) . . . . ?
 C132 C105 C164 C1G 0.4(6) . . . . ?
 C132 C105 C164 C1I -159.4(18) . . . . ?
 C132 C167 C1F C1G 3.9(8) . . . . ?
 C133 C67 C77 C7BA -56.7(3) . . . . ?
 C133 C67 C77 C54 122.4(2) . . . . ?
 C133 C67 C148 C184 177.0(3) . . . . ?
 C133 C149 C178 C206 176.8(3) . . . . ?
 C134 C138 C171 C203 48.9(4) . . . . ?
 C134 C138 C177 C246 -56.2(5) . . . . ?
 C134 C138 C177 C1P -10.7(9) . . . . ?
 C134 C150 C166 C129 175.7(3) . . . . ?
 C134 C150 C166 C135 -0.7(6) . . . . ?
 C135 C90 C104 C70 178.4(3) . . . . ?
 C135 C90 C104 C134 1.9(5) . . . . ?
 C135 C90 C158 C132 1.3(4) . . . . ?
 C135 C90 C158 C141 -115.0(3) . . . . ?
 C135 C90 C158 C152 116.6(3) . . . . ?
 C135 C167 C1F C1G 179.7(5) . . . . ?
 C136 C97 C118 C110 -1.8(5) . . . . ?
 C137 C100 C103 C108 0.0(5) . . . . ?
 C138 C134 C150 C115 0.9(6) . . . . ?
 C138 C134 C150 C166 -175.9(3) . . . . ?
 C138 C171 C203 C211 -152.0(5) . . . . ?
 C138 C177 C246 C0CB -110.6(10) . . . . ?
 C138 C177 C1P C0CA -115.3(13) . . . . ?
 C139 C110 C118 C97 -176.2(3) . . . . ?
 C139 C110 C131 C78 -1.0(4) . . . . ?
 C139 C110 C131 C146 177.2(3) . . . . ?
 C139 C125 C145 C109 1.3(6) . . . . ?
 C139 C125 C145 C116 -174.5(3) . . . . ?
 C139 C168 C180 C189 -177.1(3) . . . . ?
 C139 C192 C239 C267 -171.9(6) . . . . ?
 C139 C192 C1A C1B 173.3(7) . . . . ?
 C140 C147 C1CA C176 -176.9(3) . . . . ?
 C140 C195 C217 C11 89.3(7) . . . . ?
 C140 C195 C217 C11A 157.0(14) . . . . ?
 C141 C143 C165 C190 179.7(3) . . . . ?
 C142 C94 C124 C78 64.3(4) . . . . ?
 C142 C94 C124 C112 -113.0(3) . . . . ?
 C142 C94 C161 C182 -173.8(3) . . . . ?
 C143 C141 C158 C90 53.6(3) . . . . ?
 C143 C141 C158 C132 -58.3(3) . . . . ?
 C143 C141 C158 C152 -176.1(2) . . . . ?
 C145 C109 C121 C128 -179.1(3) . . . . ?
 C145 C125 C139 C110 175.3(3) . . . . ?
 C145 C125 C139 C168 56.2(5) . . . . ?
 C145 C125 C139 C192 -70.5(4) . . . . ?
 C147 C39 C41 C46 -177.3(3) . . . . ?
 C147 C39 C74 C82 -2.0(4) . . . . ?
 C147 C39 C74 C120 177.8(3) . . . . ?
 C147 C79 C82 C57 175.3(3) . . . . ?
 C147 C79 C82 C74 -4.4(3) . . . . ?
 C147 C79 C93 C73 -176.0(3) . . . . ?
 C147 C79 C93 C76 5.4(5) . . . . ?
 C147 C140 C195 C217 -169.5(4) . . . . ?
 C147 C1CA C176 C1 -177.7(3) . . . . ?
 C148 C67 C77 C7BA 63.9(4) . . . . ?
 C148 C67 C77 C54 -117.0(3) . . . . ?
 C148 C67 C133 C149 -178.3(2) . . . . ?
 C148 C184 C193 C186 60.1(6) . . . . ?
 C150 C115 C159 C137 180.0(4) . . . . ?
 C150 C134 C138 C96 176.9(3) . . . . ?
 C150 C134 C138 C171 59.7(4) . . . . ?
 C150 C134 C138 C177 -68.3(5) . . . . ?
 C1CA C176 C1 C268 40.9(8) . . . . ?
 C1CA C176 C1 C8 86.8(7) . . . . ?
 C152 C229 C6 C3 -176.2(9) . . . . ?
 C152 C229 C6 C3A 56.7(16) . . . . ?
 C152 C229 C6 C4BA -24(2) . . . . ?
 C153 N58 C99 C127 112.2(6) . . . . ?
 C153 N58 C1I C164 -65(5) . . . . ?
 C153 C164 C1G C1F 179.7(8) . . . . ?
 C153 C164 C1I N58 85(6) . . . . ?
 C155 C83 C157 C201 165.9(4) . . . . ?
 C155 C83 C157 C1Q -163.4(9) . . . . ?
 C155 C162 C3AA C216 -165.9(5) . . . . ?
 C155 C162 C3AB C1E 70.6(10) . . . . ?
 C157 C83 C155 C162 -177.6(2) . . . . ?
 C157 C201 C232 C4AA -171.3(8) . . . . ?
 C157 C1Q C1R C4AA 116(2) . . . . ?
 C158 C90 C104 C70 2.9(6) . . . . ?
 C158 C90 C104 C134 -173.6(3) . . . . ?
 C158 C90 C135 C166 174.5(3) . . . . ?
 C158 C90 C135 C167 -2.4(4) . . . . ?
 C158 C132 C167 C135 -1.8(4) . . . . ?
 C158 C132 C167 C1F 175.0(4) . . . . ?
 C158 C141 C143 C165 173.1(3) . . . . ?
 C158 C152 C229 C6 -173.7(6) . . . . ?
 C159 C115 C150 C134 7.2(7) . . . . ?
 C159 C115 C150 C166 -175.7(4) . . . . ?
 C161 C94 C124 C78 -64.2(4) . . . . ?
 C161 C94 C124 C112 118.5(3) . . . . ?
 C161 C94 C142 C225 -174.9(3) . . . . ?
 C161 C182 C252 C219 68.0(6) . . . . ?
 C164 C105 C132 C158 -177.1(3) . . . . ?
 C164 C105 C132 C167 2.4(6) . . . . ?
 C166 C129 C174 C208 -50.4(4) . . . . ?
 C166 C129 C175 C173 45.0(4) . . . . ?
 C166 C135 C167 C132 -173.8(4) . . . . ?
 C166 C135 C167 C1F 10.1(9) . . . . ?
 C167 C132 C158 C90 0.4(4) . . . . ?
 C167 C132 C158 C141 119.1(3) . . . . ?
 C167 C132 C158 C152 -120.5(3) . . . . ?
 C167 C135 C166 C129 1.6(7) . . . . ?
 C167 C135 C166 C150 177.2(4) . . . . ?
 C167 C1F C1G C164 -1.3(10) . . . . ?
 C168 C139 C192 C239 -177.9(4) . . . . ?
 C168 C139 C192 C1A 32.9(6) . . . . ?
 C168 C180 C189 C236 174.4(4) . . . . ?
 C168 C180 C189 C1J 109.4(9) . . . . ?
 C169 C111 C122 C2CA -172.3(2) . . . . ?
 C169 C227 C238 C2BA 69.6(10) . . . . ?
 C169 C4 C5 C2BB -178(3) . . . . ?
 C171 C138 C177 C246 175.7(4) . . . . ?
 C171 C138 C177 C1P -138.8(8) . . . . ?
 C171 C203 C211 C231 177.1(6) . . . . ?
 C174 C129 C166 C135 -69.2(5) . . . . ?
 C174 C129 C166 C150 114.9(4) . . . . ?
 C174 C129 C175 C173 175.0(3) . . . . ?
 C174 C208 C223 C255 -177.6(6) . . . . ?
 C174 C208 C1N C1O 85.2(10) . . . . ?
 C175 C129 C166 C135 59.9(5) . . . . ?
 C175 C129 C166 C150 -116.0(3) . . . . ?
 C175 C129 C174 C208 -179.6(3) . . . . ?
 C175 C173 C233 C253 170.5(6) . . . . ?
 C177 C138 C171 C203 176.8(3) . . . . ?
 C177 C246 C0CB C10 168.9(8) . . . . ?
 C192 C139 C168 C180 171.6(3) . . . . ?
 C192 C239 C267 C9BA 55.5(10) . . . . ?
 C192 C1A C1B C6BA 176.0(9) . . . . ?
 C194 C1T C1U C126 177.3(4) . . . . ?
 C194 C1T C1U C4CA -33.9(7) . . . . ?
 C195 C140 C147 C39 65.8(3) . . . . ?
 C195 C140 C147 C79 -46.8(4) . . . . ?
 C195 C140 C147 C1CA -174.5(3) . . . . ?
 C201 C157 C1Q C1R -112(3) . . . . ?
 C201 C232 C4AA C1R 100.8(10) . . . . ?
 C202 C33 C101 C8AA -77.4(5) . . . . ?
 C202 C33 C101 C86 35.7(5) . . . . ?
 C202 C33 C101 C123 163.0(4) . . . . ?
 C223 C208 C1N C1O -62.0(11) . . . . ?
 C227 C169 C4 C5 31(2) . . . . ?
 C229 C152 C158 C90 -44.4(4) . . . . ?
 C229 C152 C158 C132 67.8(4) . . . . ?
 C229 C152 C158 C141 -173.3(3) . . . . ?
 C232 C4AA C1R C1Q -46.3(9) . . . . ?
 C233 C173 C175 C129 169.5(4) . . . . ?
 C239 C192 C1A C1B 23.6(10) . . . . ?
 C246 C177 C1P C0CA -36.1(12) . . . . ?
 C266 C199 C225 C142 -66.1(6) . . . . ?
 C3AA C162 C3AB C1E -13.0(7) . . . . ?
 C1A C192 C239 C267 -19.8(9) . . . . ?
 C3AB C162 C3AA C216 -39.6(7) . . . . ?
 C1G C164 C1I N58 176(3) . . . . ?
 C1I N58 C99 C127 139(3) . . . . ?
 C1I N58 C153 C164 78(4) . . . . ?
 C1I C164 C1G C1F 158(2) . . . . ?
 C1M C199 C225 C142 106.2(7) . . . . ?
 C1N C208 C223 C255 -137.3(17) . . . . ?
 C1P C177 C246 C0CB 124.5(14) . . . . ?
 C1Q C157 C201 C232 71.7(15) . . . . ?
 C1T C194 C4CA C1U -39.9(8) . . . . ?
 C1T C1U C4CA C194 42.4(9) . . . . ?
 C5CA C170 C9AA C2A 54.5(12) . . . . ?
 C9AA C170 C5CA C2 -80.3(9) . . . . ?
 C4 C169 C227 C238 -23.8(9) . . . . ?
 C4CA C194 C1T C1U 35.6(8) . . . . ?
 C269 C0CA C1P C177 -148.3(12) . . . . ?

_smtbx_masks_special_details      ?
loop_
  _smtbx_masks_void_nr
  _smtbx_masks_void_average_x
  _smtbx_masks_void_average_y
  _smtbx_masks_void_average_z
  _smtbx_masks_void_volume
  _smtbx_masks_void_count_electrons
  _smtbx_masks_void_content
 1 -0.446 0.446 -0.446 2937.7 1033.9 ?
 2 0.120 0.200 0.096 7.1 0.0 ?
 3 0.327 0.218 0.285 86.0 21.7 ?
 4 0.673 0.782 0.715 86.0 21.7 ?
 5 0.880 0.800 0.904 7.1 0.0 ?

_shelx_res_file
;
TITL wxc130705-2 in P-1 #2
REM reset to P-1 #2
CELL 1.54184 20.808169 24.072106 26.299535 80.2288 72.5101 75.3058
ZERR 2 0.000376 0.000398 0.000375 0.0013 0.0015 0.0015
LATT 1
SFAC C H N
UNIT 456 576 24
DFIX 1.54 C6 C3
DFIX 1.54 C1Q C157
DFIX 1.54 C10 C0CB
DFIX 1.54 C1R C1Q
DFIX 1.54 C1P C177
DFIX 2.55 C269 C1P
DFIX 1.54 C246 C177
DFIX 2.55 C10 C246
DFIX 1.54 C246 C0CB
DELU 0.001 0.001 C152 C229 C6 C3
DELU 0.001 0.001 C171 C203 C211 C231
DELU 0.001 0.001 C117 C154 C215 C242
DELU 0.001 0.001 C169 C227 C238 C2BA C4 > C2BB
DELU 0.001 0.001 C123 C170 C5CA > C2A
DELU 0.001 0.001 C157 C201 C232 C4AA C1Q C1R
DELU 0.001 0.001 C6BA C9BA C267 C1B C239 C1A C192
DELU 0.001 0.001 C177 C246 C0CA C1P C0CB C269 C10
SIMU 0.04 0.08 1.7 C152 C229 C6 C3
SIMU 0.04 0.08 1.7 C171 C203 C211 C231
SIMU 0.04 0.08 1.7 C117 C154 C215 C242
SIMU 0.04 0.08 1.7 C169 C227 C238 C2BA C4 > C2BB
SIMU 0.04 0.08 1.7 C123 C170 C5CA > C2A
SIMU 0.04 0.08 1.7 C157 C201 C232 C4AA C1Q C1R
SIMU 0.04 0.08 1.7 C9BA C6BA C267 C1B C239 C1A C192
SIMU 0.04 0.08 1.7 C177 C246 C0CA C1P C0CB C269 C10
EADP C226 C9
EADP C245 C1C
EADP C3BA C3BB
EADP C236 C1J
EADP C266 C1M
EADP C223 C1N
EADP C11 C11A
EADP C3 C3A
EADP C3 C4BA
EADP C1T C4CA
EADP C268 C8
EADP C153 C1I
EADP C5CA C9AA
EADP C227 C4
EADP C238 C5
EADP C2BA C2BB
EADP C269 C10
EADP C0CA C0CB
EADP C2 C2A
EADP C269 C2
EADP C201 C1Q
EADP C232 C1R
EADP C255 C1O
EADP C239 C1A
EADP C267 C1B
EADP C9BA C6BA
EADP C3AA C3AB
EADP C216 C1E
EADP C246 C1P

L.S. 10
PLAN  10
SIZE 0.4 0.4 0.4
TEMP -173.14(10)
BOND
MORE -1
BOND $H
CONF
fmap 2
acta
REM <olex2.extras>
REM <HklSrc "%.\\wxc130705-2-mask.hkl">
REM </olex2.extras>

WGHT    0.199500    3.349000
FVAR       2.37413   0.48942   0.55454   0.59774   0.59976   0.83624   0.48108
FVAR       0.71667   0.63440   0.55108   0.46825   0.77184   0.64148   0.66227
FVAR       0.75609   0.73906   0.52520
N1    3    0.856078    0.469480    0.532609    11.00000    0.04907    0.03833 =
         0.04367   -0.00346   -0.01283   -0.00612
N2    3    1.418492    0.592670    0.064739    11.00000    0.05238    0.04922 =
         0.04704    0.00076   -0.01334   -0.02647
N3    3    1.462265    0.241392    0.635471    11.00000    0.04095    0.06178 =
         0.04612   -0.00130   -0.01478   -0.01083
N4    3    1.043783    0.251238   -0.004954    11.00000    0.04990    0.03932 =
         0.05439   -0.01400   -0.02072   -0.00489
N5    3    0.828021    0.529887    0.430282    11.00000    0.04681    0.04324 =
         0.04443   -0.00476   -0.01180   -0.01465
N6    3    1.579884    0.270251    0.551059    11.00000    0.04675    0.05730 =
         0.04317   -0.00931   -0.01294   -0.01628
C7    1    0.957428    0.363691    0.543959    11.00000    0.04752    0.03696 =
         0.05214   -0.00082   -0.02051   -0.01116
AFIX  43
H7    2    0.918001    0.359460    0.535121    11.00000   -1.20000
AFIX   0
N8    3    1.073274   -0.102440    0.586245    11.00000    0.05230    0.03799 =
         0.04686   -0.00368   -0.00802   -0.01435
N9    3    1.556246    0.529308    0.066890    11.00000    0.04914    0.06068 =
         0.04689    0.00114   -0.00674   -0.02148
C5AA  1    1.023862    0.423387    0.560647    11.00000    0.04735    0.03654 =
         0.04157   -0.00438   -0.01187   -0.01090
AFIX  43
H5AA  2    1.029538    0.460671    0.563168    11.00000   -1.20000
AFIX   0
N11   3    1.134141   -0.167970    0.494377    11.00000    0.05751    0.03376 =
         0.04766    0.00069   -0.01605   -0.00670
N12   3    1.072460    0.127784    0.023929    11.00000    0.05117    0.04453 =
         0.06320   -0.00635   -0.02558   -0.00563
C13   1    1.037308   -0.056341    0.569893    11.00000    0.04735    0.03889 =
         0.03979   -0.00481   -0.00562   -0.01345
AFIX  43
H13   2    0.999562   -0.058395    0.557571    11.00000   -1.20000
AFIX   0
C0BA  1    0.965840    0.418430    0.547805    11.00000    0.04786    0.04079 =
         0.03894   -0.00298   -0.01208   -0.00773
C6AA  1    1.016700    0.105361    0.554246    11.00000    0.05083    0.03559 =
         0.05963   -0.00363   -0.01865   -0.00819
AFIX  43
H6AA  2    0.985125    0.138515    0.544357    11.00000   -1.20000
AFIX   0
C0AA  1    0.776656    0.528608    0.481747    11.00000    0.03979    0.04047 =
         0.04542   -0.00486   -0.01009   -0.00771
AFIX  23
H0AA  2    0.755512    0.494958    0.486319    11.00000   -1.20000
H0AB  2    0.739734    0.563984    0.482618    11.00000   -1.20000
AFIX   0
C17   1    1.006668    0.050441    0.554339    11.00000    0.04807    0.03841 =
         0.04743   -0.00459   -0.01384   -0.01053
AFIX  43
H17   2    0.968137    0.046567    0.544019    11.00000   -1.20000
AFIX   0
C5BA  1    1.066551    0.320245    0.566127    11.00000    0.04560    0.03698 =
         0.04682   -0.00319   -0.01837   -0.00870
C19   1    1.099136    0.267530   -0.012367    11.00000    0.04911    0.04424 =
         0.05581   -0.02097   -0.00855   -0.00721
AFIX  43
H19   2    1.137881    0.252546   -0.040174    11.00000   -1.20000
AFIX   0
C8AA  1    1.007599    0.315278    0.553248    11.00000    0.04575    0.03603 =
         0.05119   -0.00509   -0.01742   -0.00814
C21   1    1.074095    0.375278    0.569965    11.00000    0.04431    0.04081 =
         0.04784   -0.00605   -0.01548   -0.00952
AFIX  43
H21   2    1.113308    0.379855    0.578889    11.00000   -1.20000
AFIX   0
C22   1    1.054980   -0.156184    0.583107    11.00000    0.05310    0.03936 =
         0.05110   -0.00055   -0.01211   -0.01873
AFIX  23
H22A  2    1.015554   -0.147617    0.567250    11.00000   -1.20000
H22B  2    1.040846   -0.175993    0.619575    11.00000   -1.20000
AFIX   0
C23   1    1.044034    0.210264   -0.039217    11.00000    0.05511    0.04017 =
         0.05122   -0.01195   -0.02533   -0.00306
AFIX  23
H23A  2    1.090796    0.199773   -0.063748    11.00000   -1.20000
H23B  2    1.011619    0.228245   -0.061259    11.00000   -1.20000
AFIX   0
C1BA  1    1.119986    0.061186    0.582030    11.00000    0.05040    0.03683 =
         0.06144   -0.00762   -0.01834   -0.00837
C1AA  1    1.338657    0.234424    0.611612    11.00000    0.04857    0.04504 =
         0.06146   -0.00037   -0.01743   -0.01101
AFIX  43
H1AA  2    1.345521    0.272162    0.610687    11.00000   -1.20000
AFIX   0
C26   1    1.051742    0.000619    0.569215    11.00000    0.04613    0.03850 =
         0.04310   -0.00624   -0.00715   -0.01046
C7AA  1    1.315493    0.571550    0.128255    11.00000    0.05081    0.05667 =
         0.04443   -0.00594   -0.01144   -0.02479
N28   3    1.772357   -0.041104    0.135906    11.00000    0.05402    0.05760 =
         0.07722   -0.02636   -0.02652    0.00756
C29   1    1.279332    0.227070    0.603449    11.00000    0.04301    0.04447 =
         0.06176   -0.00332   -0.02017   -0.00880
C30   1    1.115837   -0.195000    0.549167    11.00000    0.05856    0.03163 =
         0.04827    0.00248   -0.01693   -0.01225
AFIX  23
H30A  2    1.155709   -0.202531    0.564387    11.00000   -1.20000
H30B  2    1.104155   -0.232420    0.549292    11.00000   -1.20000
AFIX   0
C31   1    0.976232    0.509540    0.277196    11.00000    0.04972    0.05642 =
         0.05330   -0.01526   -0.00947   -0.02407
C32   1    0.913377    0.470381    0.539584    11.00000    0.05004    0.03574 =
         0.03932   -0.00365   -0.01412   -0.00963
AFIX  43
H32   2    0.923077    0.506897    0.539500    11.00000   -1.20000
AFIX   0
C33   1    0.938972    0.238742    0.590391    11.00000    0.04524    0.03550 =
         0.07926   -0.00495   -0.01885   -0.00691
AFIX  23
H33A  2    0.900255    0.271020    0.585502    11.00000   -1.20000
H33B  2    0.931552    0.204207    0.579079    11.00000   -1.20000
AFIX   0
C34   1    1.580626    0.426338    0.089636    11.00000    0.04684    0.05782 =
         0.04355   -0.00568   -0.00784   -0.01108
C35   1    1.323640   -0.114373    0.352162    11.00000    0.04918    0.06566 =
         0.04460    0.00097   -0.01241   -0.00987
AFIX  43
H35   2    1.372036   -0.116771    0.340353    11.00000   -1.20000
AFIX   0
C36   1    1.109388    0.006635    0.582296    11.00000    0.04734    0.03678 =
         0.05621   -0.00389   -0.01205   -0.00686
AFIX  43
H36   2    1.141438   -0.026605    0.591397    11.00000   -1.20000
AFIX   0
C37   1    1.573248    0.428797    0.143430    11.00000    0.05217    0.05373 =
         0.04691   -0.00782   -0.01055   -0.00709
AFIX  43
H37   2    1.560602    0.465113    0.157393    11.00000   -1.20000
AFIX   0
C38   1    1.702778    0.069475    0.172900    11.00000    0.05593    0.05771 =
         0.05179   -0.02124   -0.01761    0.00046
AFIX  43
H38   2    1.716540    0.068130    0.135182    11.00000   -1.20000
AFIX   0
C39   1    1.062780    0.368541    0.092054    11.00000    0.04628    0.04688 =
         0.06650   -0.02355   -0.00571   -0.01542
C2AA  1    1.563306    0.285417    0.605496    11.00000    0.04728    0.07084 =
         0.04273   -0.01307   -0.01641   -0.01741
AFIX  23
H2AA  2    1.532999    0.324418    0.608448    11.00000   -1.20000
H2AB  2    1.606200    0.286112    0.614166    11.00000   -1.20000
AFIX   0
C41   1    1.052917    0.330944    0.062216    11.00000    0.04546    0.05205 =
         0.06383   -0.02608   -0.00425   -0.01788
AFIX  43
H41   2    1.009566    0.320480    0.070628    11.00000   -1.20000
AFIX   0
C42   1    1.223796   -0.136759    0.420535    11.00000    0.05268    0.04587 =
         0.04673   -0.00034   -0.01100   -0.00654
C7BA  1    1.308634    0.529848    0.100251    11.00000    0.04878    0.04880 =
         0.04551   -0.00641   -0.00834   -0.02022
AFIX  43
H7BA  2    1.344110    0.517229    0.069486    11.00000   -1.20000
AFIX   0
C8BA  1    0.818621    0.507401    0.393443    11.00000    0.04981    0.05802 =
         0.05404   -0.01049   -0.00965   -0.02365
AFIX  43
H8BA  2    0.777950    0.492929    0.400927    11.00000   -1.20000
AFIX   0
C45   1    0.855713    0.471227    0.304561    11.00000    0.05095    0.05784 =
         0.05617   -0.01106   -0.01196   -0.02471
AFIX  43
H45   2    0.813234    0.459208    0.313391    11.00000   -1.20000
AFIX   0
C46   1    1.106850    0.308383    0.019670    11.00000    0.04638    0.05117 =
         0.06861   -0.02690   -0.00869   -0.01114
C47   1    1.073833    0.111400    0.568876    11.00000    0.04746    0.03826 =
         0.06062   -0.00375   -0.01789   -0.00981
C48   1    1.675201    0.121672    0.193920    11.00000    0.05729    0.05340 =
         0.05087   -0.01535   -0.02204   -0.00146
C49   1    1.294524   -0.139265    0.402402    11.00000    0.05386    0.05852 =
         0.04636    0.00099   -0.01720   -0.00735
AFIX  43
H49   2    1.323218   -0.158428    0.424986    11.00000   -1.20000
AFIX   0
C50   1    1.376290    0.597549    0.110421    11.00000    0.05285    0.05061 =
         0.04667   -0.00564   -0.01203   -0.02405
AFIX  43
H50   2    1.384152    0.618960    0.134332    11.00000   -1.20000
AFIX   0
C51   1    1.567299    0.478728    0.053176    11.00000    0.04736    0.06081 =
         0.03827   -0.00182   -0.00495   -0.02145
AFIX  43
H51   2    1.566908    0.474719    0.017958    11.00000   -1.20000
AFIX   0
C52   1    0.904380    0.457252    0.257103    11.00000    0.05308    0.05253 =
         0.05525   -0.01416   -0.01190   -0.01993
AFIX  43
H52   2    0.895041    0.436283    0.233599    11.00000   -1.20000
AFIX   0
C53   1    1.219937    0.274904    0.593351    11.00000    0.04773    0.04026 =
         0.06212   -0.00330   -0.02255   -0.01011
C54   1    1.196909    0.524633    0.162418    11.00000    0.04624    0.05373 =
         0.05263   -0.01257   -0.00770   -0.02246
C55   1    1.543035    0.577825    0.027777    11.00000    0.05787    0.05943 =
         0.04542    0.00057   -0.00364   -0.03235
AFIX  23
H55A  2    1.538810    0.563845   -0.004125    11.00000   -1.20000
H55B  2    1.582200    0.597538    0.016249    11.00000   -1.20000
AFIX   0
C56   1    1.527284    0.241924    0.644733    11.00000    0.04443    0.06873 =
         0.04076   -0.00221   -0.01772   -0.01097
AFIX  23
H56A  2    1.557658    0.202981    0.641349    11.00000   -1.20000
H56B  2    1.518815    0.251384    0.681704    11.00000   -1.20000
AFIX   0
C57   1    1.162694    0.457701    0.125923    11.00000    0.04406    0.04761 =
         0.06438   -0.01885   -0.00673   -0.01748
N58   3    1.688959   -0.094369    0.099024    11.00000    0.05625    0.06748 =
         0.04852   -0.01439   -0.01258   -0.01130
C59   1    1.023096    0.155918   -0.006571    11.00000    0.05102    0.04313 =
         0.06110   -0.01245   -0.02613   -0.00482
AFIX  23
H59A  2    0.976426    0.166164    0.018154    11.00000   -1.20000
H59B  2    1.021736    0.129230   -0.030838    11.00000   -1.20000
AFIX   0
C60   1    1.196621   -0.163981    0.474752    11.00000    0.05279    0.03939 =
         0.04417   -0.00164   -0.01146   -0.00446
AFIX  43
H60   2    1.227671   -0.179445    0.496270    11.00000   -1.20000
AFIX   0
C61   1    1.376949    0.131419    0.622763    11.00000    0.04739    0.04757 =
         0.09774    0.00049   -0.02899   -0.00477
AFIX  43
H61   2    1.410650    0.098337    0.629626    11.00000   -1.20000
AFIX   0
C62   1    1.199339    0.180426    0.592424    11.00000    0.04899    0.04141 =
         0.06454   -0.00410   -0.02243   -0.00747
C63   1    1.584244    0.378627    0.176612    11.00000    0.05617    0.05339 =
         0.04293   -0.00720   -0.01213   -0.00479
C64   1    1.171014    0.240590    0.586343    11.00000    0.04494    0.04115 =
         0.05598   -0.00509   -0.01714   -0.00989
C65   1    1.604212    0.324246    0.157591    11.00000    0.05232    0.05512 =
         0.04443   -0.01052   -0.01287   -0.00322
C66   1    0.927760    0.523497    0.324511    11.00000    0.05373    0.06412 =
         0.05166   -0.01975   -0.00675   -0.02855
AFIX  43
H66   2    0.935480    0.547245    0.346523    11.00000   -1.20000
AFIX   0
C67   1    1.235222    0.462492    0.090906    11.00000    0.04074    0.05091 =
         0.06354   -0.02309   -0.00320   -0.01688
C68   1    1.099494    0.161841    0.573051    11.00000    0.04767    0.03886 =
         0.06304   -0.00404   -0.02071   -0.00758
C69   1    1.562940    0.310570    0.517062    11.00000    0.07086    0.05551 =
         0.04564   -0.01304   -0.01387   -0.01322
AFIX  43
H69   2    1.542777    0.347933    0.528645    11.00000   -1.20000
AFIX   0
C70   1    1.282298   -0.085856    0.318893    11.00000    0.05084    0.05242 =
         0.04665    0.00242   -0.01281   -0.00753
C71   1    1.600605    0.372702    0.070388    11.00000    0.05915    0.06226 =
         0.04133   -0.00754   -0.00967   -0.00984
AFIX  43
H71   2    1.605915    0.370583    0.033560    11.00000   -1.20000
AFIX   0
C72   1    1.452485    0.193017    0.630506    11.00000    0.04491    0.05385 =
         0.05583    0.00487   -0.02057   -0.00927
AFIX  43
H72   2    1.487968    0.159693    0.632845    11.00000   -1.20000
AFIX   0
C73   1    1.076840    0.494764    0.205812    11.00000    0.04963    0.04897 =
         0.05442   -0.01658   -0.00770   -0.02216
C74   1    1.125362    0.385416    0.080933    11.00000    0.04528    0.05258 =
         0.07310   -0.02861   -0.00473   -0.01666
C75   1    1.182248   -0.108702    0.386984    11.00000    0.04611    0.05362 =
         0.04973    0.00612   -0.01161   -0.00438
AFIX  43
H75   2    1.134073   -0.107419    0.398354    11.00000   -1.20000
AFIX   0
C76   1    0.967633    0.474129    0.243738    11.00000    0.05055    0.04952 =
         0.05166   -0.01393   -0.00887   -0.01849
C77   1    1.250591    0.507204    0.117291    11.00000    0.04318    0.04815 =
         0.05103   -0.00824   -0.01080   -0.01712
C78   1    1.597095    0.277319    0.299236    11.00000    0.07374    0.05271 =
         0.04364   -0.01274   -0.02113    0.00262
C79   1    1.052012    0.428831    0.156914    11.00000    0.04410    0.04642 =
         0.06298   -0.02233   -0.00645   -0.01702
C80   1    1.477634    0.619758    0.051367    11.00000    0.05805    0.04994 =
         0.05104    0.00237   -0.01102   -0.03119
AFIX  23
H80A  2    1.481158    0.632585    0.084073    11.00000   -1.20000
H80B  2    1.471094    0.654141    0.025294    11.00000   -1.20000
AFIX   0
C81   1    1.740855   -0.037746    0.185111    11.00000    0.06612    0.05379 =
         0.06930   -0.01782   -0.03631    0.00595
AFIX  43
H81   2    1.736703   -0.072211    0.208379    11.00000   -1.20000
AFIX   0
C82   1    1.118069    0.425522    0.120343    11.00000    0.04543    0.04784 =
         0.06728   -0.02386   -0.00512   -0.01592
C83   1    1.044243    0.528868    0.254571    11.00000    0.04904    0.06611 =
         0.05334   -0.02328   -0.00071   -0.02941
C84   1    0.808330    0.524739    0.527433    11.00000    0.04684    0.03941 =
         0.04579   -0.00855   -0.01156   -0.00392
AFIX  23
H84A  2    0.833196    0.556369    0.521083    11.00000   -1.20000
H84B  2    0.771214    0.529677    0.561308    11.00000   -1.20000
AFIX   0
C85   1    1.613010    0.322281    0.103175    11.00000    0.06417    0.05962 =
         0.04469   -0.01012   -0.01416   -0.00499
AFIX  43
H85   2    1.627565    0.286170    0.088668    11.00000   -1.20000
AFIX   0
C86   1    1.071991    0.221476    0.566965    11.00000    0.04739    0.03785 =
         0.05727   -0.00501   -0.01923   -0.00888
C87   1    1.162429    0.141232    0.586935    11.00000    0.05053    0.04059 =
         0.06719   -0.00609   -0.02174   -0.00919
C88   1    1.048427    0.112914    0.072676    11.00000    0.04679    0.05392 =
         0.06220    0.00224   -0.01895   -0.00528
AFIX  43
H88   2    0.999749    0.120514    0.087202    11.00000   -1.20000
AFIX   0
C89   1    1.141454    0.493002    0.168627    11.00000    0.04428    0.04909 =
         0.05916   -0.01801   -0.00755   -0.01831
C90   1    1.359082   -0.047934    0.226724    11.00000    0.05523    0.06650 =
         0.05159    0.00932   -0.01842   -0.01503
C3CA  1    1.317044    0.123914    0.614468    11.00000    0.05315    0.04322 =
         0.10062   -0.00252   -0.03213   -0.00943
AFIX  43
H3CA  2    1.310098    0.086101    0.615919    11.00000   -1.20000
AFIX   0
C92   1    1.108330    0.260747    0.574102    11.00000    0.04781    0.03571 =
         0.05459   -0.00540   -0.01812   -0.01005
C93   1    1.031437    0.463308    0.199526    11.00000    0.04689    0.04636 =
         0.05531   -0.01555   -0.00782   -0.02005
C94   1    1.577777    0.374247    0.235891    11.00000    0.06933    0.05295 =
         0.04327   -0.00978   -0.01755   -0.00182
C95   1    1.389108    0.185921    0.621328    11.00000    0.04656    0.05181 =
         0.06680    0.00003   -0.02123   -0.00866
C96   1    1.211121   -0.082840    0.337330    11.00000    0.04786    0.05554 =
         0.05013    0.00534   -0.01406   -0.00456
C97   1    1.572274    0.303644    0.460869    11.00000    0.08349    0.05441 =
         0.04477   -0.01107   -0.01851   -0.00972
C98   1    1.262794    0.589073    0.173012    11.00000    0.05845    0.07220 =
         0.06165   -0.02312   -0.00619   -0.03457
AFIX  43
H98   2    1.266979    0.617337    0.192328    11.00000   -1.20000
AFIX   0
C99   1    1.762723   -0.100722    0.074825    11.00000    0.05506    0.06416 =
         0.05682   -0.02029   -0.01062   -0.00482
AFIX  23
H99A  2    1.771395   -0.069470    0.045548    11.00000   -1.20000
H99B  2    1.781909   -0.138149    0.059390    11.00000   -1.20000
AFIX   0
C100  1    1.092054    0.084316    0.108295    11.00000    0.05349    0.06445 =
         0.06161    0.00790   -0.02284   -0.00668
C101  1    1.006140    0.253488    0.551243    11.00000    0.04984    0.03473 =
         0.06001   -0.00093   -0.02542   -0.01002
C102  1    1.659336    0.179698    0.162570    11.00000    0.05848    0.05441 =
         0.04428   -0.01522   -0.01514    0.00076
C103  1    1.163559    0.075690    0.090384    11.00000    0.05321    0.06430 =
         0.05594    0.01187   -0.01954   -0.01220
AFIX  43
H103  2    1.184978    0.088621    0.054537    11.00000   -1.20000
AFIX   0
C104  1    1.296849   -0.054302    0.264282    11.00000    0.04966    0.05967 =
         0.05095    0.00923   -0.01544   -0.00872
C105  1    1.543720   -0.062536    0.155717    11.00000    0.05235    0.07426 =
         0.05112    0.00778   -0.01860   -0.01655
AFIX  43
H105  2    1.571633   -0.087263    0.176717    11.00000   -1.20000
AFIX   0
C106  1    1.725633    0.193383    0.122016    11.00000    0.06686    0.05540 =
         0.05451   -0.01642   -0.01212   -0.00269
AFIX  23
H10A  2    1.746771    0.161660    0.098667    11.00000   -1.20000
H10B  2    1.712947    0.229104    0.098985    11.00000   -1.20000
AFIX   0
C107  1    1.266900    0.171940    0.603977    11.00000    0.04819    0.04354 =
         0.07401   -0.00526   -0.02204   -0.00864
C108  1    1.203411    0.048361    0.124651    11.00000    0.05449    0.06710 =
         0.06094    0.01638   -0.02229   -0.01398
C109  1    1.656461    0.125439    0.249328    11.00000    0.06797    0.05241 =
         0.05348   -0.01755   -0.02553    0.00399
C110  1    1.599669    0.246312    0.387899    11.00000    0.09094    0.05211 =
         0.04519   -0.01008   -0.02420   -0.00446
C111  1    1.180931    0.075155    0.593818    11.00000    0.04586    0.04035 =
         0.07740   -0.00861   -0.02267   -0.00700
C112  1    1.611144    0.280159    0.203460    11.00000    0.05603    0.05432 =
         0.04422   -0.01079   -0.01648    0.00048
C113  1    1.710539    0.018514    0.206962    11.00000    0.06341    0.05409 =
         0.06595   -0.01964   -0.03416    0.00575
C114  1    1.604811    0.177409    0.134253    11.00000    0.07773    0.05586 =
         0.05219   -0.01028   -0.03181   -0.00156
AFIX  23
H11A  2    1.597685    0.213497    0.110245    11.00000   -1.20000
H11B  2    1.623438    0.145001    0.111576    11.00000   -1.20000
AFIX   0
C115  1    1.173933    0.027593    0.177465    11.00000    0.05031    0.07055 =
         0.05938    0.01606   -0.01898   -0.01102
C116  1    1.631366    0.219438    0.207369    11.00000    0.05842    0.05429 =
         0.04823   -0.01507   -0.02081    0.00084
C117  1    1.247999    0.313238    0.542132    11.00000    0.05136    0.04298 =
         0.07244    0.00140   -0.02095   -0.01273
AFIX  23
H11C  2    1.209970    0.345761    0.536333    11.00000   -1.20000
H11D  2    1.283903    0.329745    0.547979    11.00000   -1.20000
AFIX   0
C118  1    1.594209    0.249546    0.441123    11.00000    0.08879    0.04904 =
         0.04795   -0.01083   -0.02052   -0.00987
AFIX  43
H118  2    1.605188    0.215548    0.463925    11.00000   -1.20000
AFIX   0
C119  1    0.867099    0.502589    0.340067    11.00000    0.05296    0.06294 =
         0.04947   -0.01175   -0.00816   -0.02490
C120  1    1.179212    0.363052    0.038328    11.00000    0.04319    0.07784 =
         0.10038   -0.05378    0.00433   -0.02274
AFIX  43
H120  2    1.222446    0.373760    0.029740    11.00000   -1.20000
AFIX   0
C121  1    1.662021    0.074381    0.283403    11.00000    0.10647    0.05325 =
         0.05488   -0.01491   -0.03777    0.00511
AFIX  43
H121  2    1.647727    0.075590    0.321145    11.00000   -1.20000
AFIX   0
C122  1    1.181237    0.051146    0.651976    11.00000    0.05973    0.04107 =
         0.08919   -0.00136   -0.03765   -0.00669
AFIX  23
H12A  2    1.193514    0.008464    0.654024    11.00000   -1.20000
H12B  2    1.217795    0.063909    0.660958    11.00000   -1.20000
AFIX   0
C123  1    1.010728    0.245616    0.492911    11.00000    0.08926    0.03999 =
         0.06639    0.00162   -0.04293   -0.02333
AFIX  23
H12C  2    1.010018    0.204937    0.491534    11.00000   -1.20000
H12D  2    0.968822    0.269999    0.483817    11.00000   -1.20000
AFIX   0
C124  1    1.594231    0.309206    0.249942    11.00000    0.06313    0.05320 =
         0.04480   -0.01327   -0.01703    0.00034
C125  1    1.615406    0.216380    0.303670    11.00000    0.07689    0.05052 =
         0.04821   -0.01419   -0.02535    0.00200
C126  1    1.189458    0.310900    0.642444    11.00000    0.05687    0.04511 =
         0.07167   -0.01073   -0.03332   -0.00484
AFIX  23
H12E  2    1.228553    0.318570    0.652224    11.00000   -1.20000
H12F  2    1.162858    0.348661    0.630708    11.00000   -1.20000
AFIX   0
C127  1    1.797786   -0.098025    0.117192    11.00000    0.05522    0.05911 =
         0.07707   -0.02772   -0.02658    0.00858
AFIX  23
H12G  2    1.787235   -0.127925    0.147445    11.00000   -1.20000
H12H  2    1.848438   -0.105154    0.101707    11.00000   -1.20000
AFIX   0
C128  1    1.688512    0.021794    0.261985    11.00000    0.09980    0.05209 =
         0.06223   -0.01537   -0.03783    0.00530
AFIX  43
H128  2    1.691673   -0.012814    0.285497    11.00000   -1.20000
AFIX   0
C129  1    1.281097    0.038481    0.111358    11.00000    0.05035    0.08969 =
         0.06209    0.02920   -0.02238   -0.02003
C130  1    1.203797    0.566061    0.190241    11.00000    0.05297    0.07851 =
         0.06566   -0.03049    0.00028   -0.03332
AFIX  43
H130  2    1.168304    0.578689    0.220994    11.00000   -1.20000
AFIX   0
C131  1    1.586447    0.296202    0.352900    11.00000    0.07810    0.05358 =
         0.04664   -0.01420   -0.01930    0.00035
PART 1
C132  1    1.473163   -0.051850    0.174952    11.00000    0.04986    0.07527 =
         0.04796    0.01259   -0.01662   -0.01863
PART 0
C133  1    1.238168    0.486077    0.032294    11.00000    0.05428    0.08138 =
         0.05838   -0.03051   -0.00403   -0.03059
AFIX  23
H13A  2    1.285498    0.491622    0.013907    11.00000   -1.20000
H13B  2    1.229618    0.456494    0.014651    11.00000   -1.20000
AFIX   0
C134  1    1.232637   -0.030734    0.251928    11.00000    0.04921    0.06389 =
         0.05344    0.00770   -0.01514   -0.00787
C135  1    1.357041   -0.016050    0.176659    11.00000    0.04846    0.08383 =
         0.05859    0.02423   -0.01943   -0.01916
C136  1    1.558491    0.352446    0.426474    11.00000    0.10413    0.04964 =
         0.05230   -0.01716   -0.02692    0.00044
AFIX  43
H136  2    1.543659    0.389162    0.439871    11.00000   -1.20000
AFIX   0
C137  1    1.062533    0.064892    0.160930    11.00000    0.04830    0.08582 =
         0.07021    0.01950   -0.01764   -0.00572
AFIX  43
H137  2    1.013726    0.070732    0.173679    11.00000   -1.20000
AFIX   0
C138  1    1.173093   -0.047123    0.297499    11.00000    0.05163    0.06565 =
         0.05216    0.01562   -0.01416   -0.00683
C139  1    1.618488    0.191505    0.360344    11.00000    0.11037    0.05274 =
         0.04555   -0.01265   -0.03209   -0.00286
C140  1    0.987571    0.344933    0.181718    11.00000    0.06520    0.05629 =
         0.07480   -0.02320   -0.00388   -0.03007
AFIX  23
H14A  2    0.948880    0.361721    0.211243    11.00000   -1.20000
H14B  2    0.969848    0.320884    0.164322    11.00000   -1.20000
AFIX   0
C141  1    1.448899   -0.140518    0.234189    11.00000    0.05110    0.06775 =
         0.04389    0.00694   -0.01423   -0.00951
AFIX  23
H14C  2    1.498420   -0.154683    0.232561    11.00000   -1.20000
H14D  2    1.422046   -0.154551    0.269876    11.00000   -1.20000
AFIX   0
C142  1    1.632767    0.403648    0.243435    11.00000    0.08985    0.05802 =
         0.05972   -0.01016   -0.03302   -0.00780
AFIX  23
H14E  2    1.620886    0.445392    0.231755    11.00000   -1.20000
H14F  2    1.629871    0.399657    0.282105    11.00000   -1.20000
AFIX   0
C143  1    1.433507   -0.166794    0.191824    11.00000    0.07516    0.07477 =
         0.05068    0.00477   -0.02179   -0.02234
AFIX  23
H14G  2    1.383100   -0.157216    0.196230    11.00000   -1.20000
H14H  2    1.455963   -0.149767    0.155880    11.00000   -1.20000
AFIX   0
C144  1    1.169313    0.324903    0.008390    11.00000    0.04724    0.07786 =
         0.09081   -0.05170    0.00210   -0.01797
AFIX  43
H144  2    1.206324    0.309816   -0.020505    11.00000   -1.20000
AFIX   0
C145  1    1.632116    0.187930    0.257481    11.00000    0.06753    0.05271 =
         0.04841   -0.01675   -0.02326    0.00449
C146  1    1.565787    0.349159    0.372746    11.00000    0.10825    0.05091 =
         0.05014   -0.00989   -0.02837    0.00192
AFIX  43
H146  2    1.556539    0.383388    0.349734    11.00000   -1.20000
AFIX   0
C147  1    1.010501    0.394405    0.140511    11.00000    0.04419    0.05381 =
         0.06150   -0.02614   -0.00318   -0.02085
C148  1    1.290197    0.406037    0.094553    11.00000    0.04161    0.05341 =
         0.10135   -0.02641   -0.00723   -0.01728
AFIX  23
H14I  2    1.280613    0.376817    0.077126    11.00000   -1.20000
H14J  2    1.335897    0.413659    0.073659    11.00000   -1.20000
AFIX   0
C149  1    1.187965    0.542146    0.024073    11.00000    0.07635    0.07691 =
         0.06641   -0.01840   -0.02761   -0.02724
AFIX  23
H14K  2    1.188144    0.569123    0.048536    11.00000   -1.20000
H14L  2    1.140923    0.534620    0.033817    11.00000   -1.20000
AFIX   0
C150  1    1.231694    0.000060    0.202349    11.00000    0.05074    0.07340 =
         0.05541    0.01744   -0.01600   -0.01164
C1CA  1    0.947901    0.435153    0.122558    11.00000    0.04051    0.08222 =
         0.07269   -0.04787   -0.00723   -0.01164
AFIX  23
H1CA  2    0.925054    0.411437    0.109245    11.00000   -1.20000
H1CB  2    0.914205    0.452150    0.154454    11.00000   -1.20000
AFIX   0
C152  1    1.454536   -0.051086    0.271787    11.00000    0.05904    0.08656 =
         0.05438    0.00323   -0.01974   -0.02318
AFIX  23
H15A  2    1.434584   -0.070250    0.307424    11.00000   -1.20000
H15B  2    1.505386   -0.062696    0.264356    11.00000   -1.20000
AFIX   0
PART 1
C153  1    1.649554   -0.047616    0.084074    61.00000    0.04893    0.06772 =
         0.04860    0.00003   -0.01452   -0.01280
AFIX  43
H153  2    1.669657   -0.019462    0.058684    61.00000   -1.20000
AFIX   0
PART 0
C154  1    1.278596    0.282259    0.491657    11.00000    0.07508    0.06350 =
         0.07166   -0.00397   -0.01772   -0.01403
AFIX  23
H15C  2    1.311494    0.246222    0.499025    11.00000   -1.20000
H15D  2    1.241169    0.271501    0.482052    11.00000   -1.20000
AFIX   0
C155  1    1.026794    0.594306    0.238247    11.00000    0.06313    0.06381 =
         0.07545   -0.03477    0.01106   -0.03529
AFIX  23
H15E  2    1.070653    0.607403    0.222117    11.00000   -1.20000
H15F  2    1.002802    0.613858    0.271178    11.00000   -1.20000
AFIX   0
C156  1    1.779016    0.201239    0.147246    11.00000    0.06537    0.07321 =
         0.06714   -0.01848   -0.01273   -0.00393
AFIX  23
H15G  2    1.758908    0.234193    0.169216    11.00000   -1.20000
H15H  2    1.790581    0.166213    0.171420    11.00000   -1.20000
AFIX   0
C157  1    1.086602    0.513359    0.295914    11.00000    0.05390    0.10503 =
         0.06229   -0.03007   -0.00683   -0.03881
PART 1
AFIX  23
H15I  2    1.133841    0.519058    0.277408   121.00000   -1.20000
H15J  2    1.066002    0.541150    0.323234   121.00000   -1.20000
AFIX  23
PART 0
PART 2
H15K  2    1.055662    0.523528    0.331358  -121.00000   -1.20000
H15L  2    1.122099    0.536901    0.285614  -121.00000   -1.20000
AFIX   0
PART 0
C158  1    1.432458   -0.073688    0.229132    11.00000    0.04680    0.06578 =
         0.04501    0.00691   -0.01466   -0.01349
C159  1    1.102580    0.037119    0.195443    11.00000    0.05636    0.09104 =
         0.06401    0.02061   -0.01799   -0.01068
AFIX  43
H159  2    1.081041    0.024643    0.231401    11.00000   -1.20000
AFIX   0
C2CA  1    1.113024    0.069289    0.694226    11.00000    0.07406    0.06355 =
         0.07529   -0.00850   -0.03104   -0.01134
AFIX  23
H2CA  2    1.099140    0.111954    0.690829    11.00000   -1.20000
H2CB  2    1.076996    0.054303    0.686774    11.00000   -1.20000
AFIX   0
C161  1    1.503798    0.404748    0.263742    11.00000    0.07964    0.05463 =
         0.04292   -0.00747   -0.01058    0.00395
AFIX  23
H16A  2    1.501156    0.407765    0.301425    11.00000   -1.20000
H16B  2    1.494301    0.444478    0.245970    11.00000   -1.20000
AFIX   0
C162  1    0.981439    0.614869    0.198305    11.00000    0.09206    0.05434 =
         0.07728   -0.01443    0.00275   -0.01856
PART 1
AFIX  23
H16C  2    0.946492    0.591030    0.206495    51.00000   -1.20000
H16D  2    0.956797    0.655465    0.202748    51.00000   -1.20000
AFIX  23
PART 0
PART 2
H16E  2    0.934041    0.627239    0.221266   -51.00000   -1.20000
H16F  2    0.981694    0.579100    0.184341   -51.00000   -1.20000
AFIX   0
PART 0
C163  1    1.844383    0.212023    0.106298    11.00000    0.07911    0.07381 =
         0.07273   -0.01317   -0.01037   -0.01463
AFIX  23
H16G  2    1.832168    0.244090    0.079516    11.00000   -1.20000
H16H  2    1.867390    0.177105    0.087296    11.00000   -1.20000
AFIX   0
C164  1    1.574548   -0.037291    0.105562    11.00000    0.05103    0.10649 =
         0.05753    0.02396   -0.01819   -0.02101
C165  1    1.458758   -0.231583    0.195419    11.00000    0.10403    0.07812 =
         0.07507   -0.01198   -0.03518   -0.01581
AFIX  23
H16I  2    1.436500   -0.248436    0.231503    11.00000   -1.20000
H16J  2    1.509175   -0.241004    0.190954    11.00000   -1.20000
AFIX   0
C166  1    1.294306    0.007283    0.164213    11.00000    0.05060    0.08322 =
         0.05866    0.02536   -0.01985   -0.01592
C167  1    1.429807   -0.017525    0.144758    11.00000    0.04991    0.10873 =
         0.06399    0.03520   -0.02320   -0.02280
C168  1    1.688148    0.156524    0.364233    11.00000    0.11859    0.05799 =
         0.05662   -0.01197   -0.04165    0.00656
AFIX  23
H16K  2    1.688928    0.150633    0.402242    11.00000   -1.20000
H16L  2    1.695036    0.118084    0.352273    11.00000   -1.20000
AFIX   0
C169  1    1.246678    0.049478    0.552563    11.00000    0.05797    0.05995 =
         0.10465   -0.02142   -0.02089   -0.01747
PART 1
AFIX  23
H16M  2    1.286699    0.056898    0.561207   151.00000   -1.20000
H16N  2    1.251473    0.007116    0.556161   151.00000   -1.20000
AFIX  23
PART 0
PART 2
H16O  2    1.236426    0.067020    0.518223  -151.00000   -1.20000
H16P  2    1.280530    0.069804    0.556400  -151.00000   -1.20000
AFIX   0
PART 0
C170  1    1.072183    0.259855    0.450808    11.00000    0.11313    0.07922 =
         0.08234   -0.00951   -0.02930   -0.05124
PART 1
AFIX  23
H17A  2    1.114176    0.236337    0.460372   141.00000   -1.20000
H17B  2    1.072144    0.300896    0.451295   141.00000   -1.20000
AFIX  23
PART 0
PART 2
H17C  2    1.082097    0.295366    0.458155  -141.00000   -1.20000
H17D  2    1.062426    0.267188    0.415382  -141.00000   -1.20000
AFIX   0
PART 0
C171  1    1.134573   -0.084362    0.280497    11.00000    0.07673    0.09700 =
         0.08802    0.04015   -0.04895   -0.03673
AFIX  23
H17E  2    1.107065   -0.059903    0.256840    11.00000   -1.20000
H17F  2    1.102180   -0.099374    0.312744    11.00000   -1.20000
AFIX   0
C172  1    1.535733    0.170076    0.171388    11.00000    0.08010    0.09010 =
         0.08901    0.00570   -0.04102   -0.02356
AFIX  23
H17G  2    1.543409    0.135769    0.197321    11.00000   -1.20000
H17H  2    1.515533    0.204095    0.191996    11.00000   -1.20000
AFIX   0
C173  1    1.303719   -0.061018    0.076620    11.00000    0.09029    0.11014 =
         0.06677    0.01585   -0.01783   -0.01099
AFIX  23
H17I  2    1.254395   -0.060437    0.094563    11.00000   -1.20000
H17J  2    1.330588   -0.082349    0.101898    11.00000   -1.20000
AFIX   0
C174  1    1.299329    0.098166    0.097152    11.00000    0.08711    0.11259 =
         0.08793    0.05658   -0.05477   -0.05252
AFIX  23
H17K  2    1.283101    0.117655    0.065567    11.00000   -1.20000
H17L  2    1.350156    0.092997    0.086978    11.00000   -1.20000
AFIX   0
C175  1    1.313793    0.000620    0.064875    11.00000    0.05585    0.12406 =
         0.05715    0.02778   -0.01408   -0.01044
AFIX  23
H17M  2    1.294603    0.019437    0.034496    11.00000   -1.20000
H17N  2    1.363962   -0.000561    0.053093    11.00000   -1.20000
AFIX   0
C176  1    0.964830    0.483541    0.079918    11.00000    0.06450    0.08469 =
         0.10171   -0.00902   -0.00790    0.00026
AFIX  23
H17O  2    0.997192    0.466268    0.047667    11.00000   -1.20000
H17P  2    0.989596    0.506034    0.092727    11.00000   -1.20000
AFIX   0
C177  1    1.123527    0.006295    0.324558    11.00000    0.08767    0.09896 =
         0.06652    0.03005   -0.00681    0.03284
PART 1
AFIX  23
H17Q  2    1.087157   -0.006683    0.354925   111.00000   -1.20000
H17R  2    1.100829    0.031841    0.298368   111.00000   -1.20000
AFIX  23
PART 0
PART 2
H17S  2    1.079463    0.009506    0.315978  -111.00000   -1.20000
H17T  2    1.114699   -0.005555    0.363536  -111.00000   -1.20000
AFIX   0
PART 0
C178  1    1.204327    0.570636   -0.032796    11.00000    0.11672    0.11762 =
         0.07407    0.00275   -0.04145   -0.06116
AFIX  23
H17U  2    1.206684    0.542954   -0.057508    11.00000   -1.20000
H17V  2    1.250246    0.580267   -0.041891    11.00000   -1.20000
AFIX   0
C180  1    1.746999    0.183930    0.331465    11.00000    0.10856    0.09423 =
         0.08225   -0.02850   -0.05646    0.02877
AFIX  23
H18A  2    1.745513    0.191493    0.293596    11.00000   -1.20000
H18B  2    1.742105    0.221365    0.344616    11.00000   -1.20000
AFIX   0
C181  1    1.894529    0.226910    0.130603    11.00000    0.08013    0.08953 =
         0.09347   -0.01651   -0.01960   -0.02347
AFIX  33
H18C  2    1.872148    0.261449    0.149522    11.00000   -1.50000
H18D  2    1.935229    0.234338    0.102118    11.00000   -1.50000
H18E  2    1.908656    0.194577    0.155895    11.00000   -1.50000
AFIX   0
C182  1    1.448850    0.375306    0.263255    11.00000    0.07688    0.06380 =
         0.10099   -0.00333   -0.01197    0.00058
AFIX  23
H18F  2    1.450649    0.340039    0.288843    11.00000   -1.20000
H18G  2    1.458454    0.363240    0.227068    11.00000   -1.20000
AFIX   0
C184  1    1.294675    0.380461    0.149990    11.00000    0.07227    0.05620 =
         0.12282    0.00988   -0.00029   -0.01125
AFIX  23
H18H  2    1.251189    0.368076    0.169824    11.00000   -1.20000
H18I  2    1.299405    0.410584    0.169169    11.00000   -1.20000
AFIX   0
C186  1    1.426751    0.341312    0.121867    11.00000    0.07768    0.09468 =
         0.09664    0.00423   -0.02244   -0.02614
AFIX  33
H18J  2    1.429183    0.355501    0.084282    11.00000   -1.50000
H18K  2    1.462237    0.305954    0.123664    11.00000   -1.50000
H18L  2    1.434490    0.370749    0.139590    11.00000   -1.50000
AFIX   0
C187  1    1.115794    0.048480    0.750714    11.00000    0.09527    0.10383 =
         0.08236   -0.01357   -0.03756   -0.02377
PART 1
AFIX  23
H18M  2    1.072096    0.066631    0.775444    21.00000   -1.20000
H18N  2    1.153740    0.061418    0.757478    21.00000   -1.20000
AFIX  23
PART 0
PART 2
H18O  2    1.150122    0.064534    0.759409   -21.00000   -1.20000
H18P  2    1.130034    0.005844    0.754764   -21.00000   -1.20000
AFIX   0
PART 0
C189  1    1.814774    0.145714    0.334853    11.00000    0.10629    0.11297 =
         0.10421   -0.02934   -0.05537    0.01879
PART 1
AFIX  23
H18Q  2    1.817358    0.141281    0.372352    81.00000   -1.20000
H18R  2    1.816898    0.107025    0.325503    81.00000   -1.20000
AFIX  23
PART 0
PART 2
H18S  2    1.804803    0.115482    0.364905   -81.00000   -1.20000
H18T  2    1.840410    0.169304    0.345402   -81.00000   -1.20000
AFIX   0
PART 0
C190  1    1.443683   -0.258758    0.153730    11.00000    0.13163    0.09849 =
         0.08454   -0.01379   -0.03519   -0.03876
AFIX  33
H19A  2    1.393724   -0.250638    0.158631    11.00000   -1.50000
H19B  2    1.461433   -0.300599    0.157645    11.00000   -1.50000
H19C  2    1.466113   -0.242664    0.117873    11.00000   -1.50000
AFIX   0
C192  1    1.561518    0.156273    0.388344    11.00000    0.14365    0.06037 =
         0.05783   -0.01838   -0.02334   -0.02043
PART 1
AFIX  23
H19D  2    1.574482    0.119511    0.371958    31.00000   -1.20000
H19E  2    1.561142    0.146547    0.426535    31.00000   -1.20000
AFIX  23
PART 0
PART 2
H19F  2    1.517446    0.184848    0.398411   -31.00000   -1.20000
H19G  2    1.557713    0.135207    0.360519   -31.00000   -1.20000
AFIX   0
PART 0
C193  1    1.355673    0.328444    0.149989    11.00000    0.07068    0.06397 =
         0.19171    0.02498   -0.01449   -0.01039
AFIX  23
H19H  2    1.354439    0.313193    0.187600    11.00000   -1.20000
H19I  2    1.349291    0.297701    0.132466    11.00000   -1.20000
AFIX   0
C194  1    1.114426    0.214968    0.769919    11.00000    0.10567    0.09981 =
         0.07181   -0.00823   -0.01204   -0.01977
PART 1
AFIX  33
H19J  2    1.103448    0.243673    0.795309   161.00000   -1.50000
H19K  2    1.134293    0.177087    0.785815   161.00000   -1.50000
H19L  2    1.072200    0.213025    0.761660   161.00000   -1.50000
AFIX  33
PART 0
PART 2
H19M  2    1.162067    0.193007    0.765280  -161.00000   -1.50000
H19N  2    1.082900    0.188358    0.781976  -161.00000   -1.50000
H19O  2    1.103520    0.242115    0.796721  -161.00000   -1.50000
AFIX   0
PART 0
C195  1    1.041664    0.307376    0.204807    11.00000    0.09816    0.07132 =
         0.10233    0.00109   -0.00737   -0.01519
AFIX  23
H19P  2    1.053172    0.329746    0.227902    11.00000   -1.20000
H19Q  2    1.083636    0.296495    0.175267    11.00000   -1.20000
AFIX   0
C199  1    1.759065    0.405858    0.225187    11.00000    0.09821    0.10013 =
         0.11825    0.00207   -0.05306   -0.03363
PART 1
AFIX  23
H19R  2    1.806225    0.385194    0.207743    91.00000   -1.20000
H19S  2    1.753398    0.401527    0.264305    91.00000   -1.20000
AFIX  23
PART 0
PART 2
H19T  2    1.794736    0.415381    0.192445   -91.00000   -1.20000
H19U  2    1.737567    0.440068    0.245417   -91.00000   -1.20000
AFIX   0
PART 0
PART 1
C201  1    1.092023    0.456640    0.322958   121.00000    0.10597    0.10569 =
         0.10019   -0.02050   -0.05012   -0.03634
AFIX  23
H20A  2    1.097328    0.429635    0.296743   121.00000   -1.20000
H20B  2    1.047860    0.455167    0.350585   121.00000   -1.20000
AFIX   0
PART 0
C202  1    0.933897    0.227953    0.646297    11.00000    0.10587    0.22481 =
         0.09244   -0.01985   -0.01251   -0.09823
AFIX  23
H20C  2    0.885652    0.224178    0.663503    11.00000   -1.20000
H20D  2    0.962815    0.188843    0.650807    11.00000   -1.20000
AFIX   0
C203  1    1.185367   -0.137373    0.249808    11.00000    0.12976    0.11693 =
         0.09396    0.00661   -0.02541   -0.06749
AFIX  23
H20E  2    1.229537   -0.125547    0.231230    11.00000   -1.20000
H20F  2    1.195023   -0.169419    0.277373    11.00000   -1.20000
AFIX   0
C206  1    1.150834    0.625691   -0.041329    11.00000    0.18455    0.10282 =
         0.11401    0.01689   -0.09316   -0.05585
AFIX  33
H20G  2    1.105402    0.616331   -0.033199    11.00000   -1.50000
H20H  2    1.163907    0.642308   -0.078686    11.00000   -1.50000
H20I  2    1.148970    0.653656   -0.017562    11.00000   -1.50000
AFIX   0
C208  1    1.267444    0.137980    0.143562    11.00000    0.13047    0.11058 =
         0.12790    0.05064   -0.07145   -0.07125
PART 1
AFIX  23
H20J  2    1.295841    0.124055    0.169240   101.00000   -1.20000
H20K  2    1.221329    0.129785    0.162157   101.00000   -1.20000
AFIX  23
PART 0
PART 2
H20L  2    1.216370    0.146581    0.153825  -101.00000   -1.20000
H20M  2    1.284320    0.121590    0.175524  -101.00000   -1.20000
AFIX   0
PART 0
C210  1    1.484647    0.163247    0.145024    11.00000    0.11707    0.10655 =
         0.19947   -0.01386   -0.09413   -0.03183
PART 1
AFIX  23
H21A  2    1.438874    0.169425    0.171559    71.00000   -1.20000
H21B  2    1.482508    0.194830    0.115674    71.00000   -1.20000
AFIX  23
PART 0
PART 2
H21C  2    1.475694    0.199369    0.121426   -71.00000   -1.20000
H21D  2    1.508603    0.132343    0.121098   -71.00000   -1.20000
AFIX   0
PART 0
C211  1    1.165721   -0.160333    0.211501    11.00000    0.13993    0.18425 =
         0.13534   -0.02611   -0.07816   -0.02118
AFIX  23
H21E  2    1.154861   -0.129197    0.183550    11.00000   -1.20000
H21F  2    1.123708   -0.175675    0.229454    11.00000   -1.20000
AFIX   0
C215  1    1.315694    0.318756    0.444445    11.00000    0.11559    0.07619 =
         0.07935    0.00441    0.00047   -0.01293
AFIX  23
H21G  2    1.325743    0.299451    0.411689    11.00000   -1.20000
H21H  2    1.283814    0.356395    0.440032    11.00000   -1.20000
AFIX   0
PART 1
C216  1    0.983181    0.643259    0.104916    51.00000    0.10540    0.07032 =
         0.07447    0.00185   -0.02887   -0.00678
AFIX  33
H21I  2    0.942772    0.627085    0.109688    51.00000   -1.50000
H21J  2    1.012337    0.640422    0.068056    51.00000   -1.50000
H21K  2    0.968031    0.683876    0.112011    51.00000   -1.50000
AFIX   0
PART 0
C217  1    1.022830    0.251847    0.238073    11.00000    0.18790    0.05813 =
         0.14121   -0.00762    0.00647   -0.02527
PART 1
AFIX  23
H21L  2    1.047120    0.241056    0.266580   131.00000   -1.20000
H21M  2    0.972620    0.259545    0.255644   131.00000   -1.20000
AFIX  23
PART 0
PART 2
H21N  2    0.992699    0.265314    0.272668  -131.00000   -1.20000
H21O  2    0.991766    0.242126    0.220475  -131.00000   -1.20000
AFIX   0
PART 0
C219  1    1.363664    0.463415    0.236956    11.00000    0.16959    0.12391 =
         0.20506   -0.05832   -0.10465    0.04996
AFIX  33
H21P  2    1.395967    0.488327    0.232696    11.00000   -1.50000
H21Q  2    1.316225    0.485544    0.248885    11.00000   -1.50000
H21R  2    1.370474    0.449105    0.202572    11.00000   -1.50000
AFIX   0
PART 1
C223  1    1.257052    0.207465    0.135087   101.00000    0.08235    0.08151 =
         0.10831    0.01319   -0.01773   -0.02681
AFIX  23
H22C  2    1.302651    0.216072    0.115325   101.00000   -1.20000
H22D  2    1.226733    0.221918    0.110859   101.00000   -1.20000
AFIX   0
PART 0
C225  1    1.706139    0.379826    0.213427    11.00000    0.07610    0.09132 =
         0.15861   -0.05359   -0.03879   -0.00621
AFIX  23
H22E  2    1.710217    0.386915    0.174503    11.00000   -1.20000
H22F  2    1.717032    0.337524    0.222765    11.00000   -1.20000
AFIX   0
PART 1
C226  1    1.127688   -0.022241    0.764459    21.00000    0.10162    0.10960 =
         0.08710    0.00374   -0.02128   -0.03539
AFIX  33
H22G  2    1.090527   -0.035572    0.757699    21.00000   -1.50000
H22H  2    1.127432   -0.032575    0.802193    21.00000   -1.50000
H22I  2    1.172170   -0.040589    0.741653    21.00000   -1.50000
AFIX   0
C227  1    1.249681    0.071478    0.497048   151.00000    0.08744    0.06434 =
         0.09953   -0.01920   -0.00550   -0.01575
AFIX  23
H22J  2    1.250284    0.113055    0.492141   151.00000   -1.20000
H22K  2    1.207549    0.067644    0.489040   151.00000   -1.20000
AFIX   0
PART 0
C229  1    1.433293    0.013506    0.274313    11.00000    0.12303    0.09378 =
         0.11637   -0.02456   -0.05460   -0.00756
AFIX  23
H22L  2    1.382270    0.024458    0.285701    11.00000   -1.20000
H22M  2    1.448718    0.032667    0.237734    11.00000   -1.20000
AFIX   0
C231  1    1.222871   -0.207782    0.185854    11.00000    0.19509    0.20488 =
         0.10711   -0.04600   -0.03962   -0.02672
AFIX  33
H23C  2    1.264072   -0.192326    0.167283    11.00000   -1.50000
H23D  2    1.208257   -0.223290    0.160041    11.00000   -1.50000
H23E  2    1.233507   -0.238635    0.213533    11.00000   -1.50000
AFIX   0
PART 1
C232  1    1.150395    0.434242    0.350092   121.00000    0.11839    0.13394 =
         0.09766   -0.05673   -0.05720    0.00439
AFIX  23
H23F  2    1.192569    0.442904    0.323360   121.00000   -1.20000
H23G  2    1.140254    0.459023    0.379191   121.00000   -1.20000
AFIX   0
PART 0
C233  1    1.325399   -0.093387    0.027233    11.00000    0.14597    0.12343 =
         0.07748   -0.00002   -0.01462   -0.02638
AFIX  23
H23H  2    1.293301   -0.075779    0.004855    11.00000   -1.20000
H23I  2    1.371999   -0.088166    0.006022    11.00000   -1.20000
AFIX   0
PART 1
C236  1    1.871267    0.165779    0.301864    81.00000    0.11297    0.08583 =
         0.08348    0.00506   -0.05245   -0.02592
AFIX  33
H23J  2    1.869679    0.169720    0.264531    81.00000   -1.50000
H23K  2    1.913624    0.138428    0.305952    81.00000   -1.50000
H23L  2    1.870656    0.203452    0.311658    81.00000   -1.50000
AFIX   0
C238  1    1.312602    0.040103    0.457698   151.00000    0.12049    0.11228 =
         0.13221   -0.05833    0.02647   -0.03920
AFIX  23
H23M  2    1.316722    0.061561    0.421655   151.00000   -1.20000
H23N  2    1.354406    0.039702    0.468474   151.00000   -1.20000
AFIX   0
C239  1    1.490899    0.185151    0.385634    31.00000    0.13974    0.07854 =
         0.07499   -0.00112   -0.02569   -0.03065
AFIX  23
H23O  2    1.489427    0.189686    0.347850    31.00000   -1.20000
H23P  2    1.480124    0.224286    0.397236    31.00000   -1.20000
AFIX   0
PART 0
C241  1    0.948127    0.259986    0.679242    11.00000    0.10222    0.22041 =
         0.08758   -0.04607    0.00207   -0.08838
PART 1
AFIX  23
H24A  2    0.952399    0.297251    0.657272    41.00000   -1.20000
H24B  2    0.995549    0.240631    0.681022    41.00000   -1.20000
AFIX  23
PART 0
PART 2
H24C  2    0.993255    0.270691    0.662133   -41.00000   -1.20000
H24D  2    0.950052    0.237039    0.713963   -41.00000   -1.20000
AFIX   0
PART 0
C242  1    1.379916    0.329728    0.447892    11.00000    0.14342    0.18259 =
         0.19722   -0.03919    0.03198   -0.09935
AFIX  33
H24E  2    1.370684    0.350419    0.479241    11.00000   -1.50000
H24F  2    1.399591    0.353197    0.415394    11.00000   -1.50000
H24G  2    1.412660    0.292945    0.451358    11.00000   -1.50000
AFIX   0
PART 2
C245  1    0.890949    0.313951    0.688055    41.00000    0.11500    0.12521 =
         0.09059   -0.01189   -0.01248   -0.06617
AFIX  33
H24H  2    0.890201    0.336793    0.653560    41.00000   -1.50000
H24I  2    0.899314    0.336988    0.711819    41.00000   -1.50000
H24J  2    0.846459    0.302876    0.704468    41.00000   -1.50000
AFIX   0
PART 0
PART 1
C246  1    1.166229    0.043935    0.347212  -111.00000    0.11297    0.09927 =
         0.12136    0.01035   -0.03188    0.03695
AFIX  23
H24K  2    1.215680    0.028893    0.330127  -111.00000   -1.20000
H24L  2    1.155073    0.083883    0.330300  -111.00000   -1.20000
AFIX   0
PART 0
C252  1    1.376443    0.413177    0.277961    11.00000    0.07472    0.10893 =
         0.16184   -0.02927   -0.02557    0.00944
AFIX  23
H25A  2    1.342491    0.389079    0.282856    11.00000   -1.20000
H25B  2    1.368547    0.428100    0.312661    11.00000   -1.20000
AFIX   0
C253  1    1.326761   -0.155614    0.038415    11.00000    0.24011    0.21156 =
         0.09826   -0.02119   -0.01431   -0.07077
AFIX  33
H25C  2    1.359385   -0.173844    0.059692    11.00000   -1.50000
H25D  2    1.341245   -0.173002    0.004551    11.00000   -1.50000
H25E  2    1.280558   -0.161440    0.058450    11.00000   -1.50000
AFIX   0
PART 1
C255  1    1.229766    0.242123    0.179455   101.00000    0.08071    0.07776 =
         0.15610   -0.00340   -0.02995   -0.02341
AFIX  33
H25F  2    1.182542    0.237861    0.198035   101.00000   -1.50000
H25G  2    1.229527    0.282730    0.166151   101.00000   -1.50000
H25H  2    1.258651    0.229376    0.204387   101.00000   -1.50000
AFIX   0
C266  1    1.749382    0.469612    0.204240    91.00000    0.08406    0.09466 =
         0.10223   -0.00665   -0.03820   -0.02721
AFIX  33
H26A  2    1.755263    0.473717    0.165489    91.00000   -1.50000
H26B  2    1.783719    0.486073    0.211705    91.00000   -1.50000
H26C  2    1.702936    0.490045    0.222057    91.00000   -1.50000
AFIX   0
C267  1    1.434990    0.153318    0.419867    31.00000    0.15427    0.09145 =
         0.10229   -0.00906   -0.00677   -0.04318
AFIX  23
H26D  2    1.441914    0.116137    0.405544    31.00000   -1.20000
H26E  2    1.389207    0.176682    0.417468    31.00000   -1.20000
AFIX   0
PART 0
C6    1    1.461052    0.036737    0.311546    11.00000    0.23093    0.12877 =
         0.25137   -0.07150   -0.15158   -0.00808
PART 2
AFIX  23
H6BD  2    1.512043    0.029303    0.298927    10.33333   -1.20000
H6BE  2    1.448040    0.016783    0.348079    10.33333   -1.20000
AFIX  23
PART 0
PART 1
H6AB  2    1.443682    0.079115    0.309090    10.33333   -1.20000
H6AC  2    1.439722    0.021445    0.348522    10.33333   -1.20000
AFIX  23
PART 0
PART 3
H6CF  2    1.500712    0.052462    0.287966    10.33333   -1.20000
H6CG  2    1.424969    0.070525    0.325102    10.33333   -1.20000
AFIX   0
PART 0
PART 1
C3AA  1    1.023285    0.610438    0.142875    51.00000    0.09384    0.07117 =
         0.06260   -0.00326   -0.01590   -0.00575
AFIX  23
H3AA  2    1.038391    0.569359    0.135855    51.00000   -1.20000
H3AB  2    1.064979    0.625878    0.137206    51.00000   -1.20000
AFIX   0
C11   1    1.040279    0.204690    0.206852   131.00000    0.11586    0.08712 =
         0.16228   -0.02240   -0.04620   -0.01571
AFIX  33
H11E  2    1.016567    0.215100    0.178429   131.00000   -1.50000
H11F  2    1.026020    0.170956    0.229823   131.00000   -1.50000
H11G  2    1.090274    0.195519    0.190791   131.00000   -1.50000
AFIX   0
C3BA  1    1.493915    0.112349    0.123943    71.00000    0.09832    0.09650 =
         0.31474    0.03177   -0.10999   -0.03416
AFIX  33
H3BA  2    1.537866    0.106010    0.096103    71.00000   -1.50000
H3BB  2    1.456045    0.114469    0.108292    71.00000   -1.50000
H3BC  2    1.494436    0.080306    0.152416    71.00000   -1.50000
AFIX   0
C2BA  1    1.309516   -0.021004    0.454703   151.00000    0.20802    0.11833 =
         0.17655   -0.09326    0.06051   -0.04852
AFIX  33
H2BA  2    1.305577   -0.042562    0.490240   151.00000   -1.50000
H2BB  2    1.351641   -0.039384    0.429364   151.00000   -1.50000
H2BC  2    1.269322   -0.020863    0.442555   151.00000   -1.50000
AFIX   0
PART 0
C4AA  1    1.167742    0.381745    0.370707    11.00000    0.20840    0.20934 =
         0.17752    0.05879   -0.09285   -0.01820
PART 1
AFIX  33
H4AA  2    1.128470    0.371701    0.399281   121.00000   -1.50000
H4AB  2    1.206625    0.378377    0.385582   121.00000   -1.50000
H4AC  2    1.181268    0.355405    0.342870   121.00000   -1.50000
AFIX  33
PART 0
PART 2
H4AD  2    1.135268    0.410548    0.393641  -121.00000   -1.50000
H4AE  2    1.203645    0.360531    0.388090  -121.00000   -1.50000
H4AF  2    1.143005    0.354736    0.364962  -121.00000   -1.50000
AFIX   0
C9    1    1.043727    0.068018    0.789334   -21.00000    0.10162    0.10960 =
         0.08710    0.00374   -0.02128   -0.03539
AFIX  33
H9A   2    1.029620    0.110205    0.784800   -21.00000   -1.50000
H9B   2    1.045627    0.055247    0.826375   -21.00000   -1.50000
H9C   2    1.010255    0.050986    0.781307   -21.00000   -1.50000
AFIX   0
C1A   1    1.564531    0.112232    0.437926   -31.00000    0.13974    0.07854 =
         0.07499   -0.00112   -0.02569   -0.03065
AFIX  23
H1AB  2    1.604851    0.080202    0.427352   -31.00000   -1.20000
H1AC  2    1.573002    0.131275    0.465106   -31.00000   -1.20000
AFIX   0
C1B   1    1.502076    0.086585    0.464142   -31.00000    0.15427    0.09145 =
         0.10229   -0.00906   -0.00677   -0.04318
AFIX  23
H1BA  2    1.491793    0.070540    0.435930   -31.00000   -1.20000
H1BB  2    1.462712    0.118745    0.476551   -31.00000   -1.20000
AFIX   0
PART 0
PART 1
C1C   1    0.913795    0.276108    0.732451   -41.00000    0.11500    0.12521 =
         0.09059   -0.01189   -0.01248   -0.06617
AFIX 137
H1CC  2    0.863814    0.281700    0.738717   -41.00000   -1.50000
H1CD  2    0.924826    0.312125    0.736363   -41.00000   -1.50000
H1CE  2    0.929315    0.245502    0.758587   -41.00000   -1.50000
AFIX   0
PART 0
PART 2
C3AB  1    0.987305    0.663141    0.146010   -51.00000    0.09384    0.07117 =
         0.06260   -0.00326   -0.01590   -0.00575
AFIX  23
H3AC  2    0.944708    0.671133    0.134121   -51.00000   -1.20000
H3AD  2    0.991577    0.699566    0.156112   -51.00000   -1.20000
AFIX   0
C1E   1    1.048100    0.642792    0.101013   -51.00000    0.10540    0.07032 =
         0.07447    0.00185   -0.02887   -0.00678
AFIX  33
H1EA  2    1.090169    0.633762    0.113050   -51.00000   -1.50000
H1EB  2    1.051574    0.673151    0.070960   -51.00000   -1.50000
H1EC  2    1.042515    0.608090    0.089456   -51.00000   -1.50000
AFIX   0
PART 0
C1F   1    1.460175    0.009436    0.095453    11.00000    0.05021    0.18855 =
         0.08136    0.07878   -0.02779   -0.03357
AFIX  43
H1F   2    1.432156    0.034942    0.074954    11.00000   -1.20000
AFIX   0
C1G   1    1.531754   -0.001032    0.076186    11.00000    0.05375    0.19178 =
         0.08233    0.07699   -0.02517   -0.03814
AFIX  43
H1G   2    1.551959    0.017017    0.042116    11.00000   -1.20000
AFIX   0
PART 2
C1I   1    1.653681   -0.068091    0.077216   -61.00000    0.04893    0.06772 =
         0.04860    0.00003   -0.01452   -0.01280
AFIX  43
H1I   2    1.669723   -0.062603    0.039263   -61.00000   -1.20000
AFIX   0
C3BB  1    1.426727    0.152338    0.169606   -71.00000    0.09832    0.09650 =
         0.31474    0.03177   -0.10999   -0.03416
AFIX  33
H3BD  2    1.432805    0.116300    0.193125   -71.00000   -1.50000
H3BE  2    1.403181    0.148259    0.143728   -71.00000   -1.50000
H3BF  2    1.398954    0.183934    0.191166   -71.00000   -1.50000
AFIX   0
C1J   1    1.863729    0.115380    0.287725   -81.00000    0.11297    0.08583 =
         0.08348    0.00506   -0.05245   -0.02592
AFIX  33
H1JA  2    1.840393    0.091055    0.276308   -81.00000   -1.50000
H1JB  2    1.904240    0.091275    0.298204   -81.00000   -1.50000
H1JC  2    1.878343    0.144114    0.258064   -81.00000   -1.50000
AFIX   0
C0CA  1    1.138756    0.097734    0.357896   111.00000    0.14246    0.17342 =
         0.12290    0.00380   -0.02122   -0.03600
AFIX  23
H0CA  2    1.113515    0.087345    0.395335   111.00000   -1.20000
H0CB  2    1.187654    0.095357    0.355857   111.00000   -1.20000
AFIX   0
C1M   1    1.785933    0.353596    0.259051   -91.00000    0.08406    0.09466 =
         0.10223   -0.00665   -0.03820   -0.02721
AFIX  33
H1MA  2    1.748231    0.344841    0.289866   -91.00000   -1.50000
H1MB  2    1.822326    0.361175    0.271727   -91.00000   -1.50000
H1MC  2    1.804792    0.320631    0.237680   -91.00000   -1.50000
AFIX   0
C1N   1    1.296130    0.190135    0.114972  -101.00000    0.08235    0.08151 =
         0.10831    0.01319   -0.01773   -0.02681
AFIX  23
H1NA  2    1.300080    0.212665    0.141661  -101.00000   -1.20000
H1NB  2    1.342896    0.177244    0.091248  -101.00000   -1.20000
AFIX   0
C1O   1    1.253490    0.225340    0.084408  -101.00000    0.08071    0.07776 =
         0.15610   -0.00340   -0.02995   -0.02341
AFIX  33
H1OA  2    1.249904    0.203164    0.057758  -101.00000   -1.50000
H1OB  2    1.273296    0.258619    0.066127  -101.00000   -1.50000
H1OC  2    1.207479    0.238835    0.107986  -101.00000   -1.50000
AFIX   0
PART 0
PART 1
C9BA  1    1.436163    0.141266    0.481169    31.00000    0.15680    0.12182 =
         0.09269    0.00057    0.01102   -0.04274
AFIX  33
H9BA  2    1.481253    0.117805    0.483757    31.00000   -1.50000
H9BB  2    1.399984    0.120554    0.501600    31.00000   -1.50000
H9BC  2    1.427973    0.178037    0.495805    31.00000   -1.50000
AFIX   0
PART 0
PART 2
C1P   1    1.131752    0.059733    0.318624   111.00000    0.11297    0.09927 =
         0.12136    0.01035   -0.03188    0.03695
AFIX  23
H1PA  2    1.092663    0.082889    0.304923   111.00000   -1.20000
H1PB  2    1.173399    0.060366    0.288098   111.00000   -1.20000
AFIX   0
C1Q   1    1.126593    0.441511    0.301483  -121.00000    0.10597    0.10569 =
         0.10019   -0.02050   -0.05012   -0.03634
AFIX  23
H1QA  2    1.093816    0.422603    0.330446  -121.00000   -1.20000
H1QB  2    1.128830    0.426756    0.267935  -121.00000   -1.20000
AFIX   0
C1R   1    1.203547    0.414379    0.312617  -121.00000    0.11839    0.13394 =
         0.09766   -0.05673   -0.05720    0.00439
AFIX  23
H1RA  2    1.234553    0.387405    0.286565  -121.00000   -1.20000
H1RB  2    1.226962    0.444147    0.315812  -121.00000   -1.20000
AFIX   0
C11A  1    1.057705    0.202627    0.251675  -131.00000    0.11586    0.08712 =
         0.16228   -0.02240   -0.04620   -0.01571
AFIX  33
H11H  2    1.089984    0.186012    0.219598  -131.00000   -1.50000
H11I  2    1.026318    0.176842    0.270143  -131.00000   -1.50000
H11J  2    1.083548    0.207296    0.275709  -131.00000   -1.50000
AFIX   0
PART 0
PART 1
C0CB  1    1.162711    0.051042    0.408003  -111.00000    0.14246    0.17342 =
         0.12290    0.00380   -0.02122   -0.03600
AFIX  23
H0CC  2    1.118525    0.076109    0.425528  -111.00000   -1.20000
H0CD  2    1.168576    0.013135    0.429628  -111.00000   -1.20000
AFIX   0
C1T   1    1.167451    0.232651    0.717388   161.00000    0.07278    0.07264 =
         0.06242   -0.01184   -0.01701   -0.02197
AFIX  23
H1TA  2    1.210423    0.232779    0.726224   161.00000   -1.20000
H1TB  2    1.178778    0.202743    0.692590   161.00000   -1.20000
AFIX   0
PART 0
C1U   1    1.145710    0.287153    0.690142    11.00000    0.10474    0.08628 =
         0.09724   -0.03483    0.00889   -0.03657
PART 1
AFIX  23
H1UA  2    1.131508    0.315781    0.716543   161.00000   -1.20000
H1UB  2    1.103452    0.285503    0.681019   161.00000   -1.20000
AFIX  23
PART 0
PART 2
H1UC  2    1.173915    0.285690    0.714878  -161.00000   -1.20000
H1UD  2    1.109051    0.322394    0.697905  -161.00000   -1.20000
AFIX   0
PART 0
PART 1
C5CA  1    1.077121    0.250015    0.392820   141.00000    0.10314    0.10769 =
         0.08120   -0.02923   -0.01261   -0.03864
AFIX  23
H5CA  2    1.087316    0.207878    0.390673   141.00000   -1.20000
H5CB  2    1.031193    0.266199    0.386364   141.00000   -1.20000
AFIX   0
C2    1    1.127694    0.274207    0.349729   141.00000    0.15607    0.13145 =
         0.10445   -0.01677    0.02333   -0.04009
AFIX  33
H2A   2    1.117560    0.316185    0.350212   141.00000   -1.50000
H2B   2    1.125823    0.265161    0.315316   141.00000   -1.50000
H2C   2    1.173892    0.257630    0.354524   141.00000   -1.50000
AFIX   0
PART 0
PART 2
C9AA  1    1.134436    0.210570    0.449786  -141.00000    0.10314    0.10769 =
         0.08120   -0.02923   -0.01261   -0.03864
AFIX  23
H9AA  2    1.121890    0.174028    0.448133  -141.00000   -1.20000
H9AB  2    1.148095    0.207120    0.483336  -141.00000   -1.20000
AFIX   0
C2A   1    1.196786    0.219769    0.400974  -141.00000    0.15607    0.13145 =
         0.10445   -0.01677    0.02333   -0.04009
AFIX  33
H2AC  2    1.183928    0.221969    0.367652  -141.00000   -1.50000
H2AD  2    1.236073    0.187346    0.401969  -141.00000   -1.50000
H2AE  2    1.209567    0.255779    0.402604  -141.00000   -1.50000
AFIX   0
C3    1    1.430051    0.105021    0.313005    10.33333    0.13330    0.12048 =
         0.11545   -0.03971   -0.02715   -0.03675
AFIX  33
H3A   2    1.445263    0.124871    0.277192    10.33333   -1.50000
H3B   2    1.446472    0.119469    0.338408    10.33333   -1.50000
H3C   2    1.379534    0.112319    0.324304    10.33333   -1.50000
AFIX   0
PART 0
PART 1
C3A   1    1.527864    0.027023    0.305792    10.33333    0.13330    0.12048 =
         0.11545   -0.03971   -0.02715   -0.03675
AFIX  33
H3AE  2    1.546365   -0.014646    0.310542    10.33333   -1.50000
H3AF  2    1.536359    0.045799    0.332696    10.33333   -1.50000
H3AG  2    1.550635    0.042679    0.269854    10.33333   -1.50000
AFIX   0
PART 0
PART 3
C4BA  1    1.479036    0.012958    0.348040    10.33333    0.13330    0.12048 =
         0.11545   -0.03971   -0.02715   -0.03675
AFIX  33
H4BA  2    1.440373   -0.000252    0.374950    10.33333   -1.50000
H4BB  2    1.495672    0.039144    0.363365    10.33333   -1.50000
H4BC  2    1.516464   -0.020380    0.337057    10.33333   -1.50000
AFIX   0
PART 0
PART 2
C6BA  1    1.503056    0.037766    0.513142   -31.00000    0.15680    0.12182 =
         0.09269    0.00057    0.01102   -0.04274
AFIX  33
H6BA  2    1.539258    0.003927    0.501419   -31.00000   -1.50000
H6BB  2    1.458192    0.026807    0.526025   -31.00000   -1.50000
H6BC  2    1.512323    0.052497    0.542161   -31.00000   -1.50000
AFIX   0
C4    1    1.288062   -0.005075    0.539391  -151.00000    0.08744    0.06434 =
         0.09953   -0.01920   -0.00550   -0.01575
AFIX  23
H4A   2    1.255914   -0.030024    0.541606  -151.00000   -1.20000
H4B   2    1.310413   -0.020679    0.568699  -151.00000   -1.20000
AFIX   0
C5    1    1.345286   -0.015409    0.486594  -151.00000    0.12049    0.11228 =
         0.13221   -0.05833    0.02647   -0.03920
AFIX  23
H5A   2    1.324005    0.000569    0.456750  -151.00000   -1.20000
H5B   2    1.379187    0.007824    0.484525  -151.00000   -1.20000
AFIX   0
C2BB  1    1.384388   -0.075128    0.476241  -151.00000    0.20802    0.11833 =
         0.17655   -0.09326    0.06051   -0.04852
AFIX  33
H2BD  2    1.418005   -0.087487    0.497419  -151.00000   -1.50000
H2BE  2    1.408614   -0.076026    0.438062  -151.00000   -1.50000
H2BF  2    1.352327   -0.101249    0.486416  -151.00000   -1.50000
AFIX   0
C4CA  1    1.106877    0.246022    0.720314  -161.00000    0.07278    0.07264 =
         0.06242   -0.01184   -0.01701   -0.02197
AFIX  23
H4CA  2    1.113808    0.216581    0.695957  -161.00000   -1.20000
H4CB  2    1.057804    0.266297    0.727028  -161.00000   -1.20000
AFIX   0
PART 0
C1    1    0.904104    0.525879    0.062877    11.00000    0.08940    0.10999 =
         0.07650   -0.01574   -0.02085   -0.02631
PART 1
AFIX  23
H1AD  2    0.921377    0.560404    0.043298   171.00000   -1.20000
H1AE  2    0.892829    0.507549    0.036616   171.00000   -1.20000
AFIX  23
PART 0
PART 2
H1BF  2    0.866670    0.506238    0.065376  -171.00000   -1.20000
H1BG  2    0.919238    0.543934    0.025796  -171.00000   -1.20000
AFIX   0
PART 0
PART 1
C268  1    0.841039    0.545877    0.101085   171.00000    0.12919    0.09354 =
         0.10208   -0.01341   -0.03233    0.00140
AFIX  33
H26F  2    0.820916    0.512955    0.120017   171.00000   -1.50000
H26G  2    0.808903    0.572401    0.082738   171.00000   -1.50000
H26H  2    0.849756    0.566083    0.126880   171.00000   -1.50000
AFIX   0
PART 0
PART 2
C8    1    0.880417    0.571245    0.103930  -171.00000    0.12919    0.09354 =
         0.10208   -0.01341   -0.03233    0.00140
AFIX  33
H8A   2    0.865967    0.552225    0.140231  -171.00000   -1.50000
H8B   2    0.841583    0.600901    0.096222  -171.00000   -1.50000
H8C   2    0.918745    0.589256    0.101262  -171.00000   -1.50000
AFIX   0
C269  1    1.105799    0.155661    0.336241   111.00000    0.15607    0.13145 =
         0.10445   -0.01677    0.02333   -0.04009
AFIX  33
H26I  2    1.132158    0.164471    0.299253   111.00000   -1.50000
H26J  2    1.105134    0.184926    0.358257   111.00000   -1.50000
H26K  2    1.058425    0.155693    0.336969   111.00000   -1.50000
AFIX   0
PART 0
PART 1
C10   1    1.226421    0.080605    0.399615  -111.00000    0.15607    0.13145 =
         0.10445   -0.01677    0.02333   -0.04009
AFIX  33
H10C  2    1.268653    0.056759    0.378932  -111.00000   -1.50000
H10D  2    1.231856    0.084109    0.434604  -111.00000   -1.50000
H10E  2    1.217759    0.119047    0.380175  -111.00000   -1.50000
AFIX   0
HKLF 4

REM  wxc130705-2 in P-1 #2
REM R1 =  0.0955 for   31759 Fo > 4sig(Fo)  and  0.1089 for all   40703 data
REM   2256 parameters refined using    349 restraints

END

WGHT      0.1997      3.3364

REM Highest difference peak  0.834,  deepest hole -1.301,  1-sigma level  0.061
Q1    1   1.1898  0.0625  0.3406  11.00000  0.05    0.83
Q2    1   1.3785  0.1788  0.3812  11.00000  0.05    0.80
Q3    1   1.1927  0.0905  0.3150  11.00000  0.05    0.67
Q4    1   1.1987  0.2831  0.2490  11.00000  0.05    0.63
Q5    1   1.3251  0.2858  0.3878  11.00000  0.05    0.60
Q6    1   0.8661  0.2644  0.5912  11.00000  0.05    0.60
Q7    1   1.1387 -0.1159  0.2392  11.00000  0.05    0.57
Q8    1   1.0230  0.6229  0.2898  11.00000  0.05    0.56
Q9    1   1.1471  0.0383  0.3589  11.00000  0.05    0.55
Q10   1   0.8803  0.4379  0.3231  11.00000  0.05    0.54
;
_shelx_res_checksum               80468
_shelx_hkl_file
;
 -23  -8   1  317.08   43.66
 -23  -7   1  157.57   36.43
 -23  -6   1   54.32   28.24
 -23  -5   1   26.23   21.92
 -23  -4   1   32.06   23.17
 -23  -3   1    2.17   27.89
 -22 -13   1  436.69   49.64
 -22 -13   2  280.23   33.75
 -22 -12   1    4.42   39.32
 -22 -12   2  424.48   48.27
 -22 -11   1  133.18   25.28
 -22 -11   2  134.88   24.37
 -22 -11   3   24.17   26.01
 -22 -10   1 1520.48   63.23
 -22 -10   2   91.68   24.72
 -22 -10   3  170.35   31.41
 -22  -9   1   25.77   19.84
 -22  -9   2  364.31   34.05
 -22  -9   3  106.65   32.41
 -22  -8   1   12.83   25.92
 -22  -8   2  112.52   33.15
 -22  -8   3  283.01   45.20
 -22  -7   1  267.90   40.28
 -22  -7   2  262.08   41.01
 -22  -7   3  622.30   51.77
 -22  -6   1   97.55   33.63
 -22  -6   2   33.73   30.54
 -22  -6   3   77.43   28.35
 -22  -6   4  635.91   50.88
 -22  -5   1    4.67   29.05
 -22  -5   2   44.41   30.10
 -22  -5   3  280.59   41.83
 -22  -5   4   74.29   26.18
 -22  -4   1   17.19   31.29
 -22  -4   2   11.58   30.07
 -22  -4   3   99.93   30.88
 -22  -4   4  118.67   28.02
 -22  -3   1    6.83   31.56
 -22  -3   2  154.66   35.39
 -22  -3   3   48.02   28.59
 -22  -3   4   62.67   24.23
 -22  -2   1  520.07   62.62
 -22  -2   2  451.33   56.05
 -22  -2   3  295.95   44.81
 -22  -2   4    1.23   24.98
 -22  -1   1  468.92   57.91
 -22  -1   2  653.37   61.81
 -22  -1   3  350.51   50.67
 -22   0   1  116.52   28.79
 -22   0   2    1.59   26.27
 -22   0   3 1121.36   76.19
 -22   1   1    5.87   30.81
 -22   1   2   82.74   27.23
 -22   2   1   79.44   33.63
 -22   2   2    0.23   26.12
 -21 -16   1   27.21   22.16
 -21 -15   1  318.61   66.42
 -21 -15   2  280.17   35.85
 -21 -14   1  190.45   34.31
 -21 -14   2   16.25   48.68
 -21 -14   3   44.37   24.35
 -21 -13   1  303.09   36.71
 -21 -13   2    8.66   28.47
 -21 -13   3   45.21   24.92
 -21 -13   4   90.91   27.89
 -21 -12   1    4.37   43.64
 -21 -12   2  318.38   30.77
 -21 -12   3  306.27   28.97
 -21 -12   4  299.88   49.37
 -21 -12   5  265.87   37.43
 -21 -11   1  432.37   40.59
 -21 -11   2   18.04   20.40
 -21 -11   3  859.75   52.07
 -21 -11   4  695.11   63.80
 -21 -11   5   30.50   24.69
 -21 -10   1  716.50   63.08
 -21 -10   2  111.97   37.99
 -21 -10   3  158.74   43.91
 -21 -10   4  250.70   25.87
 -21 -10   5   27.32   27.68
 -21 -10   6   11.36   21.27
 -21  -9   1   11.41   37.96
 -21  -9   2  304.61   30.95
 -21  -9   3   36.23   20.71
 -21  -9   4   10.28   18.67
 -21  -9   5  365.67   64.93
 -21  -9   6   36.49   24.66
 -21  -8   1  458.35   63.29
 -21  -8   2    2.04   23.63
 -21  -8   3   20.36   21.00
 -21  -8   4  663.81   67.75
 -21  -8   5  433.69   33.54
 -21  -8   6  354.90   40.91
 -21  -7   1   77.26   25.91
 -21  -7   2  221.41   57.43
 -21  -7   3 1546.68   78.96
 -21  -7   4  652.87   42.18
 -21  -7   5  233.21   37.37
 -21  -7   6  728.09   50.70
 -21  -6   1  262.64   48.98
 -21  -6   2  305.00   39.14
 -21  -6   3  791.55   53.38
 -21  -6   4   61.02   25.84
 -21  -6   5  513.75   43.51
 -21  -6   6  219.13   29.60
 -21  -5   1  201.84   37.28
 -21  -5   2   77.82   40.85
 -21  -5   3  259.30   39.77
 -21  -5   4  336.79   50.71
 -21  -5   5   71.44   26.20
 -21  -5   6  165.08   36.38
 -21  -4   1   10.28   38.79
 -21  -4   2   88.21   41.51
 -21  -4   3  192.35   44.34
 -21  -4   4   93.96   39.34
 -21  -4   5    9.93   25.51
 -21  -4   6  129.79   28.17
 -21  -3   1   43.25   41.27
 -21  -3   2    0.02   34.01
 -21  -3   3    0.49   30.80
 -21  -3   4  400.31   54.83
 -21  -3   5   36.60   32.62
 -21  -3   6    1.07   27.03
 -21  -2   1   28.01   38.46
 -21  -2   2    0.63   34.26
 -21  -2   3    7.09   30.82
 -21  -2   4  160.44   38.48
 -21  -2   5  215.10   42.06
 -21  -2   6  501.52   40.35
 -21  -1   1    1.65   32.76
 -21  -1   2    1.42   34.46
 -21  -1   3    7.59   28.35
 -21  -1   4  308.57   56.71
 -21  -1   5  637.58   57.28
 -21  -1   6   53.61   25.75
 -21   0   1   94.94   34.10
 -21   0   2  540.42   64.04
 -21   0   3   82.28   36.27
 -21   0   4   95.01   33.88
 -21   0   5 2105.95  102.41
 -21   0   6  680.04   53.52
 -21   1   1  327.20   32.06
 -21   1   2    7.42   33.05
 -21   1   3  361.02   52.86
 -21   1   4  140.09   37.73
 -21   1   5    0.01   26.70
 -21   2   1   24.91   47.41
 -21   2   2   30.94   30.64
 -21   2   3   60.18   29.82
 -21   2   4  228.28   35.28
 -21   2   5   22.00   24.58
 -21   3   1  590.42   41.00
 -21   3   2    4.89   28.52
 -21   3   3  505.61   54.39
 -21   3   4   16.70   24.32
 -21   4   1    0.00   16.30
 -21   4   2   63.23   24.43
 -21   4   3  456.28   51.14
 -21   5   1   25.78   16.73
 -21   5   2   98.83   28.57
 -20 -17   1  121.01   27.57
 -20 -17   2  164.46   28.40
 -20 -16   1  289.25   34.29
 -20 -16   2 1085.02   69.52
 -20 -16   3  162.39   30.94
 -20 -16   4  192.19   34.73
 -20 -15   1    5.64   17.56
 -20 -15   2   16.30   33.49
 -20 -15   3   14.19   23.70
 -20 -15   4   38.32   25.24
 -20 -15   5  556.28   50.33
 -20 -14   1   78.22   19.44
 -20 -14   2   56.95   20.79
 -20 -14   3  259.91   28.35
 -20 -14   4  149.20   38.00
 -20 -14   5  880.49   65.09
 -20 -14   6    1.70   22.14
 -20 -13   1    8.33   22.29
 -20 -13   2  166.76   30.84
 -20 -13   3   16.65   21.95
 -20 -13   4   69.88   21.15
 -20 -13   5    3.01   25.24
 -20 -13   6  288.74   39.22
 -20 -12   1  439.03   53.02
 -20 -12   2 1282.00   86.07
 -20 -12   3  211.23   32.42
 -20 -12   4   27.79   17.47
 -20 -12   5   15.81   25.75
 -20 -12   6  832.33   73.55
 -20 -12   7  568.48   53.09
 -20 -11   1   90.93   25.91
 -20 -11   2    5.22   22.65
 -20 -11   3   11.37   22.58
 -20 -11   4    0.10   19.05
 -20 -11   5   77.01   17.25
 -20 -11   6  271.60   44.56
 -20 -11   7   48.50   26.02
 -20 -10   1  308.94   42.00
 -20 -10   2   11.52   24.00
 -20 -10   3  328.49   47.47
 -20 -10   4   83.98   25.51
 -20 -10   5  202.51   35.31
 -20 -10   6  711.08   63.72
 -20 -10   7    1.35   24.00
 -20 -10   8    7.44   21.13
 -20  -9   1 1080.39   70.12
 -20  -9   2 1373.14   76.29
 -20  -9   3    0.43   24.41
 -20  -9   4  295.17   51.55
 -20  -9   5  381.06   39.09
 -20  -9   6   24.24   23.80
 -20  -9   7  134.15   37.23
 -20  -9   8  163.96   32.65
 -20  -8   1   54.46   29.87
 -20  -8   2  315.53   33.64
 -20  -8   3   72.72   37.56
 -20  -8   4  539.33   81.89
 -20  -8   5 1254.20   59.33
 -20  -8   6  332.63   39.53
 -20  -8   7  281.23   43.23
 -20  -8   8  379.18   41.44
 -20  -7   1 1667.25   99.21
 -20  -7   2   93.88   34.79
 -20  -7   3  943.76   69.95
 -20  -7   4    0.03   51.45
 -20  -7   5    1.79   24.41
 -20  -7   6  673.24   36.91
 -20  -7   7  557.87   36.00
 -20  -7   8   31.37   23.08
 -20  -6   1 1869.12   96.30
 -20  -6   2 1346.08   84.50
 -20  -6   3   13.19   38.53
 -20  -6   4   80.33   29.27
 -20  -6   5  403.30   44.11
 -20  -6   6  337.78   43.57
 -20  -6   7    6.11   32.12
 -20  -6   8  452.40   43.52
 -20  -5   1  188.90   43.20
 -20  -5   2   21.53   67.60
 -20  -5   3  512.99   52.24
 -20  -5   4 2019.99   67.08
 -20  -5   5  343.15   45.49
 -20  -5   6  166.20   30.03
 -20  -5   7  340.46   58.54
 -20  -5   8  172.52   35.66
 -20  -4   1  145.33   40.34
 -20  -4   2  233.79   71.45
 -20  -4   3  913.88   50.77
 -20  -4   4  736.08   50.04
 -20  -4   5    0.29   25.57
 -20  -4   6 2643.33   86.68
 -20  -4   7    4.88   22.50
 -20  -4   8  170.35   22.69
 -20  -3   1   21.33   44.49
 -20  -3   2    0.84   38.04
 -20  -3   3  461.47   69.72
 -20  -3   4   84.11   42.69
 -20  -3   5   70.75   28.86
 -20  -3   6   57.29   27.37
 -20  -3   7    5.92   24.56
 -20  -3   8  490.10   40.96
 -20  -2   1    1.19   53.23
 -20  -2   2  227.31   52.01
 -20  -2   3    2.74   39.55
 -20  -2   4   14.47   37.21
 -20  -2   5  231.93   50.56
 -20  -2   6   33.08   29.23
 -20  -2   7    0.24   31.45
 -20  -2   8   25.79   23.76
 -20  -1   1  198.59   48.81
 -20  -1   2  178.21   47.67
 -20  -1   3  247.08   50.61
 -20  -1   4   22.46   32.45
 -20  -1   5    0.00   31.84
 -20  -1   6  124.33   32.33
 -20  -1   7   93.22   33.41
 -20  -1   8   23.45   19.95
 -20   0   1  136.52   28.94
 -20   0   2 1019.16   92.19
 -20   0   3  556.38   77.57
 -20   0   4 2277.00  123.82
 -20   0   5 2476.11  115.34
 -20   0   6  802.69   59.34
 -20   0   7    2.35   25.90
 -20   0   8   33.70   20.05
 -20   1   1 2443.23   79.70
 -20   1   2 1047.65   62.60
 -20   1   3 1051.95   93.02
 -20   1   4   57.49   39.94
 -20   1   5  147.35   39.97
 -20   1   6  335.71   46.12
 -20   1   7 1955.47   88.96
 -20   1   8  428.70   41.64
 -20   2   1  107.22   23.87
 -20   2   2   50.52   23.76
 -20   2   3  594.01   68.42
 -20   2   4   19.03   33.09
 -20   2   5   71.88   30.36
 -20   2   6   11.04   28.88
 -20   2   7  216.68   29.97
 -20   3   1 1257.06  130.50
 -20   3   2   29.32   21.86
 -20   3   3    0.09   35.72
 -20   3   4  247.44   40.74
 -20   3   5  671.26   65.45
 -20   3   6    0.47   26.12
 -20   3   7  835.33   65.27
 -20   4   1   65.00   26.85
 -20   4   2  266.44   32.92
 -20   4   3    1.27   32.37
 -20   4   4    2.60   28.21
 -20   4   5 1264.95   85.01
 -20   4   6  346.06   43.02
 -20   5   1 1948.22   66.60
 -20   5   2    1.93   20.01
 -20   5   3   51.65   29.75
 -20   5   4   47.44   33.33
 -20   5   5  480.11   50.75
 -20   5   6  113.06   32.73
 -20   6   1  575.59   46.15
 -20   6   2  309.79   56.23
 -20   6   3   40.51   27.96
 -20   6   4   35.28   22.76
 -20   6   5    0.65   23.51
 -20   7   1    0.00   19.02
 -20   7   2   56.64   26.04
 -20   7   3   16.74   26.21
 -20   7   4   42.62   22.80
 -20   8   1   55.39   15.26
 -19 -19   1    1.10   13.14
 -19 -18   1  610.89   32.85
 -19 -18   2    5.27   22.20
 -19 -18   3   12.94   19.01
 -19 -17   1    0.35   14.41
 -19 -17   2  205.53   35.60
 -19 -17   3   17.29   25.13
 -19 -17   4  111.74   28.27
 -19 -17   5  810.62   61.93
 -19 -16   1   48.96   21.20
 -19 -16   2  473.79   37.09
 -19 -16   3  209.33   36.93
 -19 -16   4  118.42   37.14
 -19 -16   5   94.99   27.34
 -19 -16   6   75.02   23.25
 -19 -15   1   73.42   23.56
 -19 -15   2  261.19   46.20
 -19 -15   3   69.84   18.40
 -19 -15   4   52.37   31.99
 -19 -15   5  137.96   36.15
 -19 -15   6 1422.39   74.66
 -19 -15   7   17.07   21.96
 -19 -14   1  297.23   49.33
 -19 -14   2   13.87   21.54
 -19 -14   3    2.19   27.34
 -19 -14   4 1686.68  110.55
 -19 -14   5    1.16   27.90
 -19 -14   6  352.45   47.80
 -19 -14   7  495.71   56.59
 -19 -14   8   22.55   21.17
 -19 -13   1    1.28   23.80
 -19 -13   2    5.73   22.97
 -19 -13   3    2.76   25.57
 -19 -13   4    0.09   21.65
 -19 -13   5   50.40   29.33
 -19 -13   6  330.82   54.62
 -19 -13   7   67.31   31.31
 -19 -13   8  218.77   35.77
 -19 -12   1   28.11   28.03
 -19 -12   2  636.56   60.17
 -19 -12   3    1.55   28.52
 -19 -12   4  248.27   25.37
 -19 -12   5   70.55   20.03
 -19 -12   6  273.88   46.70
 -19 -12   7  495.57   52.93
 -19 -12   8 1393.62   84.20
 -19 -12   9  146.83   30.80
 -19 -11   1   36.94   32.78
 -19 -11   2  572.65   51.61
 -19 -11   3   35.66   26.53
 -19 -11   4    2.24   20.54
 -19 -11   5   36.47   18.73
 -19 -11   6  528.45   59.71
 -19 -11   7   32.21   27.23
 -19 -11   8  160.23   31.59
 -19 -11   9    0.15   21.83
 -19 -10   1  614.95   52.47
 -19 -10   2  242.62   30.62
 -19 -10   3  342.67   35.44
 -19 -10   4  227.28   36.72
 -19 -10   5  139.63   31.86
 -19 -10   6  113.68   26.63
 -19 -10   7    0.27   30.19
 -19 -10   8  732.25   63.89
 -19 -10   9    0.19   22.42
 -19  -9   1   36.28   42.81
 -19  -9   2  401.95   37.68
 -19  -9   3  108.29   31.18
 -19  -9   4  663.28   58.70
 -19  -9   5  378.29   31.09
 -19  -9   6    2.31   22.34
 -19  -9   7  968.58   82.62
 -19  -9   8   90.79   37.72
 -19  -9   9   33.83   26.31
 -19  -9  10   50.83   21.93
 -19  -8   1 3392.10  117.47
 -19  -8   2  711.86   67.71
 -19  -8   3  115.51   24.25
 -19  -8   4  798.53   67.63
 -19  -8   5  240.20   35.16
 -19  -8   6  124.75   21.58
 -19  -8   7  113.52   31.76
 -19  -8   8  645.72   66.25
 -19  -8   9  981.40   74.12
 -19  -8  10   36.98   23.14
 -19  -7   1  147.06   33.01
 -19  -7   2   68.96   30.00
 -19  -7   3  379.99   48.28
 -19  -7   4   38.16   24.40
 -19  -7   5  552.09   45.05
 -19  -7   6  930.65   62.19
 -19  -7   7  474.79   44.95
 -19  -7   8  493.29   56.35
 -19  -7   9    3.73   23.96
 -19  -7  10   17.95   20.58
 -19  -6   1 2338.30  104.73
 -19  -6   2  349.90   61.13
 -19  -6   3  485.36   62.50
 -19  -6   4   53.88   24.58
 -19  -6   5  108.47   29.66
 -19  -6   6 1107.20   65.76
 -19  -6   7    0.63   21.37
 -19  -6   8   56.09   16.67
 -19  -6   9  437.05   47.00
 -19  -6  10   25.36   20.80
 -19  -5   1 2284.31  125.96
 -19  -5   2  640.71   65.80
 -19  -5   3 3117.09  112.51
 -19  -5   4  170.27   26.96
 -19  -5   5   36.41   27.79
 -19  -5   6   67.65   23.60
 -19  -5   7  332.95   31.46
 -19  -5   8 1134.90   41.66
 -19  -5   9   91.95   18.96
 -19  -4   1 1614.76   91.12
 -19  -4   2   76.99   59.08
 -19  -4   3  871.37   52.48
 -19  -4   4  848.53   65.54
 -19  -4   5  420.35   58.29
 -19  -4   6  151.74   33.11
 -19  -4   7   53.37   24.63
 -19  -4   8  138.76   25.78
 -19  -4   9   39.73   55.87
 -19  -3   1  220.75   60.69
 -19  -3   2    0.00   31.73
 -19  -3   3 1474.62   82.53
 -19  -3   4   83.43   35.65
 -19  -3   5  604.61   55.49
 -19  -3   6  824.21   59.55
 -19  -3   7   61.68   23.11
 -19  -3   8   29.01   41.48
 -19  -3   9  131.40   33.79
 -19  -2   1  613.51  101.16
 -19  -2   2  817.09   74.55
 -19  -2   3 1680.97   82.68
 -19  -2   4  906.30   65.19
 -19  -2   5  192.30   27.49
 -19  -2   6   47.30   53.01
 -19  -2   7  557.96   67.82
 -19  -2   8    0.01   26.63
 -19  -2   9  270.88   38.08
 -19  -1   1  538.57   49.37
 -19  -1   2   23.08   44.21
 -19  -1   3  120.17   42.57
 -19  -1   4 1461.84  119.54
 -19  -1   5    4.72   36.00
 -19  -1   6    0.97   32.94
 -19  -1   7   50.40   29.73
 -19  -1   8  324.79   45.86
 -19  -1   9  316.20   44.92
 -19  -1  10   48.08   21.96
 -19   0   1  247.37   42.77
 -19   0   2 1573.46   76.78
 -19   0   3 1908.04   86.52
 -19   0   4  617.86   80.88
 -19   0   5  927.34  105.63
 -19   0   6  615.19   77.27
 -19   0   7   79.73   39.33
 -19   0   8   18.65   26.90
 -19   0   9  865.84   59.98
 -19   1   1  334.99   50.99
 -19   1   2  432.95   46.31
 -19   1   3   23.55   29.90
 -19   1   4   49.61   29.73
 -19   1   5   67.94   45.01
 -19   1   6 2015.94  131.55
 -19   1   7 2086.96  132.29
 -19   1   8 1132.25   83.41
 -19   1   9    0.00   21.42
 -19   2   1    0.18   32.44
 -19   2   2  252.30   38.80
 -19   2   3  643.33   52.03
 -19   2   4  799.99   49.19
 -19   2   5   89.14   50.85
 -19   2   6    0.00   35.45
 -19   2   7   79.76   44.65
 -19   2   8  644.51   69.50
 -19   2   9 1397.67   76.08
 -19   3   1  465.49   64.31
 -19   3   2 1885.00   84.90
 -19   3   3  610.17   50.51
 -19   3   4  986.59   65.53
 -19   3   5    5.82   36.40
 -19   3   6    1.00   35.55
 -19   3   7  214.06   47.32
 -19   3   8  581.98   66.25
 -19   3   9  191.68   34.35
 -19   4   1    3.31   49.07
 -19   4   2    0.05   26.18
 -19   4   3    1.20   25.15
 -19   4   4  141.12   35.98
 -19   4   5  237.60   59.92
 -19   4   6  369.68   53.55
 -19   4   7 1665.47  100.78
 -19   4   8   55.88   27.01
 -19   4   9  311.85   36.00
 -19   5   1  341.13   47.05
 -19   5   2  191.47   28.86
 -19   5   3  362.48   44.04
 -19   5   4  793.79   79.25
 -19   5   5  117.01   30.69
 -19   5   6  274.95   42.86
 -19   5   7 1089.24   79.79
 -19   5   8 1395.10   77.84
 -19   6   1  923.82   62.75
 -19   6   2   53.46   22.92
 -19   6   3    2.79   21.59
 -19   6   4   93.19   40.98
 -19   6   5 1314.78   85.97
 -19   6   6  733.35   65.94
 -19   6   7  148.93   33.73
 -19   7   1    3.60   22.04
 -19   7   2  223.24   30.87
 -19   7   3   41.61   21.30
 -19   7   4 1638.72  100.73
 -19   7   5   34.28   28.56
 -19   7   6  496.61   58.82
 -19   7   7  393.22   44.20
 -19   8   1  113.37   28.24
 -19   8   2  292.56   40.32
 -19   8   3  705.76   59.81
 -19   8   4  129.54   33.45
 -19   8   5   10.41   28.85
 -19   8   6  313.62   44.89
 -19   9   1  171.41   27.65
 -19   9   2  121.85   27.99
 -19   9   3   61.59   25.25
 -19   9   4   19.14   23.46
 -19  10   1  139.68   30.20
 -19  10   2  167.80   26.62
 -18 -21   1    5.00   20.40
 -18 -20   1    0.53   24.45
 -18 -20   2   11.16   19.68
 -18 -19   1    1.26   16.44
 -18 -19   2   64.25   19.25
 -18 -19   3   71.51   22.24
 -18 -19   4  466.73   36.13
 -18 -18   1  244.14   21.39
 -18 -18   2   91.14   21.47
 -18 -18   3  139.05   18.03
 -18 -18   4   28.65   23.03
 -18 -18   5    6.43   23.12
 -18 -18   6   55.06   22.12
 -18 -17   1   14.22   16.22
 -18 -17   2  411.27   33.65
 -18 -17   3   35.80   17.97
 -18 -17   4    4.07   30.78
 -18 -17   5    6.43   27.02
 -18 -17   6  215.39   37.25
 -18 -17   7    1.95   24.24
 -18 -16   1  246.64   31.84
 -18 -16   2 1902.40   74.55
 -18 -16   3  123.01   43.77
 -18 -16   4   90.77   29.93
 -18 -16   5    2.61   30.63
 -18 -16   6  148.36   40.85
 -18 -16   7  133.83   32.50
 -18 -16   8    1.44   23.58
 -18 -15   1  386.08   29.59
 -18 -15   2  132.32   21.60
 -18 -15   3   14.47   22.45
 -18 -15   4  538.69   62.45
 -18 -15   5    4.64   35.72
 -18 -15   6  247.52   52.07
 -18 -15   7   21.38   30.09
 -18 -15   8    7.18   26.26
 -18 -15   9  161.49   27.83
 -18 -14   1 1320.97   41.63
 -18 -14   2  405.02   40.12
 -18 -14   3  103.39   21.86
 -18 -14   4  203.03   20.25
 -18 -14   5  440.57   65.03
 -18 -14   6   15.16   31.70
 -18 -14   7  374.31   47.63
 -18 -14   8  322.52   44.54
 -18 -14   9  433.88   52.77
 -18 -13   1  150.43   36.23
 -18 -13   2  608.98   59.47
 -18 -13   3   23.76   43.85
 -18 -13   4   17.53   26.42
 -18 -13   5  206.85   50.51
 -18 -13   6 1497.35  101.21
 -18 -13   7 1620.28   61.23
 -18 -13   8  233.27   26.82
 -18 -13   9  532.53   59.40
 -18 -13  10    1.33   22.82
 -18 -12   1  996.08   72.85
 -18 -12   2   29.71   26.77
 -18 -12   3   64.12   27.99
 -18 -12   4 2787.02  178.74
 -18 -12   5 2007.86  179.44
 -18 -12   6  331.43   57.22
 -18 -12   7  593.81   41.17
 -18 -12   8 1906.78   83.26
 -18 -12   9  221.29   26.31
 -18 -12  10  761.53   65.85
 -18 -11   1    0.63   30.41
 -18 -11   2  169.46   59.52
 -18 -11   3  284.30   29.31
 -18 -11   4    3.01   36.20
 -18 -11   5  432.92   51.15
 -18 -11   6  137.27   21.44
 -18 -11   7   91.88   26.05
 -18 -11   8  309.74   51.16
 -18 -11   9    0.11   16.44
 -18 -11  10    0.00   14.16
 -18 -11  11   10.71   21.05
 -18 -10   1   33.32   32.79
 -18 -10   2 1538.73   80.07
 -18 -10   3  286.93   29.22
 -18 -10   4   54.18   29.92
 -18 -10   5  739.64   57.54
 -18 -10   6   95.18   22.21
 -18 -10   7   61.04   30.50
 -18 -10   8   57.28   20.31
 -18 -10   9    7.20   21.48
 -18 -10  10  323.84   40.40
 -18 -10  11   28.99   16.03
 -18  -9   1    3.57   34.42
 -18  -9   2  124.61   42.03
 -18  -9   3 1556.48   84.21
 -18  -9   4  259.26   32.26
 -18  -9   5 1553.38   96.60
 -18  -9   6 1027.58   58.65
 -18  -9   7   22.51   17.45
 -18  -9   8    9.55   21.24
 -18  -9   9   18.63   22.09
 -18  -9  10  308.73   27.10
 -18  -9  11  776.35   38.75
 -18  -8   1 1109.60   82.56
 -18  -8   2  470.43   72.50
 -18  -8   3  280.46   70.46
 -18  -8   4    0.00   26.73
 -18  -8   5  866.21   61.85
 -18  -8   6    9.40   23.44
 -18  -8   7  627.14   36.72
 -18  -8   8  171.71   33.70
 -18  -8   9   18.64   20.27
 -18  -8  10   53.52   17.08
 -18  -8  11   44.67   28.90
 -18  -7   1  558.79   46.64
 -18  -7   2 2238.80  136.79
 -18  -7   3    0.08   28.75
 -18  -7   4 2643.19   84.02
 -18  -7   5   98.65   25.33
 -18  -7   6   54.41   24.45
 -18  -7   7  105.31   18.30
 -18  -7   8   30.18   18.99
 -18  -7   9   59.97   17.49
 -18  -7  10  468.81   31.75
 -18  -7  11   27.22   14.86
 -18  -7  12    1.48   19.55
 -18  -6   1  149.04   39.84
 -18  -6   2   18.83   36.53
 -18  -6   3  608.71   29.00
 -18  -6   4 1359.59   53.69
 -18  -6   5 1583.57   82.53
 -18  -6   6  173.84   40.84
 -18  -6   7  139.56   22.47
 -18  -6   8  400.25   29.49
 -18  -6   9  144.18   16.03
 -18  -6  10  188.75   21.86
 -18  -6  11   21.27   14.89
 -18  -6  12    4.88   17.18
 -18  -5   1 2144.05  100.57
 -18  -5   2   52.76   31.07
 -18  -5   3  176.42   62.94
 -18  -5   4   33.81   38.66
 -18  -5   5 2714.79  133.11
 -18  -5   6  118.54   30.32
 -18  -5   7  105.15   22.50
 -18  -5   8    0.77   16.86
 -18  -5   9  584.93   28.86
 -18  -5  10  540.91   37.25
 -18  -5  11   64.53   16.09
 -18  -5  12  123.71   24.90
 -18  -4   1 1306.67   83.49
 -18  -4   2 2055.88   91.87
 -18  -4   3  991.36   48.03
 -18  -4   4  302.77   66.02
 -18  -4   5 1145.29   84.34
 -18  -4   6  644.51   38.02
 -18  -4   7 1964.52   60.82
 -18  -4   8   49.48   18.72
 -18  -4   9 1088.54   40.95
 -18  -4  10  176.93   17.67
 -18  -4  11  220.36   32.19
 -18  -4  12  371.87   34.00
 -18  -3   1   80.87   89.25
 -18  -3   2  111.80   32.15
 -18  -3   3  149.47   27.98
 -18  -3   4  306.20   52.88
 -18  -3   5  668.30   47.02
 -18  -3   6  116.78   24.27
 -18  -3   7  277.16   48.26
 -18  -3   8  613.30   60.55
 -18  -3   9  226.67   22.01
 -18  -3  10  812.49   43.11
 -18  -3  11   10.42   19.72
 -18  -3  12    0.25   18.38
 -18  -2   1  184.52   69.69
 -18  -2   2  632.81   57.26
 -18  -2   3  399.31   60.14
 -18  -2   4  558.29   66.94
 -18  -2   5  491.87   51.81
 -18  -2   6  797.04   57.95
 -18  -2   7    7.38   28.12
 -18  -2   8  296.62   19.39
 -18  -2   9  129.05   26.04
 -18  -2  10 1581.99   54.24
 -18  -2  11  168.22   28.49
 -18  -2  12   20.91   19.36
 -18  -1   1    8.45   31.42
 -18  -1   2 2012.10   74.70
 -18  -1   3   19.63   38.38
 -18  -1   4    0.66   26.88
 -18  -1   5  589.37   48.01
 -18  -1   6  460.35   44.42
 -18  -1   7 1618.39   73.21
 -18  -1   8  392.37   59.41
 -18  -1   9   81.57   26.47
 -18  -1  10   61.67   32.09
 -18  -1  11   25.09   17.38
 -18   0   1 1522.76   88.48
 -18   0   2 3037.32  125.26
 -18   0   3    7.25   27.98
 -18   0   4  349.88   54.97
 -18   0   5  709.25   77.13
 -18   0   6   48.06   38.38
 -18   0   7    2.51   35.09
 -18   0   8  889.00   50.31
 -18   0   9   44.17   33.32
 -18   0  10  575.06   52.03
 -18   0  11  114.72   24.97
 -18   1   1  225.21   40.02
 -18   1   2 6727.04  317.34
 -18   1   3 3026.33  113.41
 -18   1   4 2700.33  109.83
 -18   1   5  143.92   34.18
 -18   1   6   49.10   38.03
 -18   1   7  148.04   48.40
 -18   1   8    0.90   44.65
 -18   1   9    5.88   27.97
 -18   1  10  319.12   39.81
 -18   1  11  700.97   48.21
 -18   2   1  385.59  101.56
 -18   2   2  468.00   49.00
 -18   2   3 1023.95   77.95
 -18   2   4 1476.86   76.48
 -18   2   5  257.20   49.03
 -18   2   6 1583.44  103.46
 -18   2   7  448.86   67.94
 -18   2   8    8.73   39.06
 -18   2   9  282.64   45.98
 -18   2  10  460.18   47.54
 -18   2  11  217.64   31.93
 -18   3   1  226.07   55.10
 -18   3   2  758.77   70.05
 -18   3   3 3783.13  139.37
 -18   3   4 1859.77  192.80
 -18   3   5 2245.61   99.91
 -18   3   6    9.76   53.16
 -18   3   7 2772.93  133.16
 -18   3   8  682.30   67.58
 -18   3   9 1447.12   92.49
 -18   3  10   41.93   25.78
 -18   3  11   48.43   23.86
 -18   4   1 3307.58  252.89
 -18   4   2 4620.56  171.22
 -18   4   3   96.43   34.57
 -18   4   4  348.42   60.64
 -18   4   5 2265.79   95.71
 -18   4   6 2005.74  131.64
 -18   4   7 2479.83  152.83
 -18   4   8   55.05   36.86
 -18   4   9   88.67   33.15
 -18   4  10  448.53   47.82
 -18   5   1  339.94   95.26
 -18   5   2 2348.22  222.70
 -18   5   3    1.93   28.88
 -18   5   4 2679.75  103.46
 -18   5   5  240.49   33.47
 -18   5   6  585.74   82.49
 -18   5   7   33.84   34.69
 -18   5   8  750.35   80.41
 -18   5   9  298.41   46.44
 -18   5  10   30.63   24.93
 -18   6   1   51.00   54.40
 -18   6   2   19.75   29.67
 -18   6   3  354.48   39.51
 -18   6   4 1665.96   67.22
 -18   6   5  723.74   76.66
 -18   6   6  425.32   55.25
 -18   6   7   16.46   35.62
 -18   6   8   63.38   31.64
 -18   6   9   86.89   31.22
 -18   6  10   14.93   22.73
 -18   7   1   19.55   25.41
 -18   7   2  797.98   62.94
 -18   7   3   40.57   27.09
 -18   7   4  284.70   44.16
 -18   7   5  221.43   61.13
 -18   7   6   59.47   32.74
 -18   7   7   16.35   32.72
 -18   7   8    0.41   25.92
 -18   7   9    5.81   23.32
 -18   8   1  152.48   25.66
 -18   8   2 1351.85   70.02
 -18   8   3   50.56   23.57
 -18   8   4  133.60   30.34
 -18   8   5  124.36   40.07
 -18   8   6  113.15   39.33
 -18   8   7   41.74   25.13
 -18   8   8   26.61   22.45
 -18   9   1  526.83   64.97
 -18   9   2  359.48   35.73
 -18   9   3    7.63   21.63
 -18   9   4    1.44   29.41
 -18   9   5  427.49   63.70
 -18   9   6    4.26   25.01
 -18   9   7    6.54   25.68
 -18  10   1    3.66   19.61
 -18  10   2  856.09   48.20
 -18  10   3    0.85   29.11
 -18  10   4   11.19   23.90
 -18  10   5  124.84   29.02
 -18  10   6  466.20   37.09
 -18  11   1    0.03   18.86
 -18  11   2   33.99   19.12
 -18  11   3   30.10   25.78
 -18  11   4    0.29   24.59
 -18  12   1  719.60   60.12
 -17 -22   1   89.54   29.90
 -17 -22   2  811.58   56.20
 -17 -21   1   24.33   26.65
 -17 -21   2  356.14   36.49
 -17 -21   3    5.35   26.01
 -17 -20   1   22.79   18.24
 -17 -20   2  452.02   29.53
 -17 -20   3   90.76   17.18
 -17 -20   4    9.04   15.03
 -17 -19   1    2.69   19.08
 -17 -19   2  378.38   41.00
 -17 -19   3    0.27   17.63
 -17 -19   4    1.79   23.58
 -17 -19   5  730.53   42.79
 -17 -19   6   77.00   22.77
 -17 -18   1  201.64   21.54
 -17 -18   2    0.10   22.25
 -17 -18   3   52.91   21.09
 -17 -18   4  175.83   23.64
 -17 -18   5  698.22   34.73
 -17 -18   6  171.29   43.69
 -17 -18   7  276.92   35.61
 -17 -17   1 8201.19  222.11
 -17 -17   2  481.17   39.26
 -17 -17   3    7.87   38.13
 -17 -17   4  284.04   34.81
 -17 -17   5  229.59   22.21
 -17 -17   6  117.50   26.11
 -17 -17   7  340.29   27.03
 -17 -17   8   41.82   25.01
 -17 -17   9  619.37   48.15
 -17 -16   1   12.38   26.25
 -17 -16   2 1963.28   71.16
 -17 -16   3 1271.62   74.59
 -17 -16   4 1601.07   62.98
 -17 -16   5  412.13   32.44
 -17 -16   6  389.43   64.15
 -17 -16   7  164.63   24.16
 -17 -16   8  870.10   82.56
 -17 -16   9  409.79   49.71
 -17 -16  10  118.14   31.57
 -17 -15   1   77.77   24.29
 -17 -15   2  776.88   53.86
 -17 -15   3  121.93   19.94
 -17 -15   4  985.42   45.48
 -17 -15   5 1984.27  102.32
 -17 -15   6 3406.70  128.44
 -17 -15   7 3853.50   94.51
 -17 -15   8 2065.79   68.19
 -17 -15   9    5.81   16.88
 -17 -15  10  197.36   35.38
 -17 -14   1   13.05   21.41
 -17 -14   2    0.78   20.58
 -17 -14   3   90.67   38.77
 -17 -14   4  163.91   22.28
 -17 -14   5 1452.98   84.10
 -17 -14   6    2.54   27.29
 -17 -14   7  289.90   43.68
 -17 -14   8  685.33   46.59
 -17 -14   9 1907.67  129.05
 -17 -14  10 2329.53   90.62
 -17 -14  11  251.25   36.84
 -17 -13   1  168.10   24.50
 -17 -13   2 1512.02   61.47
 -17 -13   3 1338.06   91.15
 -17 -13   4  879.68   58.77
 -17 -13   5 2629.49   81.53
 -17 -13   6 1195.63   82.41
 -17 -13   7   49.69   26.02
 -17 -13   8    4.29   22.54
 -17 -13   9  343.48   34.72
 -17 -13  10  239.88   25.69
 -17 -13  11   41.77   22.03
 -17 -13  12   12.77   19.71
 -17 -12   1  193.04   34.25
 -17 -12   2  654.48   56.36
 -17 -12   3 1089.29   66.28
 -17 -12   4 5660.59  132.66
 -17 -12   5  843.28   74.32
 -17 -12   6    6.06   27.21
 -17 -12   7   32.22   24.75
 -17 -12   8   10.65   23.62
 -17 -12   9 1026.50   53.11
 -17 -12  10  543.44   37.13
 -17 -12  11    0.06   16.69
 -17 -12  12  734.23   34.35
 -17 -11   1  430.53   62.10
 -17 -11   2 2035.92   94.87
 -17 -11   3    0.06   66.57
 -17 -11   4   60.66   26.30
 -17 -11   5   17.17   19.33
 -17 -11   6    2.03   25.55
 -17 -11   7  211.48   36.53
 -17 -11   8 1432.41   67.02
 -17 -11   9   16.82   22.79
 -17 -11  10  263.23   25.50
 -17 -11  11   79.03   19.97
 -17 -11  12   91.75   18.06
 -17 -10   1 1344.89   83.17
 -17 -10   2 2785.02  117.47
 -17 -10   3  163.22   57.66
 -17 -10   4    0.81   48.45
 -17 -10   5  161.45   24.60
 -17 -10   6   30.81   18.64
 -17 -10   7  654.48   44.17
 -17 -10   8    5.10   22.85
 -17 -10   9    0.25   24.83
 -17 -10  10   48.74   21.18
 -17 -10  11   22.35   19.82
 -17 -10  12    1.51   18.85
 -17 -10  13   78.94   21.73
 -17  -9   1 5410.57  164.34
 -17  -9   2    0.93   53.17
 -17  -9   3 1698.28   83.24
 -17  -9   4  403.12   40.14
 -17  -9   5   36.66   21.81
 -17  -9   6  284.47   29.19
 -17  -9   7  702.74   44.23
 -17  -9   8    0.03   26.54
 -17  -9   9  168.23   43.69
 -17  -9  10    0.14   22.27
 -17  -9  11  231.70   24.48
 -17  -9  12    5.40   18.57
 -17  -9  13    0.85   15.14
 -17  -8   1   53.47   56.90
 -17  -8   2  168.53   60.96
 -17  -8   3  272.12   39.31
 -17  -8   4 1762.96   71.44
 -17  -8   5    0.06   18.73
 -17  -8   6   87.57   25.65
 -17  -8   7  538.47   47.31
 -17  -8   8   22.37   17.93
 -17  -8   9    2.87   23.11
 -17  -8  10  386.16   43.71
 -17  -8  11    1.25   20.47
 -17  -8  12  502.61   36.66
 -17  -8  13  118.55   22.76
 -17  -7   1   71.03   48.41
 -17  -7   2 1609.62   86.91
 -17  -7   3  326.63   38.95
 -17  -7   4  152.39   40.36
 -17  -7   5  459.29   23.15
 -17  -7   6 1027.24   69.02
 -17  -7   7  305.86   29.63
 -17  -7   8  232.82   19.86
 -17  -7   9    4.86   24.51
 -17  -7  10   87.12   23.38
 -17  -7  11    1.81   18.31
 -17  -7  12   39.89   29.71
 -17  -7  13    8.84   14.97
 -17  -7  14  271.65   34.71
 -17  -6   1   25.58   42.23
 -17  -6   2   12.77   33.00
 -17  -6   3  241.14   47.96
 -17  -6   4  706.55   67.60
 -17  -6   5  498.25   27.90
 -17  -6   6   71.47   19.16
 -17  -6   7   32.61   31.45
 -17  -6   8    8.33   18.71
 -17  -6   9  241.51   34.41
 -17  -6  10  453.47   43.80
 -17  -6  11  138.63   24.18
 -17  -6  12    0.06   16.41
 -17  -6  13    0.16   13.59
 -17  -6  14  458.91   38.69
 -17  -5   1 3815.45  212.01
 -17  -5   2  528.21   41.57
 -17  -5   3  103.18   34.31
 -17  -5   4   73.41   30.38
 -17  -5   5  810.50   53.73
 -17  -5   6  136.55   34.65
 -17  -5   7   95.28   18.71
 -17  -5   8    4.15   19.56
 -17  -5   9  284.00   33.01
 -17  -5  10    9.63   20.51
 -17  -5  11    0.93   20.75
 -17  -5  12  256.99   27.59
 -17  -5  13    4.04   25.14
 -17  -5  14  195.46   31.68
 -17  -4   1 1211.82   55.93
 -17  -4   2 3108.96  125.40
 -17  -4   3  160.02   34.88
 -17  -4   4   22.42   32.30
 -17  -4   5 2828.52   97.26
 -17  -4   6 1875.27   65.41
 -17  -4   7  307.33   21.87
 -17  -4   8 1229.04   47.18
 -17  -4   9 1120.29   55.01
 -17  -4  10  103.46   44.68
 -17  -4  11    8.84   18.16
 -17  -4  12   46.94   26.91
 -17  -4  13    6.04   22.19
 -17  -4  14   18.67   20.53
 -17  -3   110629.70  215.94
 -17  -3   2  239.08   33.69
 -17  -3   3 2107.31   91.09
 -17  -3   4   46.22   28.82
 -17  -3   5 2189.37  112.21
 -17  -3   6   83.26   28.79
 -17  -3   7  459.87   29.43
 -17  -3   8 2119.88   78.92
 -17  -3   9 1436.57   68.25
 -17  -3  10    8.97   17.45
 -17  -3  11 1083.31   64.34
 -17  -3  12    0.40   26.80
 -17  -3  13   91.84   31.55
 -17  -3  14    5.70   20.93
 -17  -2   1 3417.71   91.11
 -17  -2   2  236.34   65.28
 -17  -2   3 2920.36  117.72
 -17  -2   4 1436.55   62.59
 -17  -2   5  776.10   42.47
 -17  -2   6   37.11   18.84
 -17  -2   7  465.14   44.94
 -17  -2   8   15.71   18.33
 -17  -2   9   51.87   18.08
 -17  -2  10 1005.13   41.82
 -17  -2  11  263.87   34.63
 -17  -2  12  150.35   43.31
 -17  -2  13    8.02   25.36
 -17  -2  14   35.50   22.57
 -17  -1   1    0.84   33.04
 -17  -1   2  629.12   52.62
 -17  -1   3  419.99   37.03
 -17  -1   4 1081.81   52.02
 -17  -1   5  150.87   47.63
 -17  -1   6  184.46   18.98
 -17  -1   7   66.14   19.02
 -17  -1   8   14.12   18.62
 -17  -1   9  580.63   37.76
 -17  -1  10  264.27   40.25
 -17  -1  11    2.07   26.28
 -17  -1  12   37.23   29.64
 -17  -1  13  278.11   45.17
 -17  -1  14   77.16   19.76
 -17   0   1 1787.61   65.91
 -17   0   2 4500.85  110.56
 -17   0   3 2016.03   71.45
 -17   0   4  865.53   55.19
 -17   0   5   11.93   17.40
 -17   0   6  378.68   29.31
 -17   0   7    4.78   39.13
 -17   0   8  137.49   28.06
 -17   0   9  798.44   53.30
 -17   0  10  297.37   62.79
 -17   0  11  294.21   92.57
 -17   0  12   29.30   32.32
 -17   0  13   58.90   27.01
 -17   1   1 1154.38   69.01
 -17   1   212942.47  247.18
 -17   1   3 8929.46  397.20
 -17   1   4   41.11   26.00
 -17   1   5  518.78   50.88
 -17   1   6  147.83   46.24
 -17   1   7 2268.99   82.17
 -17   1   8 1762.06   82.43
 -17   1   9    7.58   55.82
 -17   1  10  301.29   37.93
 -17   1  11  158.38   57.17
 -17   1  12    9.91   24.79
 -17   2   1 3366.67  180.80
 -17   2   2 6210.99  178.54
 -17   2   3    0.10   32.34
 -17   2   4  588.39   74.07
 -17   2   5 1280.24   85.92
 -17   2   6   58.48   34.38
 -17   2   7 1164.48   70.15
 -17   2   8    0.99   43.33
 -17   2   9    0.96   32.92
 -17   2  10 1100.59   93.93
 -17   2  11  245.36   46.14
 -17   2  12  175.29   32.77
 -17   3   1 4944.30  147.19
 -17   3   2 1535.49   70.04
 -17   3   3  264.73   42.29
 -17   3   4 4434.30  151.76
 -17   3   5 2031.26   93.59
 -17   3   6  442.39   49.19
 -17   3   7  197.60   52.48
 -17   3   8  468.16   74.82
 -17   3   9  482.63   64.45
 -17   3  10    1.27   30.13
 -17   3  11   10.92   24.48
 -17   3  12  714.15   53.21
 -17   4   1  555.17   59.75
 -17   4   2  987.49   95.22
 -17   4   3 9851.30  384.95
 -17   4   4 7087.29  174.28
 -17   4   5 2100.75  149.22
 -17   4   6 1276.70   67.92
 -17   4   7  243.24   62.51
 -17   4   8   13.89   38.99
 -17   4   9   56.73   33.45
 -17   4  10   33.96   35.82
 -17   4  11  252.66   40.33
 -17   4  12   20.60   21.54
 -17   5   1 1152.14  100.14
 -17   5   2 6215.60  583.23
 -17   5   3 1660.28   84.39
 -17   5   4 2603.97  111.35
 -17   5   5  668.59   39.06
 -17   5   6  858.31   54.30
 -17   5   7 1803.06  113.51
 -17   5   8   13.26   35.45
 -17   5   9   17.64   38.16
 -17   5  10  245.81   51.80
 -17   5  11  228.28   43.38
 -17   5  12  160.69   31.08
 -17   6   1 1025.53   57.17
 -17   6   2 2268.57  126.71
 -17   6   3   11.75   28.30
 -17   6   4   89.83   28.25
 -17   6   5    0.00   26.47
 -17   6   6  933.45   75.68
 -17   6   7  348.59   58.00
 -17   6   8  873.38   83.36
 -17   6   9 1523.15   91.62
 -17   6  10    8.89   26.95
 -17   6  11  360.52   36.03
 -17   7   1  204.27   46.49
 -17   7   2  565.46   72.32
 -17   7   3   85.99   29.31
 -17   7   4  485.20   50.04
 -17   7   5   59.49   26.46
 -17   7   6 1208.84  100.73
 -17   7   7  345.64   59.26
 -17   7   8    0.05   33.23
 -17   7   9    6.60   29.10
 -17   7  10  490.67   55.06
 -17   7  11  176.79   36.18
 -17   8   1  893.07   66.46
 -17   8   2  124.39   38.55
 -17   8   3  635.03   53.01
 -17   8   4  226.70   37.61
 -17   8   5 4148.31  164.59
 -17   8   6  191.09   58.93
 -17   8   7   43.57   33.45
 -17   8   8  151.88   39.13
 -17   8   9   11.91   25.63
 -17   8  10   18.76   23.10
 -17   9   1  440.86   48.44
 -17   9   2  743.02   54.93
 -17   9   3   14.96   24.32
 -17   9   4 1170.66   74.51
 -17   9   5    6.54   32.57
 -17   9   6   97.08   33.72
 -17   9   7 1641.35  105.78
 -17   9   8  622.33   59.27
 -17   9   9  118.30   36.77
 -17   9  10  175.74   24.85
 -17  10   1   85.59   25.87
 -17  10   2 1658.84   76.24
 -17  10   3  124.04   25.23
 -17  10   4  762.59   50.68
 -17  10   5  119.05   37.97
 -17  10   6    4.50   29.61
 -17  10   7   66.30   35.42
 -17  10   8   54.01   29.05
 -17  10   9   74.42   21.87
 -17  11   1  152.87   29.87
 -17  11   2    0.42   24.09
 -17  11   3  255.92   32.32
 -17  11   4   94.25   32.07
 -17  11   5  138.72   40.31
 -17  11   6  213.08   33.72
 -17  11   7  433.17   55.00
 -17  11   8  268.01   35.27
 -17  12   1    0.01   22.18
 -17  12   2   14.46   22.43
 -17  12   3  516.34   55.42
 -17  12   4 1078.21   67.60
 -17  12   5   14.38   26.47
 -17  12   6   53.19   26.34
 -17  13   1   78.33   18.90
 -17  13   2 1083.98   61.36
 -17  13   3    3.16   21.61
 -16 -23   1 1435.82   89.70
 -16 -23   2  252.17   36.46
 -16 -22   1   12.94   26.68
 -16 -22   2  130.68   42.93
 -16 -22   3   12.88   29.54
 -16 -22   4    0.71   24.74
 -16 -21   1  525.84   57.93
 -16 -21   2 1009.17   79.63
 -16 -21   3  272.00   44.29
 -16 -21   4   17.20   24.48
 -16 -21   5   76.58   27.90
 -16 -20   1  506.70   74.62
 -16 -20   2  416.48   35.45
 -16 -20   3  386.27   30.44
 -16 -20   4   60.91   14.84
 -16 -20   5   47.68   16.92
 -16 -20   6   44.66   39.03
 -16 -19   1  480.87   25.47
 -16 -19   2  521.32   41.59
 -16 -19   3  167.40   23.13
 -16 -19   4  122.54   55.77
 -16 -19   5 1094.39   59.41
 -16 -19   6  390.75   77.40
 -16 -19   7  492.40   40.56
 -16 -19   8   45.76   23.97
 -16 -18   1 1754.39   81.77
 -16 -18   2   81.49   33.24
 -16 -18   3  537.64   50.80
 -16 -18   4  305.84   53.60
 -16 -18   5  514.81   58.43
 -16 -18   6   22.55   29.92
 -16 -18   7   44.29   22.20
 -16 -18   8 2258.55   96.00
 -16 -17   1   14.93   37.99
 -16 -17   2  130.04   26.25
 -16 -17   3  888.11   58.96
 -16 -17   4    3.72   24.31
 -16 -17   5 1171.91   92.99
 -16 -17   6  134.05   41.93
 -16 -17   7 3923.12  129.72
 -16 -17   8  114.63   41.70
 -16 -17   9  135.66   30.09
 -16 -17  10  336.44   30.87
 -16 -16   1 2904.60  130.26
 -16 -16   2  481.62   37.47
 -16 -16   3  124.84   24.99
 -16 -16   4    4.96   24.89
 -16 -16   5   62.05   26.42
 -16 -16   6  157.02   27.02
 -16 -16   7   51.89   38.11
 -16 -16   8   18.87   37.73
 -16 -16   9  158.82   34.02
 -16 -16  10   61.73   24.53
 -16 -15   1  355.95   64.66
 -16 -15   210341.01  169.20
 -16 -15   3 3275.67   73.27
 -16 -15   4 4411.97  120.34
 -16 -15   5 8067.01  153.72
 -16 -15   6  169.50   37.73
 -16 -15   7 1701.08   97.16
 -16 -15   8  292.41   42.06
 -16 -15   9   84.06   39.64
 -16 -15  10  460.43   51.25
 -16 -15  11   81.54   24.48
 -16 -15  12   21.76   21.66
 -16 -14   1 4142.90  147.45
 -16 -14   2 2209.66   66.32
 -16 -14   3  978.24   50.33
 -16 -14   4  259.31   36.40
 -16 -14   5  843.49   58.05
 -16 -14   6 1171.35   86.99
 -16 -14   7 2795.92  135.44
 -16 -14   8  995.52   69.64
 -16 -14   9 3433.91  155.68
 -16 -14  10   46.28   28.95
 -16 -14  11  817.89   60.12
 -16 -14  12  209.11   40.25
 -16 -13   1  330.87   65.66
 -16 -13   2 1025.24   80.62
 -16 -13   3 1351.79   54.55
 -16 -13   4    0.37   18.90
 -16 -13   5 2036.16   74.91
 -16 -13   6    1.91   32.70
 -16 -13   7 2558.04  132.90
 -16 -13   8   88.40   29.54
 -16 -13   9 1067.04   74.55
 -16 -13  10  172.40   33.72
 -16 -13  11   14.05   29.12
 -16 -13  12  543.58   54.11
 -16 -13  13   69.14   18.64
 -16 -12   1 3825.58  123.51
 -16 -12   2 4248.00  110.36
 -16 -12   3 2521.98   72.93
 -16 -12   4  996.40   58.94
 -16 -12   5 1071.68   64.78
 -16 -12   6  224.99   49.41
 -16 -12   7  135.56   41.15
 -16 -12   8   68.92   32.50
 -16 -12   9 5224.19  173.88
 -16 -12  10  781.14   70.05
 -16 -12  11 3143.48  138.55
 -16 -12  12  870.46   69.53
 -16 -12  13 1650.47   62.90
 -16 -11   1 1323.20  208.47
 -16 -11   2  287.64   67.13
 -16 -11   3   64.45   21.00
 -16 -11   4   12.69   21.90
 -16 -11   5 4837.49  285.11
 -16 -11   6 1016.29   66.30
 -16 -11   7 1440.04  108.80
 -16 -11   8   24.11   37.14
 -16 -11   9  252.56   48.87
 -16 -11  10   71.70   40.23
 -16 -11  11  203.92   47.21
 -16 -11  12    2.77   26.26
 -16 -11  13   83.06   35.23
 -16 -11  14   16.83   16.53
 -16 -10   1 1470.49  194.51
 -16 -10   2   52.90   40.36
 -16 -10   3 1512.27   79.34
 -16 -10   4  638.23   45.26
 -16 -10   5  754.62   54.70
 -16 -10   6   30.22   26.81
 -16 -10   7  194.12   22.22
 -16 -10   8  289.15   67.14
 -16 -10   9  475.88   57.87
 -16 -10  10  211.45   40.89
 -16 -10  11  275.74   48.71
 -16 -10  12    2.69   22.62
 -16 -10  13  138.52   24.02
 -16 -10  14    2.38   17.50
 -16  -9   1 1479.15  120.10
 -16  -9   2  267.14   49.26
 -16  -9   3  496.91   42.70
 -16  -9   4  621.38   32.84
 -16  -9   5 1210.07   78.86
 -16  -9   6  322.96   29.82
 -16  -9   7 1345.53   64.28
 -16  -9   8 2285.34  113.79
 -16  -9   9    0.05   39.07
 -16  -9  10  396.92   57.02
 -16  -9  11  888.93   88.20
 -16  -9  12   34.13   22.12
 -16  -9  13    8.50   22.38
 -16  -9  14  355.09   29.19
 -16  -9  15   77.38   31.79
 -16  -8   1 4306.13  146.96
 -16  -8   2   40.30   50.25
 -16  -8   3  406.23   64.36
 -16  -8   4 1462.53   79.58
 -16  -8   5  211.91   23.23
 -16  -8   6  520.61   35.10
 -16  -8   7 4743.59  256.77
 -16  -8   8 3710.25  101.24
 -16  -8   9   90.04   31.14
 -16  -8  10  914.98   81.82
 -16  -8  11  374.85   39.18
 -16  -8  12  245.31   34.79
 -16  -8  13    6.61   24.57
 -16  -8  14  429.04   32.42
 -16  -8  15  378.68   48.41
 -16  -7   1 2632.12   94.87
 -16  -7   2  338.14   31.78
 -16  -7   3  105.87   35.61
 -16  -7   4  111.05   28.86
 -16  -7   5  300.48   58.04
 -16  -7   6  357.00   42.73
 -16  -7   7   54.64   26.12
 -16  -7   8   29.54   20.12
 -16  -7   9  137.91   47.06
 -16  -7  10  474.04   60.32
 -16  -7  11   30.15   28.31
 -16  -7  12 2060.95   86.26
 -16  -7  13   26.17   18.23
 -16  -7  14   56.19   16.92
 -16  -7  15   23.80   24.33
 -16  -6   1 2579.85  120.43
 -16  -6   2  328.46   33.60
 -16  -6   3 4234.81  255.42
 -16  -6   4   30.71   32.53
 -16  -6   5  305.61   57.03
 -16  -6   6  313.57   41.16
 -16  -6   7 1220.22   46.52
 -16  -6   8 1802.58   52.13
 -16  -6   9  411.84   35.76
 -16  -6  10 1940.59   86.24
 -16  -6  11    4.24   21.32
 -16  -6  12  745.91   54.75
 -16  -6  13  280.92   33.32
 -16  -6  14    4.02   14.99
 -16  -6  15  119.28   34.00
 -16  -5   1  791.46   68.17
 -16  -5   2  596.93   58.84
 -16  -5   3  319.64   94.22
 -16  -5   4  544.32   46.69
 -16  -5   5    9.80   24.23
 -16  -5   6  471.10   36.49
 -16  -5   7 3238.35   99.61
 -16  -5   8    5.02   21.04
 -16  -5   9  744.47   63.82
 -16  -5  10 1165.26   61.90
 -16  -5  11   11.43   21.97
 -16  -5  12    0.09   21.87
 -16  -5  13  159.90   24.23
 -16  -5  14  191.52   45.69
 -16  -5  15  114.46   31.65
 -16  -5  16    6.64   21.08
 -16  -4   1   26.00   30.78
 -16  -4   2 8019.78  415.09
 -16  -4   313331.76  245.23
 -16  -4   4   90.80   30.54
 -16  -4   5  149.67   26.28
 -16  -4   6   42.66   23.24
 -16  -4   7   24.34   26.95
 -16  -4   8   28.13   21.64
 -16  -4   9  631.88   53.57
 -16  -4  10   10.84   17.39
 -16  -4  11  558.50   41.09
 -16  -4  12  187.49   29.87
 -16  -4  13    0.65   28.87
 -16  -4  14  120.07   28.75
 -16  -4  15 1501.82   89.70
 -16  -4  16    9.63   20.07
 -16  -3   1 7415.80  186.97
 -16  -3   2  574.33   49.01
 -16  -3   3  149.25   39.96
 -16  -3   4    5.71   25.19
 -16  -3   5 1900.97   62.86
 -16  -3   6 1471.59   80.23
 -16  -3   7  175.15   19.86
 -16  -3   8   73.19   21.31
 -16  -3   9   73.37   18.57
 -16  -3  10    5.79   19.39
 -16  -3  11    7.34   16.00
 -16  -3  12  288.97   45.57
 -16  -3  13   26.57   31.90
 -16  -3  14   63.08   37.49
 -16  -3  15    0.27   27.35
 -16  -3  16   41.57   23.05
 -16  -2   1    0.51   30.56
 -16  -2   2 2259.65   88.37
 -16  -2   3 4422.62  116.96
 -16  -2   4 1823.73   45.01
 -16  -2   5 5096.69  109.30
 -16  -2   6   38.59   20.27
 -16  -2   7    0.02   22.15
 -16  -2   8  177.83   34.10
 -16  -2   9  552.57   27.49
 -16  -2  10   12.21   21.09
 -16  -2  11  341.97   38.07
 -16  -2  12   37.08   33.72
 -16  -2  13   35.28   29.24
 -16  -2  14    7.58   26.74
 -16  -2  15   39.74   26.44
 -16  -2  16   75.00   24.26
 -16  -1   1  499.46   34.42
 -16  -1   2 1802.95   74.62
 -16  -1   3 2143.03   60.84
 -16  -1   425304.39  207.43
 -16  -1   5 2734.86   68.37
 -16  -1   6  596.57   52.12
 -16  -1   7    2.46   19.25
 -16  -1   8    1.01   20.63
 -16  -1   9  407.12   29.26
 -16  -1  10 3161.08  124.10
 -16  -1  11  248.44   44.32
 -16  -1  12 1322.98   65.81
 -16  -1  13    1.42   33.41
 -16  -1  14   36.13   32.56
 -16  -1  15  364.27   55.76
 -16  -1  16   23.38   21.91
 -16   0   1 7207.06  154.77
 -16   0   2  243.79   39.11
 -16   0   3 1229.13   49.05
 -16   0   4 2340.08   95.41
 -16   0   5    0.03   16.57
 -16   0   6 1815.04   62.61
 -16   0   7  326.37   21.61
 -16   0   8  357.79   31.52
 -16   0   9  565.44   36.74
 -16   0  10   13.35   24.63
 -16   0  11  353.10   61.14
 -16   0  12  320.27   34.66
 -16   0  13   69.67   37.03
 -16   0  14  764.38   78.51
 -16   0  15  817.83   60.21
 -16   0  16 1004.15   57.39
 -16   1   124126.51  246.86
 -16   1   2   59.48   27.09
 -16   1   3 1949.89   63.14
 -16   1   4 7672.31  142.27
 -16   1   5 1860.65   56.86
 -16   1   6 3099.23   71.01
 -16   1   7  261.98   30.75
 -16   1   8  470.31   37.20
 -16   1   9   54.62   28.29
 -16   1  10   76.49   31.59
 -16   1  11   46.14   37.46
 -16   1  12    7.26   20.56
 -16   1  13  970.50   77.05
 -16   1  14   37.68   31.82
 -16   1  15   27.53   27.98
 -16   2   1 5875.79  186.73
 -16   2   2  261.77   40.38
 -16   2   3 6614.35  175.91
 -16   2   4 5743.29  131.62
 -16   2   5 2674.34   64.87
 -16   2   6  748.94   52.09
 -16   2   7  494.75   41.97
 -16   2   8  413.38   51.51
 -16   2   9   69.79   34.64
 -16   2  10    0.07   66.78
 -16   2  11   63.65   23.90
 -16   2  12   11.86   45.14
 -16   2  13  381.66   34.40
 -16   3   1   19.87   36.49
 -16   3   2 3105.13  115.95
 -16   3   3   97.44   39.69
 -16   3   4 6203.55  173.83
 -16   3   5  150.93   32.67
 -16   3   6    7.01   34.46
 -16   3   7 1777.14   64.70
 -16   3   8  255.22   49.55
 -16   3   9  131.15   59.10
 -16   3  10   44.19   40.00
 -16   3  11  309.56   47.63
 -16   3  12  267.19   43.03
 -16   3  13   33.39   26.44
 -16   4   1    0.24   42.03
 -16   4   2 2803.63  127.73
 -16   4   3 1998.98   97.36
 -16   4   4  746.93   53.14
 -16   4   5 2828.26  119.22
 -16   4   6   23.03   55.08
 -16   4   7   58.17   31.39
 -16   4   8 1373.25  103.30
 -16   4   9   10.33   42.51
 -16   4  10  564.48   70.41
 -16   4  11   56.97   29.79
 -16   4  12    2.80   27.92
 -16   4  13  498.67   48.42
 -16   5   1 1722.57   90.53
 -16   5   2 1451.57  118.39
 -16   5   3  174.34   44.93
 -16   5   4 2590.99  102.27
 -16   5   5  107.81   37.41
 -16   5   6  278.24   35.26
 -16   5   7 1959.66  112.88
 -16   5   8  185.53   43.82
 -16   5   9 1628.88  115.05
 -16   5  10  811.84   87.79
 -16   5  11  217.26   46.38
 -16   5  12 1159.19   83.04
 -16   5  13   24.20   25.86
 -16   6   110297.60  818.15
 -16   6   2  340.59   46.27
 -16   6   3 1596.20   93.36
 -16   6   4 1665.40  127.38
 -16   6   5 3565.66  179.61
 -16   6   6 1043.14   89.59
 -16   6   7   19.27   49.12
 -16   6   8 1707.66  114.87
 -16   6   9    1.00   39.44
 -16   6  10  175.47   42.44
 -16   6  11  445.17   56.32
 -16   6  12   32.86   24.76
 -16   6  13  246.83   31.44
 -16   7   1 1316.01  203.00
 -16   7   2 2473.87  177.10
 -16   7   3 2064.67  108.21
 -16   7   4   23.56   30.85
 -16   7   5   69.81   31.64
 -16   7   6   11.63   30.31
 -16   7   7  358.38   83.64
 -16   7   8    1.02   42.94
 -16   7   9  107.16   32.14
 -16   7  10  627.57   65.15
 -16   7  11  224.06   44.42
 -16   7  12  225.95   37.10
 -16   8   1 1102.53   85.26
 -16   8   2    5.35   30.57
 -16   8   3   87.12   35.38
 -16   8   4  293.36   40.86
 -16   8   5   50.06   31.98
 -16   8   6   94.26   40.70
 -16   8   7  768.85   86.21
 -16   8   8  521.86   70.79
 -16   8   9   32.60   31.60
 -16   8  10    6.14   29.75
 -16   8  11  256.27   34.67
 -16   8  12    2.65   23.76
 -16   9   1   58.09   29.88
 -16   9   2  113.47   29.78
 -16   9   3 1414.37   87.09
 -16   9   4  510.06   44.31
 -16   9   5   29.08   26.88
 -16   9   6  118.25   43.82
 -16   9   7   18.56   38.72
 -16   9   8  315.79   50.12
 -16   9   9  113.80   39.66
 -16   9  10  332.11   44.44
 -16   9  11   97.93   23.78
 -16  10   1 2084.38   97.54
 -16  10   2  588.82   53.39
 -16  10   3    7.09   26.76
 -16  10   4  110.27   31.29
 -16  10   5    1.17   25.66
 -16  10   6    0.15   35.00
 -16  10   7 1208.70   89.64
 -16  10   8   58.24   34.73
 -16  10   9  944.06   77.17
 -16  10  10   72.44   26.52
 -16  10  11   90.19   27.39
 -16  11   1  100.42   32.62
 -16  11   2  559.10   56.80
 -16  11   3  193.69   32.84
 -16  11   4  175.33   30.05
 -16  11   5    2.41   32.18
 -16  11   6   37.31   38.33
 -16  11   7   10.90   33.88
 -16  11   8   39.48   28.08
 -16  11   9  102.98   38.61
 -16  11  10   32.47   24.87
 -16  12   1  196.37   29.75
 -16  12   2    6.48   22.78
 -16  12   3  980.91   62.83
 -16  12   4   16.78   31.42
 -16  12   5  824.12   71.20
 -16  12   6    1.13   37.19
 -16  12   7  278.79   38.06
 -16  12   8  752.26   61.50
 -16  12   9  638.46   53.90
 -16  13   1  133.15   24.88
 -16  13   2   23.46   28.88
 -16  13   3  880.18   75.04
 -16  13   4  721.37   60.68
 -16  13   5   25.05   25.36
 -16  13   6  177.37   33.71
 -16  13   7   26.62   23.88
 -16  14   1 2460.49   69.83
 -16  14   2  166.45   35.67
 -16  14   3    8.69   23.89
 -16  14   4  978.14   58.73
 -16  14   5  562.27   48.15
 -15 -24   1    8.76   27.23
 -15 -24   2  412.81   44.90
 -15 -23   1  144.95   43.27
 -15 -23   2   35.40   26.96
 -15 -23   3    4.60   25.85
 -15 -23   4   24.38   26.11
 -15 -22   1 2865.84  128.47
 -15 -22   2   13.08   36.37
 -15 -22   3  235.70   45.24
 -15 -22   4  396.14   48.09
 -15 -22   5   65.63   31.48
 -15 -21   1  569.11   75.59
 -15 -21   2  801.05   76.45
 -15 -21   3    5.51   17.99
 -15 -21   4  237.98   35.67
 -15 -21   5    0.08   18.40
 -15 -21   6  398.96   28.97
 -15 -21   7   62.86   27.98
 -15 -20   1  899.41   50.57
 -15 -20   2  310.97   50.91
 -15 -20   3  169.70   44.36
 -15 -20   4   16.41   33.43
 -15 -20   5   73.44   32.05
 -15 -20   6    2.40   36.63
 -15 -20   7    7.71   52.04
 -15 -20   8   12.81   34.80
 -15 -19   1  169.79   56.73
 -15 -19   2  894.49   78.91
 -15 -19   3 4299.96  166.63
 -15 -19   4   90.22   46.88
 -15 -19   5  570.76   67.09
 -15 -19   6    0.13   28.04
 -15 -19   7  718.08   41.21
 -15 -19   8    0.01   34.86
 -15 -19   9  258.79   39.86
 -15 -18   1 1984.85  107.40
 -15 -18   2 2678.45  151.44
 -15 -18   3 4824.30  194.31
 -15 -18   4 1595.14  106.16
 -15 -18   5    8.31   40.14
 -15 -18   6 1438.14   91.24
 -15 -18   7  674.32   44.43
 -15 -18   8    3.21   18.21
 -15 -18   9  164.17   25.85
 -15 -18  10  575.18   46.34
 -15 -17   1   63.99   46.24
 -15 -17   2  679.61   98.27
 -15 -17   3  747.94   85.13
 -15 -17   4 9390.46  258.47
 -15 -17   5 3174.75  162.71
 -15 -17   6 1431.85   84.92
 -15 -17   7  601.28  123.04
 -15 -17   8 1079.87   60.67
 -15 -17   9  706.26   43.50
 -15 -17  10 2034.90   96.69
 -15 -17  11  321.19   39.19
 -15 -16   1   34.27   45.84
 -15 -16   2 2304.17  153.88
 -15 -16   3  811.95   60.50
 -15 -16   4 4753.86  199.69
 -15 -16   5 1245.61  107.40
 -15 -16   6   59.79   26.87
 -15 -16   7   65.14   35.02
 -15 -16   8  369.14   42.05
 -15 -16   9  373.17   35.50
 -15 -16  10    6.50   29.12
 -15 -16  11  806.74   71.67
 -15 -16  12    5.65   21.13
 -15 -15   1 3130.55  198.87
 -15 -15   2 5348.17  210.91
 -15 -15   3 3977.80  450.63
 -15 -15   4 7710.97  231.29
 -15 -15   5   85.86   53.98
 -15 -15   6  987.12   57.06
 -15 -15   7 1209.79   70.49
 -15 -15   8  124.44   30.84
 -15 -15   9    5.82   35.84
 -15 -15  10   10.27   29.98
 -15 -15  11  324.39   56.75
 -15 -15  12   78.34   30.76
 -15 -15  13  275.64   41.06
 -15 -14   1 4400.84  200.33
 -15 -14   2 6669.61  192.29
 -15 -14   3  434.46   44.15
 -15 -14   4  467.22   45.05
 -15 -14   5 1545.72   94.15
 -15 -14   6 1349.95   61.22
 -15 -14   7   68.78   25.67
 -15 -14   8  499.95   44.42
 -15 -14   9  446.75   57.32
 -15 -14  10   97.16   29.34
 -15 -14  11    0.45   28.33
 -15 -14  12  840.44   69.67
 -15 -14  13   24.84   22.61
 -15 -14  14   17.05   22.61
 -15 -13   1 3102.52  174.17
 -15 -13   2 6236.08  204.17
 -15 -13   3 7319.70  239.38
 -15 -13   4  345.78   39.01
 -15 -13   5 2879.76   81.68
 -15 -13   6 7264.34  230.91
 -15 -13   7  124.24   30.30
 -15 -13   8    3.08   36.65
 -15 -13   9  894.67   81.49
 -15 -13  10   12.76   32.91
 -15 -13  11  830.86   92.67
 -15 -13  12  106.05   37.91
 -15 -13  13   95.61   38.67
 -15 -13  14    4.81   23.50
 -15 -12   1 4001.21  151.19
 -15 -12   2 2538.18  114.98
 -15 -12   3  100.16   58.57
 -15 -12   4 1099.04   56.81
 -15 -12   5    0.06   21.06
 -15 -12   6  866.99  102.49
 -15 -12   7   42.92   45.21
 -15 -12   8  594.31   75.34
 -15 -12   9 2244.52  133.50
 -15 -12  10 1389.59  100.60
 -15 -12  11  510.69   63.41
 -15 -12  12 1466.58   95.34
 -15 -12  13   74.21   30.85
 -15 -12  14   71.29   40.36
 -15 -12  15   20.96   20.61
 -15 -11   1  649.78   58.40
 -15 -11   2   32.32   20.27
 -15 -11   3 3423.28   77.70
 -15 -11   4 1311.55   38.08
 -15 -11   5 1523.53   70.48
 -15 -11   6 7485.37  222.53
 -15 -11   7 1044.32  100.50
 -15 -11   8  561.50   69.67
 -15 -11   9  203.72   46.60
 -15 -11  10    6.30   35.00
 -15 -11  11  133.53   46.28
 -15 -11  12  105.35   40.87
 -15 -11  13  471.79   55.93
 -15 -11  14   22.72   29.86
 -15 -11  15   65.03   31.56
 -15 -10   1  454.71   51.52
 -15 -10   2  248.79   37.42
 -15 -10   3  270.34   41.46
 -15 -10   4 1467.59   83.06
 -15 -10   5 2191.79   90.26
 -15 -10   6  205.18   43.73
 -15 -10   7   20.27   29.20
 -15 -10   8   54.11   39.07
 -15 -10   9 1504.25  109.66
 -15 -10  10    2.90   38.63
 -15 -10  11    1.43   36.60
 -15 -10  12   32.45   37.64
 -15 -10  13   59.41   37.19
 -15 -10  14 1346.36   76.91
 -15 -10  15   28.96   16.82
 -15 -10  16   30.02   23.22
 -15  -9   1 3873.25  135.16
 -15  -9   2  844.54   41.68
 -15  -9   3 1166.97   65.02
 -15  -9   4 2401.51   97.09
 -15  -9   5 1998.14   90.60
 -15  -9   6 8056.40  152.81
 -15  -9   7   99.73   47.06
 -15  -9   8  189.11   36.42
 -15  -9   9   87.89   59.55
 -15  -9  10   13.34   41.02
 -15  -9  11 3420.87  162.19
 -15  -9  12  486.14   60.64
 -15  -9  13  758.25   66.32
 -15  -9  14   46.02   33.97
 -15  -9  15   38.06   31.17
 -15  -9  16   65.90   22.50
 -15  -8   1  718.82   70.87
 -15  -8   2  707.44   56.51
 -15  -8   3 2300.09  107.19
 -15  -8   4  239.18   43.35
 -15  -8   5  890.18   54.60
 -15  -8   6  788.15   66.16
 -15  -8   7 3539.51   82.02
 -15  -8   8  831.06   61.41
 -15  -8   9 2043.23  148.47
 -15  -8  10  484.81   75.83
 -15  -8  11  819.54   85.03
 -15  -8  12  242.46   55.29
 -15  -8  13  331.61   62.19
 -15  -8  14   86.11   21.90
 -15  -8  15   69.07   22.27
 -15  -8  16  291.80   32.30
 -15  -7   1  132.77   41.60
 -15  -7   2  853.07   56.39
 -15  -7   3 1723.69  128.14
 -15  -7   4 2254.40  120.53
 -15  -7   5   54.34   32.84
 -15  -7   6    8.13   25.04
 -15  -7   7 1809.60   97.26
 -15  -7   8  243.85   26.02
 -15  -7   9   26.52   40.30
 -15  -7  10  282.89   50.69
 -15  -7  11   14.04   37.59
 -15  -7  12  138.77   41.01
 -15  -7  13   16.61   38.31
 -15  -7  14  897.06   45.36
 -15  -7  15  106.16   22.60
 -15  -7  16  379.43   47.50
 -15  -7  17    1.46   21.04
 -15  -6   1 3243.20  190.92
 -15  -6   2  111.02   60.78
 -15  -6   3  976.59   56.57
 -15  -6   4  298.96   34.99
 -15  -6   5 3404.83   83.74
 -15  -6   6  808.55   56.15
 -15  -6   7 3747.63  133.86
 -15  -6   8  160.15   51.96
 -15  -6   9  457.10   37.39
 -15  -6  10    1.69   34.33
 -15  -6  11  302.65   66.87
 -15  -6  12 1394.15  117.33
 -15  -6  13   21.50   26.14
 -15  -6  14    3.99   20.45
 -15  -6  15  565.41   35.17
 -15  -6  16  125.33   40.72
 -15  -6  17   80.76   22.94
 -15  -5   1 1796.58  106.36
 -15  -5   2   70.86   32.08
 -15  -5   3  385.53   37.71
 -15  -5   4  462.60   33.35
 -15  -5   5 5161.30  146.55
 -15  -5   6 1153.16   53.57
 -15  -5   7 1364.49   60.07
 -15  -5   8  246.65   27.46
 -15  -5   9 2747.62   85.10
 -15  -5  10 2161.20   88.04
 -15  -5  11   53.29   25.94
 -15  -5  12  177.33   39.84
 -15  -5  13    3.60   22.99
 -15  -5  14  402.11   34.80
 -15  -5  15   21.22   34.15
 -15  -5  16  965.98   70.84
 -15  -5  17  641.74   53.99
 -15  -4   1 1819.95   81.33
 -15  -4   2  762.11   56.45
 -15  -4   3  407.42   49.51
 -15  -4   4 2867.98   70.88
 -15  -4   5 2636.58   43.63
 -15  -4   6 3894.93   95.06
 -15  -4   7 1180.89   40.37
 -15  -4   8   82.47   22.85
 -15  -4   9 5201.95  124.07
 -15  -4  10 1094.48   69.14
 -15  -4  11    0.81   23.88
 -15  -4  12    0.04   23.39
 -15  -4  13  182.57   31.40
 -15  -4  14  196.03   50.96
 -15  -4  15   56.75   34.34
 -15  -4  16    7.38   26.64
 -15  -4  17   86.73   28.07
 -15  -3   1   20.22   29.14
 -15  -3   2   33.52   30.83
 -15  -3   3  694.42   54.70
 -15  -3   4  157.97   23.85
 -15  -3   5  835.85   33.52
 -15  -3   611631.31  220.42
 -15  -3   7 8140.62  219.27
 -15  -3   8 5504.18  109.92
 -15  -3   9  518.92   30.60
 -15  -3  10 1124.05   68.02
 -15  -3  11 1482.73   69.21
 -15  -3  12  422.27   51.79
 -15  -3  13   77.68   39.33
 -15  -3  14   39.31   33.11
 -15  -3  15  256.79   50.39
 -15  -3  16  226.48   42.96
 -15  -3  17   16.84   22.96
 -15  -2   1 2186.59   72.07
 -15  -2   2   13.79   21.87
 -15  -2   3  548.36   31.92
 -15  -2   4 6492.66  130.65
 -15  -2   5   22.03   35.37
 -15  -2   614655.16  177.44
 -15  -2   7 2058.48   85.35
 -15  -2   8 3750.74   64.23
 -15  -2   9   18.25   22.44
 -15  -2  10 8740.43  150.96
 -15  -2  11 1744.82   58.21
 -15  -2  12   17.36   38.41
 -15  -2  13   82.67   48.86
 -15  -2  14  249.76   44.98
 -15  -2  15  335.63   59.42
 -15  -2  16  174.23   37.24
 -15  -2  17    1.49   26.80
 -15  -1   1 5146.40  124.46
 -15  -1   2 1477.71   60.71
 -15  -1   3 2615.95   68.25
 -15  -1   4  876.80   53.15
 -15  -1   5   96.17   33.10
 -15  -1   6 4694.01   65.42
 -15  -1   7  889.62   34.05
 -15  -1   8 3212.20   94.61
 -15  -1   9 1140.40   60.93
 -15  -1  10  453.72   40.63
 -15  -1  11  231.32   37.51
 -15  -1  12    0.03   24.09
 -15  -1  13 1304.64   85.95
 -15  -1  14   39.37   33.00
 -15  -1  15    2.64   29.09
 -15  -1  16  150.15   39.38
 -15  -1  17   84.23   27.64
 -15   0   1 4340.45  112.00
 -15   0   2 1457.09   68.21
 -15   0   3 1828.94   50.24
 -15   0   4 9710.32  133.29
 -15   0   5 2611.73   51.92
 -15   0   613746.83  116.81
 -15   0   7   19.82   14.71
 -15   0   8  803.27   36.37
 -15   0   9 1013.81   32.86
 -15   0  10   17.68   21.82
 -15   0  11   47.93   30.83
 -15   0  12   73.70   30.80
 -15   0  13  585.01   48.00
 -15   0  14  138.61   31.34
 -15   0  15   52.78   32.18
 -15   0  16  321.44   54.01
 -15   0  17   80.18   29.92
 -15   1   1  430.35   30.88
 -15   1   2   84.88   22.42
 -15   1   3    0.06   18.03
 -15   1   4  841.60   43.29
 -15   1   5 3392.88   76.94
 -15   1   6  468.50   29.32
 -15   1   7  263.83   18.94
 -15   1   8 1116.20   51.55
 -15   1   9 2880.60   85.04
 -15   1  10  981.57   60.87
 -15   1  11  375.20   46.00
 -15   1  12  960.23   38.30
 -15   1  13   41.87   28.97
 -15   1  14  163.41   25.02
 -15   1  15   12.24   17.18
 -15   1  16   66.85   29.36
 -15   1  17  156.47   33.79
 -15   2   1  403.11   36.43
 -15   2   2    4.03   32.62
 -15   2   3 7948.39  111.84
 -15   2   4  927.08   57.43
 -15   2   5  235.71   18.65
 -15   2   6 2266.45   67.01
 -15   2   7  172.14   21.70
 -15   2   8 1250.40   61.06
 -15   2   9  242.59   35.34
 -15   2  10  256.14   28.93
 -15   2  11   97.83   50.12
 -15   2  12  592.39   46.61
 -15   2  13  299.25   21.09
 -15   2  14  192.16   26.19
 -15   2  15  113.68   25.69
 -15   2  16  362.86   51.39
 -15   3   1  904.54   87.10
 -15   3   2 7162.15  185.70
 -15   3   3  172.35   31.14
 -15   3   4 1037.90   75.01
 -15   3   5 2213.57   70.43
 -15   3   611667.89  176.14
 -15   3   7    0.96   32.33
 -15   3   8 1661.89   62.67
 -15   3   9 5571.83  136.28
 -15   3  10   91.39   32.48
 -15   3  11  280.89   29.32
 -15   3  12  146.21   28.46
 -15   3  13   59.06   21.13
 -15   3  14  140.29   25.49
 -15   4   1 1828.84  110.15
 -15   4   2   50.47   69.83
 -15   4   3  261.71   55.12
 -15   4   412640.40  481.15
 -15   4   5   71.41   27.30
 -15   4   6  436.61   48.98
 -15   4   7 2043.13   90.48
 -15   4   8  385.82   42.93
 -15   4   9  280.79   37.79
 -15   4  10   27.90   28.21
 -15   4  11  366.33   47.89
 -15   4  12 1009.81   51.06
 -15   4  13   14.63   23.42
 -15   4  14  256.09   25.20
 -15   5   1 3326.64  141.13
 -15   5   2 3716.25  114.65
 -15   5   3  632.01   85.61
 -15   5   4  643.80   46.32
 -15   5   5 1125.41   78.20
 -15   5   6   39.35   36.04
 -15   5   7  572.36  111.10
 -15   5   8 1488.01  144.02
 -15   5   9 1417.52  117.41
 -15   5  10 1015.21   84.16
 -15   5  11  934.70   90.60
 -15   5  12  288.24   50.62
 -15   5  13   93.52   36.11
 -15   5  14  183.19   33.93
 -15   6   1  109.60   36.86
 -15   6   2 1891.10  105.84
 -15   6   3  682.27   48.30
 -15   6   4 8926.92  209.90
 -15   6   5 4930.21  144.29
 -15   6   6   99.35   41.62
 -15   6   7   23.80   32.92
 -15   6   8 1902.10  123.39
 -15   6   9   44.66   45.05
 -15   6  10  619.95   77.63
 -15   6  11  353.82   49.08
 -15   6  12  344.55   54.13
 -15   6  13  958.65   66.34
 -15   6  14   54.63   23.90
 -15   7   1 2984.84  103.70
 -15   7   2  352.40   46.39
 -15   7   3 3076.27  111.77
 -15   7   4    0.15   31.95
 -15   7   5  554.40   53.30
 -15   7   6    0.86   34.78
 -15   7   7   71.90   35.22
 -15   7   8  897.24  102.49
 -15   7   9  284.87   58.71
 -15   7  10    5.89   37.98
 -15   7  11   39.36   38.40
 -15   7  12  861.85   64.61
 -15   7  13   11.83   27.41
 -15   7  14    1.11   26.22
 -15   8   1 3878.81  124.69
 -15   8   2 1091.84   77.07
 -15   8   3   31.02   34.40
 -15   8   4    3.70   36.63
 -15   8   5  672.97   78.85
 -15   8   6  245.29   35.17
 -15   8   7    2.30   33.56
 -15   8   8  304.45   54.36
 -15   8   9   40.70   37.24
 -15   8  10 1209.84   92.14
 -15   8  11    0.03   29.68
 -15   8  12   92.07   26.51
 -15   8  13   80.85   25.78
 -15   9   1  234.76   40.79
 -15   9   2   87.38   31.89
 -15   9   3   35.27   33.94
 -15   9   4  133.25   44.23
 -15   9   5  160.31   37.52
 -15   9   6  203.95   48.09
 -15   9   7  449.44   78.94
 -15   9   8  227.84   55.28
 -15   9   9  333.37   49.19
 -15   9  10  107.59   38.69
 -15   9  11    5.49   29.43
 -15   9  12  308.63   46.58
 -15   9  13  375.88   38.76
 -15  10   1  429.76   41.91
 -15  10   2   13.12   40.48
 -15  10   3  243.93   34.52
 -15  10   4  516.68   47.69
 -15  10   5    0.91   30.36
 -15  10   6    1.41   30.75
 -15  10   7 3414.21  153.47
 -15  10   8  241.36   52.49
 -15  10   9   35.26   38.48
 -15  10  10  483.70   67.48
 -15  10  11    1.39   29.91
 -15  10  12   15.46   26.79
 -15  11   1   77.02   26.74
 -15  11   2  185.19   30.13
 -15  11   3    8.33   27.78
 -15  11   4    2.59   29.19
 -15  11   5    1.72   24.88
 -15  11   6    4.82   33.43
 -15  11   7  478.73   63.05
 -15  11   8   21.59   32.98
 -15  11   9  110.84   38.39
 -15  11  10 2053.33  111.78
 -15  11  11  325.84   51.89
 -15  11  12  218.02   37.66
 -15  12   1 1945.55   94.49
 -15  12   2   27.42   25.76
 -15  12   3   88.12   25.96
 -15  12   4   26.09   24.56
 -15  12   5    0.48   32.64
 -15  12   6    5.86   31.53
 -15  12   7 1845.39  102.60
 -15  12   8  267.48   46.78
 -15  12   9   85.73   34.52
 -15  12  10  359.67   48.25
 -15  12  11  217.63   30.27
 -15  13   1   93.49   27.35
 -15  13   2   19.47   26.45
 -15  13   3  843.45   54.69
 -15  13   4   25.03   24.63
 -15  13   5  717.05   80.30
 -15  13   6  469.48   60.75
 -15  13   7   41.49   31.54
 -15  13   8 1452.29   95.58
 -15  13   9  234.37   45.20
 -15  13  10  432.23   45.32
 -15  14   1 1103.51   59.52
 -15  14   2  935.84   54.60
 -15  14   3  414.93   36.98
 -15  14   4   19.50   29.22
 -15  14   5    0.00   29.49
 -15  14   6   30.89   28.12
 -15  14   7  417.00   49.73
 -15  14   8  258.82   31.62
 -15  15   1  727.73   42.31
 -15  15   2   92.87   31.41
 -15  15   3  759.75   59.11
 -15  15   4   91.86   26.14
 -15  15   5    0.09   25.82
 -15  15   6   96.07   30.19
 -14 -25   1  476.35   53.34
 -14 -24   1    0.29   28.97
 -14 -24   2    5.71   29.25
 -14 -24   3    0.08   27.59
 -14 -24   4  103.74   33.32
 -14 -23   1  451.71   67.18
 -14 -23   2  148.78   45.98
 -14 -23   3   42.69   26.60
 -14 -23   4    2.02   25.83
 -14 -23   5    0.09   22.58
 -14 -22   1  298.89   68.01
 -14 -22   2  193.82   40.48
 -14 -22   3  251.22   47.14
 -14 -22   4    1.88   29.21
 -14 -22   5  360.91   44.35
 -14 -22   6   14.75   26.40
 -14 -22   7  144.62   32.65
 -14 -21   1 2003.02  132.52
 -14 -21   2  117.46   46.65
 -14 -21   3  996.68   86.71
 -14 -21   4  765.33   77.47
 -14 -21   5  300.88   51.21
 -14 -21   6    0.69   32.25
 -14 -21   7    0.36   25.01
 -14 -21   8    0.85   20.84
 -14 -20   1 1116.80  108.57
 -14 -20   2 2803.60  148.16
 -14 -20   3    2.21   39.80
 -14 -20   4   64.40   38.27
 -14 -20   5  116.68   33.92
 -14 -20   6   84.17   31.03
 -14 -20   7   22.25   30.34
 -14 -20   8   13.40   21.35
 -14 -20   9   20.51   15.43
 -14 -19   1 2087.75  154.44
 -14 -19   2  642.64  101.06
 -14 -19   3 2745.80  156.38
 -14 -19   4  507.52   80.09
 -14 -19   5  479.61   57.44
 -14 -19   6   66.23   36.30
 -14 -19   7  462.47   61.02
 -14 -19   8    0.42   31.64
 -14 -19   9   58.89   18.80
 -14 -19  10   56.39   18.09
 -14 -19  11   74.41   26.17
 -14 -18   1  228.04   60.31
 -14 -18   2  671.80   98.65
 -14 -18   3  802.61   73.92
 -14 -18   4 1172.43  100.29
 -14 -18   5 4288.29  174.13
 -14 -18   6  186.81   52.19
 -14 -18   7  119.08   34.77
 -14 -18   8   86.50   38.46
 -14 -18   9  481.08   35.37
 -14 -18  10  219.94   26.92
 -14 -18  11    0.00   14.83
 -14 -18  12  158.74   30.67
 -14 -17   1 1621.41  148.97
 -14 -17   2  741.92   77.87
 -14 -17   3  889.36   74.21
 -14 -17   4   67.72   67.69
 -14 -17   5  444.06   85.38
 -14 -17   6 1518.18   92.02
 -14 -17   7    3.19   32.39
 -14 -17   8   11.61   38.92
 -14 -17   9  566.73   50.30
 -14 -17  10  136.09   20.19
 -14 -17  11   38.01   18.41
 -14 -17  12   47.54   24.51
 -14 -17  13    3.02   19.94
 -14 -16   1  349.75   58.37
 -14 -16   2   99.22   51.20
 -14 -16   3 2887.99  158.99
 -14 -16   4 3537.24  145.12
 -14 -16   5 4150.56  209.21
 -14 -16   6  562.04   63.20
 -14 -16   7  110.14   42.65
 -14 -16   8   59.11   41.68
 -14 -16   9   41.49   23.65
 -14 -16  10  540.94   38.30
 -14 -16  11  112.30   28.61
 -14 -16  12   93.76   39.79
 -14 -16  13   46.76   24.18
 -14 -15   1 1635.04  135.41
 -14 -15   2 1560.33  117.64
 -14 -15   3   61.06   49.44
 -14 -15   4 4337.88  178.81
 -14 -15   5 7575.40  211.92
 -14 -15   6   21.94   36.07
 -14 -15   7   55.73   35.63
 -14 -15   8  109.69   33.55
 -14 -15   9 1169.69   57.04
 -14 -15  10   25.98   19.48
 -14 -15  11   67.42   37.37
 -14 -15  12  210.03   45.74
 -14 -15  13    2.77   28.96
 -14 -15  14  117.58   35.13
 -14 -14   1 3143.06  117.75
 -14 -14   2 8435.99  288.84
 -14 -14   3 1776.67  106.07
 -14 -14   4   54.52   27.92
 -14 -14   525850.19  425.45
 -14 -14   6 5065.98  172.60
 -14 -14   7  440.65   66.01
 -14 -14   8 2268.49   88.57
 -14 -14   9 2700.25   88.76
 -14 -14  10   14.33   57.23
 -14 -14  11   99.31   37.28
 -14 -14  12  488.62   56.45
 -14 -14  13    1.64   30.59
 -14 -14  14  222.05   39.28
 -14 -14  15  553.62   46.73
 -14 -13   1  260.47   78.66
 -14 -13   2 1965.33   97.20
 -14 -13   3 6812.32  202.70
 -14 -13   4  821.82   83.82
 -14 -13   5  357.96   48.72
 -14 -13   6 3053.46  137.31
 -14 -13   7 3496.33  165.25
 -14 -13   8  384.23   29.37
 -14 -13   9 1133.06   66.49
 -14 -13  10   52.65   42.25
 -14 -13  11    1.79   36.66
 -14 -13  12  527.52   75.45
 -14 -13  13    4.97   29.38
 -14 -13  14  492.25   60.82
 -14 -13  15   75.72   36.66
 -14 -12   1    1.99   36.60
 -14 -12   2 8390.64  383.15
 -14 -12   3 4896.74  331.18
 -14 -12   4  755.26   62.70
 -14 -12   5 3413.59   92.68
 -14 -12   6 3838.51  172.82
 -14 -12   7 2915.08   96.93
 -14 -12   8 4564.26  124.73
 -14 -12   9 3911.19  193.90
 -14 -12  10  151.01   61.06
 -14 -12  11  177.08   50.26
 -14 -12  12  694.75   77.05
 -14 -12  13  764.04   85.34
 -14 -12  14  696.00   73.64
 -14 -12  15 1810.33   97.36
 -14 -12  16  465.21   56.38
 -14 -11   1 8476.47  196.59
 -14 -11   2 2361.35  123.33
 -14 -11   3  541.75   53.80
 -14 -11   4 1092.05   71.80
 -14 -11   5 3869.89  128.42
 -14 -11   6 1048.55   38.30
 -14 -11   7   55.31   52.02
 -14 -11   8  298.49   96.52
 -14 -11   9  333.47   54.74
 -14 -11  10  381.93   58.99
 -14 -11  11   56.22   39.09
 -14 -11  12  239.53   58.49
 -14 -11  13 1131.79   98.41
 -14 -11  14  989.30   89.09
 -14 -11  15  776.39   69.71
 -14 -11  16  799.72   66.77
 -14 -11  17  213.72   31.95
 -14 -10   1 2788.12  103.84
 -14 -10   2 1795.60  107.17
 -14 -10   3  222.68   30.87
 -14 -10   4  236.73   39.78
 -14 -10   5  306.55   38.09
 -14 -10   6  494.92   40.05
 -14 -10   7 3346.63  184.33
 -14 -10   8 3208.06  201.66
 -14 -10   9 2199.82  142.79
 -14 -10  10    1.65   40.02
 -14 -10  11    8.96   41.87
 -14 -10  12  424.89   68.67
 -14 -10  13  118.09   54.21
 -14 -10  14  290.04   51.68
 -14 -10  15   32.09   35.95
 -14 -10  16  259.71   38.86
 -14 -10  17   67.16   28.74
 -14  -9   1 1634.00   72.56
 -14  -9   2   92.36   18.02
 -14  -9   3    1.05   22.71
 -14  -9   4    4.81   20.12
 -14  -9   5   86.63   28.55
 -14  -9   6   89.94   35.45
 -14  -9   7 3794.40  121.18
 -14  -9   8  258.28   39.16
 -14  -9   9  279.48   58.01
 -14  -9  10  752.50   81.81
 -14  -9  11 1065.67  109.31
 -14  -9  12   53.65   38.57
 -14  -9  13  437.91   68.82
 -14  -9  14   35.78   35.94
 -14  -9  15  433.01   64.10
 -14  -9  16  390.97   60.99
 -14  -9  17    3.86   25.12
 -14  -8   1    5.16   24.09
 -14  -8   2    0.21   18.55
 -14  -8   3 4727.56  112.99
 -14  -8   4 2345.71  116.02
 -14  -8   5    0.53   26.38
 -14  -8   6  721.88   55.22
 -14  -8   7 6464.73  144.15
 -14  -8   8  259.05   52.02
 -14  -8   9 6261.73  239.50
 -14  -8  10  103.96   73.79
 -14  -8  11  572.67   77.48
 -14  -8  12    0.54   37.44
 -14  -8  13   62.93   40.37
 -14  -8  14  210.29   66.05
 -14  -8  15  468.17   61.21
 -14  -8  16   10.44   31.23
 -14  -8  17  126.17   30.00
 -14  -8  18   17.30   23.68
 -14  -7   1 5435.87  220.38
 -14  -7   2    3.69   20.31
 -14  -7   3  630.59   38.92
 -14  -7   4  442.26   37.56
 -14  -7   5 1049.45   80.81
 -14  -7   6 2848.06  165.32
 -14  -7   7  464.01   58.29
 -14  -7   8  804.71   24.25
 -14  -7   9 7326.28  240.79
 -14  -7  10  108.76   42.01
 -14  -7  11  368.44   65.84
 -14  -7  12  693.86   84.53
 -14  -7  13 2507.45  132.64
 -14  -7  14 1406.39  113.73
 -14  -7  15   16.90   33.99
 -14  -7  16 1166.44   46.64
 -14  -7  17   15.82   26.82
 -14  -7  18  141.24   29.67
 -14  -6   1 7183.81  265.09
 -14  -6   2  502.67   40.96
 -14  -6   3  189.89   26.15
 -14  -6   4 2133.48   64.20
 -14  -6   5   58.68   23.57
 -14  -6   6  780.90   75.18
 -14  -6   7 4149.26  101.73
 -14  -6   8  109.60   27.03
 -14  -6   9  421.67   81.63
 -14  -6  10  941.90   68.17
 -14  -6  11   55.19   49.44
 -14  -6  12   16.60   38.67
 -14  -6  13  342.09   68.67
 -14  -6  14    9.60   41.48
 -14  -6  15  144.15   48.60
 -14  -6  16  246.69   24.05
 -14  -6  17   36.12   33.86
 -14  -6  18   16.19   23.88
 -14  -5   1 2625.18  120.14
 -14  -5   2  830.58   31.23
 -14  -5   3  315.57   65.92
 -14  -5   4  199.26   27.33
 -14  -5   5   98.49   51.82
 -14  -5   6 1282.73   65.94
 -14  -5   7  877.42  110.84
 -14  -5   825138.43  454.00
 -14  -5   9  311.36   36.38
 -14  -5  10  567.07   33.16
 -14  -5  11  300.46   92.44
 -14  -5  12  211.30   57.73
 -14  -5  13   31.22   40.91
 -14  -5  14   22.93   37.82
 -14  -5  15  311.06   48.36
 -14  -5  16  246.57   54.96
 -14  -5  17   40.92   36.69
 -14  -5  18   23.99   29.13
 -14  -4   1  104.88   44.65
 -14  -4   2  449.70   27.31
 -14  -4   3  691.66   34.33
 -14  -4   4    0.04   35.67
 -14  -4   5 2599.85   90.92
 -14  -4   6 8753.45  186.16
 -14  -4   7    6.38   30.76
 -14  -4   8 2647.11  125.36
 -14  -4   9 5103.31   94.39
 -14  -4  10 6494.31  132.97
 -14  -4  11   73.52   37.05
 -14  -4  12  584.32   89.26
 -14  -4  13   15.35   25.07
 -14  -4  14  137.57   26.51
 -14  -4  15    0.07   41.84
 -14  -4  16   58.28   37.86
 -14  -4  17    3.42   30.26
 -14  -4  18 1640.30   90.39
 -14  -3   1  865.86   86.10
 -14  -3   2 6601.79  117.24
 -14  -3   3  122.38   24.69
 -14  -3   4 2574.63   90.53
 -14  -3   5  373.77   31.06
 -14  -3   6 3130.84   99.05
 -14  -3   7  303.34   65.72
 -14  -3   819043.91  380.90
 -14  -3   9 6167.90  236.49
 -14  -3  10 3955.40  114.32
 -14  -3  11  849.77   35.11
 -14  -3  12  188.56   40.77
 -14  -3  13  273.72   28.76
 -14  -3  14  420.57   80.99
 -14  -3  15   55.19   35.77
 -14  -3  16  301.25   50.82
 -14  -3  17  728.56   77.52
 -14  -3  18   81.43   35.52
 -14  -3  19  275.72   38.41
 -14  -2   110635.51  180.02
 -14  -2   210686.64  119.07
 -14  -2   3 4987.67   88.64
 -14  -2   4 1849.22   40.62
 -14  -2   5 3056.01   75.25
 -14  -2   610552.52  117.89
 -14  -2   7  703.33   23.49
 -14  -2   8  606.06   34.56
 -14  -2   9  832.08   67.63
 -14  -2  10  341.73   41.03
 -14  -2  11  585.58   24.01
 -14  -2  12  114.52   34.55
 -14  -2  13  330.62   25.74
 -14  -2  14  217.98   44.00
 -14  -2  15 1633.57  119.39
 -14  -2  16  153.18   41.99
 -14  -2  17   36.33   33.26
 -14  -2  18   12.34   28.09
 -14  -2  19    4.33   20.00
 -14  -1   114861.52  224.38
 -14  -1   2  123.53   24.89
 -14  -1   3 1550.28   47.36
 -14  -1   4   67.21   30.67
 -14  -1   5 6889.08   96.78
 -14  -1   6   41.28   14.78
 -14  -1   7  645.35   23.74
 -14  -1   8 7112.35  126.25
 -14  -1   9  724.58   50.67
 -14  -1  10  533.54   45.15
 -14  -1  11 4075.74   90.47
 -14  -1  12   26.46   22.76
 -14  -1  13    0.28   30.53
 -14  -1  14  614.48   50.55
 -14  -1  15  180.33   24.55
 -14  -1  16 1819.15  107.37
 -14  -1  17  229.54   45.91
 -14  -1  18   55.29   29.34
 -14  -1  19   24.91   20.97
 -14   0   1  100.11   26.23
 -14   0   2   48.95   18.25
 -14   0   316328.28  154.75
 -14   0   4   47.70   14.93
 -14   0   5 2595.17   69.29
 -14   0   6    5.31   15.60
 -14   0   7 2363.63   72.46
 -14   0   8  292.71   22.71
 -14   0   9  125.16   16.13
 -14   0  10  959.20   67.97
 -14   0  11  128.26   25.04
 -14   0  12 1038.52   42.87
 -14   0  13  627.24   42.63
 -14   0  14  156.29   24.82
 -14   0  15  130.86   29.63
 -14   0  16  620.93   46.41
 -14   0  17  281.60   21.15
 -14   0  18 1328.82   82.02
 -14   1   1  722.79   22.12
 -14   1   2 2121.38   88.12
 -14   1   3 1969.90   46.67
 -14   1   4   76.26   18.48
 -14   1   5 7384.99  113.90
 -14   1   6  167.54   14.94
 -14   1   7 7872.23  114.70
 -14   1   8 1150.81   20.88
 -14   1   9  806.33   49.99
 -14   1  10 1299.88   52.81
 -14   1  11  820.39   44.99
 -14   1  12  289.35   25.27
 -14   1  13  145.33   49.40
 -14   1  14 1230.94   75.15
 -14   1  15  507.12   39.01
 -14   1  16  109.75   23.24
 -14   1  17  146.66   23.39
 -14   1  18   54.91   34.80
 -14   2   1 4369.46  133.82
 -14   2   2  327.96   24.02
 -14   2   3  577.41   33.42
 -14   2   4    0.16   15.16
 -14   2   5  740.47   33.46
 -14   2   6  870.22   54.41
 -14   2   7 2087.33   65.83
 -14   2   8 2016.99   54.36
 -14   2   9   14.16   21.71
 -14   2  10  731.51   43.25
 -14   2  11  200.01   31.16
 -14   2  12  101.97   22.17
 -14   2  13   28.27   37.90
 -14   2  14  351.27   32.84
 -14   2  15  152.29   38.82
 -14   2  16  139.51   21.90
 -14   2  17  169.18   22.25
 -14   3   1  563.83   59.03
 -14   3   2  640.90   40.38
 -14   3   3 6560.54  101.81
 -14   3   4 1532.59   46.39
 -14   3   5 1489.70   36.42
 -14   3   6   75.30   20.77
 -14   3   7    6.05   21.25
 -14   3   8    3.86   22.33
 -14   3   9  641.17   68.00
 -14   3  10 2125.02   86.28
 -14   3  11  128.77   38.95
 -14   3  12  292.58   27.95
 -14   3  13  160.73   36.68
 -14   3  14  300.58   25.03
 -14   3  15  392.53   38.30
 -14   3  16   14.08   20.32
 -14   3  17  219.52   38.18
 -14   4   1    7.80   40.08
 -14   4   2  407.63   55.28
 -14   4   3 1221.95   49.94
 -14   4   4   85.93   28.24
 -14   4   5 1939.67   74.02
 -14   4   6 5547.68   87.49
 -14   4   7   56.95   25.71
 -14   4   8   29.23   27.69
 -14   4   9  163.63   31.05
 -14   4  10    8.78   23.31
 -14   4  11   43.85   29.16
 -14   4  12  202.10   37.77
 -14   4  13 1525.24   64.31
 -14   4  14  133.18   21.25
 -14   4  15   26.20   27.34
 -14   4  16   61.98   35.74
 -14   4  17  191.67   39.57
 -14   5   1 4584.14  219.14
 -14   5   2  490.38   58.32
 -14   5   3   68.03   34.44
 -14   5   4 6541.92  173.75
 -14   5   5  898.75   62.95
 -14   5   6 1729.94   51.15
 -14   5   7 1001.89   74.36
 -14   5   8   11.96   21.98
 -14   5   9  118.50   30.85
 -14   5  10  316.00   36.93
 -14   5  11   86.28   33.01
 -14   5  12  420.91   44.21
 -14   5  13    5.70   26.83
 -14   5  14  308.34   34.41
 -14   5  15  828.31   45.50
 -14   5  16  292.74   43.61
 -14   6   1 2279.03   95.88
 -14   6   2  997.91   77.36
 -14   6   3  258.38   37.69
 -14   6   4    1.54   32.77
 -14   6   5  277.39   52.70
 -14   6   6 8819.01  247.45
 -14   6   7  729.61   75.12
 -14   6   8  730.10   58.21
 -14   6   9 1261.11   79.59
 -14   6  10  470.19   66.09
 -14   6  11 2311.22   96.38
 -14   6  12  108.91   42.48
 -14   6  13  143.88   38.21
 -14   6  14 1037.06   54.18
 -14   6  15   13.91   78.84
 -14   7   1 6388.25  172.56
 -14   7   2 6564.96  192.55
 -14   7   3    6.06   33.57
 -14   7   4  303.39   53.68
 -14   7   5  457.52   72.09
 -14   7   6  404.02   45.35
 -14   7   7    0.00   33.51
 -14   7   8   96.84   31.15
 -14   7   9    4.18   41.35
 -14   7  10    5.64   29.42
 -14   7  11  722.38   54.63
 -14   7  12   33.95   55.86
 -14   7  13  914.87   78.22
 -14   7  14  199.52   36.12
 -14   7  15  206.22   30.80
 -14   8   1 1171.23   96.00
 -14   8   2 2489.29  114.17
 -14   8   3 2764.99  108.67
 -14   8   4  137.83   32.52
 -14   8   5   23.06   33.30
 -14   8   6 6787.82  171.95
 -14   8   7 1884.82   83.50
 -14   8   8    4.15   42.41
 -14   8   9    9.96   41.78
 -14   8  10   42.13   45.92
 -14   8  11   36.59   39.21
 -14   8  12  467.50   56.49
 -14   8  13   66.77   29.25
 -14   8  14    0.39   27.96
 -14   8  15  876.87   57.06
 -14   9   1 3231.06  101.27
 -14   9   2 1545.85   77.68
 -14   9   3  448.02   50.98
 -14   9   4 1707.84   93.40
 -14   9   5 1579.55  108.63
 -14   9   6   85.70   32.26
 -14   9   7 2254.96  103.97
 -14   9   8  744.67  107.20
 -14   9   9  533.99   94.08
 -14   9  10  451.73   72.94
 -14   9  11  349.17   74.09
 -14   9  12   78.54   39.47
 -14   9  13   89.56   31.00
 -14   9  14   44.36   25.12
 -14  10   1 1811.21  101.82
 -14  10   2  192.99   47.11
 -14  10   3 1915.45   97.14
 -14  10   4 1416.35   94.15
 -14  10   5   20.61   33.89
 -14  10   6   62.91   32.45
 -14  10   7  845.97   71.20
 -14  10   8 1341.44  121.12
 -14  10   9  104.05   44.68
 -14  10  10   16.75   40.46
 -14  10  11   16.23   34.97
 -14  10  12  834.59   66.28
 -14  10  13    2.59   29.54
 -14  10  14   35.25   22.83
 -14  11   1    0.67   28.42
 -14  11   2  183.14   39.78
 -14  11   3  432.23   51.22
 -14  11   4 1747.13   90.89
 -14  11   5   39.27   32.10
 -14  11   6   15.55   30.29
 -14  11   7  857.83  100.43
 -14  11   8  224.88   59.76
 -14  11   9 1700.68  117.37
 -14  11  10  351.05   57.11
 -14  11  11   93.13   45.92
 -14  11  12    6.88   34.30
 -14  11  13    2.44   25.46
 -14  12   1    3.45   27.50
 -14  12   2   83.44   38.90
 -14  12   3  271.86   40.45
 -14  12   4   44.78   30.62
 -14  12   5  910.82   69.28
 -14  12   6  482.69   60.32
 -14  12   7 2102.86  130.97
 -14  12   8  391.87   66.78
 -14  12   9  292.61   53.29
 -14  12  10    2.30   41.04
 -14  12  11  356.59   49.20
 -14  12  12  623.43   49.06
 -14  12  13  128.39   27.83
 -14  13   1   41.23   27.71
 -14  13   2  721.80   52.90
 -14  13   3   17.86   25.10
 -14  13   4    2.30   29.37
 -14  13   5  285.55   33.42
 -14  13   6   84.66   49.41
 -14  13   7   23.61   42.08
 -14  13   8 1095.10   94.92
 -14  13   9  184.12   43.01
 -14  13  10    7.28   30.35
 -14  13  11    0.01   31.41
 -14  13  12   14.81   26.64
 -14  14   1  382.04   46.99
 -14  14   2  706.09   48.29
 -14  14   3  420.72   42.88
 -14  14   4  845.39   54.37
 -14  14   5 1032.13   83.19
 -14  14   6  200.90   53.82
 -14  14   7  860.08   69.44
 -14  14   8  330.35   51.55
 -14  14   9   12.59   26.99
 -14  14  10    1.83   29.48
 -14  14  11  134.49   28.50
 -14  15   1 1058.07   48.98
 -14  15   2   25.02   20.94
 -14  15   3 1077.97   75.68
 -14  15   4  728.92   69.70
 -14  15   5 1658.92   96.97
 -14  15   6  505.96   68.86
 -14  15   7  147.95   39.03
 -14  15   8   19.08   24.08
 -14  15   9  345.20   37.58
 -14  16   1 3701.14   87.76
 -14  16   2 1440.06   87.73
 -14  16   3   30.18   25.62
 -14  16   4    0.63   23.41
 -14  16   5   90.93   29.15
 -14  16   6   45.26   26.59
 -14  16   7  140.39   24.74
 -14  17   2    2.69   18.30
 -14  17   3    8.03   18.88
 -13 -25   1  943.67   99.94
 -13 -25   2  306.43   46.83
 -13 -25   3  290.81   37.61
 -13 -24   1  216.91   27.36
 -13 -24   2    3.18   27.25
 -13 -24   3  345.17   39.26
 -13 -24   4   26.51   30.20
 -13 -24   5    6.04   23.21
 -13 -23   1  424.94   47.91
 -13 -23   2  138.57   42.01
 -13 -23   3   16.47   32.91
 -13 -23   4   75.91   47.96
 -13 -23   5   74.71   31.34
 -13 -23   6  132.85   35.90
 -13 -23   7   28.74   24.57
 -13 -22   1   57.95   42.98
 -13 -22   2    0.04   40.38
 -13 -22   3 1388.71  112.21
 -13 -22   4  145.45   55.35
 -13 -22   5  190.10   42.51
 -13 -22   6   45.88   34.68
 -13 -22   7  556.56   60.88
 -13 -22   8   99.34   28.58
 -13 -21   1 1119.16  130.57
 -13 -21   2   11.18   39.70
 -13 -21   3  747.11  111.33
 -13 -21   4   49.15   40.72
 -13 -21   5   68.53   42.83
 -13 -21   6  726.91   73.54
 -13 -21   7  115.43   35.92
 -13 -21   8    0.04   28.53
 -13 -21   9   47.15   26.36
 -13 -20   1 2177.60  143.59
 -13 -20   2 2469.32  157.42
 -13 -20   3    1.45   39.19
 -13 -20   4   66.36   41.65
 -13 -20   5  153.10   47.89
 -13 -20   6 1490.76  118.23
 -13 -20   7  382.27   70.65
 -13 -20   8  159.24   40.62
 -13 -20   9  591.77   64.35
 -13 -20  10   24.76   19.43
 -13 -20  11  317.48   31.96
 -13 -19   1   37.16   43.08
 -13 -19   2   56.56   51.99
 -13 -19   3  113.98   57.64
 -13 -19   4 2366.04  144.16
 -13 -19   5 1624.50  106.43
 -13 -19   6  629.73   73.61
 -13 -19   7 1232.50   91.94
 -13 -19   8   23.23   32.42
 -13 -19   9  425.50   65.05
 -13 -19  10    1.31   19.53
 -13 -19  11  716.06   35.66
 -13 -19  12   21.80   22.76
 -13 -18   1 1195.64   75.53
 -13 -18   2 1029.46   72.44
 -13 -18   3   45.65   45.81
 -13 -18   4 1731.33  125.11
 -13 -18   5 2636.71  157.62
 -13 -18   6   82.92   43.04
 -13 -18   7   75.06   38.06
 -13 -18   8   69.78   33.19
 -13 -18   9    0.10   32.23
 -13 -18  10   75.04   26.70
 -13 -18  11    7.19   22.82
 -13 -18  12  243.10   32.86
 -13 -18  13  108.89   28.86
 -13 -17   1  248.46   68.12
 -13 -17   2  272.18   85.75
 -13 -17   3  591.61   53.03
 -13 -17   4   12.38   49.32
 -13 -17   5  536.90   97.38
 -13 -17   6 2232.10  170.56
 -13 -17   7  243.51   45.67
 -13 -17   8   64.18   48.59
 -13 -17   9  131.76   33.56
 -13 -17  10   82.76   29.82
 -13 -17  11   30.43   22.67
 -13 -17  12   14.22   17.06
 -13 -17  13    7.05   29.94
 -13 -17  14  259.24   38.10
 -13 -16   1 1067.50   67.99
 -13 -16   2 4158.90  184.50
 -13 -16   3   67.38   47.81
 -13 -16   411631.72  318.01
 -13 -16   5  673.36   88.09
 -13 -16   6 2411.46  156.42
 -13 -16   7   71.01   39.13
 -13 -16   8  482.82   48.76
 -13 -16   9  708.35   86.83
 -13 -16  10   90.11   30.46
 -13 -16  11  208.42   31.92
 -13 -16  12  292.81   34.71
 -13 -16  13  416.69   26.38
 -13 -16  14  275.95   36.42
 -13 -16  15   38.28   22.83
 -13 -15   1   77.25   37.45
 -13 -15   2  754.18  127.02
 -13 -15   3 1438.44  125.41
 -13 -15   4 3097.08  188.09
 -13 -15   5  189.79   41.71
 -13 -15   6  571.59   46.08
 -13 -15   7    7.99   57.11
 -13 -15   8   60.91   58.88
 -13 -15   9   23.95   47.23
 -13 -15  10  159.87   45.78
 -13 -15  11    1.78   23.10
 -13 -15  12  119.10   22.95
 -13 -15  13    0.01   34.85
 -13 -15  14    6.52   34.13
 -13 -15  15  131.22   35.15
 -13 -14   1 7507.90  240.97
 -13 -14   2  697.61   99.71
 -13 -14   312862.80 2134.25
 -13 -14   4 1241.71  113.94
 -13 -14   5  975.99   68.38
 -13 -14   6 4017.57  141.83
 -13 -14   7 1439.41  136.40
 -13 -14   8   12.02   61.45
 -13 -14   9    7.38   38.31
 -13 -14  10    0.25   28.57
 -13 -14  11  183.79   34.25
 -13 -14  12  150.96   21.81
 -13 -14  13   33.53   38.01
 -13 -14  14  186.76   43.66
 -13 -14  15   25.33   26.75
 -13 -14  16  143.83   35.79
 -13 -13   1 4847.88  288.29
 -13 -13   2 4344.70  176.46
 -13 -13   3   14.78   37.18
 -13 -13   4 9658.90 1188.91
 -13 -13   5 5927.42  180.72
 -13 -13   6 1955.34  145.78
 -13 -13   7  346.52   41.09
 -13 -13   8 1944.28  123.51
 -13 -13   9   24.50   49.89
 -13 -13  10    5.27   29.99
 -13 -13  11  341.78   45.79
 -13 -13  12   32.88   39.86
 -13 -13  13   22.97   33.86
 -13 -13  14  103.92   37.80
 -13 -13  15   18.77   31.95
 -13 -13  16    2.94   25.62
 -13 -13  17   15.48   24.75
 -13 -12   1  443.98   80.14
 -13 -12   2 1045.54   50.16
 -13 -12   3  152.39   31.75
 -13 -12   4  351.06   50.69
 -13 -12   5 3839.28  119.16
 -13 -12   6  308.57   74.60
 -13 -12   7 4239.31  173.83
 -13 -12   8  501.93   72.47
 -13 -12   9   97.74   32.08
 -13 -12  10 1012.96   45.65
 -13 -12  11   57.53   46.54
 -13 -12  12  999.61  111.42
 -13 -12  13  320.88   51.06
 -13 -12  14  626.64   88.31
 -13 -12  15   59.98   36.88
 -13 -12  16  723.06   77.71
 -13 -12  17   63.83   25.86
 -13 -11   1 1603.01   92.30
 -13 -11   2 3927.02  105.41
 -13 -11   3 4464.89  480.07
 -13 -11   4  435.86   48.04
 -13 -11   514107.81  296.60
 -13 -11   6 2849.27   81.33
 -13 -11   718013.13  349.14
 -13 -11   8 9857.47  239.57
 -13 -11   9  538.39   35.43
 -13 -11  10 3845.27  195.53
 -13 -11  11  133.27   45.09
 -13 -11  12 2224.30  113.44
 -13 -11  13  552.51   80.81
 -13 -11  14    2.27   41.89
 -13 -11  15  998.19   78.19
 -13 -11  16   36.55   35.14
 -13 -11  17  203.57   41.11
 -13 -11  18  516.73   52.91
 -13 -10   1 1426.32   68.37
 -13 -10   2 2062.27  134.39
 -13 -10   3    9.31   29.07
 -13 -10   4  467.02   60.48
 -13 -10   5  742.20   61.96
 -13 -10   6  213.68   37.11
 -13 -10   7  480.39   66.95
 -13 -10   8   78.50   54.85
 -13 -10   9 2120.06  140.74
 -13 -10  10 1759.87  138.98
 -13 -10  11  363.09   60.84
 -13 -10  12   91.72   46.59
 -13 -10  13  318.24   71.05
 -13 -10  14    4.16   41.86
 -13 -10  15 1030.53   82.23
 -13 -10  16  334.73   58.37
 -13 -10  17  949.55   66.02
 -13 -10  18   46.60   31.57
 -13  -9   1 2758.05   87.87
 -13  -9   2 9160.44  492.50
 -13  -9   3  843.93   49.37
 -13  -9   4  242.23   26.99
 -13  -9   5 4788.79  133.30
 -13  -9   6 2822.36  139.27
 -13  -9   7 3626.77  118.90
 -13  -9   8   70.84   39.87
 -13  -9   9 5555.58  226.21
 -13  -9  10 1475.33   95.44
 -13  -9  11 9463.76  285.63
 -13  -9  12 4953.54  211.08
 -13  -9  13    4.24   41.95
 -13  -9  14  910.46   82.48
 -13  -9  15  239.33   51.68
 -13  -9  16 2587.47  150.21
 -13  -9  17   76.49   29.52
 -13  -9  18    4.03   26.47
 -13  -8   1  552.26   30.86
 -13  -8   2 2400.44   91.67
 -13  -8   3  330.80   39.27
 -13  -8   4  977.87  136.56
 -13  -8   5   11.40   20.22
 -13  -8   6  668.56   57.16
 -13  -8   7 1465.89   59.83
 -13  -8   817699.37  341.04
 -13  -8   9 4933.44  168.44
 -13  -8  10  149.47   41.84
 -13  -8  11 3418.91  215.19
 -13  -8  12 1272.29  142.34
 -13  -8  13 5604.67  234.98
 -13  -8  14   35.70   54.20
 -13  -8  15  682.83  100.82
 -13  -8  16 1596.74  111.07
 -13  -8  17    0.53   34.99
 -13  -8  18  529.17   61.05
 -13  -8  19  318.04   39.02
 -13  -7   1  386.11   34.21
 -13  -7   2 1298.09   49.64
 -13  -7   3  833.28   64.88
 -13  -7   4  487.80   33.26
 -13  -7   5 1140.67   28.65
 -13  -7   6 2509.18   79.79
 -13  -7   7 2251.62   64.30
 -13  -7   8  795.09   59.17
 -13  -7   9    2.05  100.64
 -13  -7  10   72.99   63.48
 -13  -7  11 9680.93  309.37
 -13  -7  12  115.66   63.23
 -13  -7  13  138.80   44.14
 -13  -7  14   66.54   53.69
 -13  -7  15  529.95   71.23
 -13  -7  16  396.30   75.72
 -13  -7  17  183.66   34.82
 -13  -7  18  112.98   31.12
 -13  -7  19    0.33   25.23
 -13  -6   1 7558.53  230.91
 -13  -6   2  250.64   25.25
 -13  -6   3 1889.64   68.16
 -13  -6   4 1184.59   66.49
 -13  -6   5  281.00   23.72
 -13  -6   6 1643.56   59.53
 -13  -6   7 2228.69  103.07
 -13  -6   8 7300.93  148.78
 -13  -6   9 1037.50   40.06
 -13  -6  10 1685.47  130.28
 -13  -6  11  125.29   91.99
 -13  -6  12  674.14   72.42
 -13  -6  13 2465.84  181.05
 -13  -6  14   41.59   44.33
 -13  -6  15   78.47   51.23
 -13  -6  16  662.83   74.81
 -13  -6  17  214.24   48.63
 -13  -6  18  115.94   38.49
 -13  -6  19  166.12   36.98
 -13  -5   1 1363.12   55.02
 -13  -5   2 5131.22  144.68
 -13  -5   3 1272.92   61.08
 -13  -5   4  861.86   57.46
 -13  -5   5 1182.18   59.95
 -13  -5   6 7576.26  135.70
 -13  -5   7  759.12  123.18
 -13  -5   816435.21  245.68
 -13  -5   9 1034.63   78.70
 -13  -5  10  134.96   48.76
 -13  -5  11 2331.32  175.53
 -13  -5  12 3300.17  175.36
 -13  -5  13  217.83   58.10
 -13  -5  14 1220.57  137.42
 -13  -5  15   83.99   43.12
 -13  -5  16  107.11   40.10
 -13  -5  17   11.28   33.16
 -13  -5  18   17.25   29.64
 -13  -5  19  183.41   37.89
 -13  -4   1  911.76   56.69
 -13  -4   2  451.20   26.28
 -13  -4   3    0.61   19.70
 -13  -4   4  684.09   29.84
 -13  -4   5 6383.37  109.37
 -13  -4   6  834.56   59.46
 -13  -4   7  441.40   37.50
 -13  -4   817496.41  285.86
 -13  -4   9 6059.18  160.51
 -13  -4  10   87.09   23.85
 -13  -4  11 1235.37   91.77
 -13  -4  12  674.09  119.61
 -13  -4  13  273.96   42.14
 -13  -4  14   40.25   51.54
 -13  -4  15   81.74   41.92
 -13  -4  16  173.08   54.89
 -13  -4  17  104.53   44.10
 -13  -4  18  243.42   48.61
 -13  -4  19    4.96   27.22
 -13  -4  20  273.05   36.45
 -13  -3   1 5415.35  284.61
 -13  -3   2 7152.37  173.40
 -13  -3   3 6368.01  129.10
 -13  -3   4 1828.55   61.16
 -13  -3   5   47.23   48.74
 -13  -3   6 1234.10  130.59
 -13  -3   7  715.09   85.93
 -13  -3   8  988.25   73.82
 -13  -3   9 6267.28  123.59
 -13  -3  10  894.65   47.13
 -13  -3  11    0.30   18.76
 -13  -3  12 3190.23  104.53
 -13  -3  13 2064.17  141.81
 -13  -3  14   74.32   49.49
 -13  -3  15 1916.46  117.66
 -13  -3  16  509.06   65.84
 -13  -3  17   28.58   36.16
 -13  -3  18  377.27   61.40
 -13  -3  19   17.84   28.12
 -13  -3  20   98.74   27.70
 -13  -2   1 2346.07   57.94
 -13  -2   2 9139.34   78.99
 -13  -2   3 4850.96   66.90
 -13  -2   4 2212.91   53.24
 -13  -2   5  366.30   30.39
 -13  -2   6 4267.09   69.95
 -13  -2   7 1443.25   49.31
 -13  -2   8  245.73   38.94
 -13  -2   9  701.44   53.61
 -13  -2  10 2422.00   73.21
 -13  -2  11 6267.49  123.56
 -13  -2  12 7600.96  147.89
 -13  -2  13  550.21   46.98
 -13  -2  14 2464.44   79.33
 -13  -2  15  604.62   46.21
 -13  -2  16 1804.07   82.45
 -13  -2  17    0.07   35.17
 -13  -2  18  364.46   50.68
 -13  -2  19   98.41   33.92
 -13  -2  20  137.86   26.22
 -13  -1   1 6853.14  111.91
 -13  -1   2   11.74   17.24
 -13  -1   3 1277.53   35.84
 -13  -1   4 8362.91  101.89
 -13  -1   5  383.42   12.67
 -13  -1   6   29.88   14.09
 -13  -1   7 4557.66   84.72
 -13  -1   8   25.86   22.59
 -13  -1   915863.53  160.26
 -13  -1  1020157.18  180.80
 -13  -1  11 6516.72   89.12
 -13  -1  12  532.24   30.34
 -13  -1  13 4706.44  168.26
 -13  -1  14  532.79   62.46
 -13  -1  15    0.13   24.40
 -13  -1  16  565.78   42.48
 -13  -1  17  220.66   60.33
 -13  -1  18  342.76   29.42
 -13  -1  19  554.08   73.87
 -13  -1  20  157.53   31.74
 -13   0   112586.70  241.50
 -13   0   2 1405.74   41.63
 -13   0   3    2.36   13.96
 -13   0   4   70.70   20.64
 -13   0   5 3244.78   63.76
 -13   0   6 1631.35   70.38
 -13   0   7  115.79   20.04
 -13   0   8  380.24   25.37
 -13   0   9 1483.97   38.94
 -13   0  10 3460.74   85.29
 -13   0  11 7664.88  157.34
 -13   0  12  447.04   61.08
 -13   0  13 3163.27   95.71
 -13   0  14   75.72   26.74
 -13   0  15 1369.36   77.20
 -13   0  16 1320.53   75.20
 -13   0  17  359.78   35.93
 -13   0  18   49.99   33.01
 -13   0  19   34.26   29.24
 -13   0  20   13.59   21.03
 -13   1   1  200.06   24.23
 -13   1   2 2223.74   51.97
 -13   1   3  404.05   31.07
 -13   1   4  128.51   20.10
 -13   1   5 3217.92   60.34
 -13   1   6 1673.39   50.69
 -13   1   7 1033.19   32.18
 -13   1   8  197.37   27.71
 -13   1   9 1107.57   58.66
 -13   1  10 3391.29  111.26
 -13   1  11  211.98   29.24
 -13   1  12 4461.97  132.83
 -13   1  13  118.25   25.11
 -13   1  14  467.36   41.89
 -13   1  15  626.55   45.16
 -13   1  16  129.06   25.43
 -13   1  17  148.80   34.44
 -13   1  18  526.02   40.40
 -13   1  19   68.46   16.73
 -13   1  20  220.14   36.30
 -13   2   1  762.36   32.85
 -13   2   2   31.46   23.09
 -13   2   3 1559.63   44.55
 -13   2   4 1130.16   41.18
 -13   2   5 2003.26   48.50
 -13   2   6 2913.58   82.72
 -13   2   7  409.51   26.87
 -13   2   8  382.08   32.63
 -13   2   9 1228.39   46.82
 -13   2  10   38.67   28.03
 -13   2  11  269.72   46.81
 -13   2  12 1442.51   70.69
 -13   2  13   47.94   20.62
 -13   2  14   13.75   19.42
 -13   2  15   17.53   28.13
 -13   2  16  547.06   49.37
 -13   2  17   36.44   22.91
 -13   2  18 1164.19   64.25
 -13   2  19   49.64   16.09
 -13   3   1 1745.33   71.07
 -13   3   2  998.37   44.62
 -13   3   3  510.45   19.78
 -13   3   4   93.67   15.49
 -13   3   5 4881.72   88.78
 -13   3   6  793.10   25.96
 -13   3   7   96.49   18.18
 -13   3   8   42.71   20.89
 -13   3   9    5.73   21.87
 -13   3  10    0.00   23.25
 -13   3  11    0.08   24.44
 -13   3  12   25.37   21.71
 -13   3  13    0.08   23.40
 -13   3  14  204.48   26.49
 -13   3  15  854.70   65.04
 -13   3  16  379.81   39.32
 -13   3  17    0.51   20.93
 -13   3  18   34.76   22.09
 -13   3  19   44.69   23.17
 -13   4   1  110.91   35.16
 -13   4   2  101.74   15.26
 -13   4   3  198.17   18.14
 -13   4   4 5687.17   89.78
 -13   4   5  103.67   27.24
 -13   4   6 1243.37   60.80
 -13   4   7  732.33   25.37
 -13   4   8 1428.73   68.05
 -13   4   9   11.37   23.32
 -13   4  10 1133.41   60.21
 -13   4  11  753.38   61.08
 -13   4  12   60.23   23.29
 -13   4  13  623.70   31.91
 -13   4  14 1333.41   50.64
 -13   4  15  218.65   23.84
 -13   4  16   75.28   27.75
 -13   4  17  104.15   30.34
 -13   4  18  412.96   43.26
 -13   4  19  142.03   29.11
 -13   5   1 1300.72   76.16
 -13   5   2 3943.65   96.22
 -13   5   3    0.42   21.62
 -13   5   4  419.40   36.35
 -13   5   5  383.83   36.96
 -13   5   6   78.23   27.96
 -13   5   7 1752.41   62.13
 -13   5   8    9.16   23.11
 -13   5   9 1762.00   61.42
 -13   5  10 2276.89   79.11
 -13   5  11   55.46   25.95
 -13   5  12 1133.70   59.63
 -13   5  13 2267.91   70.23
 -13   5  14   21.09   27.63
 -13   5  15  652.42   41.20
 -13   5  16 1386.01   97.68
 -13   5  17   59.06   34.90
 -13   5  18  297.60   40.76
 -13   6   1   33.44   29.66
 -13   6   214774.83  234.59
 -13   6   3  258.10   26.67
 -13   6   4 2155.08   84.86
 -13   6   5  953.34   54.05
 -13   6   6   75.17   26.97
 -13   6   7 1235.37   58.07
 -13   6   8  510.68   37.96
 -13   6   9    9.03   23.80
 -13   6  10  565.11   32.77
 -13   6  11  151.84   26.92
 -13   6  12 1433.57   65.09
 -13   6  13 1110.51   68.46
 -13   6  14  411.81   41.63
 -13   6  15   80.05   30.07
 -13   6  16 1895.57  110.68
 -13   6  17  193.52   48.11
 -13   6  18  203.41   39.30
 -13   7   1   29.05   32.52
 -13   7   2  435.06   33.59
 -13   7   3  263.48   43.22
 -13   7   4    0.11   47.68
 -13   7   5 5161.46  158.76
 -13   7   6 3997.85  117.92
 -13   7   7  534.42   44.52
 -13   7   8   43.73   32.36
 -13   7   9  143.30   40.53
 -13   7  10  140.80   40.37
 -13   7  11    4.15   28.34
 -13   7  12 2886.47  112.20
 -13   7  13  559.58   51.51
 -13   7  14   74.86   29.82
 -13   7  15   80.45   44.56
 -13   7  16 1703.52   99.38
 -13   7  17   70.35   33.02
 -13   8   1  314.22   36.75
 -13   8   2   29.78   29.95
 -13   8   3 5357.44  178.78
 -13   8   4 1477.87  106.17
 -13   8   5 1017.37  102.92
 -13   8   6   36.27   34.68
 -13   8   7 1210.45   84.20
 -13   8   8   20.57   42.11
 -13   8   9 1122.22   88.60
 -13   8  10 3283.55  133.68
 -13   8  11  603.05   52.56
 -13   8  12  168.77   41.07
 -13   8  13  777.65   53.90
 -13   8  14   36.24   26.33
 -13   8  15   35.02   40.43
 -13   8  16  324.77  118.85
 -13   9   1   26.06   32.63
 -13   9   2  622.63   41.12
 -13   9   3  460.63   60.18
 -13   9   4  370.37   68.04
 -13   9   5 4089.64  201.78
 -13   9   6  851.34   63.83
 -13   9   7    0.30   41.33
 -13   9   8 3791.50  139.63
 -13   9   9   55.10   50.06
 -13   9  10  980.44  113.53
 -13   9  11   24.83   44.50
 -13   9  12  509.85   66.46
 -13   9  13  541.04   52.20
 -13   9  14    0.01   28.90
 -13   9  15  180.11   33.88
 -13   9  16 1431.70   63.21
 -13  10   1 3471.56  152.32
 -13  10   2  265.44   46.30
 -13  10   3  186.16   52.15
 -13  10   4 1679.16   81.80
 -13  10   5 1075.36   67.96
 -13  10   6  233.21   74.66
 -13  10   7 1553.36   82.64
 -13  10   8  102.74   52.43
 -13  10   9 1211.36  105.58
 -13  10  10 7664.12  237.78
 -13  10  11  163.84   49.93
 -13  10  12   89.64   44.08
 -13  10  13  140.56   38.79
 -13  10  14  164.51   31.36
 -13  10  15    3.84   24.80
 -13  11   1 3723.93  161.85
 -13  11   2 2567.63  108.19
 -13  11   3  299.69   50.66
 -13  11   4 2872.46  119.48
 -13  11   5 1825.30  103.83
 -13  11   6   11.36   32.13
 -13  11   7 2465.48  175.92
 -13  11   8 1440.84  103.87
 -13  11   9  250.77   61.50
 -13  11  10  807.52   84.33
 -13  11  11  389.98   55.11
 -13  11  12  265.63   50.01
 -13  11  13  559.80   71.01
 -13  11  14   35.46   25.53
 -13  11  15   12.74   19.87
 -13  12   1 1202.98   64.29
 -13  12   2  226.24   48.26
 -13  12   3 3303.04  122.44
 -13  12   4 2670.29  186.06
 -13  12   5  155.47   34.94
 -13  12   6 1000.43   82.51
 -13  12   7 7334.20  250.76
 -13  12   8  169.11   77.86
 -13  12   9  281.75   78.35
 -13  12  10  561.82   65.51
 -13  12  11  259.47   53.57
 -13  12  12    0.82   32.97
 -13  12  13    1.40   29.18
 -13  12  14   40.50   27.20
 -13  13   1  733.25   71.25
 -13  13   2 5463.47  148.78
 -13  13   3 1667.03  104.11
 -13  13   4  627.95   52.98
 -13  13   5  539.40   44.81
 -13  13   6  189.64   40.27
 -13  13   7 2641.26  149.90
 -13  13   8 3658.70  153.80
 -13  13   9   59.31   45.17
 -13  13  10    0.19   33.88
 -13  13  11  853.43   83.28
 -13  13  12  247.72   51.34
 -13  13  13  420.57   47.01
 -13  14   1    3.07   28.05
 -13  14   2    8.09   24.11
 -13  14   3  184.99   34.00
 -13  14   4    4.08   22.58
 -13  14   5 3030.55  109.14
 -13  14   6 1514.17   88.39
 -13  14   7    3.30   38.93
 -13  14   8  871.79   79.11
 -13  14   9  638.57   69.07
 -13  14  10 4254.18  155.90
 -13  14  11  742.50   68.06
 -13  14  12  887.22   65.94
 -13  15   1    2.44   22.30
 -13  15   2   39.02   48.87
 -13  15   3    1.03   26.93
 -13  15   4  831.42   61.71
 -13  15   5    3.59   24.05
 -13  15   6   54.94  104.07
 -13  15   7  210.51   41.63
 -13  15   8    3.11   33.25
 -13  15   9    9.27   28.11
 -13  15  10    1.48   26.15
 -13  15  11   39.27   32.66
 -13  16   1   64.14   39.05
 -13  16   2 2060.99   68.82
 -13  16   3  475.70   98.02
 -13  16   4  173.29   38.75
 -13  16   5  247.30   34.29
 -13  16   6 1282.35  118.65
 -13  16   7  527.93   50.42
 -13  16   8  272.23   45.51
 -13  16   9   35.96   26.43
 -13  16  10    0.98   23.25
 -13  17   1  347.33   35.12
 -13  17   2  154.10   37.14
 -13  17   3   25.26   20.77
 -13  17   4  120.25   15.64
 -13  17   5  131.28   42.41
 -13  17   6  558.75   56.06
 -13  17   7   10.93   25.27
 -13  17   8   20.91   21.74
 -13  18   2 4028.96  117.85
 -13  18   3  440.45   29.55
 -13  18   4   35.81   19.11
 -12 -26   1  725.34   53.42
 -12 -25   1 1904.97  112.25
 -12 -25   2  263.07   28.30
 -12 -25   3  908.32   44.70
 -12 -25   4   73.99   27.44
 -12 -24   1  336.53   64.11
 -12 -24   2  762.37   93.54
 -12 -24   3   50.52   29.53
 -12 -24   4    8.36   30.12
 -12 -24   5  114.97   32.87
 -12 -24   6   21.83   26.10
 -12 -23   1  279.90   56.48
 -12 -23   2  189.52   61.32
 -12 -23   3 1333.20  104.79
 -12 -23   4    0.17   38.23
 -12 -23   5  838.19   75.44
 -12 -23   6  268.67   44.80
 -12 -23   7  735.42   63.10
 -12 -23   8  331.79   45.61
 -12 -22   1  974.66  106.33
 -12 -22   2  303.36   87.76
 -12 -22   3    1.48   43.23
 -12 -22   4 1139.56   95.77
 -12 -22   5   53.77   40.88
 -12 -22   6   99.14   39.18
 -12 -22   7   13.85   32.66
 -12 -22   8  247.02   49.15
 -12 -22   9   17.99   24.91
 -12 -21   1    4.89   48.53
 -12 -21   2 1121.24  108.52
 -12 -21   3  327.58   57.05
 -12 -21   4  283.34   39.25
 -12 -21   5  135.66   48.29
 -12 -21   6   77.82   44.43
 -12 -21   7  619.40   67.02
 -12 -21   8  625.48   64.72
 -12 -21   9  155.17   42.02
 -12 -21  10  794.81   61.94
 -12 -21  11    4.89   20.12
 -12 -20   1 1073.77  105.35
 -12 -20   2 1031.91   95.92
 -12 -20   3 1008.15  119.20
 -12 -20   4 1521.34  123.71
 -12 -20   5  385.97   80.58
 -12 -20   6   33.88   39.25
 -12 -20   7 3387.84  156.99
 -12 -20   8  850.19   74.86
 -12 -20   9   29.70   29.72
 -12 -20  10  825.57   71.51
 -12 -20  11  326.73   37.43
 -12 -20  12 1870.24   84.59
 -12 -19   1 3790.05  168.16
 -12 -19   2  235.93   60.27
 -12 -19   3   12.91   45.68
 -12 -19   4 1314.46  114.79
 -12 -19   5 1041.19   74.28
 -12 -19   6  274.90   73.13
 -12 -19   7   41.52   37.57
 -12 -19   8   18.23   39.51
 -12 -19   9    3.66   33.80
 -12 -19  10  885.89   77.13
 -12 -19  11 1432.27  101.47
 -12 -19  12  307.48   37.78
 -12 -19  13  840.84   66.45
 -12 -18   1 2712.65  164.78
 -12 -18   2 2607.61  153.57
 -12 -18   3 7388.40  265.16
 -12 -18   4   16.43   42.13
 -12 -18   5  667.79  101.83
 -12 -18   6 2285.25  173.70
 -12 -18   7  135.09   39.13
 -12 -18   8  723.90   68.63
 -12 -18   9  368.54   62.52
 -12 -18  10   74.77   46.93
 -12 -18  11  563.87   55.00
 -12 -18  12    1.32   18.50
 -12 -18  13  367.70   32.77
 -12 -18  14  153.59   29.99
 -12 -17   1   18.20   44.10
 -12 -17   2 4356.51  172.76
 -12 -17   3    1.43   52.90
 -12 -17   4    2.48   48.42
 -12 -17   5  945.33  111.61
 -12 -17   6 8435.42  293.59
 -12 -17   7  469.99   46.53
 -12 -17   8 1150.24  102.51
 -12 -17   9   18.32   51.23
 -12 -17  10  398.78   68.34
 -12 -17  11    2.93   32.64
 -12 -17  12   85.95   26.20
 -12 -17  13  147.00   25.20
 -12 -17  14  980.15   42.45
 -12 -17  15    0.02   26.79
 -12 -16   1 5175.89  175.44
 -12 -16   2  146.09   38.97
 -12 -16   3   22.07   60.04
 -12 -16   4 9968.07  318.78
 -12 -16   5  750.75  104.69
 -12 -16   6 2415.99  134.20
 -12 -16   7 5903.26  236.60
 -12 -16   8  622.68   73.53
 -12 -16   9  824.20   65.31
 -12 -16  10  780.54   58.73
 -12 -16  11    9.48   35.92
 -12 -16  12    1.83   28.68
 -12 -16  13  166.96   24.19
 -12 -16  14  443.60   31.17
 -12 -16  15  414.17   52.82
 -12 -16  16  102.47   23.71
 -12 -15   1 2931.95  241.75
 -12 -15   2  120.40   40.22
 -12 -15   3  105.06   52.10
 -12 -15   4  281.88   44.36
 -12 -15   5  180.70   56.79
 -12 -15   6 1073.53   59.23
 -12 -15   7  407.67   44.30
 -12 -15   8 1267.96  102.53
 -12 -15   9  361.16   34.57
 -12 -15  10   27.20   44.71
 -12 -15  11   75.60   46.36
 -12 -15  12    0.87   26.37
 -12 -15  13  341.35   41.53
 -12 -15  14  212.09   25.31
 -12 -15  15  132.44   44.87
 -12 -15  16   26.55   27.27
 -12 -14   1 3029.66  124.27
 -12 -14   2 3895.11  232.46
 -12 -14   3   98.43   41.50
 -12 -14   4  765.34   64.85
 -12 -14   5 3176.37  165.97
 -12 -14   6  827.48   58.77
 -12 -14   7  811.98   99.41
 -12 -14   8  757.57  102.13
 -12 -14   9  193.52   67.56
 -12 -14  10 1344.46   80.04
 -12 -14  11  123.98   35.78
 -12 -14  12   13.44   30.62
 -12 -14  13   11.78   21.53
 -12 -14  14  129.16   19.89
 -12 -14  15 1448.11  110.06
 -12 -14  16  328.90   51.21
 -12 -14  17   11.92   24.86
 -12 -13   1  390.54   70.32
 -12 -13   2  130.02   51.43
 -12 -13   3  846.18   79.67
 -12 -13   4 1025.14  101.95
 -12 -13   5 1653.09  187.90
 -12 -13   6  564.01  217.37
 -12 -13   7  207.86   41.30
 -12 -13   8   32.54   55.19
 -12 -13   9  995.82   63.42
 -12 -13  10   30.70   44.93
 -12 -13  11    4.14   39.46
 -12 -13  12   67.28   26.06
 -12 -13  13    9.14   36.40
 -12 -13  14   62.09   48.57
 -12 -13  15   23.08   33.84
 -12 -13  16    0.08   29.68
 -12 -13  17  842.11   71.99
 -12 -13  18  123.41   30.73
 -12 -12   1  468.16   56.78
 -12 -12   2  133.13   43.35
 -12 -12   3  233.79   49.35
 -12 -12   4 4352.14  405.40
 -12 -12   5 3339.97  155.23
 -12 -12   6 5169.04  491.72
 -12 -12   7  259.79  108.30
 -12 -12   8 1480.44  138.66
 -12 -12   9 7373.37  208.42
 -12 -12  10 1229.17   86.69
 -12 -12  11  179.34   35.00
 -12 -12  12   16.71   27.64
 -12 -12  13 1303.22  112.32
 -12 -12  14  533.26   99.84
 -12 -12  15  432.80   65.30
 -12 -12  16  749.24   83.36
 -12 -12  17   71.13   34.42
 -12 -12  18  106.43   31.13
 -12 -11   1 2491.33  187.37
 -12 -11   2  159.58   57.20
 -12 -11   3   79.23   27.06
 -12 -11   4 3248.15  182.83
 -12 -11   5   83.29  123.68
 -12 -11   6  830.95  153.73
 -12 -11   7 2927.48  123.41
 -12 -11   811147.57  239.72
 -12 -11   9  556.27   63.90
 -12 -11  10    1.36   37.87
 -12 -11  11  919.71   62.31
 -12 -11  12   53.93   50.28
 -12 -11  13  169.85   54.49
 -12 -11  14 1005.38  104.95
 -12 -11  15 1145.39   88.25
 -12 -11  16  232.04   48.04
 -12 -11  17  156.23   51.24
 -12 -11  18  823.35   70.79
 -12 -11  19  220.13   33.35
 -12 -10   1   10.08   38.68
 -12 -10   2  189.69   33.20
 -12 -10   3 1434.25  109.61
 -12 -10   4 2049.14   84.52
 -12 -10   5 2552.28  128.67
 -12 -10   6  342.05   27.58
 -12 -10   7    1.87   30.71
 -12 -10   8  168.79   30.48
 -12 -10   9 4273.35  335.41
 -12 -10  10    1.64   61.53
 -12 -10  11 2187.93  154.36
 -12 -10  12  294.98   57.44
 -12 -10  13 1308.84  109.59
 -12 -10  14 4704.58  187.31
 -12 -10  15 1917.64  111.24
 -12 -10  16  928.74  107.39
 -12 -10  17 3189.29  150.32
 -12 -10  18   92.89   48.03
 -12 -10  19   48.65   26.67
 -12  -9   1   27.11   51.53
 -12  -9   2 1121.36   87.45
 -12  -9   3   70.74   26.31
 -12  -9   4  827.50   92.17
 -12  -9   5  150.95   35.12
 -12  -9   6 2517.44   68.13
 -12  -9   7 3826.50  350.31
 -12  -9   819510.29  413.65
 -12  -9   9  164.59   91.74
 -12  -9  10 4370.99  220.56
 -12  -9  11 1002.12  119.26
 -12  -9  12 2808.10  184.23
 -12  -9  13   47.67   47.35
 -12  -9  14 1457.00  107.60
 -12  -9  15  439.57   79.65
 -12  -9  16  213.27   59.90
 -12  -9  17   72.97   36.15
 -12  -9  18  142.49   33.73
 -12  -9  19  290.28   40.10
 -12  -8   110814.87  336.79
 -12  -8   217501.65 1282.75
 -12  -8   3  686.46   61.36
 -12  -8   4 2572.53   72.71
 -12  -8   5 2517.86   57.13
 -12  -8   6  281.52   25.44
 -12  -8   7 1152.72  101.20
 -12  -8   8  266.99   50.08
 -12  -8   9 1199.24   94.30
 -12  -8  10 1339.70  116.21
 -12  -8  11 7247.57  256.54
 -12  -8  12 9174.87  307.92
 -12  -8  13  181.81   55.95
 -12  -8  14   16.27   49.86
 -12  -8  15  195.39   66.81
 -12  -8  16   23.20   37.26
 -12  -8  17  924.69   76.98
 -12  -8  18   45.50   36.67
 -12  -8  19    4.65   29.05
 -12  -8  20  174.92   31.38
 -12  -7   1   17.98   18.34
 -12  -7   2  359.21   45.24
 -12  -7   3   25.04   18.39
 -12  -7   4 2128.07   76.61
 -12  -7   5  112.19   33.86
 -12  -7   611463.30  170.76
 -12  -7   7  874.55   48.86
 -12  -7   8  926.69   70.23
 -12  -7   9  761.97   85.56
 -12  -7  1036806.20 1811.00
 -12  -7  11  334.16   69.43
 -12  -7  12 1347.85  114.00
 -12  -7  13 1043.29  100.63
 -12  -7  14   29.95   52.65
 -12  -7  15 2650.64  170.91
 -12  -7  16    0.03   43.49
 -12  -7  17   37.60   34.83
 -12  -7  18  120.06   31.00
 -12  -7  19  174.28   37.80
 -12  -7  20    1.41   23.07
 -12  -6   1  258.32   97.66
 -12  -6   2 6225.08  400.66
 -12  -6   3  310.49   27.70
 -12  -6   4   24.44   32.92
 -12  -6   5 1186.39   62.62
 -12  -6   6 3067.52   66.47
 -12  -6   718895.11  223.24
 -12  -6   8  238.02   22.75
 -12  -6   913717.00  721.40
 -12  -6  10   82.57   61.75
 -12  -6  11 1035.82  109.42
 -12  -6  12 2061.11  145.55
 -12  -6  13  436.73   80.45
 -12  -6  14  434.44   71.57
 -12  -6  15  342.03   64.08
 -12  -6  16   22.14   42.53
 -12  -6  17  372.79   65.73
 -12  -6  18    7.28   35.67
 -12  -6  19  424.29   50.57
 -12  -6  20  536.82   56.81
 -12  -5   113267.93  750.80
 -12  -5   2   17.44   36.48
 -12  -5   3 1471.60   40.40
 -12  -5   4 1506.43   93.06
 -12  -5   5  497.58   33.47
 -12  -5   6 6572.29  187.70
 -12  -5   7  729.50   36.59
 -12  -5   8 1695.52   51.83
 -12  -5   9 2720.05  120.03
 -12  -5  1010429.83  695.25
 -12  -5  1117629.60  388.39
 -12  -5  12 9958.56  278.89
 -12  -5  13   15.43   58.35
 -12  -5  14 1054.86  100.77
 -12  -5  15  821.19   82.83
 -12  -5  16   81.45   40.47
 -12  -5  17   10.69   40.07
 -12  -5  18   25.32   32.62
 -12  -5  19  131.20   39.03
 -12  -5  20   37.18   27.98
 -12  -4   131333.79 1391.60
 -12  -4   2 3516.72  103.32
 -12  -4   312871.37  183.70
 -12  -4   4   89.32   31.53
 -12  -4   516488.01  179.87
 -12  -4   611062.54  237.65
 -12  -4   7 4737.31  165.90
 -12  -4   8   19.65   42.08
 -12  -4   9   26.93   21.12
 -12  -4  10 1879.92   63.78
 -12  -4  11  978.17  125.61
 -12  -4  12 6356.79  225.94
 -12  -4  13 1270.76   84.32
 -12  -4  14   67.95   48.28
 -12  -4  15  478.61   81.79
 -12  -4  16   48.98   47.64
 -12  -4  17   83.34   40.42
 -12  -4  18  415.99   68.56
 -12  -4  19   59.16   29.32
 -12  -4  20   67.75   31.43
 -12  -4  21    0.10   20.02
 -12  -3   1 1298.86   78.12
 -12  -3   2 1278.52   65.22
 -12  -3   3    2.19   16.15
 -12  -3   4 1379.21   42.92
 -12  -3   511453.54  122.84
 -12  -3   6  216.23   23.61
 -12  -3   7 5250.60   88.41
 -12  -3   819844.94  216.33
 -12  -3   9   19.84   37.01
 -12  -3  10   11.27   19.85
 -12  -3  11  483.90   29.92
 -12  -3  12 2509.62   86.46
 -12  -3  13 8160.32  180.10
 -12  -3  14  347.55   56.60
 -12  -3  15 1656.46   79.70
 -12  -3  16  696.50   48.54
 -12  -3  17  464.75   86.43
 -12  -3  18   41.91   41.19
 -12  -3  19  476.46   67.32
 -12  -3  20  146.34   43.12
 -12  -3  21  190.67   35.69
 -12  -2   1 8739.02  262.37
 -12  -2   2 2816.42   72.28
 -12  -2   3   46.41   13.75
 -12  -2   4    9.99   12.42
 -12  -2   5 6075.62  102.52
 -12  -2   6  114.28   15.61
 -12  -2   7 4442.52  120.89
 -12  -2   8 1541.65   43.76
 -12  -2   9    0.39   17.00
 -12  -2  10 1957.31   91.14
 -12  -2  11  125.42   28.52
 -12  -2  1212135.94  237.40
 -12  -2  13  467.55   53.53
 -12  -2  14  110.28   29.70
 -12  -2  15  708.25   46.24
 -12  -2  16   63.80   25.24
 -12  -2  17  193.34   36.57
 -12  -2  18    9.03   18.19
 -12  -2  19 1081.58   85.23
 -12  -2  20  168.61   39.26
 -12  -2  21  201.71   34.26
 -12  -1   1 1995.69   34.12
 -12  -1   2 2831.90   54.07
 -12  -1   3  714.62   37.14
 -12  -1   4 7215.78   89.00
 -12  -1   5 3638.03   58.13
 -12  -1   6 2613.94   58.17
 -12  -1   7 8440.70  116.50
 -12  -1   8   44.71   15.43
 -12  -1   9 1964.41   44.49
 -12  -1  10 1903.53   74.13
 -12  -1  11 5221.95  128.20
 -12  -1  12  726.81   42.65
 -12  -1  13 3722.50   96.65
 -12  -1  14 1305.20   70.69
 -12  -1  15 1031.93   50.83
 -12  -1  16  556.22   43.33
 -12  -1  17  407.96   34.47
 -12  -1  18   16.34   21.24
 -12  -1  19 1069.34   59.51
 -12  -1  20    0.64   26.30
 -12  -1  21  257.79   41.44
 -12   0   1 2779.55   50.96
 -12   0   215646.18  162.28
 -12   0   312255.56  109.23
 -12   0   4    0.02   11.65
 -12   0   5 3336.28   63.27
 -12   0   6 2674.21   52.38
 -12   0   7 3170.96   80.30
 -12   0   8 1591.37   40.57
 -12   0   9  444.54   30.04
 -12   0  10   28.24   24.61
 -12   0  11 5652.07  105.96
 -12   0  12 6501.33  148.88
 -12   0  13  145.19   53.82
 -12   0  14  165.45   27.42
 -12   0  15   25.10   26.12
 -12   0  16  118.76   29.90
 -12   0  17  528.27   41.41
 -12   0  18  122.03   28.42
 -12   0  19  315.85   34.84
 -12   0  20   10.47   27.01
 -12   0  21    0.00   21.06
 -12   1   1  284.34   42.54
 -12   1   2 7988.65  100.54
 -12   1   3 1954.90   57.52
 -12   1   4  400.21   15.75
 -12   1   5 5516.55   74.26
 -12   1   6  224.24   25.99
 -12   1   7 1254.49   49.41
 -12   1   8  105.70   32.54
 -12   1   9 2705.23   65.39
 -12   1  10  797.20   51.30
 -12   1  11   63.99   32.09
 -12   1  12   96.24   24.22
 -12   1  13 9939.57  230.35
 -12   1  14  666.90   76.67
 -12   1  15  597.18   67.56
 -12   1  16    2.77   25.87
 -12   1  17   12.85   24.90
 -12   1  18 1150.30  169.96
 -12   1  19    9.31   19.96
 -12   1  20 1192.89   48.31
 -12   1  21  198.78   31.14
 -12   2   114889.94  140.71
 -12   2   2   99.50   14.12
 -12   2   3   20.84   19.53
 -12   2   4 3658.48   53.99
 -12   2   5  125.36   19.62
 -12   2   6   45.41   14.45
 -12   2   7    7.65   12.95
 -12   2   8  480.60   57.77
 -12   2   9   60.97   22.58
 -12   2  10 7146.68  203.18
 -12   2  11   14.24   27.31
 -12   2  12  660.81   41.86
 -12   2  13 1522.49   90.54
 -12   2  14  723.53   53.03
 -12   2  15  648.46   45.55
 -12   2  16    7.03   32.49
 -12   2  17  891.24   57.86
 -12   2  18   21.50   21.50
 -12   2  19   52.14   18.56
 -12   2  20   72.26   20.24
 -12   3   1    2.15   18.95
 -12   3   2 3076.84   64.25
 -12   3   3 1261.10   40.52
 -12   3   4 3459.40   50.89
 -12   3   5    6.71   13.21
 -12   3   6 1028.51   49.07
 -12   3   7  543.21   23.36
 -12   3   8 1754.22   56.47
 -12   3   9   53.87   37.89
 -12   3  10    5.92   23.62
 -12   3  11  172.59   37.13
 -12   3  12 1718.58   68.39
 -12   3  13  850.09   49.96
 -12   3  14  286.11   31.76
 -12   3  15 1285.36  169.78
 -12   3  16  387.25   56.77
 -12   3  17 1360.04   69.74
 -12   3  18    2.94   24.32
 -12   3  19  163.39   23.59
 -12   3  20   98.40   26.92
 -12   4   1  612.92   27.08
 -12   4   2  123.22   17.88
 -12   4   3    9.53   13.74
 -12   4   4  118.53   19.21
 -12   4   5 5070.54  120.03
 -12   4   6  105.66   17.44
 -12   4   7 3795.22   83.96
 -12   4   8  139.11   19.95
 -12   4   9 1017.27   49.57
 -12   4  10   24.67   26.05
 -12   4  11 3760.28  101.85
 -12   4  12   19.95   23.97
 -12   4  13   33.97   25.67
 -12   4  14   72.18   28.79
 -12   4  15  550.96   41.98
 -12   4  16  150.05   30.00
 -12   4  17  227.38   32.43
 -12   4  18   50.09   28.59
 -12   4  19  333.12   41.41
 -12   4  20   35.45   21.73
 -12   5   1 2351.80   61.46
 -12   5   2  567.24   36.16
 -12   5   3 1148.62   49.79
 -12   5   4  886.29   33.16
 -12   5   5    4.80   23.80
 -12   5   6 2126.33   72.73
 -12   5   7   72.06   19.00
 -12   5   8  214.61   33.25
 -12   5   9   46.01   20.75
 -12   5  10  823.63   49.28
 -12   5  11   25.90   23.85
 -12   5  12 2834.82   92.37
 -12   5  13 1590.03   65.84
 -12   5  14  182.49   39.65
 -12   5  15   50.39   27.24
 -12   5  16  149.51   31.63
 -12   5  17  200.10   61.22
 -12   5  18 1293.20   97.66
 -12   5  19  192.69   37.45
 -12   5  20  847.75   57.91
 -12   6   1 9598.43  208.90
 -12   6   2 1013.58   63.20
 -12   6   3  587.55   47.71
 -12   6   4  847.01   23.89
 -12   6   5  826.81   22.12
 -12   6   6  733.08   54.23
 -12   6   7  108.18   22.64
 -12   6   8  405.44   38.69
 -12   6   9   34.82   23.44
 -12   6  10  651.89   55.83
 -12   6  11   33.46   27.06
 -12   6  12   77.71   23.74
 -12   6  13   15.76   25.70
 -12   6  14 3379.33  129.70
 -12   6  15 1492.05   68.30
 -12   6  16  100.92   41.92
 -12   6  17  742.04   78.49
 -12   6  18  225.92   46.89
 -12   6  19  326.76   45.82
 -12   7   110842.38  270.40
 -12   7   2 2411.83  114.61
 -12   7   3  453.89   53.28
 -12   7   4 3283.21  102.46
 -12   7   5   65.14   24.93
 -12   7   6  177.95   25.03
 -12   7   7  186.70   27.82
 -12   7   8    6.42   28.61
 -12   7   9  802.38   38.07
 -12   7  10 1270.09   71.71
 -12   7  11 7026.38  148.78
 -12   7  12 1705.61   87.82
 -12   7  13  630.99   56.81
 -12   7  14   58.67   44.95
 -12   7  15  827.28   60.43
 -12   7  16  180.80   56.16
 -12   7  17  324.46   55.08
 -12   7  18   69.87   31.76
 -12   7  19   63.45   34.00
 -12   8   1 1106.08   94.76
 -12   8   2  108.81   32.39
 -12   8   3  112.75   27.22
 -12   8   4 1824.23   85.35
 -12   8   5  446.65   24.07
 -12   8   6 1744.06   65.37
 -12   8   7  209.62   45.42
 -12   8   8  213.37   37.16
 -12   8   9   62.98   25.74
 -12   8  10    0.65   39.43
 -12   8  11  382.36   52.76
 -12   8  12   38.89   34.38
 -12   8  13 4665.95  144.77
 -12   8  14    7.97   29.14
 -12   8  15 1479.14   74.02
 -12   8  16 2271.06  225.19
 -12   8  17  615.83   77.98
 -12   8  18  153.82   45.90
 -12   8  19   75.44   34.28
 -12   9   1 1548.47   96.82
 -12   9   2   53.28   29.95
 -12   9   3  595.95   65.42
 -12   9   4 1230.17   79.29
 -12   9   5    0.14   32.66
 -12   9   6 6901.54  213.26
 -12   9   7    9.14   31.53
 -12   9   8  534.43   51.83
 -12   9   9 3902.32  149.07
 -12   9  10  898.31   72.73
 -12   9  11  245.35   51.39
 -12   9  12 4510.91  146.89
 -12   9  13  580.22   57.13
 -12   9  14  231.59   38.85
 -12   9  15  793.89   67.21
 -12   9  16   94.41   41.28
 -12   9  17  160.26   45.99
 -12   9  18 1243.38   81.76
 -12  10   1 3191.04  112.27
 -12  10   2 2173.33   87.72
 -12  10   3 1909.49   92.29
 -12  10   4  643.38   65.66
 -12  10   5   21.97   32.39
 -12  10   6 1383.65   61.42
 -12  10   7   51.85   33.44
 -12  10   8 2713.06  124.90
 -12  10   9 1287.84   75.42
 -12  10  10   70.52   43.53
 -12  10  11  497.17   64.13
 -12  10  12   19.93   31.00
 -12  10  13  610.43   55.76
 -12  10  14   62.92   32.64
 -12  10  15  157.05   32.31
 -12  10  16  369.75  106.10
 -12  11   1 5464.11  389.57
 -12  11   2 6458.53  166.72
 -12  11   3  174.22   43.09
 -12  11   4  999.44   72.93
 -12  11   5    0.37   29.21
 -12  11   6  248.28   39.19
 -12  11   7    9.28   25.70
 -12  11   8 1736.88  291.84
 -12  11   9 1019.07   97.81
 -12  11  10 1045.98   93.38
 -12  11  11  343.02   61.89
 -12  11  12  154.67   62.63
 -12  11  13    6.24   35.44
 -12  11  14    0.02   36.35
 -12  11  15  190.72   39.28
 -12  11  16   81.86   25.39
 -12  12   1   93.04   21.27
 -12  12   2  666.45   48.15
 -12  12   3 5252.31  151.20
 -12  12   4 8566.81  196.16
 -12  12   5   23.13   64.14
 -12  12   6  533.49   48.02
 -12  12   7  750.34   45.50
 -12  12   8 1272.04   61.24
 -12  12   9 2528.13  138.20
 -12  12  10  205.97   51.03
 -12  12  11 3486.98  158.82
 -12  12  12    1.29   36.97
 -12  12  13  111.29   32.16
 -12  12  14   53.05   29.93
 -12  12  15    9.35   24.67
 -12  13   1  628.80   39.25
 -12  13   2 2058.34   99.32
 -12  13   3   17.90   40.43
 -12  13   4    2.30   50.26
 -12  13   5 1955.91   99.76
 -12  13   6 2915.34   94.87
 -12  13   7 5168.90  294.49
 -12  13   8 1551.35  173.46
 -12  13   9  651.59   54.32
 -12  13  10  633.23   82.33
 -12  13  11  866.03   80.46
 -12  13  12   65.06   42.77
 -12  13  13   37.51   32.23
 -12  13  14  746.23   63.15
 -12  13  15    3.69   22.03
 -12  14   1  286.28   27.52
 -12  14   2  254.74   34.89
 -12  14   3  166.19   40.72
 -12  14   4  244.47   40.85
 -12  14   5 1060.52   80.47
 -12  14   6   51.29   40.01
 -12  14   7 1828.78   80.19
 -12  14   8 4351.77  290.81
 -12  14   9 1422.97   77.88
 -12  14  10  144.57   30.37
 -12  14  11   47.92   36.28
 -12  14  12  180.45   43.32
 -12  14  13   38.19   25.65
 -12  14  14  264.69   36.94
 -12  15   1  500.53   40.69
 -12  15   2  216.18   25.03
 -12  15   3 1199.98   55.86
 -12  15   4    0.93   49.21
 -12  15   5 7233.99  481.28
 -12  15   6  578.58   65.74
 -12  15   7  369.07   37.78
 -12  15   8 1855.68  189.69
 -12  15   9  812.83  101.01
 -12  15  10   66.25   27.99
 -12  15  11  121.10   37.46
 -12  15  12 2759.43  122.68
 -12  15  13   20.86   24.92
 -12  16   1  633.27   42.74
 -12  16   2    1.05   24.81
 -12  16   3 1260.32   75.98
 -12  16   4  220.24   52.15
 -12  16   5  190.04   30.95
 -12  16   6 1575.51  123.44
 -12  16   7   31.20   27.53
 -12  16   8  386.34   34.41
 -12  16   9  641.44   90.85
 -12  16  10   14.17   30.92
 -12  16  11  354.75   49.55
 -12  16  12  123.25   33.95
 -12  17   1 1196.82   56.16
 -12  17   2   42.87   28.29
 -12  17   3    1.97   29.26
 -12  17   4  747.36   49.31
 -12  17   5  248.73   31.40
 -12  17   6  965.22   81.72
 -12  17   7    9.89   17.31
 -12  17   8    2.51   15.81
 -12  17   9  105.29   33.24
 -12  17  10    8.54   24.47
 -12  17  11  112.07   30.43
 -12  18   1 1271.36   67.15
 -12  18   2   10.37   26.31
 -12  18   3  220.30   41.00
 -12  18   4   35.90   19.84
 -12  18   5  121.91   35.45
 -12  18   6   52.38   16.11
 -12  18   7  147.30   46.59
 -12  18   8   22.73   24.81
 -12  18   9   88.92   26.28
 -12  19   3  164.37   17.75
 -12  19   4   53.16   13.42
 -12  19   5  338.94   37.41
 -11 -26   1   63.79   17.23
 -11 -26   2  280.46   26.15
 -11 -25   1  203.64   29.23
 -11 -25   2  955.91   52.50
 -11 -25   3  112.68   49.25
 -11 -25   4   34.06   17.97
 -11 -25   5  287.74   28.42
 -11 -24   1  256.02   57.78
 -11 -24   2  485.79   61.94
 -11 -24   3   63.43   31.79
 -11 -24   4   65.87   29.84
 -11 -24   5   87.14   28.85
 -11 -24   6  859.47   68.20
 -11 -24   7  225.77   35.49
 -11 -23   1  653.15   87.84
 -11 -23   2  363.48   78.44
 -11 -23   3  838.26  104.07
 -11 -23   4  349.41   48.44
 -11 -23   5    0.37   36.95
 -11 -23   6  154.07   37.69
 -11 -23   7  220.32   45.05
 -11 -23   8  641.49   62.54
 -11 -23   9    4.01   22.97
 -11 -22   1  248.15   68.30
 -11 -22   2 2839.45  156.35
 -11 -22   3   10.41   42.58
 -11 -22   4  572.68   43.61
 -11 -22   5    5.92   38.60
 -11 -22   6 1290.54  107.56
 -11 -22   7    5.62   31.66
 -11 -22   8  762.06   79.02
 -11 -22   9    3.52   28.44
 -11 -22  10   11.57   24.43
 -11 -21   1   20.53   48.08
 -11 -21   2    2.28   41.31
 -11 -21   3   61.49   43.42
 -11 -21   4 3503.76  184.73
 -11 -21   5   56.59   50.11
 -11 -21   6 2220.15  139.47
 -11 -21   7  659.82   87.09
 -11 -21   8  505.66   76.56
 -11 -21   9 2210.43  127.27
 -11 -21  10  209.87   41.38
 -11 -21  11    7.34   24.64
 -11 -21  12  560.50   47.58
 -11 -20   1  261.43   83.97
 -11 -20   2  671.63   69.71
 -11 -20   3 1169.17  125.50
 -11 -20   4   80.26   41.57
 -11 -20   5 4107.73  204.66
 -11 -20   6  175.03   62.10
 -11 -20   7  569.86   51.70
 -11 -20   8 1525.30   88.01
 -11 -20   9   58.79   47.01
 -11 -20  10  629.71   66.04
 -11 -20  11  649.21   53.97
 -11 -20  12  983.04   66.03
 -11 -20  13 1314.32   71.66
 -11 -19   1  177.48   49.16
 -11 -19   2  165.39   64.41
 -11 -19   3  358.15   97.84
 -11 -19   4  278.17   50.34
 -11 -19   5   21.05   44.41
 -11 -19   6 1110.40  123.91
 -11 -19   7   52.69   55.54
 -11 -19   8 2311.03  130.20
 -11 -19   9    6.21   46.56
 -11 -19  10   27.37   38.62
 -11 -19  11  394.37   70.56
 -11 -19  12   37.77   35.71
 -11 -19  13   63.80   24.19
 -11 -19  14  215.42   38.90
 -11 -18   1   87.93   99.08
 -11 -18   2  101.42   68.61
 -11 -18   3    0.52   55.91
 -11 -18   4  775.68  121.21
 -11 -18   5  100.32   48.81
 -11 -18   6 2783.73  178.67
 -11 -18   7 1847.29  120.34
 -11 -18   8 3435.69  185.68
 -11 -18   9 3691.58  158.74
 -11 -18  10   13.73   48.64
 -11 -18  11  530.81   73.39
 -11 -18  12  459.96   58.46
 -11 -18  13   66.82   24.44
 -11 -18  14  660.48   37.42
 -11 -18  15  225.61   40.47
 -11 -17   1    9.25   44.73
 -11 -17   2 1018.21  134.17
 -11 -17   3   37.21   42.18
 -11 -17   4   42.92   54.50
 -11 -17   5 2763.43  203.73
 -11 -17   6 2155.09  171.29
 -11 -17   7   99.11   64.73
 -11 -17   8 2956.45  184.26
 -11 -17   9  129.18   42.45
 -11 -17  10  117.29   59.58
 -11 -17  11  994.71   89.85
 -11 -17  12 1471.73  111.58
 -11 -17  13  439.45   48.79
 -11 -17  14   11.47   19.25
 -11 -17  15   46.89   17.38
 -11 -17  16  369.75   38.67
 -11 -16   1   13.39   60.91
 -11 -16   2 1420.36  109.78
 -11 -16   3  534.20  116.42
 -11 -16   4  154.41   40.38
 -11 -16   5 3376.55  181.47
 -11 -16   6 1454.20   77.14
 -11 -16   7  131.99   48.27
 -11 -16   8 8176.82  295.09
 -11 -16   9  312.23   58.70
 -11 -16  10   24.98   37.10
 -11 -16  11  413.31   56.36
 -11 -16  12  916.79   93.88
 -11 -16  13  793.90   51.28
 -11 -16  14    4.80   24.62
 -11 -16  15   26.06   19.61
 -11 -16  16    6.81   29.37
 -11 -15   1 2096.93  149.41
 -11 -15   2 1461.74  138.58
 -11 -15   3 1401.81  103.35
 -11 -15   4    6.51   36.56
 -11 -15   5   90.28   50.47
 -11 -15   6 3539.71  174.70
 -11 -15   7   46.94   37.95
 -11 -15   8   25.86   47.77
 -11 -15   9    0.00   41.05
 -11 -15  10 1888.91  102.15
 -11 -15  11   72.08   35.47
 -11 -15  12 2104.69  123.59
 -11 -15  13   50.87   27.12
 -11 -15  14    6.90   22.53
 -11 -15  15    5.65   25.47
 -11 -15  16    0.92   17.81
 -11 -15  17  294.68   40.10
 -11 -14   1  656.18   60.63
 -11 -14   2  147.13   46.52
 -11 -14   3   68.79   80.79
 -11 -14   4 4587.65  184.11
 -11 -14   5 4188.81  166.10
 -11 -14   6 3660.77  609.35
 -11 -14   7 3062.93  156.63
 -11 -14   8 3096.02  146.20
 -11 -14   9   90.85   46.73
 -11 -14  10   94.13   39.36
 -11 -14  11  379.27   73.67
 -11 -14  12   13.14   38.07
 -11 -14  13   23.21   26.47
 -11 -14  14  186.22   37.65
 -11 -14  15    2.80   22.80
 -11 -14  16  578.84   70.82
 -11 -14  17  148.29   35.17
 -11 -14  18    8.93   24.95
 -11 -13   1   27.42   42.33
 -11 -13   2 1083.32   81.11
 -11 -13   3  196.31  104.73
 -11 -13   4 1420.14  106.73
 -11 -13   5   46.99   41.97
 -11 -13   6    3.07   45.03
 -11 -13   7 1019.19   60.69
 -11 -13   8 3010.39  162.13
 -11 -13   9 3191.45  163.55
 -11 -13  10 2442.40  144.62
 -11 -13  11 2201.88  129.00
 -11 -13  12   50.44   30.96
 -11 -13  13  852.03   75.62
 -11 -13  14    4.35   24.45
 -11 -13  15  547.13   37.30
 -11 -13  16   40.25   38.20
 -11 -13  17   83.23   37.83
 -11 -13  18  125.74   32.54
 -11 -12   1  244.71   58.53
 -11 -12   2 7688.54  199.71
 -11 -12   3  548.12   52.55
 -11 -12   4 3799.94  473.65
 -11 -12   5  180.85   71.90
 -11 -12   6   98.90   39.39
 -11 -12   7 4804.94  293.72
 -11 -12   8 1249.35  177.73
 -11 -12   9  239.93   39.97
 -11 -12  10  904.49  119.35
 -11 -12  11    0.23   35.13
 -11 -12  12 4233.22  167.57
 -11 -12  13  488.56   37.50
 -11 -12  14    2.25   26.06
 -11 -12  15  148.37   53.00
 -11 -12  16  374.03   63.64
 -11 -12  17  111.20   37.02
 -11 -12  18  587.45   70.97
 -11 -12  19  340.83   38.95
 -11 -11   1   28.65   40.97
 -11 -11   2  548.12   73.37
 -11 -11   3  414.21   53.36
 -11 -11   4 1686.19  128.88
 -11 -11   5 1387.92  179.87
 -11 -11   6 1218.80   92.15
 -11 -11   7 6604.40  200.08
 -11 -11   8  217.51   33.92
 -11 -11   9 6247.61  211.80
 -11 -11  10  643.88  116.51
 -11 -11  11 2253.77  118.30
 -11 -11  12  160.46   46.10
 -11 -11  13    8.63   26.19
 -11 -11  14   48.64   51.00
 -11 -11  15  584.16   91.30
 -11 -11  16  161.04   51.47
 -11 -11  17  295.97   57.63
 -11 -11  18  940.80   82.82
 -11 -11  19  618.78   52.14
 -11 -10   1 1111.79  151.58
 -11 -10   2 1720.52   86.24
 -11 -10   3 2257.85  209.08
 -11 -10   4  108.28   46.38
 -11 -10   5 1605.52   79.59
 -11 -10   6  125.25   26.54
 -11 -10   7 9772.21  628.26
 -11 -10   8 3725.27  180.59
 -11 -10   9  809.51   77.80
 -11 -10  1020880.67  963.55
 -11 -10  11 3867.10  181.04
 -11 -10  12 2852.21  114.53
 -11 -10  13    2.71   49.57
 -11 -10  14  691.33   83.74
 -11 -10  15  127.30   48.52
 -11 -10  16   56.99   45.18
 -11 -10  17  864.79   87.09
 -11 -10  18   53.45   44.90
 -11 -10  19  230.56   40.39
 -11 -10  20   17.39   23.24
 -11  -9   1    1.09   27.63
 -11  -9   2  906.64  202.68
 -11  -9   3 1018.86   65.69
 -11  -9   417093.99  273.23
 -11  -9   5  194.27   65.84
 -11  -9   6 2278.93   82.40
 -11  -9   7  475.77   89.08
 -11  -9   8    0.54   30.18
 -11  -9   9  691.94   60.29
 -11  -9  10 2036.28  122.14
 -11  -9  11  291.16   74.64
 -11  -9  12 4294.34  216.35
 -11  -9  13  305.92   55.54
 -11  -9  14  673.62   76.73
 -11  -9  15  732.39   85.02
 -11  -9  16    5.27   43.58
 -11  -9  17   89.67   46.74
 -11  -9  18 1716.78  109.62
 -11  -9  19  650.85   57.79
 -11  -9  20  182.48   39.59
 -11  -8   113754.27  748.69
 -11  -8   2 1120.32  109.42
 -11  -8   3    0.15   27.28
 -11  -8   4  670.09   35.31
 -11  -8   5  712.60   60.19
 -11  -8   6   51.75   16.66
 -11  -8   7  709.54   55.01
 -11  -8   8 8153.60  420.22
 -11  -8   9 1344.82  270.02
 -11  -8  10 1021.29   48.99
 -11  -8  11 9241.33  258.47
 -11  -8  1220481.00  442.00
 -11  -8  13  637.48   91.47
 -11  -8  14  225.54   62.78
 -11  -8  15 1159.17  107.30
 -11  -8  16 2355.24  140.90
 -11  -8  17  663.97   76.63
 -11  -8  18  239.42   53.71
 -11  -8  19  519.24   57.30
 -11  -8  20  200.12   43.57
 -11  -8  21  739.83   53.27
 -11  -7   120747.85  989.10
 -11  -7   214217.30  522.25
 -11  -7   313613.54  337.71
 -11  -7   4    9.11   38.65
 -11  -7   5 7395.47  139.73
 -11  -7   6 2103.25   98.62
 -11  -7   7 4346.93  337.70
 -11  -7   8  589.38  217.70
 -11  -7   9 1253.20   59.58
 -11  -7  10 1514.56  133.43
 -11  -7  1110832.19  251.53
 -11  -7  12 9106.47  250.73
 -11  -7  13 3097.74  154.83
 -11  -7  14 3020.56  194.74
 -11  -7  15 4151.68  215.59
 -11  -7  16 1499.72  126.40
 -11  -7  17   10.87   40.06
 -11  -7  18    9.71   40.10
 -11  -7  19  876.73   86.55
 -11  -7  20  297.62   44.50
 -11  -7  21    1.36   25.41
 -11  -6   1 2655.02  304.69
 -11  -6   2  101.65  134.23
 -11  -6   3  473.96  177.53
 -11  -6   4  701.37   25.55
 -11  -6   5 1669.20  136.24
 -11  -6   6  432.32   30.05
 -11  -6   7 6019.61  153.17
 -11  -6   8  298.84   20.29
 -11  -6   9   79.58   33.74
 -11  -6  10  334.59   74.49
 -11  -6  11 2397.43  138.25
 -11  -6  12 1218.39  100.52
 -11  -6  13   84.72   60.72
 -11  -6  14 1228.68   84.96
 -11  -6  15   48.88   68.34
 -11  -6  16  127.83   44.53
 -11  -6  17   11.36   49.80
 -11  -6  18   90.94   36.36
 -11  -6  19   88.75   40.76
 -11  -6  20   21.02   32.40
 -11  -6  21  544.58   52.05
 -11  -5   1 1071.82  205.74
 -11  -5   2 1065.22  130.65
 -11  -5   3  665.74   38.92
 -11  -5   4 1559.45   68.96
 -11  -5   5 1030.62   65.93
 -11  -5   6 1796.36   45.72
 -11  -5   726309.58  254.22
 -11  -5   8 6789.48  117.33
 -11  -5   9 1149.46   86.23
 -11  -5  10  203.93   64.94
 -11  -5  1116958.34  615.25
 -11  -5  12  620.72  114.29
 -11  -5  13   80.26   53.88
 -11  -5  14 2127.65  141.90
 -11  -5  15 2526.80  162.24
 -11  -5  16 1057.03  114.72
 -11  -5  17  687.02  101.11
 -11  -5  18  491.07   62.19
 -11  -5  19    0.54   37.13
 -11  -5  20  414.52   51.79
 -11  -5  21  202.08   35.19
 -11  -4   1   45.08   84.92
 -11  -4   216945.62  302.50
 -11  -4   3   28.19   34.10
 -11  -4   4    2.63   28.06
 -11  -4   5 9530.65  200.43
 -11  -4   6 4246.81   97.44
 -11  -4   7 2881.90  104.81
 -11  -4   8 4993.94  133.17
 -11  -4   910828.14  150.95
 -11  -4  10  865.95   47.30
 -11  -4  1112623.14  187.86
 -11  -4  12 5028.14  129.46
 -11  -4  13 1906.03  120.40
 -11  -4  14 6443.28  176.86
 -11  -4  15   74.95   39.80
 -11  -4  16  345.71   45.80
 -11  -4  17   29.31   39.94
 -11  -4  18   20.64   44.86
 -11  -4  19  331.06   64.37
 -11  -4  20   65.44   30.65
 -11  -4  21  138.19   33.23
 -11  -3   1 3610.53  165.81
 -11  -3   2  615.22   86.21
 -11  -3   3  830.36   38.35
 -11  -3   4 2203.87   85.26
 -11  -3   5   26.92   13.20
 -11  -3   6 2312.08   36.53
 -11  -3   7 5846.15  111.34
 -11  -3   8 1316.10   70.27
 -11  -3   9 4917.87   91.32
 -11  -3  10  427.97   16.13
 -11  -3  11 4535.29   92.94
 -11  -3  1222246.03  250.36
 -11  -3  13 9908.00  228.40
 -11  -3  14  511.10   43.68
 -11  -3  15 3879.03  119.96
 -11  -3  16  503.85   67.11
 -11  -3  17   18.44   21.84
 -11  -3  18  422.92   40.94
 -11  -3  19  478.04   71.84
 -11  -3  20  362.27   54.07
 -11  -3  21   16.41   25.32
 -11  -3  22  576.46   55.69
 -11  -2   1 3002.25   70.43
 -11  -2   225714.39  428.90
 -11  -2   3 7802.28  202.51
 -11  -2   4 5198.00   90.35
 -11  -2   5 3906.78   42.69
 -11  -2   6 5795.83  106.57
 -11  -2   7 1138.37   42.68
 -11  -2   811067.83  125.64
 -11  -2   9 6971.87  117.63
 -11  -2  10  136.15   43.33
 -11  -2  11  173.14   31.78
 -11  -2  12 1099.68   63.39
 -11  -2  13 2016.55   91.47
 -11  -2  14   53.08   67.27
 -11  -2  15    2.36   29.85
 -11  -2  16   44.85   34.40
 -11  -2  17   45.81   24.46
 -11  -2  18   13.65   22.80
 -11  -2  19  285.62   29.13
 -11  -2  20    1.05   19.77
 -11  -2  21    0.03   25.90
 -11  -2  22   12.16   23.51
 -11  -1   1 2684.88   77.54
 -11  -1   2  140.65   96.78
 -11  -1   3 6998.94  148.12
 -11  -1   4  606.84   23.65
 -11  -1   5 3534.21   81.19
 -11  -1   6  897.02   38.97
 -11  -1   7  614.69   14.47
 -11  -1   8 3164.13   56.90
 -11  -1   9   84.56   19.04
 -11  -1  10   34.94   17.15
 -11  -1  11 3618.81  115.39
 -11  -1  12 1504.07   88.60
 -11  -1  13 7509.53  195.47
 -11  -1  1411502.06  219.43
 -11  -1  15  421.82   73.63
 -11  -1  16  190.59   30.84
 -11  -1  17  180.28   26.79
 -11  -1  18    9.85   27.19
 -11  -1  19   10.68   21.09
 -11  -1  20   95.68   30.71
 -11  -1  21  313.57   26.54
 -11  -1  22  114.52   27.79
 -11   0   110629.11  322.52
 -11   0   2 2794.03   54.43
 -11   0   3 5518.20   62.69
 -11   0   4  708.15   17.42
 -11   0   5 6073.38   77.55
 -11   0   6  223.50   46.93
 -11   0   7 1800.24   31.41
 -11   0   8  133.77   15.92
 -11   0   9 3616.03   85.45
 -11   0  10 1339.92   40.44
 -11   0  11 1277.97   93.75
 -11   0  12 1167.55   60.81
 -11   0  13  171.74   43.30
 -11   0  14 2530.91   81.12
 -11   0  15  930.03   54.32
 -11   0  16  308.30   66.04
 -11   0  17    6.47   31.58
 -11   0  18   14.99   26.40
 -11   0  19   49.52   24.58
 -11   0  20  537.91   58.75
 -11   0  21   88.52   26.12
 -11   0  22  625.29   46.90
 -11   1   1 1702.31   42.45
 -11   1   210972.39  111.66
 -11   1   3  102.40   30.76
 -11   1   4 5898.84   75.03
 -11   1   5   55.71   10.42
 -11   1   6   94.75   25.93
 -11   1   7 3491.06   75.42
 -11   1   8  888.86   25.20
 -11   1   9   71.64   15.55
 -11   1  10 1044.76   28.04
 -11   1  11   55.18   22.76
 -11   1  12 1432.67   30.32
 -11   1  13  909.29   31.67
 -11   1  14 1415.65   91.78
 -11   1  15  207.17   33.51
 -11   1  16    6.45   35.26
 -11   1  17   84.74   27.82
 -11   1  18  396.82   47.10
 -11   1  19    2.76   49.78
 -11   1  20  126.52   23.47
 -11   1  21   59.74   26.51
 -11   1  22   62.71   27.54
 -11   2   1 7079.85  106.54
 -11   2   211296.14  175.56
 -11   2   3 5470.00   81.87
 -11   2   4 1602.97   30.59
 -11   2   5 1433.93   34.61
 -11   2   6 2122.85   37.37
 -11   2   7 2184.25   61.39
 -11   2   8  310.21   17.15
 -11   2   9  112.03   15.43
 -11   2  10  578.36   42.92
 -11   2  11   53.16   29.24
 -11   2  12 2021.13   60.12
 -11   2  13  138.79   33.78
 -11   2  14 1112.71   59.27
 -11   2  15 2559.77  135.45
 -11   2  16 2039.43  122.00
 -11   2  17  793.72   77.18
 -11   2  18  721.30   56.61
 -11   2  19   47.74  138.19
 -11   2  20  350.47   38.43
 -11   2  21   62.69   16.94
 -11   3   1 1597.84   31.19
 -11   3   2  121.67   15.73
 -11   3   3 2367.14   73.64
 -11   3   4   49.65   11.20
 -11   3   5 1193.94   33.79
 -11   3   6 3357.74   62.24
 -11   3   7 6192.62  103.20
 -11   3   8 1016.23   39.41
 -11   3   9  626.49   35.89
 -11   3  10 3974.28   83.11
 -11   3  11  366.87   31.08
 -11   3  12  652.58   26.89
 -11   3  13 1250.52   44.10
 -11   3  14 4054.58  100.59
 -11   3  15 2168.62  105.31
 -11   3  16    4.69   30.59
 -11   3  17   66.52   42.90
 -11   3  18   20.97   34.89
 -11   3  19  226.65   31.89
 -11   3  20   38.59   22.59
 -11   3  21  279.73   50.87
 -11   4   110620.60  107.48
 -11   4   2 1732.72   43.82
 -11   4   3 6689.92   93.69
 -11   4   4 1632.48   29.41
 -11   4   5  443.02   14.90
 -11   4   6   43.85   18.49
 -11   4   7  837.88   39.29
 -11   4   8  836.24   32.70
 -11   4   9  939.21   37.58
 -11   4  10 1963.01   77.93
 -11   4  11  218.89   49.55
 -11   4  12  541.65   61.02
 -11   4  13   36.17   26.82
 -11   4  14  861.50   63.08
 -11   4  15  463.83   39.44
 -11   4  16  166.33   64.80
 -11   4  17  543.90   76.81
 -11   4  18  884.31   68.07
 -11   4  19    0.19   28.60
 -11   4  20    9.51   28.88
 -11   4  21    8.48   21.99
 -11   5   1 2658.50   58.93
 -11   5   2 1844.82   42.43
 -11   5   3 3404.39   78.59
 -11   5   4  437.90   46.69
 -11   5   5 5310.46  113.63
 -11   5   6 2162.65   49.67
 -11   5   7  328.33   27.07
 -11   5   8 1443.01   64.90
 -11   5   9  726.81   71.06
 -11   5  10  811.62   68.03
 -11   5  11    3.51   25.62
 -11   5  12  731.69   38.11
 -11   5  13 1010.93   73.35
 -11   5  14 3193.14   99.56
 -11   5  15   21.98   32.41
 -11   5  16 1869.26  129.42
 -11   5  17   15.41   50.88
 -11   5  18  667.08   64.23
 -11   5  19  611.30   68.01
 -11   5  20  183.60   38.91
 -11   5  21   39.12   24.21
 -11   6   1  536.19   53.61
 -11   6   217280.43  266.10
 -11   6   3 2100.09   44.92
 -11   6   410759.71  136.95
 -11   6   5 1011.86   47.92
 -11   6   6   52.77   18.72
 -11   6   7 3088.44   79.27
 -11   6   8    6.56   20.17
 -11   6   9   82.15   28.47
 -11   6  10  127.63   34.53
 -11   6  11 2657.50   85.57
 -11   6  12   16.31   24.43
 -11   6  13 3085.72   97.44
 -11   6  14  663.94   61.29
 -11   6  15  126.11   35.20
 -11   6  16  681.78   37.76
 -11   6  17   54.66   43.97
 -11   6  18  151.96   48.40
 -11   6  19  470.58   61.56
 -11   6  20   11.17   29.68
 -11   6  21   26.59   23.55
 -11   7   1 2154.85  116.17
 -11   7   2 3107.39  191.04
 -11   7   3 6120.21  127.59
 -11   7   4 6528.51  106.90
 -11   7   5  405.48   34.67
 -11   7   6  645.75   37.53
 -11   7   7 2552.25   70.68
 -11   7   8   30.40   19.91
 -11   7   9 1749.43   77.15
 -11   7  10  131.78   24.65
 -11   7  11  224.89   37.07
 -11   7  12  478.42   45.89
 -11   7  13    0.29   24.98
 -11   7  14    1.43   24.43
 -11   7  15  218.03   49.13
 -11   7  16 1848.11   78.96
 -11   7  17  152.92   50.32
 -11   7  18  915.27   73.20
 -11   7  19 2518.86  117.07
 -11   7  20   77.44   32.56
 -11   8   1 2065.48   99.07
 -11   8   2  598.42   47.60
 -11   8   3 1761.56   51.46
 -11   8   4 4510.56   92.77
 -11   8   5  614.25   47.41
 -11   8   6  458.26   44.25
 -11   8   7  639.38   48.13
 -11   8   8  631.97   58.16
 -11   8   9  577.88   53.14
 -11   8  10  101.95   46.05
 -11   8  11 3661.19  139.67
 -11   8  12  331.76   43.95
 -11   8  13 1370.07   74.07
 -11   8  14  291.78   42.47
 -11   8  15   83.81   33.97
 -11   8  16 1952.60   81.83
 -11   8  17 1001.66   92.32
 -11   8  18  356.03   50.23
 -11   8  19  148.42   46.49
 -11   8  20   56.97   28.04
 -11   9   1 1336.85   66.18
 -11   9   2 1380.11  100.75
 -11   9   3   12.94   29.47
 -11   9   4 1456.20  101.52
 -11   9   5 3709.88  111.99
 -11   9   6 8580.78  157.09
 -11   9   7    0.00   18.46
 -11   9   8  296.03   31.57
 -11   9   9 9823.34  130.05
 -11   9  10   64.87   29.34
 -11   9  11  141.90   45.73
 -11   9  12 2262.53  101.26
 -11   9  13  340.05   64.29
 -11   9  14  355.90   42.24
 -11   9  15   48.63   34.31
 -11   9  16  962.87   87.91
 -11   9  17  736.72  103.45
 -11   9  18  147.31   43.50
 -11   9  19  616.35   64.79
 -11   9  20   74.02   31.30
 -11  10   1   23.00   35.65
 -11  10   2  551.18   58.22
 -11  10   3 1163.87   86.91
 -11  10   4  958.10   87.59
 -11  10   5 1045.66   56.55
 -11  10   6 2517.89   87.86
 -11  10   7   34.36   20.99
 -11  10   8 1028.72   39.00
 -11  10   9 2377.66   79.42
 -11  10  10  429.75   46.80
 -11  10  11 1256.43   51.14
 -11  10  12   11.46   29.81
 -11  10  13  461.42   48.52
 -11  10  14    1.09   26.37
 -11  10  15   94.59   40.40
 -11  10  16  292.17   29.01
 -11  10  17  515.99   72.06
 -11  10  18  496.14   63.89
 -11  10  19  178.73   34.82
 -11  11   1  914.21   62.64
 -11  11   2  708.73   60.15
 -11  11   3 5504.06  147.12
 -11  11   4 1157.53   81.12
 -11  11   5  455.68   61.96
 -11  11   6 4482.76  147.58
 -11  11   7 2172.85   93.88
 -11  11   8  700.19   49.30
 -11  11   9 5581.29  289.31
 -11  11  10 2785.64   97.13
 -11  11  11 1169.69   53.71
 -11  11  12    4.17   19.80
 -11  11  13  650.43   62.47
 -11  11  14  360.87   45.92
 -11  11  15 1357.46   72.30
 -11  11  16  257.16   52.22
 -11  11  17  402.24   68.09
 -11  12   1 6893.97  103.23
 -11  12   2   30.10   22.11
 -11  12   3 3986.19  117.11
 -11  12   4  252.12   49.49
 -11  12   5  163.54   40.54
 -11  12   6 1031.08  127.59
 -11  12   7 1019.76   57.71
 -11  12   8  329.58   39.85
 -11  12   9 1997.52   97.52
 -11  12  10  184.36   32.32
 -11  12  11  544.57   42.04
 -11  12  12  162.29   27.45
 -11  12  13    4.08   42.27
 -11  12  14  826.58   85.59
 -11  12  15    1.19   31.93
 -11  12  16  155.79   35.62
 -11  12  17   37.15   20.64
 -11  13   1  206.96   21.29
 -11  13   2 1663.81   54.78
 -11  13   3  908.10   83.85
 -11  13   4 1757.48   97.38
 -11  13   5  158.34   42.85
 -11  13   6  167.72   91.57
 -11  13   7 5384.96  126.58
 -11  13   8  429.99   41.58
 -11  13   9  105.63   30.66
 -11  13  10    4.06   32.16
 -11  13  11  550.93   47.52
 -11  13  12    0.04   22.10
 -11  13  13  834.98   62.74
 -11  13  14  384.07   59.47
 -11  13  15   94.23   31.63
 -11  13  16   13.56   22.02
 -11  14   1  359.74   24.00
 -11  14   2 2146.47   81.89
 -11  14   3  136.66   25.88
 -11  14   4  130.63   75.10
 -11  14   5  146.88   34.69
 -11  14   6    2.81   40.09
 -11  14   7 2655.92  152.78
 -11  14   8  148.08   52.47
 -11  14   9  398.99   45.44
 -11  14  10  250.83   40.70
 -11  14  11    0.99   54.28
 -11  14  12  477.55   75.69
 -11  14  13  218.65   47.74
 -11  14  14 1873.74  102.27
 -11  14  15  164.54   34.29
 -11  15   1  169.14   37.07
 -11  15   2 1383.20   51.44
 -11  15   3 2336.17  108.77
 -11  15   4  608.02   35.33
 -11  15   5 4105.74  120.53
 -11  15   6   11.47   29.24
 -11  15   7  421.52   51.15
 -11  15   8 4503.68  183.87
 -11  15   9  504.40   41.93
 -11  15  10  302.61   38.13
 -11  15  11  315.61   37.84
 -11  15  12    3.53   23.16
 -11  15  13  655.12   92.08
 -11  15  14   34.04   32.54
 -11  15  15   51.47   24.01
 -11  16   1 1916.00   98.93
 -11  16   2  445.63   33.63
 -11  16   3   38.42   26.45
 -11  16   4 1010.08   92.38
 -11  16   5   91.33   53.24
 -11  16   6  413.54   40.27
 -11  16   7   86.31   33.92
 -11  16   8  101.96   26.75
 -11  16   9    5.27   37.51
 -11  16  10   48.46   28.53
 -11  16  11   77.79   26.52
 -11  16  12  329.51   27.20
 -11  16  13    4.47   25.17
 -11  16  14   82.40   26.29
 -11  17   1 1870.87   68.74
 -11  17   2  144.54   31.48
 -11  17   3   62.07   39.77
 -11  17   4   89.85   31.10
 -11  17   5  780.44   69.30
 -11  17   6    3.49   26.07
 -11  17   7  321.91   52.78
 -11  17   8  103.70   25.78
 -11  17   9    2.92   19.07
 -11  17  10  758.08   43.46
 -11  17  11  456.51   60.99
 -11  17  12  234.82   41.29
 -11  17  13   50.28   24.29
 -11  18   1 3378.09  296.82
 -11  18   2   20.06   25.66
 -11  18   3    5.51   32.25
 -11  18   4  367.82   41.92
 -11  18   5  309.91   43.31
 -11  18   6   16.84   36.65
 -11  18   7  208.09   45.00
 -11  18   8   45.10   18.26
 -11  18   9    2.04   16.25
 -11  18  10  243.08   39.31
 -11  18  11  235.36   44.53
 -11  19   1   15.14   23.25
 -11  19   2  631.95   45.38
 -11  19   3 1755.34   82.51
 -11  19   4   70.45   30.49
 -11  19   5   34.67   17.83
 -11  19   6    0.08   25.39
 -11  19   7  254.79   51.60
 -11  19   8  430.17   33.40
 -11  19   9   88.24   26.55
 -11  20   1    9.06   19.11
 -11  20   3   82.46   23.46
 -11  20   4   20.40   22.35
 -11  20   5   17.83   20.29
 -10 -26   1  261.62   30.92
 -10 -26   2   12.57   20.91
 -10 -26   3 1384.43  122.17
 -10 -26   4  210.14   34.57
 -10 -25   1  697.76   47.50
 -10 -25   2  856.66   58.24
 -10 -25   3  343.45   36.42
 -10 -25   4  214.40   47.57
 -10 -25   5  310.87   41.28
 -10 -25   6  830.62   63.26
 -10 -24   1 3882.64  175.47
 -10 -24   2   46.48   44.23
 -10 -24   3   57.35   36.53
 -10 -24   4   55.19   31.35
 -10 -24   5  324.89   50.41
 -10 -24   6  623.96   64.68
 -10 -24   7  385.76   48.72
 -10 -24   8  127.36   34.88
 -10 -23   1  175.68   50.31
 -10 -23   2 2013.77   97.01
 -10 -23   3    0.00   36.11
 -10 -23   4  365.27   54.97
 -10 -23   5  270.85   49.83
 -10 -23   6   95.73   50.33
 -10 -23   7  102.23   36.52
 -10 -23   8  402.93   55.31
 -10 -23   9   47.21   28.24
 -10 -23  10    1.28   22.18
 -10 -22   1 2768.42  177.25
 -10 -22   2 2854.99  170.22
 -10 -22   3 4919.02  183.73
 -10 -22   4  997.65  112.37
 -10 -22   5   28.93   41.26
 -10 -22   6  530.04   72.65
 -10 -22   7 3173.27  141.40
 -10 -22   8  112.31   34.58
 -10 -22   9   73.67   43.00
 -10 -22  10 1750.32  107.10
 -10 -22  11  634.78   61.14
 -10 -21   1    8.10   48.64
 -10 -21   2  228.02   53.91
 -10 -21   3 3067.72  134.21
 -10 -21   4   28.87   58.55
 -10 -21   5 5876.75  244.28
 -10 -21   6 3199.43  194.83
 -10 -21   7 3162.24  161.03
 -10 -21   8    0.23   41.68
 -10 -21   9   16.64   38.78
 -10 -21  10  516.74   70.06
 -10 -21  11  729.45   73.77
 -10 -21  12    9.59   23.75
 -10 -20   1  519.66  101.84
 -10 -20   2 3263.71  173.02
 -10 -20   3 1676.99  106.23
 -10 -20   4 4298.83  241.99
 -10 -20   5 3434.13  190.78
 -10 -20   6 1069.55   92.35
 -10 -20   7  365.93   92.58
 -10 -20   8  585.78   82.52
 -10 -20   9  842.67   86.40
 -10 -20  10 6294.44  207.26
 -10 -20  11   55.73   37.24
 -10 -20  12 1708.09   88.03
 -10 -20  13  448.21   42.29
 -10 -20  14  135.67   27.73
 -10 -19   1  308.79   62.39
 -10 -19   2  617.23   70.04
 -10 -19   3 2108.11  197.66
 -10 -19   4   17.68   49.35
 -10 -19   5 3370.52  146.20
 -10 -19   6  536.34   68.81
 -10 -19   7 1927.60  122.23
 -10 -19   8   24.20   47.12
 -10 -19   9  233.29   46.18
 -10 -19  10 2139.77  110.76
 -10 -19  11  975.68   87.56
 -10 -19  12 1936.28  117.19
 -10 -19  13   24.76   30.42
 -10 -19  14  118.38   56.66
 -10 -19  15  383.44   42.76
 -10 -18   1  423.07   53.68
 -10 -18   2  193.58   46.95
 -10 -18   3 1237.51  118.75
 -10 -18   4   58.14   52.36
 -10 -18   5    4.92   44.40
 -10 -18   6  495.15   53.61
 -10 -18   7  882.39   81.46
 -10 -18   8  183.35   63.53
 -10 -18   9  199.84   55.79
 -10 -18  10  442.35   55.50
 -10 -18  11  270.46   46.09
 -10 -18  12  213.89   63.35
 -10 -18  13  450.58   74.74
 -10 -18  14  280.34   40.18
 -10 -18  15  141.29   21.24
 -10 -18  16    0.01   20.16
 -10 -17   1  499.82  106.95
 -10 -17   2  410.31   42.55
 -10 -17   3  162.52   65.97
 -10 -17   4 1525.47   95.43
 -10 -17   5  237.72   49.08
 -10 -17   6   41.23   46.61
 -10 -17   7  567.36  145.29
 -10 -17   8   29.81   44.45
 -10 -17   9  244.02   44.68
 -10 -17  10   33.22   60.58
 -10 -17  11  130.05   56.81
 -10 -17  12   46.43   35.77
 -10 -17  13  119.16   40.76
 -10 -17  14  126.97   22.96
 -10 -17  15   65.18   26.00
 -10 -17  16  289.13   28.08
 -10 -16   1 2043.13  246.13
 -10 -16   2  159.04   92.63
 -10 -16   3  532.15  172.17
 -10 -16   4   24.14   38.42
 -10 -16   5  299.48   40.16
 -10 -16   6 1100.78  125.92
 -10 -16   7 1339.84   89.35
 -10 -16   8  237.36   51.49
 -10 -16   9   40.68   45.50
 -10 -16  10 2577.42  192.90
 -10 -16  11  733.04   61.81
 -10 -16  12  963.41  101.72
 -10 -16  13  831.68   79.17
 -10 -16  14  398.45   65.34
 -10 -16  15   21.03   31.59
 -10 -16  16  475.12   33.72
 -10 -16  17  172.47   37.35
 -10 -15   1  366.22   52.39
 -10 -15   2 1403.84  111.21
 -10 -15   3 1689.54   75.94
 -10 -15   4  877.56   88.01
 -10 -15   5  113.53   52.85
 -10 -15   6   54.11   47.99
 -10 -15   7  238.83   40.91
 -10 -15   8 3345.95  175.34
 -10 -15   9 3192.63  185.99
 -10 -15  10  302.24   46.62
 -10 -15  11    7.04   48.80
 -10 -15  12 1783.19  126.78
 -10 -15  13   29.12   39.04
 -10 -15  14  137.51   51.75
 -10 -15  15    0.55   23.39
 -10 -15  16   16.73   29.80
 -10 -15  17  103.64   28.64
 -10 -15  18  145.23   26.47
 -10 -14   1   35.40   58.37
 -10 -14   2 5516.73  308.42
 -10 -14   3 1096.97  272.91
 -10 -14   4   28.96   42.01
 -10 -14   5    0.99   37.24
 -10 -14   6  733.04   76.98
 -10 -14   7  316.83  156.49
 -10 -14   8 2824.19  363.11
 -10 -14   9 1464.33  111.25
 -10 -14  10   48.69   44.88
 -10 -14  11    8.94   35.07
 -10 -14  12  107.91   51.29
 -10 -14  13  711.79   75.86
 -10 -14  14  125.30   41.74
 -10 -14  15  491.44   49.25
 -10 -14  16  278.66   28.74
 -10 -14  17  618.95   42.95
 -10 -14  18  566.49   56.02
 -10 -14  19   82.72   25.64
 -10 -13   110455.70  287.94
 -10 -13   2  506.38   82.52
 -10 -13   3 2111.82   96.19
 -10 -13   4  974.02   83.46
 -10 -13   5    2.93   29.91
 -10 -13   6    2.93   42.29
 -10 -13   7 3235.65  162.39
 -10 -13   8   40.30   34.95
 -10 -13   9 4270.57  248.07
 -10 -13  10 4995.05  219.88
 -10 -13  11  177.19   36.94
 -10 -13  12 4309.65  187.67
 -10 -13  13 1713.05   92.85
 -10 -13  14 1021.62   64.91
 -10 -13  15  400.26   46.83
 -10 -13  16  670.87   52.12
 -10 -13  17  589.79   38.81
 -10 -13  18  473.33   52.57
 -10 -13  19  476.12   50.25
 -10 -12   1 1375.49  161.55
 -10 -12   2 5428.95  667.45
 -10 -12   3 7946.48  249.27
 -10 -12   4 3235.67   98.34
 -10 -12   5  542.38   66.34
 -10 -12   6 2501.32  123.36
 -10 -12   7  634.34   68.63
 -10 -12   8  718.23   93.32
 -10 -12   9  941.37   67.50
 -10 -12  10  149.32   42.22
 -10 -12  11 3070.05  145.44
 -10 -12  12 5164.14  196.69
 -10 -12  13  232.18   76.45
 -10 -12  14  634.25   82.77
 -10 -12  15 1831.42   81.65
 -10 -12  16  708.14   45.30
 -10 -12  17  251.73   50.06
 -10 -12  18  451.77   57.93
 -10 -12  19  101.15   31.35
 -10 -12  20  149.27   28.63
 -10 -11   1 2226.08  250.45
 -10 -11   2   32.87   56.76
 -10 -11   3 1168.48   46.49
 -10 -11   4  638.44   40.37
 -10 -11   5 1270.21   81.21
 -10 -11   6  192.16   61.03
 -10 -11   7  951.58   97.09
 -10 -11   8   44.81   40.35
 -10 -11   9 1367.33  128.00
 -10 -11  10 2633.35  204.20
 -10 -11  11 1024.30   94.29
 -10 -11  12 3793.82  186.76
 -10 -11  13  896.03   85.08
 -10 -11  14 2574.78   68.67
 -10 -11  15  110.30   35.98
 -10 -11  16  920.60   89.05
 -10 -11  17 3805.78  188.92
 -10 -11  18  199.65   56.27
 -10 -11  19  260.08   44.79
 -10 -11  20   49.84   29.24
 -10 -10   124659.81 2484.15
 -10 -10   2 1494.29  130.16
 -10 -10   3 7869.83  986.45
 -10 -10   4 1177.16   48.37
 -10 -10   5 3638.18  612.22
 -10 -10   6 1120.79  105.13
 -10 -10   7 2337.53  141.92
 -10 -10   8 6975.67  618.79
 -10 -10   9  419.18   51.95
 -10 -10  10 1517.96  104.32
 -10 -10  11    1.87   29.12
 -10 -10  12 1893.85   97.69
 -10 -10  13 2755.85  117.69
 -10 -10  14 4993.83  135.23
 -10 -10  15  893.74  135.48
 -10 -10  16 1401.16  126.17
 -10 -10  17  374.65   64.56
 -10 -10  18 1728.64  105.23
 -10 -10  19 1207.85   91.07
 -10 -10  20  106.70   29.99
 -10 -10  21    2.65   22.66
 -10  -9   1 4738.53  377.53
 -10  -9   2 4679.90  291.26
 -10  -9   3 5648.74  441.62
 -10  -9   4 2513.64  104.86
 -10  -9   5    0.72   37.01
 -10  -9   6 1672.79   90.63
 -10  -9   7 1926.48  117.86
 -10  -9   8 3267.21  125.52
 -10  -9   9 1979.87  148.14
 -10  -9  10   27.52   29.39
 -10  -9  11 1504.65  115.85
 -10  -9  12  687.34   54.38
 -10  -9  13 2214.58  107.85
 -10  -9  1415599.54  424.69
 -10  -9  15 2159.95  169.57
 -10  -9  16    4.92   44.47
 -10  -9  17   36.14   38.74
 -10  -9  18  624.47   58.03
 -10  -9  19 1701.15  111.93
 -10  -9  20  222.79   41.51
 -10  -9  21    0.28   22.17
 -10  -8   1    7.41   87.83
 -10  -8   216296.29 4161.90
 -10  -8   3 8769.03  453.10
 -10  -8   4  854.44   55.20
 -10  -8   5 4259.89  318.94
 -10  -8   6   70.35   13.77
 -10  -8   7  302.04   22.29
 -10  -8   8  213.94   37.16
 -10  -8   915968.06  335.10
 -10  -8  10 1244.51   69.01
 -10  -8  11 1940.24   95.16
 -10  -8  12 1122.16  102.89
 -10  -8  13 1138.72  109.79
 -10  -8  14 6546.16  260.89
 -10  -8  15  138.82   50.50
 -10  -8  16  248.56   64.91
 -10  -8  17  601.51   73.99
 -10  -8  18    5.15   39.20
 -10  -8  19  606.39   77.49
 -10  -8  20   62.45   30.01
 -10  -8  21  429.01   48.26
 -10  -7   1   78.56   98.74
 -10  -7   2 5575.96  393.00
 -10  -7   3  765.27  351.93
 -10  -7   4  194.20   21.42
 -10  -7   5 8593.30  410.20
 -10  -7   6   76.39   14.18
 -10  -7   7  703.94   37.73
 -10  -7   8 2257.46   51.64
 -10  -7   9   62.89   35.58
 -10  -7  10 1012.93  171.27
 -10  -7  11   93.32   38.46
 -10  -7  12 1229.90  103.13
 -10  -7  13 2468.28  116.61
 -10  -7  14  865.51   96.92
 -10  -7  15  184.49   46.44
 -10  -7  16 1171.43  125.74
 -10  -7  17   68.72   47.77
 -10  -7  18  110.36   51.34
 -10  -7  19  697.40   78.54
 -10  -7  20  220.51   49.89
 -10  -7  21  181.50   37.53
 -10  -7  22    7.27   18.68
 -10  -6   1 5716.16  537.11
 -10  -6   2 5720.37  303.20
 -10  -6   328796.32  815.05
 -10  -6   4 7406.14  473.96
 -10  -6   5    0.78   45.08
 -10  -6   6 1097.35   37.22
 -10  -6   7  716.86  113.11
 -10  -6   8 1554.37  156.11
 -10  -6   913321.40  738.85
 -10  -6  10  864.71   91.17
 -10  -6  11 3019.26  138.64
 -10  -6  12 3331.09  168.07
 -10  -6  13 1666.83  100.00
 -10  -6  14 1130.07  117.10
 -10  -6  15 1302.89  120.69
 -10  -6  16 1333.48  129.03
 -10  -6  17    5.89   44.22
 -10  -6  18   69.49   44.12
 -10  -6  19    0.82   44.29
 -10  -6  20  154.74   41.52
 -10  -6  21   50.92   29.43
 -10  -6  22  222.25   36.15
 -10  -5   144377.31 1333.06
 -10  -5   2 1138.89   81.78
 -10  -5   3 4654.97  418.29
 -10  -5   4  660.58   18.86
 -10  -5   5   19.65   40.10
 -10  -5   6 3907.02  149.03
 -10  -5   7  594.35   87.65
 -10  -5   8    5.67   24.91
 -10  -5   9    6.02   59.24
 -10  -5  1010869.37  467.40
 -10  -5  11  893.23   99.06
 -10  -5  12 3381.19  174.28
 -10  -5  13  580.66   61.37
 -10  -5  14   11.57   48.09
 -10  -5  15 2775.48  165.85
 -10  -5  16 2938.22  158.86
 -10  -5  17 3552.73  160.19
 -10  -5  18   86.03   39.60
 -10  -5  19   33.87   41.18
 -10  -5  20    0.85   34.41
 -10  -5  21    8.39   30.94
 -10  -5  22   42.68   28.23
 -10  -4   1   60.15   64.91
 -10  -4   256909.65 1453.64
 -10  -4   3 4704.91  100.87
 -10  -4   4 8784.91  359.95
 -10  -4   5    1.00   21.67
 -10  -4   6 3330.39  104.86
 -10  -4   7  599.65   23.59
 -10  -4   8  359.41   19.16
 -10  -4   9 1754.80   48.46
 -10  -4  10 2476.66  101.49
 -10  -4  11 9676.20  156.35
 -10  -4  12  157.15   22.82
 -10  -4  13  371.95   50.10
 -10  -4  14 3576.87  124.11
 -10  -4  15 2890.29  107.31
 -10  -4  16   72.85   30.48
 -10  -4  17    0.00   23.05
 -10  -4  18   41.30   30.05
 -10  -4  19   18.83   20.78
 -10  -4  20    0.81   35.00
 -10  -4  21   59.02   34.62
 -10  -4  22   37.98   24.94
 -10  -3   1 1759.74  260.03
 -10  -3   2 2522.04  234.63
 -10  -3   3 6569.81  464.93
 -10  -3   4 1958.69   94.53
 -10  -3   514453.57  185.06
 -10  -3   6  213.81   12.66
 -10  -3   7   17.32   14.62
 -10  -3   8 2778.02   56.88
 -10  -3   9 3877.37   77.22
 -10  -3  10 5258.44   83.67
 -10  -3  11 1266.38   66.16
 -10  -3  12  173.46   22.08
 -10  -3  13 7740.62  190.78
 -10  -3  14 1740.88   92.73
 -10  -3  15   42.93   35.29
 -10  -3  16 2999.79  129.66
 -10  -3  17   21.62   44.67
 -10  -3  18    0.36   23.97
 -10  -3  19    0.85   25.14
 -10  -3  20    9.05   24.55
 -10  -3  21   14.60   22.03
 -10  -3  22  128.56   26.84
 -10  -2   1 5560.38  248.28
 -10  -2   2  793.39  126.33
 -10  -2   3  413.15  246.23
 -10  -2   4 1798.95   99.18
 -10  -2   5 1280.02   46.77
 -10  -2   615279.51  140.07
 -10  -2   7  326.19   12.05
 -10  -2   8    1.04   17.07
 -10  -2   9    0.66   14.93
 -10  -2  10 6197.50   86.19
 -10  -2  11   58.39   21.60
 -10  -2  12 1604.18   59.46
 -10  -2  1312166.21  242.46
 -10  -2  14  249.15   82.48
 -10  -2  15  241.78   33.88
 -10  -2  16  114.15   43.15
 -10  -2  17    8.92   80.04
 -10  -2  18  716.02   70.30
 -10  -2  19  168.83   29.10
 -10  -2  20  173.81   30.80
 -10  -2  21  178.34   27.28
 -10  -2  22   14.13   24.85
 -10  -1   1 7008.92  390.40
 -10  -1   2 4643.38  414.89
 -10  -1   3 2621.45  118.96
 -10  -1   4 3185.83  149.61
 -10  -1   5   47.73   17.39
 -10  -1   6 4003.42   55.86
 -10  -1   712870.08  100.33
 -10  -1   8    0.03   13.08
 -10  -1   9 4327.55  107.04
 -10  -1  10 9333.29  114.76
 -10  -1  11  622.13   21.43
 -10  -1  12 3455.24  121.73
 -10  -1  13  472.00   34.35
 -10  -1  14 2679.79  101.40
 -10  -1  15  303.25   97.89
 -10  -1  16  102.17   27.17
 -10  -1  17   85.91   53.83
 -10  -1  18  317.80   44.10
 -10  -1  19 1591.98   74.49
 -10  -1  20   98.13   25.68
 -10  -1  21    4.84   35.64
 -10  -1  22   41.05   16.01
 -10   0   110231.41  424.52
 -10   0   2 9546.71  270.75
 -10   0   3    9.57   22.70
 -10   0   4 9928.38   80.96
 -10   0   5  612.74   33.24
 -10   0   6 2511.01   65.05
 -10   0   7   62.38   12.68
 -10   0   8   41.40   33.64
 -10   0   9  167.32   18.76
 -10   0  10 3550.33  100.34
 -10   0  11  149.81   21.23
 -10   0  12 2367.21   97.54
 -10   0  13 1460.87   94.95
 -10   0  14 6467.92  121.76
 -10   0  15 1130.06   94.11
 -10   0  16  890.78  126.82
 -10   0  17 1095.59   85.13
 -10   0  18    5.10   30.05
 -10   0  19    1.55   27.33
 -10   0  20  663.96   53.85
 -10   0  21  157.09   34.47
 -10   0  22   85.55   44.36
 -10   1   1 1769.92  303.05
 -10   1   211337.55  382.65
 -10   1   3  102.14   14.93
 -10   1   4 1192.05   53.41
 -10   1   5   14.05   12.41
 -10   1   6 2330.85   43.19
 -10   1   7  182.67   12.75
 -10   1   8   19.90   15.77
 -10   1   9 4154.95   58.30
 -10   1  10  841.25   30.03
 -10   1  11 4713.73  106.01
 -10   1  12 2469.57   53.64
 -10   1  13 1421.20   78.52
 -10   1  1412678.42  273.32
 -10   1  1510890.42  247.11
 -10   1  16   59.05   92.00
 -10   1  17  377.92   56.91
 -10   1  18   83.73   35.37
 -10   1  19  731.25   50.09
 -10   1  20  210.63   48.30
 -10   1  21  644.62   49.71
 -10   1  22   20.81   20.68
 -10   2   1 3419.86  104.56
 -10   2   213366.33  135.23
 -10   2   3 7084.18  126.60
 -10   2   4  185.82   13.72
 -10   2   5 1360.62   37.50
 -10   2   6  309.26   11.64
 -10   2   7   55.82   12.55
 -10   2   8  419.22   35.09
 -10   2   9  471.63   36.81
 -10   2  10  245.58   22.94
 -10   2  11 1994.42   93.51
 -10   2  12  399.18   40.11
 -10   2  13 7313.33  156.96
 -10   2  14  925.77   99.87
 -10   2  15 1233.19   48.73
 -10   2  16 2819.97  121.52
 -10   2  17  151.30   44.33
 -10   2  18    9.94   32.87
 -10   2  19   74.14   75.82
 -10   2  20   70.53   41.91
 -10   2  21  148.25   31.86
 -10   2  22  583.28   39.37
 -10   3   1 1576.99   60.54
 -10   3   2 4938.66  114.78
 -10   3   3  170.92   12.98
 -10   3   4 6358.81   85.56
 -10   3   5  599.05   40.42
 -10   3   6  357.08   36.99
 -10   3   7  507.31   26.42
 -10   3   8  981.84   46.41
 -10   3   9    4.29   16.62
 -10   3  10   66.53   21.40
 -10   3  11 1025.11   48.51
 -10   3  12 3429.73  118.71
 -10   3  13 2619.32   81.16
 -10   3  14  225.68   25.10
 -10   3  15  473.05   43.37
 -10   3  16 4771.12  125.29
 -10   3  17   39.36   37.77
 -10   3  18   20.67   77.33
 -10   3  19   34.00   56.51
 -10   3  20    0.78   52.85
 -10   3  21   38.23   21.24
 -10   3  22   67.22   32.82
 -10   4   114662.46  230.75
 -10   4   2  105.24   50.70
 -10   4   3  215.95   30.50
 -10   4   414390.22  143.81
 -10   4   5  247.11   21.44
 -10   4   6    4.41   16.79
 -10   4   7 3343.68   88.69
 -10   4   8  993.71   56.19
 -10   4   9 1477.33   55.62
 -10   4  10  138.03   22.16
 -10   4  11  245.09   27.35
 -10   4  12  424.73   39.68
 -10   4  13  994.42   42.72
 -10   4  14 1698.80   72.86
 -10   4  15 1694.55   42.53
 -10   4  16 1794.10  101.69
 -10   4  17  238.17   87.42
 -10   4  18 1550.64   95.51
 -10   4  19  271.48   86.49
 -10   4  20   20.30   48.41
 -10   4  21    6.70   49.66
 -10   4  22   52.23   23.57
 -10   5   1   34.40   12.08
 -10   5   2 2296.92   57.54
 -10   5   3 2914.32   75.02
 -10   5   412564.60   98.90
 -10   5   5 1863.52   77.02
 -10   5   6 1863.30   45.41
 -10   5   7  115.69   16.05
 -10   5   8 7606.83  100.25
 -10   5   9 2262.69   77.64
 -10   5  10 1048.22   45.38
 -10   5  11  968.22   46.08
 -10   5  12  272.75   29.40
 -10   5  13 1084.24   57.14
 -10   5  14  971.78   43.09
 -10   5  15  143.59   25.36
 -10   5  16 3110.80  155.38
 -10   5  17 1634.81   94.74
 -10   5  18  101.85   73.15
 -10   5  19    7.63   54.71
 -10   5  20  484.88   44.22
 -10   5  21    5.35   32.09
 -10   5  22   82.02   26.55
 -10   6   1 1931.02   32.76
 -10   6   211694.42  126.56
 -10   6   3  645.55   35.67
 -10   6   4 6046.42   97.01
 -10   6   5  194.48   21.86
 -10   6   6   10.59   20.54
 -10   6   7 1335.02   43.76
 -10   6   8    1.59   19.66
 -10   6   9 1864.91   45.88
 -10   6  10  206.38   35.73
 -10   6  11 1296.25   65.11
 -10   6  12  370.58   29.99
 -10   6  13 2976.53   97.97
 -10   6  14  276.29   36.31
 -10   6  15   89.44   23.97
 -10   6  16  305.04   39.19
 -10   6  17  808.32   70.24
 -10   6  18 7410.27  273.79
 -10   6  19  607.76   76.85
 -10   6  20   42.50   29.12
 -10   6  21    1.69   29.27
 -10   6  22   18.20   21.99
 -10   7   1 7918.86  188.55
 -10   7   2  114.04   30.31
 -10   7   3 4880.88  106.18
 -10   7   4 6134.79  111.41
 -10   7   5  380.18   26.00
 -10   7   6    0.02   28.78
 -10   7   7 2340.11   63.42
 -10   7   8    7.57   13.87
 -10   7   9  150.18   29.66
 -10   7  10    4.75   16.45
 -10   7  11  810.08   40.25
 -10   7  12 4024.89  112.55
 -10   7  13 3072.30   94.22
 -10   7  14  489.37   49.84
 -10   7  15    0.19   24.33
 -10   7  16 1395.63   79.99
 -10   7  17  231.78   91.16
 -10   7  18  476.74   64.97
 -10   7  19    1.72   34.23
 -10   7  20   64.73   33.10
 -10   7  21  114.75   31.51
 -10   7  22  211.24   34.73
 -10   8   1 7578.70  201.96
 -10   8   2 9956.43  231.92
 -10   8   3  427.07   31.70
 -10   8   4 2254.25   71.44
 -10   8   5 4236.25  127.47
 -10   8   6 1973.02   78.22
 -10   8   7 2608.59   56.19
 -10   8   8   43.26   18.93
 -10   8   9  108.57   25.73
 -10   8  10    2.94   22.48
 -10   8  1111261.49  149.92
 -10   8  12 1708.23   77.57
 -10   8  13    5.13   23.97
 -10   8  14 1328.37   83.91
 -10   8  15 1874.81   89.41
 -10   8  16   11.03   25.77
 -10   8  17   41.90   26.14
 -10   8  18  341.78   52.82
 -10   8  19  221.78   47.98
 -10   8  20   14.81   29.54
 -10   8  21   29.18   27.85
 -10   9   1  748.01   42.46
 -10   9   2  139.50   24.44
 -10   9   3    3.40   26.89
 -10   9   4 1930.50   72.53
 -10   9   5   23.66   22.19
 -10   9   6  128.28   45.76
 -10   9   7  102.01   24.24
 -10   9   8 2123.35   61.56
 -10   9   9 4725.16   97.67
 -10   9  10 1397.98   80.78
 -10   9  11  362.90   39.95
 -10   9  12 3113.08  114.73
 -10   9  13 1055.12   45.61
 -10   9  14   18.88   24.58
 -10   9  15 1003.68   69.67
 -10   9  16 8057.73  294.35
 -10   9  17  239.21   39.21
 -10   9  18   38.06   40.84
 -10   9  19  915.85   80.28
 -10   9  20 1431.54   94.93
 -10   9  21  114.57   30.56
 -10  10   1   18.57   25.02
 -10  10   2    0.93   45.51
 -10  10   3  119.99   23.12
 -10  10   4 2293.79  104.49
 -10  10   5 1213.89   70.21
 -10  10   6   17.12   25.42
 -10  10   7  117.22   24.52
 -10  10   8  925.02   43.88
 -10  10   9 3969.39   88.49
 -10  10  10 1002.55   48.75
 -10  10  11 1057.41   51.58
 -10  10  12 3105.31   83.13
 -10  10  13  219.57   24.60
 -10  10  14  140.72   42.00
 -10  10  15  956.96   55.10
 -10  10  16    3.22   52.11
 -10  10  17 1372.33   90.65
 -10  10  18 2923.13  129.17
 -10  10  19  403.32   57.18
 -10  10  20  564.94   57.07
 -10  11   1  897.48   63.33
 -10  11   2 1013.82   65.28
 -10  11   3 1855.65  101.45
 -10  11   4   20.70   24.51
 -10  11   5  211.73   40.09
 -10  11   6  386.96   33.22
 -10  11   7 2156.49   92.05
 -10  11   8  813.32   41.56
 -10  11   9  534.97   47.62
 -10  11  10  847.08   48.38
 -10  11  11   98.58   23.03
 -10  11  12  114.40   25.11
 -10  11  13   21.79   20.66
 -10  11  14  555.62   42.20
 -10  11  15    0.21   21.09
 -10  11  16   49.19   29.28
 -10  11  17  541.30   36.09
 -10  11  18   48.68   33.86
 -10  11  19  117.97   40.43
 -10  11  20  374.03   45.94
 -10  12   1   54.84   19.81
 -10  12   2 1589.57   83.78
 -10  12   3 1708.12   68.70
 -10  12   4 4004.39  121.51
 -10  12   5  640.01   60.63
 -10  12   6 9064.44  194.74
 -10  12   7  236.48   42.57
 -10  12   8  358.22   26.25
 -10  12   911880.22  297.26
 -10  12  10 1071.46   60.99
 -10  12  11  192.92   38.94
 -10  12  12  247.18   38.01
 -10  12  13  169.69   25.10
 -10  12  14  938.13   58.58
 -10  12  15  222.33   23.36
 -10  12  16   62.75   18.85
 -10  12  17  208.02   59.23
 -10  12  18  348.62   52.80
 -10  13   1 2662.15   77.30
 -10  13   2   56.32   23.44
 -10  13   3  599.43   58.88
 -10  13   4 1825.91   99.99
 -10  13   5  181.48   45.53
 -10  13   6 1414.25   93.95
 -10  13   7 2376.61   95.94
 -10  13   8  425.62   56.92
 -10  13   9 3470.34  124.71
 -10  13  10 1060.43   92.01
 -10  13  11    4.37   30.89
 -10  13  12  419.11   45.86
 -10  13  13  278.82   35.98
 -10  13  14  111.44   27.27
 -10  13  15   35.59   22.73
 -10  13  16  499.66   53.65
 -10  13  17  352.17   46.80
 -10  14   1   69.14   21.27
 -10  14   2  164.74   36.27
 -10  14   3 2664.31   65.98
 -10  14   4  157.62   44.36
 -10  14   5    1.57   28.43
 -10  14   6  432.77   55.43
 -10  14   7 1801.73  129.48
 -10  14   8 6495.16  525.25
 -10  14   9    0.05   55.94
 -10  14  10 1200.92   65.21
 -10  14  11 3931.00  133.83
 -10  14  12   59.48   31.65
 -10  14  13  338.24   34.71
 -10  14  14    8.39   20.90
 -10  14  15   43.94   27.08
 -10  14  16  637.75   72.61
 -10  14  17  279.64   34.40
 -10  15   1    0.08   20.81
 -10  15   2  631.40   47.88
 -10  15   3  283.97   31.36
 -10  15   4   18.68   19.04
 -10  15   5    0.15   33.02
 -10  15   6 2545.39  111.90
 -10  15   7   17.95   31.51
 -10  15   8 2030.63   89.96
 -10  15   9    0.05   28.67
 -10  15  10  565.69   53.08
 -10  15  11   15.22   26.38
 -10  15  12   93.08   29.91
 -10  15  13  138.33   22.12
 -10  15  14  510.76   73.48
 -10  15  15   21.67   16.13
 -10  15  16  232.83   35.35
 -10  16   1  501.51   42.27
 -10  16   2    0.12   19.94
 -10  16   3 2417.46   91.36
 -10  16   4  793.40   35.27
 -10  16   5   32.37   49.22
 -10  16   6  935.59   94.15
 -10  16   7 5030.23  254.80
 -10  16   8 1871.92   83.58
 -10  16   9   57.32   31.04
 -10  16  10    1.83   53.02
 -10  16  11  539.43   48.41
 -10  16  12   58.49   27.89
 -10  16  13    8.12   20.18
 -10  16  14  260.41   23.99
 -10  16  15    6.39   23.78
 -10  17   1   14.13   19.37
 -10  17   2  490.99   37.72
 -10  17   3  343.19   32.96
 -10  17   4  796.79  105.63
 -10  17   5 3130.57  168.95
 -10  17   6  671.78   92.77
 -10  17   7   28.27   27.87
 -10  17   8 1077.55   62.26
 -10  17   9  993.72   56.95
 -10  17  10   52.52   26.38
 -10  17  11  103.43   24.70
 -10  17  12  215.07   28.75
 -10  17  13 1161.43   75.93
 -10  17  14  126.93   34.04
 -10  18   1  110.86   21.24
 -10  18   2    0.31   21.17
 -10  18   3   39.56   56.29
 -10  18   4 1439.30   72.24
 -10  18   5  593.23   64.49
 -10  18   6   40.39   38.41
 -10  18   7  259.02   73.18
 -10  18   8  210.29   32.09
 -10  18   9   10.22   23.31
 -10  18  10   41.44   18.95
 -10  18  11   12.35   19.21
 -10  18  12  326.99   27.31
 -10  18  13  234.10   40.14
 -10  19   1    1.45   35.24
 -10  19   2  294.35   30.43
 -10  19   3  430.67   42.06
 -10  19   4    5.00   33.09
 -10  19   5    8.64   36.29
 -10  19   6    0.19   34.27
 -10  19   7  148.49   30.34
 -10  19   8   33.61   19.47
 -10  19   9    0.69   18.31
 -10  19  10   44.47   18.85
 -10  19  11    7.09   24.74
 -10  20   1    0.13   29.79
 -10  20   2   96.04   29.50
 -10  20   3   54.85   19.13
 -10  20   4  231.76   41.45
 -10  20   5   64.19   39.71
 -10  20   6   14.87   19.63
 -10  20   7  319.50   37.40
 -10  20   8    0.78   44.78
 -10  21   1   43.91   21.67
 -10  21   2   85.44   21.45
 -10  21   4    0.43   29.16
 -10  21   5    4.13   23.73
 -10  21   6  344.27   42.42
  -9 -27   1  193.70   37.21
  -9 -26   1  676.14   39.58
  -9 -26   2   79.81   24.38
  -9 -26   3  829.59   78.04
  -9 -26   4  654.60   34.17
  -9 -26   5  168.95   34.89
  -9 -25   1   49.68   27.33
  -9 -25   2   43.18   26.62
  -9 -25   3 1301.65   63.93
  -9 -25   4  311.14   38.39
  -9 -25   5   47.02   30.23
  -9 -25   6  384.84   40.45
  -9 -25   7  330.43   41.63
  -9 -24   1   32.49   37.19
  -9 -24   2  554.76   80.82
  -9 -24   3   15.66   31.17
  -9 -24   4  232.78   56.54
  -9 -24   5    3.32   31.81
  -9 -24   6  248.83   45.24
  -9 -24   7 1250.13   85.17
  -9 -24   8   30.85   26.63
  -9 -24   9  218.48   33.24
  -9 -23   1 1538.93  114.13
  -9 -23   2   59.03   49.69
  -9 -23   3 1864.37  135.16
  -9 -23   4  399.70   64.34
  -9 -23   5   31.68   34.68
  -9 -23   6  128.45   40.80
  -9 -23   7  444.07   55.57
  -9 -23   8    3.21   31.20
  -9 -23   9  973.89   74.96
  -9 -23  10  544.64   66.69
  -9 -23  11  206.63   37.46
  -9 -22   1  229.97   57.15
  -9 -22   2  117.23   45.04
  -9 -22   3 1424.52  120.74
  -9 -22   4   13.01   45.43
  -9 -22   5    5.57   44.95
  -9 -22   6 1005.98   78.46
  -9 -22   7   12.16   49.09
  -9 -22   8 1158.54  100.66
  -9 -22   9   42.75   40.34
  -9 -22  10  164.50   45.51
  -9 -22  11   83.24   32.00
  -9 -22  12  549.94   60.68
  -9 -21   1 2658.17  139.06
  -9 -21   2 1159.09  138.30
[truncated: 1,011,990 more chars]
