# Supplementary material for: Assembled molecular face-rotating polyhedra to transfer chirality from two to three dimensions
Source: Nat Commun. 2016 Aug 24;7:12469. doi: 10.1038/ncomms12469 (PMC4999497; doi:10.1038/ncomms12469)
Supplement: Supplementary Data 2 — Cif file of octahedron (AAAA)-2 [file ncomms12469-s3.cif]

data_(AAAA)-2
_audit_creation_date              2016-04-28
_audit_creation_method
;
Olex2 1.2
(compiled 2016.02.19 svn.r3266 for OlexSys, GUI svn.r5155)
;
_shelxl_version_number            2013-2
_publ_contact_author_address      'Xiamen University, Xiamen, Fujian, China'
_publ_contact_author_email        'xchwang@stu.xmu.edu.cn'
_publ_contact_author_name         'Xinchang Wang'
_publ_contact_author_phone        ''
_publ_section_references
;
Dolomanov, O.V., Bourhis, L.J., Gildea, R.J, Howard, J.A.K. & Puschmann, H.
 (2009), J. Appl. Cryst. 42, 339-341.

Sheldrick, G.M. (2015), Acta Cryst. C. 71, 3-8.
;
_chemical_name_common             (AAAA)-2
_chemical_name_systematic         ?
_chemical_formula_moiety          'C252 H324 N12'
_chemical_formula_sum             'C252 H324 N12'
_chemical_formula_weight          3521.21
_chemical_absolute_configuration  
;
The absolute configuration of (AAAA)-2 in crystal was assigned by reference to an unchanging chiral centre in the synthetic procedure, i.e., chiral reagent (1R,2R)-diaminocyclohexane, instead of anomalous dispersion effects in diffraction measurements on the crystal and the derived Flack x parameter. The cage crystal contains only light atoms (N, O, C, H) and has large void regions, therefore it��s extremely difficult to determine the absolute configuration by the Flack x parameter with such large uncertainty. Instead, the diaminocyclohexane reagent used in the assembly procedure has a known absolute configuration: it is enantiopure (1R,2R)-diaminocyclohexane (commercial available enantiopure reagent from Sigma-Aldrich Co., ee: >99%). Based on the well-established principle in dynamic covalent chemistry, this (1R,2R)-diaminocyclohexane would not change its absolute configuration during the assembly process. Therefore, (1R,2R)-diaminocyclohexane fragments can be used as an internal reference to determine the absolute configuration of the octahedron (AAAA)-2.
;
_chemical_melting_point           ?
loop_
  _atom_type_symbol
  _atom_type_description
  _atom_type_scat_dispersion_real
  _atom_type_scat_dispersion_imag
  _atom_type_scat_source
 'C' 'C' 0.0181 0.0091 'International Tables Vol C Tables 4.2.6.8 and 6.1.1.4'
 'H' 'H' 0.0000 0.0000 'International Tables Vol C Tables 4.2.6.8 and 6.1.1.4'
 'N' 'N' 0.0311 0.0180 'International Tables Vol C Tables 4.2.6.8 and 6.1.1.4'

_shelx_space_group_comment
;
The symmetry employed for this shelxl refinement is uniquely defined
by the following loop, which should always be used as a source of
symmetry information in preference to the above space-group names.
They are only intended as comments.
;
_space_group_crystal_system       'trigonal'
_space_group_IT_number            146
_space_group_name_H-M_alt         'R 3'
_space_group_name_Hall            'R 3'
loop_
  _space_group_symop_operation_xyz
 'x, y, z'
 '-y, x-y, z'
 '-x+y, -x, z'
 'x+2/3, y+1/3, z+1/3'
 '-y+2/3, x-y+1/3, z+1/3'
 '-x+y+2/3, -x+1/3, z+1/3'
 'x+1/3, y+2/3, z+2/3'
 '-y+1/3, x-y+2/3, z+2/3'
 '-x+y+1/3, -x+2/3, z+2/3'

_cell_length_a                    23.3017(3)
_cell_length_b                    23.3017(3)
_cell_length_c                    51.4329(7)
_cell_angle_alpha                 90
_cell_angle_beta                  90
_cell_angle_gamma                 120
_cell_volume                      24184.9(7)
_cell_formula_units_Z             3
_cell_measurement_reflns_used     8934
_cell_measurement_temperature     100(2)
_cell_measurement_theta_max       70.6990
_cell_measurement_theta_min       4.0620
_shelx_estimated_absorpt_T_max    0.913
_shelx_estimated_absorpt_T_min    0.861
_exptl_absorpt_coefficient_mu     0.309
_exptl_absorpt_correction_T_max   1.00000
_exptl_absorpt_correction_T_min   0.64165
_exptl_absorpt_correction_type    'multi-scan'
_exptl_absorpt_process_details    
;
CrysAlisPro, Agilent Technologies,
Version 1.171.36.32 (release 02-08-2013 CrysAlis171 .NET)
(compiled Aug  2 2013,16:46:58)
Empirical absorption correction using spherical harmonics,
 implemented in SCALE3 ABSPACK scaling algorithm.
;
_exptl_crystal_colour             'clear light colourless'
_exptl_crystal_density_diffrn     0.725
_exptl_crystal_density_meas       'Not measured'
_exptl_crystal_density_method     'Not measured'
_exptl_crystal_description        ''
_exptl_crystal_F_000              5760
_exptl_crystal_size_max           0.5
_exptl_crystal_size_mid           0.4
_exptl_crystal_size_min           0.3
_exptl_special_details
;
Dehydrated solvents were used in crystal growth
;
_exptl_transmission_factor_max    'Not measured'
_exptl_transmission_factor_min    'Not measured'
_diffrn_reflns_av_R_equivalents   0.0388
_diffrn_reflns_av_unetI/netI      0.0514
_diffrn_reflns_Laue_measured_fraction_full 0.993
_diffrn_reflns_Laue_measured_fraction_max 0.963
_diffrn_reflns_limit_h_max        24
_diffrn_reflns_limit_h_min        -27
_diffrn_reflns_limit_k_max        28
_diffrn_reflns_limit_k_min        -22
_diffrn_reflns_limit_l_max        62
_diffrn_reflns_limit_l_min        -37
_diffrn_reflns_number             20428
_diffrn_reflns_point_group_measured_fraction_full 0.718
_diffrn_reflns_point_group_measured_fraction_max 0.684
_diffrn_reflns_theta_full         67.679
_diffrn_reflns_theta_max          73.790
_diffrn_reflns_theta_min          3.794
_diffrn_ambient_temperature       100.15
_diffrn_detector_area_resol_mean  10.6525
_diffrn_measured_fraction_theta_full 0.993
_diffrn_measured_fraction_theta_max 0.963
_diffrn_measurement_device_type   'SuperNova, Dual, Cu at zero, Atlas'
_diffrn_measurement_method        '\w scans'
_diffrn_radiation_type            CuK\a
_diffrn_radiation_wavelength      1.54178
_diffrn_source                    'SuperNova (Cu) X-ray Source'
_reflns_Friedel_coverage          0.420
_reflns_Friedel_fraction_full     0.444
_reflns_Friedel_fraction_max      0.404
_reflns_number_gt                 10504
_reflns_number_total              14879
_reflns_special_details
;
 Data were apparently pre-merged, so _diffrn_reflns_number
 etc. will have to be added later.
 
 Reflections were merged by SHELXL according to the crystal
 class for the calculation of statistics and refinement.
 
 _reflns_Friedel_fraction is defined as the number of unique
 Friedel pairs measured divided by the number that would be
 possible theoretically, ignoring centric projections and
 systematic absences.
;
_reflns_threshold_expression      'I > 2\s(I)'
_computing_cell_refinement        
;
CrysAlisPro, Agilent Technologies,
Version 1.171.36.28 (release 01-02-2013 CrysAlis171 .NET)
;
_computing_data_collection        
;
CrysAlisPro, Agilent Technologies,
Version 1.171.36.28 (release 01-02-2013 CrysAlis171 .NET)
;
_computing_data_reduction         
;
CrysAlisPro, Agilent Technologies,
Version 1.171.36.28 (release 01-02-2013 CrysAlis171 .NET)
;
_computing_molecular_graphics     'Olex2 (Dolomanov et al., 2009)'
_computing_publication_material   'Olex2 (Dolomanov et al., 2009)'
_computing_structure_refinement   'ShelXL (Sheldrick, 2015)'
_computing_structure_solution     'ShelXS (Sheldrick, 2008)'
_refine_diff_density_max          0.421
_refine_diff_density_min          -0.286
_refine_diff_density_rms          0.056
_refine_ls_abs_structure_details
;
 Classical Flack method preferred over Parsons because s.u. lower.
;
_refine_ls_abs_structure_Flack    0.2(9)
_refine_ls_extinction_coef        .
_refine_ls_extinction_method      none
_refine_ls_goodness_of_fit_ref    0.982
_refine_ls_hydrogen_treatment     constr
_refine_ls_matrix_type            full
_refine_ls_number_parameters      794
_refine_ls_number_reflns          14879
_refine_ls_number_restraints      195
_refine_ls_R_factor_all           0.1069
_refine_ls_R_factor_gt            0.0960
_refine_ls_restrained_S_all       0.981
_refine_ls_shift/su_max           0.000
_refine_ls_shift/su_mean          0.000
_refine_ls_structure_factor_coef  Fsqd
_refine_ls_weighting_details
;
 w=1/[\s^2^(Fo^2^)+(0.1688P)^2^]
 where P=(Fo^2^+2Fc^2^)/3
;
_refine_ls_weighting_scheme       calc
_refine_ls_wR_factor_gt           0.2428
_refine_ls_wR_factor_ref          0.2551
_refine_special_details
;
All non-hydrogen atoms were refined anisotropically. Hydrogen atoms were placed at calculated positions using the riding model and refined isotropically.  The instructions AFIX 13, AFIX 23 and AFIX 43 were used for the hydrogen atoms on the tertiary C-H, the secondary -CH2- and the aromatic C-H, respectively, with the parameter of Uiso=1.2 Ueq. The instruction AFIX 33 was used for the hydrogen atoms on the highly disordered terminal -CH3 groups with the parameter of Uiso=1.5 Ueq.
No Shelx restraint was applied to the skeleton of this cage, i.e. truxene faces and diamine vortices. Nevertheless the flexible butyl groups are expected to be highly disordered, as they are flexible and vibrate randomly in the large voids in the crystal. Therefore, necessary Shelx restraints (i.e., DELU, SIMU and EADP) were applied to the butyl groups to result a reasonable model. Specifically, the anisotropic displacement parameters of disordered atoms in butyl groups were restrained to be equal within an effective standard deviation of 0.001 using the DELU command. Uij values of disordered atoms of butyl groups were constrained to be similar using the SIMU command. Atomic displacement parameters (ADPs) of different parts of disordered atoms were restrained using the EADP command. 
There are large voids between the cage molecules in crystal, filling with highly disordered solvent molecules. A satisfactory disorder model for the solvent molecules was not found, and therefore the OLEX2 Solvent Mask routine (similar to PLATON/SQUEEZE) was used to mask out the disordered density.
;
_olex2_refinement_description
;
1. Fixed Uiso
 At 1.2 times of:
  All C(H) groups, All C(H,H) groups
 At 1.5 times of:
  All C(H,H,H) groups
2. Restrained distances
 C9AA-C61
 1.54 with sigma of 0.02
 C74-C1AA
 1.54 with sigma of 0.02
 C67-C0BA
 1.54 with sigma of 0.02
 C67-C56
 1.54 with sigma of 0.02
 C3AA-C0BA
 1.54 with sigma of 0.02
 C2AA-C69
 2.55 with sigma of 0.02
 C72-C2AA
 1.54 with sigma of 0.02
 C2AA-C1BA
 1.54 with sigma of 0.02
 C8AA-C80
 1.54 with sigma of 0.02
 C7-C1AA
 1.54 with sigma of 0.02
3. Rigid bond restraints
 C49, C7AA, C5, C0AA
 with sigma for 1-2 distances of 0.001 and sigma for 1-3 distances of 0.001
 C27, C32, C62, C68
 with sigma for 1-2 distances of 0.001 and sigma for 1-3 distances of 0.001
 C69, C72, C2AA, C1BA
 with sigma for 1-2 distances of 0.001 and sigma for 1-3 distances of 0.001
 C56, C67, C0BA, C3AA
 with sigma for 1-2 distances of 0.001 and sigma for 1-3 distances of 0.001
 C61, C80, C9AA, C8AA
 with sigma for 1-2 distances of 0.001 and sigma for 1-3 distances of 0.001
 C60, C74, C1AA, C7
 with sigma for 1-2 distances of 0.001 and sigma for 1-3 distances of 0.001
 C66, C70, C71, C1
 with sigma for 1-2 distances of 0.001 and sigma for 1-3 distances of 0.001
 C64, C65, C76, C81
 with sigma for 1-2 distances of 0.001 and sigma for 1-3 distances of 0.001
4. Uiso/Uaniso restraints and constraints
C49 \\sim C7AA \\sim C5 \\sim C0AA: within 1.7A with sigma of 0.04 and sigma
for terminal atoms of 0.08
C27 \\sim C32 \\sim C62 \\sim C68: within 1.7A with sigma of 0.04 and sigma for
terminal atoms of 0.08
C69 \\sim C72 \\sim C2AA \\sim C1BA: within 1.7A with sigma of 0.04 and sigma
for terminal atoms of 0.08
C56 \\sim C67 \\sim C0BA \\sim C3AA: within 1.7A with sigma of 0.04 and sigma
for terminal atoms of 0.08
C61 \\sim C80 \\sim C9AA \\sim C8AA: within 1.7A with sigma of 0.04 and sigma
for terminal atoms of 0.08
C60 \\sim C74 \\sim C1AA \\sim C7: within 1.7A with sigma of 0.04 and sigma for
terminal atoms of 0.08
C66 \\sim C70 \\sim C71 \\sim C1: within 1.7A with sigma of 0.04 and sigma for
terminal atoms of 0.08
C64 \\sim C65 \\sim C76 \\sim C81: within 1.7A with sigma of 0.04 and sigma for
terminal atoms of 0.08
5.a Ternary CH refined with riding coordinates:
 C8(H8), C17(H17), C35(H35), C39(H39)
5.b Secondary CH2 refined with riding coordinates:
 C27(H27A,H27B), C30(H30A,H30B), C32(H32A,H32B), C37(H37A,H37B), C42(H42A,
 H42B), C43(H43A,H43B), C46(H46A,H46B), C49(H49A,H49B), C56(H56A,H56B),
 C58(H58A,H58B), C59(H59A,H59B), C60(H60A,H60B), C61(H61A,H61B), C62(H62A,H62B),
  C63(H63A,H63B), C64(H64A,H64B), C65(H65A,H65B), C66(H66A,H66B), C67(H67A,
 H67B), C69(H69A,H69B), C70(H70A,H70B), C71(H71A,H71B), C72(H72A,H72B),
 C74(H74A,H74B), C76(H76A,H76B), C80(H80A,H80B), C7AA(H7AA,H7AB), C9AA(H9AA,
 H9AB), C0BA(H0BA,H0BB), C5(H5A,H5B), C1AA(H1AA,H1AB), C2AA(H2AA,H2AB)
5.c Me refined with riding coordinates:
 C68(H68A,H68B,H68C), C1(H1A,H1B,H1C), C0AA(H0AA,H0AB,H0AC), C7(H7A,H7B,H7C),
 C8AA(H8AA,H8AB,H8AC), C1BA(H1BA,H1BB,H1BC), C81(H81A,H81B,H81C)
5.d Aromatic/amide H refined with riding coordinates:
 C11(H11), C18(H18), C19(H19), C20(H20), C22(H22), C25(H25), C28(H28),
 C29(H29), C34(H34), C36(H36), C41(H41), C45(H45), C48(H48), C51(H51), C54(H54),
  C55(H55)
5.e Idealised Me refined as rotating group:
 C3AA(H3AA,H3AB,H3AC)
;
_atom_sites_solution_hydrogens    geom
_atom_sites_solution_primary      direct
_atom_sites_solution_secondary    difmap
loop_
  _atom_site_label
  _atom_site_type_symbol
  _atom_site_fract_x
  _atom_site_fract_y
  _atom_site_fract_z
  _atom_site_U_iso_or_equiv
  _atom_site_adp_type
  _atom_site_occupancy
  _atom_site_site_symmetry_order
  _atom_site_calc_flag
  _atom_site_refinement_flags_posn
  _atom_site_refinement_flags_adp
  _atom_site_refinement_flags_occupancy
  _atom_site_disorder_assembly
  _atom_site_disorder_group
 N0AA N 0.97235(18) 0.68965(18) 0.25090(7) 0.0618(8) Uani 1 1 d . . . . .
 N1AA N 0.92849(19) 0.55217(19) 0.26042(8) 0.0612(8) Uani 1 1 d . . . . .
 N2AA N 1.02321(18) 0.31348(18) 0.00413(8) 0.0613(8) Uani 1 1 d . . . . .
 N3AA N 0.9391(2) 0.2386(2) 0.04698(8) 0.0787(12) Uani 1 1 d . . . . .
 C4AA C 1.1195(2) 0.3940(3) 0.20385(8) 0.0666(12) Uani 1 1 d . . . . .
 C5AA C 1.0766(2) 0.4203(3) 0.20294(8) 0.0634(10) Uani 1 1 d . . . . .
 C6AA C 1.0184(3) 0.3086(3) 0.12177(10) 0.0750(12) Uani 1 1 d . . . . .
 C8 C 0.9060(2) 0.6444(2) 0.25988(10) 0.0635(10) Uani 1 1 d . . . . .
 H8 H 0.8761 0.6238 0.2446 0.076 Uiso 1 1 calc R . . . .
 C9 C 1.0342(3) 0.3675(3) 0.16104(9) 0.0710(12) Uani 1 1 d . . . . .
 C10 C 1.1639(3) 0.3273(3) 0.18982(9) 0.0699(11) Uani 1 1 d . . . . .
 C11 C 1.0801(3) 0.3310(2) 0.01070(8) 0.0689(11) Uani 1 1 d . . . . .
 H11 H 1.0905 0.2976 0.0149 0.083 Uiso 1 1 calc R . . . .
 C12 C 1.1918(2) 0.3537(2) 0.21503(8) 0.0589(9) Uani 1 1 d . . . . .
 C13 C 1.1898(3) 0.5194(3) 0.01320(10) 0.0732(12) Uani 1 1 d . . . . .
 C14 C 1.2491(3) 0.2929(3) 0.21493(10) 0.0739(12) Uani 1 1 d . . . . .
 C15 C 1.2498(3) 0.5208(3) 0.01484(10) 0.0746(12) Uani 1 1 d . . . . .
 C16 C 1.0803(2) 0.3433(3) 0.16085(9) 0.0651(10) Uani 1 1 d . . . . .
 C17 C 0.9065(2) 0.5903(2) 0.27649(9) 0.0597(9) Uani 1 1 d . . . . .
 H17 H 0.9373 0.6109 0.2915 0.072 Uiso 1 1 calc R . . . .
 C18 C 1.2334(2) 0.3358(3) 0.22688(10) 0.0709(11) Uani 1 1 d . . . . .
 H18 H 1.2514 0.3534 0.2435 0.085 Uiso 1 1 calc R . . . .
 C19 C 0.9967(3) 0.2829(3) 0.09736(10) 0.0784(13) Uani 1 1 d . . . . .
 H19 H 1.0111 0.2563 0.0888 0.094 Uiso 1 1 calc R . . . .
 C20 C 0.9856(3) 0.5625(3) 0.26429(9) 0.0661(11) Uani 1 1 d . . . . .
 H20 H 1.0102 0.5914 0.2781 0.079 Uiso 1 1 calc R . . . .
 C21 C 1.0092(3) 0.4640(3) 0.21266(9) 0.0757(14) Uani 1 1 d . . . . .
 C22 C 0.9865(3) 0.4991(3) 0.22641(9) 0.0712(12) Uani 1 1 d . . . . .
 H22 H 0.9484 0.5000 0.2204 0.085 Uiso 1 1 calc R . . . .
 C23 C 1.0637(2) 0.4597(3) 0.22116(10) 0.0713(13) Uani 1 1 d . . . . .
 C24 C 1.0179(2) 0.5332(3) 0.24887(10) 0.0688(11) Uani 1 1 d . . . . .
 C25 C 0.9799(2) 0.7052(2) 0.22636(10) 0.0689(11) Uani 1 1 d . . . . .
 H25 H 0.9420 0.6858 0.2154 0.083 Uiso 1 1 calc R . . . .
 C26 C 1.2986(3) 0.5976(3) 0.01671(10) 0.0726(12) Uani 1 1 d . . . . .
 C27 C 1.1305(3) 0.3691(4) 0.25089(9) 0.0853(12) Uani 1 1 d . U . . .
 H27A H 1.1614 0.3661 0.2633 0.102 Uiso 1 1 calc R . . . .
 H27B H 1.1185 0.4011 0.2581 0.102 Uiso 1 1 calc R . . . .
 C28 C 1.0696(3) 0.5278(3) 0.25752(12) 0.0821(15) Uani 1 1 d . . . . .
 H28 H 1.0902 0.5497 0.2733 0.099 Uiso 1 1 calc R . . . .
 C29 C 1.1981(3) 0.4049(3) 0.01571(14) 0.0895(16) Uani 1 1 d . . . . .
 H29 H 1.2008 0.3655 0.0164 0.107 Uiso 1 1 calc R . . . .
 C30 C 0.8788(2) 0.6811(3) 0.27701(11) 0.0716(12) Uani 1 1 d . . . . .
 H30A H 0.9083 0.7017 0.2921 0.086 Uiso 1 1 calc R . . . .
 H30B H 0.8782 0.7166 0.2667 0.086 Uiso 1 1 calc R . . . .
 C31 C 1.1665(2) 0.3959(3) 0.22506(8) 0.0690(12) Uani 1 1 d . . . . .
 C32 C 1.0694(3) 0.3028(5) 0.24902(11) 0.0978(15) Uani 1 1 d . U . . .
 H32A H 1.0364 0.3075 0.2385 0.117 Uiso 1 1 calc R . . . .
 H32B H 1.0805 0.2727 0.2395 0.117 Uiso 1 1 calc R . . . .
 C33 C 1.1332(3) 0.4004(2) 0.01247(10) 0.0733(13) Uani 1 1 d . . . . .
 C34 C 1.2267(4) 0.2712(5) 0.18995(12) 0.110(3) Uani 1 1 d . . . . .
 H34 H 1.2399 0.2436 0.1814 0.132 Uiso 1 1 calc R . . . .
 C35 C 0.9178(2) 0.2271(2) 0.02003(8) 0.0664(10) Uani 1 1 d . . . . .
 H35 H 0.8973 0.2542 0.0149 0.080 Uiso 1 1 calc R . . . .
 C36 C 1.1281(3) 0.4560(2) 0.01056(10) 0.0776(13) Uani 1 1 d . . . . .
 H36 H 1.0868 0.4538 0.0077 0.093 Uiso 1 1 calc R . . . .
 C37 C 0.8086(2) 0.5783(2) 0.30208(11) 0.0681(11) Uani 1 1 d . . . . .
 H37A H 0.8344 0.5963 0.3183 0.082 Uiso 1 1 calc R . . . .
 H37B H 0.7622 0.5463 0.3069 0.082 Uiso 1 1 calc R . . . .
 C38 C 1.2624(3) 0.6306(3) 0.01631(11) 0.0728(12) Uani 1 1 d . . . . .
 C39 C 0.9760(2) 0.2416(2) 0.00295(9) 0.0667(11) Uani 1 1 d . . . . .
 H39 H 0.9977 0.2163 0.0091 0.080 Uiso 1 1 calc R . . . .
 C40 C 1.1201(3) 0.3528(3) 0.18284(8) 0.0732(13) Uani 1 1 d . . . . .
 C41 C 1.0946(3) 0.4929(3) 0.24519(11) 0.0805(15) Uani 1 1 d . . . . .
 H41 H 1.1311 0.4906 0.2522 0.097 Uiso 1 1 calc R . . . .
 C42 C 0.8110(3) 0.6339(3) 0.28617(11) 0.0747(12) Uani 1 1 d . . . . .
 H42A H 0.7812 0.6150 0.2710 0.090 Uiso 1 1 calc R . . . .
 H42B H 0.7945 0.6580 0.2968 0.090 Uiso 1 1 calc R . . . .
 C43 C 0.9538(3) 0.2238(4) -0.02562(11) 0.0881(16) Uani 1 1 d . . . . .
 H43A H 0.9331 0.2495 -0.0317 0.106 Uiso 1 1 calc R . . . .
 H43B H 0.9929 0.2355 -0.0367 0.106 Uiso 1 1 calc R . . . .
 C44 C 0.9515(3) 0.2988(3) 0.08602(11) 0.0862(15) Uani 1 1 d . . . . .
 C45 C 0.9264(3) 0.2757(3) 0.05965(10) 0.0794(13) Uani 1 1 d . . . . .
 H45 H 0.8988 0.2902 0.0519 0.095 Uiso 1 1 calc R . . . .
 C46 C 0.8372(2) 0.5437(2) 0.28640(10) 0.0662(11) Uani 1 1 d . . . . .
 H46A H 0.8078 0.5213 0.2714 0.079 Uiso 1 1 calc R . . . .
 H46B H 0.8382 0.5093 0.2973 0.079 Uiso 1 1 calc R . . . .
 C47 C 1.0717(3) 0.3019(3) 0.13674(10) 0.0777(14) Uani 1 1 d . . . . .
 C48 C 1.2569(3) 0.4676(3) 0.01786(15) 0.0903(16) Uani 1 1 d . . . . .
 H48 H 1.2988 0.4715 0.0212 0.108 Uiso 1 1 calc R . . . .
 C49 C 1.2285(3) 0.4694(3) 0.22859(15) 0.0940(15) Uani 1 1 d . U . . .
 H49A H 1.2131 0.4988 0.2357 0.113 Uiso 1 1 calc R . . . .
 H49B H 1.2603 0.4684 0.2411 0.113 Uiso 1 1 calc R . . . .
 C50 C 1.0336(3) 0.4058(3) 0.18146(9) 0.0702(12) Uani 1 1 d . . . . .
 C51 C 0.9232(4) 0.3265(5) 0.10171(13) 0.105(2) Uani 1 1 d . . . . .
 H51 H 0.8848 0.3265 0.0955 0.126 Uiso 1 1 calc R . . . .
 C52 C 0.9984(3) 0.3474(3) 0.13620(10) 0.0803(14) Uani 1 1 d . . . . .
 C53 C 0.9853(3) 0.4291(4) 0.18714(10) 0.0838(17) Uani 1 1 d . . . . .
 C54 C 1.1845(4) 0.2890(4) 0.17677(13) 0.100(2) Uani 1 1 d . . . . .
 H54 H 1.1708 0.2749 0.1594 0.120 Uiso 1 1 calc R . . . .
 C55 C 0.9480(4) 0.3546(4) 0.12644(13) 0.100(2) Uani 1 1 d . . . . .
 H55 H 0.9303 0.3774 0.1358 0.120 Uiso 1 1 calc R . . . .
 C56 C 0.9917(5) 0.4837(4) 0.16780(11) 0.1034(17) Uani 1 1 d D U . . .
 H56A H 0.9699 0.4619 0.1513 0.124 Uiso 1 1 calc R . . . .
 H56B H 0.9671 0.5044 0.1751 0.124 Uiso 1 1 calc R . . . .
 C57 C 1.1896(3) 0.5838(3) 0.01452(13) 0.0788(13) Uani 1 1 d . . . . .
 C58 C 0.9058(3) 0.1521(4) -0.02805(15) 0.103(2) Uani 1 1 d . . . . .
 H58A H 0.9265 0.1261 -0.0223 0.123 Uiso 1 1 calc R . . . .
 H58B H 0.8921 0.1408 -0.0464 0.123 Uiso 1 1 calc R . . . .
 C59 C 0.8678(3) 0.1523(3) 0.01769(13) 0.0907(18) Uani 1 1 d . . . . .
 H59A H 0.8290 0.1403 0.0290 0.109 Uiso 1 1 calc R . . . .
 H59B H 0.8887 0.1265 0.0234 0.109 Uiso 1 1 calc R . . . .
 C60 C 1.1349(4) 0.3296(5) 0.12046(12) 0.1059(18) Uani 1 1 d . U . . .
 H60A H 1.1655 0.3171 0.1287 0.127 Uiso 1 1 calc R . . . .
 H60B H 1.1235 0.3092 0.1030 0.127 Uiso 1 1 calc R . . . .
 C61 C 1.0412(5) 0.2256(4) 0.14283(16) 0.114(2) Uani 1 1 d D U . . .
 H61A H 1.0302 0.2009 0.1262 0.136 Uiso 1 1 calc R . . . .
 H61B H 1.0748 0.2188 0.1519 0.136 Uiso 1 1 calc R . . . .
 C62 C 1.0384(4) 0.2713(5) 0.27378(14) 0.1096(18) Uani 1 1 d . U . . .
 H62A H 1.0234 0.2990 0.2829 0.132 Uiso 1 1 calc R . . . .
 H62B H 1.0716 0.2687 0.2849 0.132 Uiso 1 1 calc R . . . .
 C63 C 0.8451(4) 0.1354(5) -0.01102(15) 0.127(4) Uani 1 1 d . . . . .
 H63A H 0.8118 0.0878 -0.0126 0.152 Uiso 1 1 calc R . . . .
 H63B H 0.8245 0.1615 -0.0168 0.152 Uiso 1 1 calc R . . . .
 C64 C 1.1484(3) 0.5825(3) 0.03976(14) 0.0914(15) Uani 1 1 d . U . . .
 H64A H 1.1522 0.6264 0.0420 0.110 Uiso 1 1 calc R . . . .
 H64B H 1.1010 0.5494 0.0372 0.110 Uiso 1 1 calc R . . . .
 C65 C 1.1742(4) 0.5650(4) 0.06445(18) 0.1112(18) Uani 1 1 d . U . . .
 H65A H 1.1747 0.5232 0.0617 0.133 Uiso 1 1 calc R . . . .
 H65B H 1.2200 0.6006 0.0682 0.133 Uiso 1 1 calc R . . . .
 C66 C 1.1576(3) 0.5926(3) -0.00971(14) 0.0870(14) Uani 1 1 d . U . . .
 H66A H 1.1467 0.6278 -0.0062 0.104 Uiso 1 1 calc R . . . .
 H66B H 1.1152 0.5510 -0.0126 0.104 Uiso 1 1 calc R . . . .
 C67 C 1.0600(5) 0.5366(5) 0.16193(17) 0.122(2) Uani 1 1 d D U . . .
 H67A H 1.0812 0.5184 0.1505 0.146 Uiso 1 1 calc R . . . .
 H67B H 1.0856 0.5510 0.1783 0.146 Uiso 1 1 calc R . . . .
 C68 C 0.9789(4) 0.2012(7) 0.26971(18) 0.137(3) Uani 1 1 d . U . . .
 H68A H 0.9942 0.1727 0.2622 0.206 Uiso 1 1 calc R . . . .
 H68B H 0.9470 0.2034 0.2579 0.206 Uiso 1 1 calc R . . . .
 H68C H 0.9575 0.1830 0.2865 0.206 Uiso 1 1 calc R . . . .
 C69 C 0.9116(3) 0.3687(6) 0.19070(14) 0.145(4) Uani 1 1 d D U . . .
 H69A H 0.8824 0.3869 0.1950 0.175 Uiso 1 1 calc R . . . .
 H69B H 0.8965 0.3455 0.1738 0.175 Uiso 1 1 calc R . . . .
 C70 C 1.1608(4) 0.6215(4) -0.05725(16) 0.109(2) Uani 1 1 d . U . . .
 H70A H 1.1519 0.6574 -0.0525 0.130 Uiso 1 1 calc R . . . .
 H70B H 1.1179 0.5806 -0.0603 0.130 Uiso 1 1 calc R . . . .
 C71 C 1.1976(4) 0.6102(4) -0.03537(14) 0.0979(17) Uani 1 1 d . U . . .
 H71A H 1.2411 0.6507 -0.0328 0.117 Uiso 1 1 calc R . . . .
 H71B H 1.2057 0.5737 -0.0401 0.117 Uiso 1 1 calc R . . . .
 C72 C 0.9034(5) 0.3235(7) 0.2091(2) 0.159(4) Uani 1 1 d D U . . .
 H72A H 0.9135 0.3478 0.2258 0.191 Uiso 1 1 calc R . . . .
 H72B H 0.9399 0.3142 0.2061 0.191 Uiso 1 1 calc R . . . .
 C74 C 1.1699(5) 0.4044(7) 0.1176(2) 0.159(4) Uani 1 1 d D U . . .
 H74A H 1.1872 0.4255 0.1347 0.191 Uiso 1 1 calc R . . . .
 H74B H 1.1381 0.4178 0.1114 0.191 Uiso 1 1 calc R . . . .
 C76 C 1.1299(6) 0.5573(6) 0.0870(2) 0.152(4) Uani 1 1 d . U . . .
 H76A H 1.1574 0.5754 0.1028 0.182 Uiso 1 1 calc R . . A .
 H76B H 1.1084 0.5840 0.0836 0.182 Uiso 1 1 calc R . . A .
 C80 C 0.9699(8) 0.1251(8) 0.1676(4) 0.208(7) Uani 1 1 d D U . . .
 H80A H 0.9411 0.0927 0.1543 0.250 Uiso 1 1 calc R . . . .
 H80B H 1.0138 0.1286 0.1662 0.250 Uiso 1 1 calc R . . . .
 C7AA C 1.2648(4) 0.4981(4) 0.2013(2) 0.115(2) Uani 1 1 d . U . . .
 H7AA H 1.2681 0.4636 0.1913 0.138 Uiso 1 1 calc R . . . .
 H7AB H 1.2405 0.5146 0.1908 0.138 Uiso 1 1 calc R . . . .
 C9AA C 0.9791(7) 0.1976(7) 0.1595(3) 0.170(4) Uani 1 1 d D U . . .
 H9AA H 0.9406 0.1928 0.1495 0.204 Uiso 1 1 calc R . . . .
 H9AB H 0.9859 0.2256 0.1750 0.204 Uiso 1 1 calc R . . . .
 C0BA C 1.0634(10) 0.5991(7) 0.1482(3) 0.188(5) Uani 1 1 d D U . . .
 H0BA H 1.1105 0.6317 0.1449 0.226 Uiso 1 1 calc R . . . .
 H0BB H 1.0410 0.5848 0.1312 0.226 Uiso 1 1 calc R . . . .
 C5 C 1.3351(5) 0.5559(6) 0.2088(3) 0.164(4) Uani 1 1 d . U . . .
 H5A H 1.3313 0.5857 0.2216 0.197 Uiso 1 1 calc R . . . .
 H5B H 1.3618 0.5381 0.2166 0.197 Uiso 1 1 calc R . . . .
 C1 C 1.2048(4) 0.6412(4) -0.08313(15) 0.112(2) Uani 1 1 d . U . . .
 H1A H 1.2464 0.6827 -0.0802 0.168 Uiso 1 1 calc R . . . .
 H1B H 1.1804 0.6471 -0.0974 0.168 Uiso 1 1 calc R . . . .
 H1C H 1.2143 0.6059 -0.0876 0.168 Uiso 1 1 calc R . . . .
 C0AA C 1.3672(9) 0.5931(8) 0.1842(4) 0.293(14) Uani 1 1 d . U . . .
 H0AA H 1.3371 0.6045 0.1753 0.440 Uiso 1 1 calc R . . . .
 H0AB H 1.3770 0.5653 0.1729 0.440 Uiso 1 1 calc R . . . .
 H0AC H 1.4085 0.6338 0.1885 0.440 Uiso 1 1 calc R . . . .
 C1AA C 1.2278(6) 0.4279(9) 0.0980(3) 0.193(6) Uani 1 1 d D U . . .
 H1AA H 1.2553 0.4076 0.1021 0.232 Uiso 1 1 calc R . . . .
 H1AB H 1.2106 0.4151 0.0801 0.232 Uiso 1 1 calc R . . . .
 C7 C 1.2687(8) 0.5030(9) 0.1005(4) 0.234(8) Uani 1 1 d D U . . .
 H7A H 1.2413 0.5225 0.0958 0.351 Uiso 1 1 calc R . . . .
 H7B H 1.3069 0.5201 0.0887 0.351 Uiso 1 1 calc R . . . .
 H7C H 1.2843 0.5149 0.1184 0.351 Uiso 1 1 calc R . . . .
 C3AA C 1.0328(9) 0.6348(7) 0.1629(3) 0.180(5) Uani 1 1 d D U . . .
 H3AA H 1.0090 0.6088 0.1782 0.270 Uiso 1 1 calc GR . . . .
 H3AB H 1.0020 0.6396 0.1514 0.270 Uiso 1 1 calc GR . . . .
 H3AC H 1.0681 0.6786 0.1684 0.270 Uiso 1 1 calc GR . . . .
 C2AA C 0.8442(12) 0.2577(10) 0.2146(4) 0.292(12) Uani 1 1 d D U . . .
 H2AA H 0.8036 0.2611 0.2155 0.350 Uiso 1 1 calc R . . . .
 H2AB H 0.8495 0.2394 0.2312 0.350 Uiso 1 1 calc R . . . .
 C8AA C 0.9413(12) 0.0958(10) 0.1944(4) 0.281(13) Uani 1 1 d D U . . .
 H8AA H 0.9699 0.1260 0.2080 0.421 Uiso 1 1 calc R . . . .
 H8AB H 0.9389 0.0528 0.1962 0.421 Uiso 1 1 calc R . . . .
 H8AC H 0.8967 0.0898 0.1960 0.421 Uiso 1 1 calc R . . . .
 C1BA C 0.8412(11) 0.2152(9) 0.1919(5) 0.264(11) Uani 1 1 d D U . . .
 H1BA H 0.8848 0.2351 0.1835 0.396 Uiso 1 1 calc R . . . .
 H1BB H 0.8081 0.2120 0.1794 0.396 Uiso 1 1 calc R . . . .
 H1BC H 0.8289 0.1707 0.1982 0.396 Uiso 1 1 calc R . . . .
 C81 C 1.0777(14) 0.4877(10) 0.0921(7) 0.352(18) Uani 1 1 d . U . B 1
 H81A H 1.0494 0.4697 0.0767 0.528 Uiso 1 1 calc R . . B 1
 H81B H 1.0508 0.4864 0.1070 0.528 Uiso 1 1 calc R . . B 1
 H81C H 1.0985 0.4611 0.0960 0.528 Uiso 1 1 calc R . . B 1

loop_
  _atom_site_aniso_label
  _atom_site_aniso_U_11
  _atom_site_aniso_U_22
  _atom_site_aniso_U_33
  _atom_site_aniso_U_23
  _atom_site_aniso_U_13
  _atom_site_aniso_U_12
 N0AA 0.0610(18) 0.0594(18) 0.0564(19) 0.0096(15) 0.0045(15) 0.0236(15)
 N1AA 0.072(2) 0.069(2) 0.064(2) 0.0049(16) 0.0136(16) 0.0517(18)
 N2AA 0.0560(18) 0.0601(18) 0.0610(19) -0.0085(15) -0.0119(15) 0.0239(15)
 N3AA 0.080(2) 0.080(3) 0.057(2) -0.0323(19) -0.0132(18) 0.026(2)
 C4AA 0.062(2) 0.109(3) 0.052(2) -0.025(2) -0.0236(18) 0.061(2)
 C5AA 0.068(2) 0.093(3) 0.050(2) -0.019(2) -0.0114(17) 0.056(2)
 C6AA 0.088(3) 0.098(3) 0.052(2) -0.021(2) -0.016(2) 0.057(3)
 C8 0.060(2) 0.058(2) 0.075(3) 0.0108(19) 0.0075(19) 0.0314(18)
 C9 0.098(3) 0.106(3) 0.045(2) -0.008(2) -0.011(2) 0.078(3)
 C10 0.086(3) 0.097(3) 0.049(2) -0.006(2) -0.003(2) 0.063(3)
 C11 0.089(3) 0.064(2) 0.045(2) -0.0007(17) 0.002(2) 0.031(2)
 C12 0.061(2) 0.073(2) 0.051(2) -0.0028(17) -0.0024(16) 0.0394(19)
 C13 0.105(4) 0.072(3) 0.054(2) -0.009(2) -0.012(2) 0.053(3)
 C14 0.094(3) 0.081(3) 0.065(3) -0.007(2) -0.021(2) 0.057(3)
 C15 0.090(3) 0.079(3) 0.067(3) 0.018(2) 0.012(2) 0.051(3)
 C16 0.075(3) 0.083(3) 0.049(2) -0.0162(19) -0.0079(18) 0.049(2)
 C17 0.065(2) 0.071(2) 0.057(2) 0.0059(18) 0.0096(17) 0.044(2)
 C18 0.062(2) 0.089(3) 0.066(3) -0.012(2) -0.0035(19) 0.041(2)
 C19 0.092(3) 0.091(3) 0.055(2) -0.027(2) -0.026(2) 0.048(3)
 C20 0.080(3) 0.093(3) 0.049(2) 0.0069(19) -0.0024(18) 0.061(3)
 C21 0.079(3) 0.124(4) 0.050(2) -0.027(2) -0.024(2) 0.071(3)
 C22 0.078(3) 0.107(4) 0.058(2) -0.005(2) -0.006(2) 0.068(3)
 C23 0.072(3) 0.107(4) 0.064(3) -0.025(2) -0.021(2) 0.067(3)
 C24 0.070(3) 0.089(3) 0.062(2) 0.001(2) 0.003(2) 0.051(2)
 C25 0.054(2) 0.070(2) 0.072(3) 0.003(2) -0.0126(19) 0.0236(19)
 C26 0.078(3) 0.085(3) 0.059(3) 0.003(2) -0.003(2) 0.043(2)
 C27 0.115(3) 0.140(4) 0.045(2) -0.019(2) -0.015(2) 0.097(2)
 C28 0.083(3) 0.119(4) 0.077(3) -0.026(3) -0.015(3) 0.075(3)
 C29 0.076(3) 0.084(3) 0.099(4) -0.016(3) 0.006(3) 0.032(3)
 C30 0.070(3) 0.080(3) 0.084(3) 0.011(2) 0.007(2) 0.053(2)
 C31 0.069(2) 0.115(4) 0.0451(19) -0.019(2) -0.0139(18) 0.063(3)
 C32 0.093(3) 0.171(4) 0.057(2) -0.021(2) -0.016(2) 0.086(3)
 C33 0.078(3) 0.049(2) 0.063(3) -0.0109(18) 0.006(2) 0.0086(19)
 C34 0.161(6) 0.175(7) 0.067(3) -0.052(4) -0.045(4) 0.139(6)
 C35 0.071(2) 0.075(3) 0.045(2) -0.0159(18) -0.0125(18) 0.030(2)
 C36 0.107(4) 0.062(2) 0.063(3) -0.008(2) -0.012(3) 0.041(3)
 C37 0.062(2) 0.064(2) 0.081(3) 0.008(2) 0.020(2) 0.0341(19)
 C38 0.071(3) 0.074(3) 0.074(3) -0.002(2) 0.012(2) 0.037(2)
 C39 0.065(2) 0.076(3) 0.048(2) -0.0175(19) -0.0055(17) 0.027(2)
 C40 0.087(3) 0.123(4) 0.0424(19) -0.009(2) -0.011(2) 0.077(3)
 C41 0.086(3) 0.106(4) 0.071(3) -0.033(3) -0.023(3) 0.065(3)
 C42 0.085(3) 0.082(3) 0.076(3) -0.007(2) 0.005(2) 0.055(3)
 C43 0.082(3) 0.109(4) 0.060(3) -0.030(3) -0.018(2) 0.037(3)
 C44 0.100(4) 0.106(4) 0.062(3) -0.021(3) -0.025(3) 0.059(3)
 C45 0.082(3) 0.103(4) 0.055(3) -0.011(2) -0.018(2) 0.047(3)
 C46 0.074(2) 0.059(2) 0.078(3) 0.0063(19) 0.024(2) 0.042(2)
 C47 0.108(4) 0.088(3) 0.063(3) -0.024(2) -0.017(3) 0.068(3)
 C48 0.072(3) 0.078(3) 0.114(5) -0.001(3) -0.010(3) 0.033(3)
 C49 0.089(3) 0.097(3) 0.120(4) -0.059(3) -0.045(2) 0.065(3)
 C50 0.077(3) 0.114(4) 0.050(2) -0.016(2) -0.0130(19) 0.070(3)
 C51 0.120(5) 0.167(7) 0.064(3) -0.033(4) -0.024(3) 0.099(5)
 C52 0.086(3) 0.111(4) 0.052(2) -0.023(3) -0.011(2) 0.055(3)
 C53 0.075(3) 0.148(5) 0.053(2) -0.029(3) -0.009(2) 0.074(3)
 C54 0.132(5) 0.148(6) 0.080(4) -0.026(4) -0.013(3) 0.115(5)
 C55 0.129(5) 0.147(6) 0.066(3) 0.004(3) 0.000(3) 0.102(5)
 C56 0.164(5) 0.137(5) 0.049(3) -0.001(3) 0.000(3) 0.106(4)
 C57 0.078(3) 0.068(3) 0.092(4) -0.002(2) 0.003(3) 0.039(2)
 C58 0.085(4) 0.118(5) 0.089(4) -0.046(4) -0.031(3) 0.039(4)
 C59 0.072(3) 0.081(3) 0.083(4) -0.032(3) 0.000(3) 0.012(3)
 C60 0.110(4) 0.194(6) 0.060(3) -0.007(4) -0.004(3) 0.111(4)
 C61 0.168(6) 0.086(4) 0.096(5) -0.023(3) -0.044(4) 0.070(4)
 C62 0.107(4) 0.179(5) 0.075(3) -0.002(3) 0.003(3) 0.096(3)
 C63 0.081(4) 0.134(6) 0.083(4) -0.054(4) 0.001(3) -0.009(4)
 C64 0.083(3) 0.071(3) 0.097(3) -0.014(3) 0.014(3) 0.022(2)
 C65 0.109(5) 0.110(5) 0.119(4) -0.033(4) -0.015(3) 0.058(4)
 C66 0.071(3) 0.088(3) 0.101(3) 0.022(3) 0.009(2) 0.039(3)
 C67 0.158(5) 0.160(6) 0.083(4) 0.001(4) 0.004(4) 0.107(4)
 C68 0.083(4) 0.225(7) 0.091(5) 0.000(4) -0.008(3) 0.067(4)
 C69 0.058(3) 0.261(10) 0.066(4) -0.037(4) -0.011(3) 0.041(5)
 C70 0.109(5) 0.110(5) 0.091(3) -0.004(3) -0.018(3) 0.043(4)
 C71 0.131(5) 0.101(4) 0.081(3) 0.009(3) 0.008(2) 0.073(4)
 C72 0.099(5) 0.236(9) 0.112(6) -0.029(5) 0.009(5) 0.062(5)
 C74 0.100(5) 0.196(6) 0.134(8) 0.035(7) -0.001(4) 0.039(6)
 C76 0.149(8) 0.139(7) 0.118(4) 0.047(6) 0.040(5) 0.036(6)
 C80 0.160(11) 0.146(8) 0.265(15) 0.062(9) -0.033(10) 0.037(7)
 C7AA 0.093(3) 0.079(3) 0.181(6) -0.009(4) 0.003(4) 0.049(3)
 C9AA 0.181(10) 0.138(7) 0.191(12) -0.014(6) -0.002(7) 0.079(8)
 C0BA 0.286(16) 0.159(7) 0.130(9) 0.044(7) 0.038(9) 0.119(7)
 C5 0.105(5) 0.138(8) 0.224(11) -0.021(7) -0.030(5) 0.042(4)
 C1 0.120(5) 0.112(5) 0.084(3) 0.010(4) -0.020(3) 0.044(4)
 C0AA 0.188(12) 0.160(11) 0.285(13) 0.068(12) -0.098(11) -0.098(11)
 C1AA 0.114(7) 0.280(12) 0.161(11) 0.042(10) 0.015(6) 0.080(8)
 C7 0.132(10) 0.266(12) 0.27(2) 0.116(14) 0.084(12) 0.072(9)
 C3AA 0.212(13) 0.136(8) 0.221(14) 0.028(9) -0.016(11) 0.109(8)
 C2AA 0.235(19) 0.265(15) 0.200(17) -0.001(9) -0.009(15) -0.007(12)
 C8AA 0.225(19) 0.184(15) 0.291(18) 0.074(13) 0.008(17) -0.004(14)
 C1BA 0.191(16) 0.158(11) 0.32(3) 0.019(10) 0.069(17) -0.004(11)
 C81 0.31(3) 0.139(9) 0.45(4) 0.001(18) 0.20(2) -0.008(14)

_geom_special_details
;
 All esds (except the esd in the dihedral angle between two l.s. planes)
 are estimated using the full covariance matrix.  The cell esds are taken
 into account individually in the estimation of esds in distances, angles
 and torsion angles; correlations between esds in cell parameters are only
 used when they are defined by crystal symmetry.  An approximate (isotropic)
 treatment of cell esds is used for estimating esds involving l.s. planes.
;
loop_
  _geom_bond_atom_site_label_1
  _geom_bond_atom_site_label_2
  _geom_bond_distance
  _geom_bond_site_symmetry_2
  _geom_bond_publ_flag
 N0AA C8 1.444(6) . ?
 N0AA C25 1.301(6) . ?
 N1AA C17 1.481(5) . ?
 N1AA C20 1.245(6) . ?
 N2AA C11 1.223(7) . ?
 N2AA C39 1.476(6) . ?
 N3AA C35 1.452(6) . ?
 N3AA C45 1.230(8) . ?
 C4AA C5AA 1.413(6) . ?
 C4AA C31 1.530(5) . ?
 C4AA C40 1.450(6) . ?
 C5AA C23 1.444(6) . ?
 C5AA C50 1.414(6) . ?
 C6AA C19 1.374(7) . ?
 C6AA C47 1.533(7) . ?
 C6AA C52 1.418(7) . ?
 C8 H8 1.0000 . ?
 C8 C17 1.528(6) . ?
 C8 C30 1.564(7) . ?
 C9 C16 1.442(6) . ?
 C9 C50 1.383(6) . ?
 C9 C52 1.468(7) . ?
 C10 C12 1.443(6) . ?
 C10 C40 1.459(6) . ?
 C10 C54 1.381(7) . ?
 C11 H11 0.9500 . ?
 C11 C33 1.468(6) . ?
 C12 C18 1.373(7) . ?
 C12 C31 1.471(6) . ?
 C13 C15 1.384(8) . ?
 C13 C36 1.465(8) . ?
 C13 C57 1.505(7) . ?
 C14 C18 1.370(7) . ?
 C14 C25 1.454(7) 2_755 ?
 C14 C34 1.384(7) . ?
 C15 C26 1.572(8) . ?
 C15 C48 1.339(9) . ?
 C16 C40 1.408(6) . ?
 C16 C47 1.521(6) . ?
 C17 H17 1.0000 . ?
 C17 C46 1.513(6) . ?
 C18 H18 0.9500 . ?
 C19 H19 0.9500 . ?
 C19 C44 1.407(8) . ?
 C20 H20 0.9500 . ?
 C20 C24 1.474(6) . ?
 C21 C22 1.372(7) . ?
 C21 C23 1.393(6) . ?
 C21 C53 1.496(6) . ?
 C22 H22 0.9500 . ?
 C22 C24 1.386(7) . ?
 C23 C41 1.444(7) . ?
 C24 C28 1.348(7) . ?
 C25 C14 1.454(7) 3_775 ?
 C25 H25 0.9500 . ?
 C26 C38 1.429(8) 2_755 ?
 C26 C38 1.398(8) . ?
 C27 H27A 0.9900 . ?
 C27 H27B 0.9900 . ?
 C27 C31 1.528(8) . ?
 C27 C32 1.491(11) . ?
 C28 H28 0.9500 . ?
 C28 C41 1.370(7) . ?
 C29 H29 0.9500 . ?
 C29 C33 1.472(9) . ?
 C29 C48 1.421(9) . ?
 C30 H30A 0.9900 . ?
 C30 H30B 0.9900 . ?
 C30 C42 1.480(8) . ?
 C31 C49 1.605(9) . ?
 C32 H32A 0.9900 . ?
 C32 H32B 0.9900 . ?
 C32 C62 1.467(11) . ?
 C33 C36 1.363(8) . ?
 C34 H34 0.9500 . ?
 C34 C54 1.415(8) . ?
 C35 H35 1.0000 . ?
 C35 C39 1.506(7) . ?
 C35 C59 1.542(7) . ?
 C36 H36 0.9500 . ?
 C37 H37A 0.9900 . ?
 C37 H37B 0.9900 . ?
 C37 C42 1.510(7) . ?
 C37 C46 1.510(6) . ?
 C38 C26 1.429(8) 3_775 ?
 C38 C57 1.492(8) . ?
 C39 H39 1.0000 . ?
 C39 C43 1.544(6) . ?
 C41 H41 0.9500 . ?
 C42 H42A 0.9900 . ?
 C42 H42B 0.9900 . ?
 C43 H43A 0.9900 . ?
 C43 H43B 0.9900 . ?
 C43 C58 1.479(10) . ?
 C44 C45 1.469(7) . ?
 C44 C51 1.387(9) . ?
 C45 H45 0.9500 . ?
 C46 H46A 0.9900 . ?
 C46 H46B 0.9900 . ?
 C47 C60 1.527(10) . ?
 C47 C61 1.581(10) . ?
 C48 H48 0.9500 . ?
 C49 H49A 0.9900 . ?
 C49 H49B 0.9900 . ?
 C49 C7AA 1.602(13) . ?
 C50 C53 1.503(6) . ?
 C51 H51 0.9500 . ?
 C51 C55 1.415(9) . ?
 C52 C55 1.363(9) . ?
 C53 C56 1.561(10) . ?
 C53 C69 1.596(11) . ?
 C54 H54 0.9500 . ?
 C55 H55 0.9500 . ?
 C56 H56A 0.9900 . ?
 C56 H56B 0.9900 . ?
 C56 C67 1.478(12) . ?
 C57 C64 1.605(9) . ?
 C57 C66 1.517(9) . ?
 C58 H58A 0.9900 . ?
 C58 H58B 0.9900 . ?
 C58 C63 1.541(11) . ?
 C59 H59A 0.9900 . ?
 C59 H59B 0.9900 . ?
 C59 C63 1.551(9) . ?
 C60 H60A 0.9900 . ?
 C60 H60B 0.9900 . ?
 C60 C74 1.516(17) . ?
 C61 H61A 0.9900 . ?
 C61 H61B 0.9900 . ?
 C61 C9AA 1.520(15) . ?
 C62 H62A 0.9900 . ?
 C62 H62B 0.9900 . ?
 C62 C68 1.539(15) . ?
 C63 H63A 0.9900 . ?
 C63 H63B 0.9900 . ?
 C64 H64A 0.9900 . ?
 C64 H64B 0.9900 . ?
 C64 C65 1.544(12) . ?
 C65 H65A 0.9900 . ?
 C65 H65B 0.9900 . ?
 C65 C76 1.501(14) . ?
 C66 H66A 0.9900 . ?
 C66 H66B 0.9900 . ?
 C66 C71 1.548(10) . ?
 C67 H67A 0.9900 . ?
 C67 H67B 0.9900 . ?
 C67 C0BA 1.583(13) . ?
 C68 H68A 0.9800 . ?
 C68 H68B 0.9800 . ?
 C68 H68C 0.9800 . ?
 C69 H69A 0.9900 . ?
 C69 H69B 0.9900 . ?
 C69 C72 1.356(18) . ?
 C70 H70A 0.9900 . ?
 C70 H70B 0.9900 . ?
 C70 C71 1.515(11) . ?
 C70 C1 1.600(12) . ?
 C71 H71A 0.9900 . ?
 C71 H71B 0.9900 . ?
 C72 H72A 0.9900 . ?
 C72 H72B 0.9900 . ?
 C72 C2AA 1.488(16) . ?
 C74 H74A 0.9900 . ?
 C74 H74B 0.9900 . ?
 C74 C1AA 1.549(14) . ?
 C76 H76A 0.9900 . ?
 C76 H76B 0.9900 . ?
 C76 C81 1.485(19) . ?
 C80 H80A 0.9900 . ?
 C80 H80B 0.9900 . ?
 C80 C9AA 1.65(2) . ?
 C80 C8AA 1.532(19) . ?
 C7AA H7AA 0.9900 . ?
 C7AA H7AB 0.9900 . ?
 C7AA C5 1.562(13) . ?
 C9AA H9AA 0.9900 . ?
 C9AA H9AB 0.9900 . ?
 C0BA H0BA 0.9900 . ?
 C0BA H0BB 0.9900 . ?
 C0BA C3AA 1.533(16) . ?
 C5 H5A 0.9900 . ?
 C5 H5B 0.9900 . ?
 C5 C0AA 1.50(2) . ?
 C1 H1A 0.9800 . ?
 C1 H1B 0.9800 . ?
 C1 H1C 0.9800 . ?
 C0AA H0AA 0.9800 . ?
 C0AA H0AB 0.9800 . ?
 C0AA H0AC 0.9800 . ?
 C1AA H1AA 0.9900 . ?
 C1AA H1AB 0.9900 . ?
 C1AA C7 1.524(18) . ?
 C7 H7A 0.9800 . ?
 C7 H7B 0.9800 . ?
 C7 H7C 0.9800 . ?
 C3AA H3AA 0.9800 . ?
 C3AA H3AB 0.9800 . ?
 C3AA H3AC 0.9800 . ?
 C2AA H2AA 0.9900 . ?
 C2AA H2AB 0.9900 . ?
 C2AA C1BA 1.51(2) . ?
 C8AA H8AA 0.9800 . ?
 C8AA H8AB 0.9800 . ?
 C8AA H8AC 0.9800 . ?
 C1BA H1BA 0.9800 . ?
 C1BA H1BB 0.9800 . ?
 C1BA H1BC 0.9800 . ?
 C81 H81A 0.9800 . ?
 C81 H81B 0.9800 . ?
 C81 H81C 0.9800 . ?

loop_
  _geom_angle_atom_site_label_1
  _geom_angle_atom_site_label_2
  _geom_angle_atom_site_label_3
  _geom_angle
  _geom_angle_site_symmetry_1
  _geom_angle_site_symmetry_3
  _geom_angle_publ_flag
 C25 N0AA C8 117.4(4) . . ?
 C20 N1AA C17 116.9(4) . . ?
 C11 N2AA C39 117.3(4) . . ?
 C45 N3AA C35 117.2(5) . . ?
 C5AA C4AA C31 131.5(4) . . ?
 C5AA C4AA C40 120.4(4) . . ?
 C40 C4AA C31 108.0(3) . . ?
 C4AA C5AA C23 132.2(4) . . ?
 C4AA C5AA C50 119.5(4) . . ?
 C50 C5AA C23 108.2(4) . . ?
 C19 C6AA C47 123.8(5) . . ?
 C19 C6AA C52 126.1(5) . . ?
 C52 C6AA C47 110.1(4) . . ?
 N0AA C8 H8 109.4 . . ?
 N0AA C8 C17 109.5(4) . . ?
 N0AA C8 C30 111.1(4) . . ?
 C17 C8 H8 109.4 . . ?
 C17 C8 C30 107.9(4) . . ?
 C30 C8 H8 109.4 . . ?
 C16 C9 C52 106.6(4) . . ?
 C50 C9 C16 120.5(4) . . ?
 C50 C9 C52 132.8(4) . . ?
 C12 C10 C40 107.8(4) . . ?
 C54 C10 C12 118.9(5) . . ?
 C54 C10 C40 133.1(5) . . ?
 N2AA C11 H11 117.9 . . ?
 N2AA C11 C33 124.1(5) . . ?
 C33 C11 H11 117.9 . . ?
 C10 C12 C31 110.7(4) . . ?
 C18 C12 C10 120.4(4) . . ?
 C18 C12 C31 128.8(4) . . ?
 C15 C13 C36 120.0(5) . . ?
 C15 C13 C57 118.8(5) . . ?
 C36 C13 C57 121.2(5) . . ?
 C18 C14 C25 122.3(5) . 2_755 ?
 C18 C14 C34 119.6(5) . . ?
 C34 C14 C25 117.7(5) . 2_755 ?
 C13 C15 C26 100.2(4) . . ?
 C48 C15 C13 125.2(5) . . ?
 C48 C15 C26 133.8(5) . . ?
 C9 C16 C47 111.4(4) . . ?
 C40 C16 C9 119.6(4) . . ?
 C40 C16 C47 128.5(4) . . ?
 N1AA C17 C8 109.3(4) . . ?
 N1AA C17 H17 109.7 . . ?
 N1AA C17 C46 108.9(4) . . ?
 C8 C17 H17 109.7 . . ?
 C46 C17 C8 109.6(4) . . ?
 C46 C17 H17 109.7 . . ?
 C12 C18 H18 119.7 . . ?
 C14 C18 C12 120.5(5) . . ?
 C14 C18 H18 119.7 . . ?
 C6AA C19 H19 122.4 . . ?
 C6AA C19 C44 115.2(5) . . ?
 C44 C19 H19 122.4 . . ?
 N1AA C20 H20 117.7 . . ?
 N1AA C20 C24 124.6(5) . . ?
 C24 C20 H20 117.7 . . ?
 C22 C21 C23 121.2(4) . . ?
 C22 C21 C53 128.7(4) . . ?
 C23 C21 C53 110.0(4) . . ?
 C21 C22 H22 119.3 . . ?
 C21 C22 C24 121.4(4) . . ?
 C24 C22 H22 119.3 . . ?
 C5AA C23 C41 133.6(4) . . ?
 C21 C23 C5AA 109.1(4) . . ?
 C21 C23 C41 117.3(4) . . ?
 C22 C24 C20 118.0(4) . . ?
 C28 C24 C20 123.5(5) . . ?
 C28 C24 C22 117.5(4) . . ?
 N0AA C25 C14 122.9(4) . 3_775 ?
 N0AA C25 H25 118.6 . . ?
 C14 C25 H25 118.6 3_775 . ?
 C38 C26 C15 127.6(5) 2_755 . ?
 C38 C26 C15 109.5(4) . . ?
 C38 C26 C38 122.7(5) . 2_755 ?
 H27A C27 H27B 107.6 . . ?
 C31 C27 H27A 108.7 . . ?
 C31 C27 H27B 108.7 . . ?
 C32 C27 H27A 108.7 . . ?
 C32 C27 H27B 108.7 . . ?
 C32 C27 C31 114.4(4) . . ?
 C24 C28 H28 117.7 . . ?
 C24 C28 C41 124.6(5) . . ?
 C41 C28 H28 117.7 . . ?
 C33 C29 H29 119.7 . . ?
 C48 C29 H29 119.7 . . ?
 C48 C29 C33 120.6(6) . . ?
 C8 C30 H30A 109.6 . . ?
 C8 C30 H30B 109.6 . . ?
 H30A C30 H30B 108.1 . . ?
 C42 C30 C8 110.3(4) . . ?
 C42 C30 H30A 109.6 . . ?
 C42 C30 H30B 109.6 . . ?
 C4AA C31 C49 111.3(5) . . ?
 C12 C31 C4AA 104.5(3) . . ?
 C12 C31 C27 110.6(5) . . ?
 C12 C31 C49 107.7(4) . . ?
 C27 C31 C4AA 111.7(4) . . ?
 C27 C31 C49 110.8(5) . . ?
 C27 C32 H32A 108.3 . . ?
 C27 C32 H32B 108.3 . . ?
 H32A C32 H32B 107.4 . . ?
 C62 C32 C27 116.0(6) . . ?
 C62 C32 H32A 108.3 . . ?
 C62 C32 H32B 108.3 . . ?
 C11 C33 C29 110.9(5) . . ?
 C36 C33 C11 128.0(6) . . ?
 C36 C33 C29 121.1(5) . . ?
 C14 C34 H34 119.1 . . ?
 C14 C34 C54 121.8(5) . . ?
 C54 C34 H34 119.1 . . ?
 N3AA C35 H35 111.3 . . ?
 N3AA C35 C39 109.2(4) . . ?
 N3AA C35 C59 106.2(4) . . ?
 C39 C35 H35 111.3 . . ?
 C39 C35 C59 107.2(4) . . ?
 C59 C35 H35 111.3 . . ?
 C13 C36 H36 121.8 . . ?
 C33 C36 C13 116.3(5) . . ?
 C33 C36 H36 121.8 . . ?
 H37A C37 H37B 108.2 . . ?
 C42 C37 H37A 109.8 . . ?
 C42 C37 H37B 109.8 . . ?
 C46 C37 H37A 109.8 . . ?
 C46 C37 H37B 109.8 . . ?
 C46 C37 C42 109.4(4) . . ?
 C26 C38 C26 117.3(5) . 3_775 ?
 C26 C38 C57 112.2(5) . . ?
 C26 C38 C57 130.5(5) 3_775 . ?
 N2AA C39 C35 107.9(4) . . ?
 N2AA C39 H39 110.2 . . ?
 N2AA C39 C43 107.7(4) . . ?
 C35 C39 H39 110.2 . . ?
 C35 C39 C43 110.6(4) . . ?
 C43 C39 H39 110.2 . . ?
 C4AA C40 C10 109.0(4) . . ?
 C16 C40 C4AA 118.7(4) . . ?
 C16 C40 C10 132.3(4) . . ?
 C23 C41 H41 121.1 . . ?
 C28 C41 C23 117.9(4) . . ?
 C28 C41 H41 121.1 . . ?
 C30 C42 C37 112.1(4) . . ?
 C30 C42 H42A 109.2 . . ?
 C30 C42 H42B 109.2 . . ?
 C37 C42 H42A 109.2 . . ?
 C37 C42 H42B 109.2 . . ?
 H42A C42 H42B 107.9 . . ?
 C39 C43 H43A 109.6 . . ?
 C39 C43 H43B 109.6 . . ?
 H43A C43 H43B 108.1 . . ?
 C58 C43 C39 110.3(6) . . ?
 C58 C43 H43A 109.6 . . ?
 C58 C43 H43B 109.6 . . ?
 C19 C44 C45 119.9(5) . . ?
 C51 C44 C19 118.3(5) . . ?
 C51 C44 C45 120.9(5) . . ?
 N3AA C45 C44 123.8(5) . . ?
 N3AA C45 H45 118.1 . . ?
 C44 C45 H45 118.1 . . ?
 C17 C46 H46A 108.9 . . ?
 C17 C46 H46B 108.9 . . ?
 C37 C46 C17 113.2(4) . . ?
 C37 C46 H46A 108.9 . . ?
 C37 C46 H46B 108.9 . . ?
 H46A C46 H46B 107.7 . . ?
 C6AA C47 C61 106.3(5) . . ?
 C16 C47 C6AA 101.7(4) . . ?
 C16 C47 C60 112.7(5) . . ?
 C16 C47 C61 113.2(5) . . ?
 C60 C47 C6AA 109.8(5) . . ?
 C60 C47 C61 112.4(6) . . ?
 C15 C48 C29 116.1(6) . . ?
 C15 C48 H48 121.9 . . ?
 C29 C48 H48 121.9 . . ?
 C31 C49 H49A 109.5 . . ?
 C31 C49 H49B 109.5 . . ?
 H49A C49 H49B 108.1 . . ?
 C7AA C49 C31 110.6(5) . . ?
 C7AA C49 H49A 109.5 . . ?
 C7AA C49 H49B 109.5 . . ?
 C5AA C50 C53 109.3(4) . . ?
 C9 C50 C5AA 120.9(4) . . ?
 C9 C50 C53 129.2(4) . . ?
 C44 C51 H51 118.0 . . ?
 C44 C51 C55 124.0(6) . . ?
 C55 C51 H51 118.0 . . ?
 C6AA C52 C9 110.1(5) . . ?
 C55 C52 C6AA 117.7(5) . . ?
 C55 C52 C9 131.9(5) . . ?
 C21 C53 C50 102.9(4) . . ?
 C21 C53 C56 105.0(6) . . ?
 C21 C53 C69 108.8(5) . . ?
 C50 C53 C56 112.7(5) . . ?
 C50 C53 C69 111.8(7) . . ?
 C56 C53 C69 114.5(6) . . ?
 C10 C54 C34 118.2(6) . . ?
 C10 C54 H54 120.9 . . ?
 C34 C54 H54 120.9 . . ?
 C51 C55 H55 121.6 . . ?
 C52 C55 C51 116.9(6) . . ?
 C52 C55 H55 121.6 . . ?
 C53 C56 H56A 108.3 . . ?
 C53 C56 H56B 108.3 . . ?
 H56A C56 H56B 107.4 . . ?
 C67 C56 C53 115.8(6) . . ?
 C67 C56 H56A 108.3 . . ?
 C67 C56 H56B 108.3 . . ?
 C13 C57 C64 108.5(5) . . ?
 C13 C57 C66 110.2(5) . . ?
 C38 C57 C13 99.3(5) . . ?
 C38 C57 C64 114.4(5) . . ?
 C38 C57 C66 114.0(5) . . ?
 C66 C57 C64 109.8(5) . . ?
 C43 C58 H58A 110.0 . . ?
 C43 C58 H58B 110.0 . . ?
 C43 C58 C63 108.5(6) . . ?
 H58A C58 H58B 108.4 . . ?
 C63 C58 H58A 110.0 . . ?
 C63 C58 H58B 110.0 . . ?
 C35 C59 H59A 109.8 . . ?
 C35 C59 H59B 109.8 . . ?
 C35 C59 C63 109.2(6) . . ?
 H59A C59 H59B 108.3 . . ?
 C63 C59 H59A 109.8 . . ?
 C63 C59 H59B 109.8 . . ?
 C47 C60 H60A 109.0 . . ?
 C47 C60 H60B 109.0 . . ?
 H60A C60 H60B 107.8 . . ?
 C74 C60 C47 112.9(7) . . ?
 C74 C60 H60A 109.0 . . ?
 C74 C60 H60B 109.0 . . ?
 C47 C61 H61A 109.0 . . ?
 C47 C61 H61B 109.0 . . ?
 H61A C61 H61B 107.8 . . ?
 C9AA C61 C47 113.1(8) . . ?
 C9AA C61 H61A 109.0 . . ?
 C9AA C61 H61B 109.0 . . ?
 C32 C62 H62A 109.3 . . ?
 C32 C62 H62B 109.3 . . ?
 C32 C62 C68 111.7(7) . . ?
 H62A C62 H62B 107.9 . . ?
 C68 C62 H62A 109.3 . . ?
 C68 C62 H62B 109.3 . . ?
 C58 C63 C59 108.8(6) . . ?
 C58 C63 H63A 109.9 . . ?
 C58 C63 H63B 109.9 . . ?
 C59 C63 H63A 109.9 . . ?
 C59 C63 H63B 109.9 . . ?
 H63A C63 H63B 108.3 . . ?
 C57 C64 H64A 109.4 . . ?
 C57 C64 H64B 109.4 . . ?
 H64A C64 H64B 108.0 . . ?
 C65 C64 C57 111.3(6) . . ?
 C65 C64 H64A 109.4 . . ?
 C65 C64 H64B 109.4 . . ?
 C64 C65 H65A 109.8 . . ?
 C64 C65 H65B 109.8 . . ?
 H65A C65 H65B 108.3 . . ?
 C76 C65 C64 109.3(8) . . ?
 C76 C65 H65A 109.8 . . ?
 C76 C65 H65B 109.8 . . ?
 C57 C66 H66A 107.9 . . ?
 C57 C66 H66B 107.9 . . ?
 C57 C66 C71 117.7(5) . . ?
 H66A C66 H66B 107.2 . . ?
 C71 C66 H66A 107.9 . . ?
 C71 C66 H66B 107.9 . . ?
 C56 C67 H67A 108.9 . . ?
 C56 C67 H67B 108.9 . . ?
 C56 C67 C0BA 113.3(10) . . ?
 H67A C67 H67B 107.7 . . ?
 C0BA C67 H67A 108.9 . . ?
 C0BA C67 H67B 108.9 . . ?
 C62 C68 H68A 109.5 . . ?
 C62 C68 H68B 109.5 . . ?
 C62 C68 H68C 109.5 . . ?
 H68A C68 H68B 109.5 . . ?
 H68A C68 H68C 109.5 . . ?
 H68B C68 H68C 109.5 . . ?
 C53 C69 H69A 108.3 . . ?
 C53 C69 H69B 108.3 . . ?
 H69A C69 H69B 107.4 . . ?
 C72 C69 C53 115.9(7) . . ?
 C72 C69 H69A 108.3 . . ?
 C72 C69 H69B 108.3 . . ?
 H70A C70 H70B 108.2 . . ?
 C71 C70 H70A 109.8 . . ?
 C71 C70 H70B 109.8 . . ?
 C71 C70 C1 109.4(7) . . ?
 C1 C70 H70A 109.8 . . ?
 C1 C70 H70B 109.8 . . ?
 C66 C71 H71A 109.4 . . ?
 C66 C71 H71B 109.4 . . ?
 C70 C71 C66 111.2(7) . . ?
 C70 C71 H71A 109.4 . . ?
 C70 C71 H71B 109.4 . . ?
 H71A C71 H71B 108.0 . . ?
 C69 C72 H72A 105.0 . . ?
 C69 C72 H72B 105.0 . . ?
 C69 C72 C2AA 129.1(14) . . ?
 H72A C72 H72B 105.9 . . ?
 C2AA C72 H72A 105.0 . . ?
 C2AA C72 H72B 105.0 . . ?
 C60 C74 H74A 109.7 . . ?
 C60 C74 H74B 109.7 . . ?
 C60 C74 C1AA 110.0(13) . . ?
 H74A C74 H74B 108.2 . . ?
 C1AA C74 H74A 109.7 . . ?
 C1AA C74 H74B 109.7 . . ?
 C65 C76 H76A 108.8 . . ?
 C65 C76 H76B 108.8 . . ?
 H76A C76 H76B 107.7 . . ?
 C81 C76 C65 114.0(14) . . ?
 C81 C76 H76A 108.8 . . ?
 C81 C76 H76B 108.8 . . ?
 H80A C80 H80B 107.0 . . ?
 C9AA C80 H80A 107.5 . . ?
 C9AA C80 H80B 107.5 . . ?
 C8AA C80 H80A 107.5 . . ?
 C8AA C80 H80B 107.5 . . ?
 C8AA C80 C9AA 119.3(19) . . ?
 C49 C7AA H7AA 110.9 . . ?
 C49 C7AA H7AB 110.9 . . ?
 H7AA C7AA H7AB 108.9 . . ?
 C5 C7AA C49 104.5(9) . . ?
 C5 C7AA H7AA 110.9 . . ?
 C5 C7AA H7AB 110.9 . . ?
 C61 C9AA C80 101.0(11) . . ?
 C61 C9AA H9AA 111.6 . . ?
 C61 C9AA H9AB 111.6 . . ?
 C80 C9AA H9AA 111.6 . . ?
 C80 C9AA H9AB 111.6 . . ?
 H9AA C9AA H9AB 109.4 . . ?
 C67 C0BA H0BA 108.0 . . ?
 C67 C0BA H0BB 108.0 . . ?
 H0BA C0BA H0BB 107.2 . . ?
 C3AA C0BA C67 117.2(10) . . ?
 C3AA C0BA H0BA 108.0 . . ?
 C3AA C0BA H0BB 108.0 . . ?
 C7AA C5 H5A 110.3 . . ?
 C7AA C5 H5B 110.3 . . ?
 H5A C5 H5B 108.5 . . ?
 C0AA C5 C7AA 107.1(11) . . ?
 C0AA C5 H5A 110.3 . . ?
 C0AA C5 H5B 110.3 . . ?
 C70 C1 H1A 109.5 . . ?
 C70 C1 H1B 109.5 . . ?
 C70 C1 H1C 109.5 . . ?
 H1A C1 H1B 109.5 . . ?
 H1A C1 H1C 109.5 . . ?
 H1B C1 H1C 109.5 . . ?
 C5 C0AA H0AA 109.5 . . ?
 C5 C0AA H0AB 109.5 . . ?
 C5 C0AA H0AC 109.5 . . ?
 H0AA C0AA H0AB 109.5 . . ?
 H0AA C0AA H0AC 109.5 . . ?
 H0AB C0AA H0AC 109.5 . . ?
 C74 C1AA H1AA 110.4 . . ?
 C74 C1AA H1AB 110.4 . . ?
 H1AA C1AA H1AB 108.6 . . ?
 C7 C1AA C74 106.6(13) . . ?
 C7 C1AA H1AA 110.4 . . ?
 C7 C1AA H1AB 110.4 . . ?
 C1AA C7 H7A 109.5 . . ?
 C1AA C7 H7B 109.5 . . ?
 C1AA C7 H7C 109.5 . . ?
 H7A C7 H7B 109.5 . . ?
 H7A C7 H7C 109.5 . . ?
 H7B C7 H7C 109.5 . . ?
 C0BA C3AA H3AA 109.5 . . ?
 C0BA C3AA H3AB 109.5 . . ?
 C0BA C3AA H3AC 109.5 . . ?
 H3AA C3AA H3AB 109.5 . . ?
 H3AA C3AA H3AC 109.5 . . ?
 H3AB C3AA H3AC 109.5 . . ?
 C72 C2AA H2AA 110.9 . . ?
 C72 C2AA H2AB 110.9 . . ?
 C72 C2AA C1BA 104.2(16) . . ?
 H2AA C2AA H2AB 108.9 . . ?
 C1BA C2AA H2AA 110.9 . . ?
 C1BA C2AA H2AB 110.9 . . ?
 C80 C8AA H8AA 109.5 . . ?
 C80 C8AA H8AB 109.5 . . ?
 C80 C8AA H8AC 109.5 . . ?
 H8AA C8AA H8AB 109.5 . . ?
 H8AA C8AA H8AC 109.5 . . ?
 H8AB C8AA H8AC 109.5 . . ?
 C2AA C1BA H1BA 109.5 . . ?
 C2AA C1BA H1BB 109.5 . . ?
 C2AA C1BA H1BC 109.5 . . ?
 H1BA C1BA H1BB 109.5 . . ?
 H1BA C1BA H1BC 109.5 . . ?
 H1BB C1BA H1BC 109.5 . . ?
 C76 C81 H81A 109.5 . . ?
 C76 C81 H81B 109.5 . . ?
 C76 C81 H81C 109.5 . . ?
 H81A C81 H81B 109.5 . . ?
 H81A C81 H81C 109.5 . . ?
 H81B C81 H81C 109.5 . . ?

loop_
  _geom_torsion_atom_site_label_1
  _geom_torsion_atom_site_label_2
  _geom_torsion_atom_site_label_3
  _geom_torsion_atom_site_label_4
  _geom_torsion
  _geom_torsion_site_symmetry_1
  _geom_torsion_site_symmetry_2
  _geom_torsion_site_symmetry_3
  _geom_torsion_site_symmetry_4
  _geom_torsion_publ_flag
 N0AA C8 C17 N1AA -62.0(5) . . . . ?
 N0AA C8 C17 C46 178.8(4) . . . . ?
 N0AA C8 C30 C42 -179.6(4) . . . . ?
 N1AA C17 C46 C37 -177.3(4) . . . . ?
 N1AA C20 C24 C22 9.3(8) . . . . ?
 N1AA C20 C24 C28 -159.0(6) . . . . ?
 N2AA C11 C33 C29 -168.6(5) . . . . ?
 N2AA C11 C33 C36 8.9(8) . . . . ?
 N2AA C39 C43 C58 -179.6(5) . . . . ?
 N3AA C35 C39 N2AA -67.6(5) . . . . ?
 N3AA C35 C39 C43 174.9(5) . . . . ?
 N3AA C35 C59 C63 -177.4(6) . . . . ?
 C4AA C5AA C23 C21 -170.7(6) . . . . ?
 C4AA C5AA C23 C41 8.6(12) . . . . ?
 C4AA C5AA C50 C9 -1.7(9) . . . . ?
 C4AA C5AA C50 C53 170.2(6) . . . . ?
 C4AA C31 C49 C7AA -53.4(5) . . . . ?
 C5AA C4AA C31 C12 174.5(6) . . . . ?
 C5AA C4AA C31 C27 54.8(8) . . . . ?
 C5AA C4AA C31 C49 -69.6(8) . . . . ?
 C5AA C4AA C40 C10 -174.7(5) . . . . ?
 C5AA C4AA C40 C16 4.2(9) . . . . ?
 C5AA C23 C41 C28 178.8(7) . . . . ?
 C5AA C50 C53 C21 5.3(7) . . . . ?
 C5AA C50 C53 C56 117.9(6) . . . . ?
 C5AA C50 C53 C69 -111.4(6) . . . . ?
 C6AA C19 C44 C45 178.2(6) . . . . ?
 C6AA C19 C44 C51 -12.6(10) . . . . ?
 C6AA C47 C60 C74 69.8(8) . . . . ?
 C6AA C47 C61 C9AA -61.0(10) . . . . ?
 C6AA C52 C55 C51 -4.4(11) . . . . ?
 C8 N0AA C25 C14 179.0(5) . . . 3_775 ?
 C8 C17 C46 C37 -57.8(6) . . . . ?
 C8 C30 C42 C37 59.3(6) . . . . ?
 C9 C16 C40 C4AA -7.7(9) . . . . ?
 C9 C16 C40 C10 170.9(6) . . . . ?
 C9 C16 C47 C6AA 3.8(7) . . . . ?
 C9 C16 C47 C60 121.3(6) . . . . ?
 C9 C16 C47 C61 -109.7(6) . . . . ?
 C9 C50 C53 C21 176.2(6) . . . . ?
 C9 C50 C53 C56 -71.1(9) . . . . ?
 C9 C50 C53 C69 59.6(8) . . . . ?
 C9 C52 C55 C51 -177.6(8) . . . . ?
 C10 C12 C18 C14 0.2(8) . . . . ?
 C10 C12 C31 C4AA 0.1(6) . . . . ?
 C10 C12 C31 C27 120.5(5) . . . . ?
 C10 C12 C31 C49 -118.2(5) . . . . ?
 C11 N2AA C39 C35 124.3(5) . . . . ?
 C11 N2AA C39 C43 -116.3(5) . . . . ?
 C11 C33 C36 C13 179.7(5) . . . . ?
 C12 C10 C40 C4AA -1.1(7) . . . . ?
 C12 C10 C40 C16 -179.8(6) . . . . ?
 C12 C10 C54 C34 6.8(11) . . . . ?
 C12 C31 C49 C7AA 60.5(5) . . . . ?
 C13 C15 C26 C38 0.8(6) . . . . ?
 C13 C15 C26 C38 -173.3(5) . . . 2_755 ?
 C13 C15 C48 C29 8.7(11) . . . . ?
 C13 C57 C64 C65 52.5(7) . . . . ?
 C13 C57 C66 C71 -73.5(7) . . . . ?
 C14 C34 C54 C10 -2.2(14) . . . . ?
 C15 C13 C36 C33 6.4(7) . . . . ?
 C15 C13 C57 C38 2.2(7) . . . . ?
 C15 C13 C57 C64 -117.6(6) . . . . ?
 C15 C13 C57 C66 122.2(5) . . . . ?
 C15 C26 C38 C26 -177.3(4) . . . 3_775 ?
 C15 C26 C38 C57 0.5(7) . . . . ?
 C16 C9 C50 C5AA -2.0(9) . . . . ?
 C16 C9 C50 C53 -172.1(6) . . . . ?
 C16 C9 C52 C6AA 3.6(7) . . . . ?
 C16 C9 C52 C55 177.1(8) . . . . ?
 C16 C47 C60 C74 -42.7(8) . . . . ?
 C16 C47 C61 C9AA 49.7(10) . . . . ?
 C17 N1AA C20 C24 -175.1(4) . . . . ?
 C17 C8 C30 C42 -59.5(5) . . . . ?
 C18 C12 C31 C4AA -176.6(5) . . . . ?
 C18 C12 C31 C27 -56.2(7) . . . . ?
 C18 C12 C31 C49 65.0(7) . . . . ?
 C18 C14 C34 C54 -3.7(13) . . . . ?
 C19 C6AA C47 C16 175.4(6) . . . . ?
 C19 C6AA C47 C60 55.9(8) . . . . ?
 C19 C6AA C47 C61 -66.0(8) . . . . ?
 C19 C6AA C52 C9 -178.1(6) . . . . ?
 C19 C6AA C52 C55 7.4(11) . . . . ?
 C19 C44 C45 N3AA 5.1(11) . . . . ?
 C19 C44 C51 C55 16.2(13) . . . . ?
 C20 N1AA C17 C8 105.7(5) . . . . ?
 C20 N1AA C17 C46 -134.6(4) . . . . ?
 C20 C24 C28 C41 170.6(6) . . . . ?
 C21 C22 C24 C20 -172.4(6) . . . . ?
 C21 C22 C24 C28 -3.4(9) . . . . ?
 C21 C23 C41 C28 -1.9(10) . . . . ?
 C21 C53 C56 C67 67.0(7) . . . . ?
 C21 C53 C69 C72 -57.1(11) . . . . ?
 C22 C21 C23 C5AA -179.7(6) . . . . ?
 C22 C21 C23 C41 0.9(10) . . . . ?
 C22 C21 C53 C50 175.2(7) . . . . ?
 C22 C21 C53 C56 57.0(9) . . . . ?
 C22 C21 C53 C69 -66.0(10) . . . . ?
 C22 C24 C28 C41 2.4(10) . . . . ?
 C23 C5AA C50 C9 -178.9(6) . . . . ?
 C23 C5AA C50 C53 -7.1(7) . . . . ?
 C23 C21 C22 C24 1.8(10) . . . . ?
 C23 C21 C53 C50 -1.5(8) . . . . ?
 C23 C21 C53 C56 -119.7(6) . . . . ?
 C23 C21 C53 C69 117.3(7) . . . . ?
 C24 C28 C41 C23 0.3(11) . . . . ?
 C25 N0AA C8 C17 132.3(5) . . . . ?
 C25 N0AA C8 C30 -108.6(5) . . . . ?
 C25 C14 C18 C12 177.6(5) 2_755 . . . ?
 C25 C14 C34 C54 -177.0(8) 2_755 . . . ?
 C26 C15 C48 C29 176.9(6) . . . . ?
 C26 C38 C57 C13 176.0(6) 3_775 . . . ?
 C26 C38 C57 C13 -1.5(6) . . . . ?
 C26 C38 C57 C64 -68.6(8) 3_775 . . . ?
 C26 C38 C57 C64 113.8(6) . . . . ?
 C26 C38 C57 C66 58.9(8) 3_775 . . . ?
 C26 C38 C57 C66 -118.6(6) . . . . ?
 C27 C31 C49 C7AA -178.3(4) . . . . ?
 C27 C32 C62 C68 -175.8(6) . . . . ?
 C29 C33 C36 C13 -2.9(8) . . . . ?
 C30 C8 C17 N1AA 176.9(4) . . . . ?
 C30 C8 C17 C46 57.7(5) . . . . ?
 C31 C4AA C5AA C23 2.3(11) . . . . ?
 C31 C4AA C5AA C50 -174.2(6) . . . . ?
 C31 C4AA C40 C10 1.1(7) . . . . ?
 C31 C4AA C40 C16 -180.0(5) . . . . ?
 C31 C12 C18 C14 176.6(6) . . . . ?
 C31 C27 C32 C62 172.1(5) . . . . ?
 C31 C49 C7AA C5 -160.9(7) . . . . ?
 C32 C27 C31 C4AA 51.3(6) . . . . ?
 C32 C27 C31 C12 -64.6(5) . . . . ?
 C32 C27 C31 C49 176.0(4) . . . . ?
 C33 C29 C48 C15 -4.7(10) . . . . ?
 C34 C14 C18 C12 4.6(10) . . . . ?
 C35 N3AA C45 C44 -172.2(6) . . . . ?
 C35 C39 C43 C58 -61.9(7) . . . . ?
 C35 C59 C63 C58 61.5(10) . . . . ?
 C36 C13 C15 C26 178.8(4) . . . . ?
 C36 C13 C15 C48 -9.8(9) . . . . ?
 C36 C13 C57 C38 -178.5(5) . . . . ?
 C36 C13 C57 C64 61.7(7) . . . . ?
 C36 C13 C57 C66 -58.5(7) . . . . ?
 C38 C26 C38 C26 -2.9(11) 2_755 . . 3_775 ?
 C38 C26 C38 C57 175.0(4) 2_755 . . . ?
 C38 C57 C64 C65 -57.3(7) . . . . ?
 C38 C57 C66 C71 37.2(8) . . . . ?
 C39 N2AA C11 C33 179.0(4) . . . . ?
 C39 C35 C59 C63 -60.8(7) . . . . ?
 C39 C43 C58 C63 60.3(8) . . . . ?
 C40 C4AA C5AA C23 177.1(6) . . . . ?
 C40 C4AA C5AA C50 0.6(9) . . . . ?
 C40 C4AA C31 C12 -0.8(6) . . . . ?
 C40 C4AA C31 C27 -120.4(5) . . . . ?
 C40 C4AA C31 C49 115.2(5) . . . . ?
 C40 C10 C12 C18 177.6(5) . . . . ?
 C40 C10 C12 C31 0.5(6) . . . . ?
 C40 C10 C54 C34 -177.9(8) . . . . ?
 C40 C16 C47 C6AA 175.7(6) . . . . ?
 C40 C16 C47 C60 -66.8(8) . . . . ?
 C40 C16 C47 C61 62.1(9) . . . . ?
 C42 C37 C46 C17 55.0(6) . . . . ?
 C43 C58 C63 C59 -60.8(10) . . . . ?
 C44 C51 C55 C52 -7.1(14) . . . . ?
 C45 N3AA C35 C39 127.1(5) . . . . ?
 C45 N3AA C35 C59 -117.7(6) . . . . ?
 C45 C44 C51 C55 -174.7(8) . . . . ?
 C46 C37 C42 C30 -55.8(6) . . . . ?
 C47 C6AA C19 C44 -175.0(6) . . . . ?
 C47 C6AA C52 C9 -1.2(8) . . . . ?
 C47 C6AA C52 C55 -175.8(6) . . . . ?
 C47 C16 C40 C4AA -179.0(6) . . . . ?
 C47 C16 C40 C10 -0.4(11) . . . . ?
 C47 C60 C74 C1AA -172.5(8) . . . . ?
 C47 C61 C9AA C80 -168.0(9) . . . . ?
 C48 C15 C26 C38 -169.4(7) . . . . ?
 C48 C15 C26 C38 16.4(10) . . . 2_755 ?
 C48 C29 C33 C11 180.0(6) . . . . ?
 C48 C29 C33 C36 2.3(10) . . . . ?
 C49 C7AA C5 C0AA -169.7(14) . . . . ?
 C50 C5AA C23 C21 6.1(7) . . . . ?
 C50 C5AA C23 C41 -174.6(7) . . . . ?
 C50 C9 C16 C40 6.8(9) . . . . ?
 C50 C9 C16 C47 179.5(6) . . . . ?
 C50 C9 C52 C6AA 178.7(7) . . . . ?
 C50 C9 C52 C55 -7.7(13) . . . . ?
 C50 C53 C56 C67 -44.3(8) . . . . ?
 C50 C53 C69 C72 55.9(10) . . . . ?
 C51 C44 C45 N3AA -163.8(7) . . . . ?
 C52 C6AA C19 C44 1.4(10) . . . . ?
 C52 C6AA C47 C16 -1.5(7) . . . . ?
 C52 C6AA C47 C60 -121.0(6) . . . . ?
 C52 C6AA C47 C61 117.1(6) . . . . ?
 C52 C9 C16 C40 -177.3(6) . . . . ?
 C52 C9 C16 C47 -4.7(7) . . . . ?
 C52 C9 C50 C5AA -176.6(7) . . . . ?
 C52 C9 C50 C53 13.3(12) . . . . ?
 C53 C21 C22 C24 -174.6(6) . . . . ?
 C53 C21 C23 C5AA -2.7(8) . . . . ?
 C53 C21 C23 C41 177.9(6) . . . . ?
 C53 C56 C67 C0BA -165.4(8) . . . . ?
 C53 C69 C72 C2AA -170.4(17) . . . . ?
 C54 C10 C12 C18 -6.0(9) . . . . ?
 C54 C10 C12 C31 176.9(6) . . . . ?
 C54 C10 C40 C4AA -176.7(7) . . . . ?
 C54 C10 C40 C16 4.6(13) . . . . ?
 C56 C53 C69 C72 -174.3(9) . . . . ?
 C56 C67 C0BA C3AA 58.5(18) . . . . ?
 C57 C13 C15 C26 -1.9(6) . . . . ?
 C57 C13 C15 C48 169.4(6) . . . . ?
 C57 C13 C36 C33 -172.9(5) . . . . ?
 C57 C64 C65 C76 -174.1(7) . . . . ?
 C57 C66 C71 C70 -176.4(6) . . . . ?
 C59 C35 C39 N2AA 177.8(4) . . . . ?
 C59 C35 C39 C43 60.2(6) . . . . ?
 C60 C47 C61 C9AA 178.8(9) . . . . ?
 C60 C74 C1AA C7 -168.5(12) . . . . ?
 C61 C47 C60 C74 -172.0(7) . . . . ?
 C64 C57 C66 C71 167.1(6) . . . . ?
 C64 C65 C76 C81 96(2) . . . . ?
 C66 C57 C64 C65 173.0(5) . . . . ?
 C69 C53 C56 C67 -173.7(6) . . . . ?
 C69 C72 C2AA C1BA 71(3) . . . . ?
 C1 C70 C71 C66 178.6(7) . . . . ?
 C8AA C80 C9AA C61 146.4(16) . . . . ?

_smtbx_masks_special_details      ?
loop_
  _smtbx_masks_void_nr
  _smtbx_masks_void_average_x
  _smtbx_masks_void_average_y
  _smtbx_masks_void_average_z
  _smtbx_masks_void_volume
  _smtbx_masks_void_count_electrons
  _smtbx_masks_void_content
 1 -0.886 -0.697 0.334 10261.0 2990.4 ?
 2 0.000 0.000 0.458 93.0 26.5 ?
 3 0.333 0.667 0.125 93.0 26.5 ?
 4 0.667 0.333 0.791 93.0 26.5 ?

_shelx_res_file
;
TITL 1 in R3 #146
REM reset to R3 #146
CELL 1.54178 23.301664 23.301664 51.432864 90 90 120
ZERR 3 0.000306 0.000306 0.000731 0 0 0
LATT -3
SYMM -Y,+X-Y,+Z
SYMM +Y-X,-X,+Z
SFAC C H N
UNIT 756 972 36
DFIX 1.54 C9AA C61
DFIX 1.54 C74 C1AA
DFIX 1.54 C67 C0BA
DFIX 1.54 C67 C56
DFIX 1.54 C3AA C0BA
DFIX 2.55 C2AA C69
DFIX 1.54 C72 C2AA
DFIX 1.54 C2AA C1BA
DFIX 1.54 C8AA C80
DFIX 1.54 C7 C1AA
DELU 0.001 0.001 C49 C7AA C5 C0AA
DELU 0.001 0.001 C27 C32 C62 C68
DELU 0.001 0.001 C69 C72 C2AA C1BA
DELU 0.001 0.001 C56 C67 C0BA C3AA
DELU 0.001 0.001 C61 C80 C9AA C8AA
DELU 0.001 0.001 C60 C74 C1AA C7
DELU 0.001 0.001 C66 C70 C71 C1
DELU 0.001 0.001 C64 C65 C76 C81
SIMU 0.04 0.08 1.7 C49 C7AA C5 C0AA
SIMU 0.04 0.08 1.7 C27 C32 C62 C68
SIMU 0.04 0.08 1.7 C69 C72 C2AA C1BA
SIMU 0.04 0.08 1.7 C56 C67 C0BA C3AA
SIMU 0.04 0.08 1.7 C61 C80 C9AA C8AA
SIMU 0.04 0.08 1.7 C60 C74 C1AA C7
SIMU 0.04 0.08 1.7 C66 C70 C71 C1
SIMU 0.04 0.08 1.7 C64 C65 C76 C81

L.S. 10
PLAN  20
SIZE 0.5 0.4 0.3
TEMP -173
BOND
MORE -1
BOND $H
CONF
fmap 2
acta
REM <olex2.extras>
REM <HklSrc "%.\\1-mask.hkl">
REM </olex2.extras>

WGHT    0.168800
FVAR       1.39364
N0AA  3    0.972347    0.689653    0.250901    11.00000    0.06102    0.05939 =
         0.05637    0.00957    0.00446    0.02360
N1AA  3    0.928490    0.552169    0.260424    11.00000    0.07228    0.06891 =
         0.06427    0.00488    0.01356    0.05172
N2AA  3    1.023209    0.313477    0.004129    11.00000    0.05601    0.06010 =
         0.06100   -0.00851   -0.01186    0.02393
N3AA  3    0.939063    0.238612    0.046982    11.00000    0.08035    0.08003 =
         0.05683   -0.03235   -0.01324    0.02584
C4AA  1    1.119525    0.393953    0.203848    11.00000    0.06245    0.10905 =
         0.05188   -0.02513   -0.02360    0.06060
C5AA  1    1.076564    0.420337    0.202943    11.00000    0.06797    0.09331 =
         0.05000   -0.01869   -0.01139    0.05625
C6AA  1    1.018434    0.308558    0.121771    11.00000    0.08781    0.09817 =
         0.05248   -0.02057   -0.01621    0.05652
C8    1    0.905977    0.644434    0.259884    11.00000    0.06001    0.05822 =
         0.07465    0.01080    0.00747    0.03138
AFIX  13
H8    2    0.876149    0.623756    0.244579    11.00000   -1.20000
AFIX   0
C9    1    1.034181    0.367467    0.161037    11.00000    0.09826    0.10572 =
         0.04538   -0.00836   -0.01126    0.07836
C10   1    1.163933    0.327343    0.189821    11.00000    0.08646    0.09665 =
         0.04917   -0.00587   -0.00301    0.06270
C11   1    1.080072    0.330985    0.010703    11.00000    0.08858    0.06353 =
         0.04467   -0.00068    0.00169    0.03051
AFIX  43
H11   2    1.090497    0.297553    0.014933    11.00000   -1.20000
AFIX   0
C12   1    1.191835    0.353695    0.215033    11.00000    0.06050    0.07294 =
         0.05139   -0.00278   -0.00237    0.03938
C13   1    1.189846    0.519442    0.013205    11.00000    0.10529    0.07214 =
         0.05414   -0.00936   -0.01179    0.05331
C14   1    1.249067    0.292950    0.214932    11.00000    0.09356    0.08074 =
         0.06504   -0.00684   -0.02066    0.05677
C15   1    1.249779    0.520776    0.014840    11.00000    0.08995    0.07879 =
         0.06691    0.01817    0.01161    0.05096
C16   1    1.080328    0.343296    0.160846    11.00000    0.07521    0.08341 =
         0.04918   -0.01616   -0.00790    0.04906
C17   1    0.906457    0.590297    0.276491    11.00000    0.06454    0.07059 =
         0.05738    0.00587    0.00962    0.04383
AFIX  13
H17   2    0.937331    0.610866    0.291520    11.00000   -1.20000
AFIX   0
C18   1    1.233375    0.335847    0.226882    11.00000    0.06173    0.08876 =
         0.06618   -0.01172   -0.00348    0.04065
AFIX  43
H18   2    1.251386    0.353385    0.243503    11.00000   -1.20000
AFIX   0
C19   1    0.996682    0.282898    0.097361    11.00000    0.09177    0.09131 =
         0.05525   -0.02736   -0.02572    0.04812
AFIX  43
H19   2    1.011135    0.256294    0.088753    11.00000   -1.20000
AFIX   0
C20   1    0.985641    0.562529    0.264288    11.00000    0.07997    0.09331 =
         0.04906    0.00688   -0.00239    0.06138
AFIX  43
H20   2    1.010211    0.591367    0.278144    11.00000   -1.20000
AFIX   0
C21   1    1.009213    0.463977    0.212656    11.00000    0.07943    0.12443 =
         0.05013   -0.02728   -0.02362    0.07121
C22   1    0.986475    0.499082    0.226410    11.00000    0.07808    0.10715 =
         0.05776   -0.00502   -0.00616    0.06825
AFIX  43
H22   2    0.948396    0.500016    0.220404    11.00000   -1.20000
AFIX   0
C23   1    1.063735    0.459739    0.221162    11.00000    0.07244    0.10713 =
         0.06414   -0.02465   -0.02073    0.06725
C24   1    1.017877    0.533192    0.248872    11.00000    0.06974    0.08908 =
         0.06217    0.00062    0.00287    0.05074
C25   1    0.979898    0.705196    0.226360    11.00000    0.05432    0.07011 =
         0.07225    0.00327   -0.01262    0.02358
AFIX  43
H25   2    0.941965    0.685827    0.215423    11.00000   -1.20000
AFIX   0
C26   1    1.298594    0.597605    0.016708    11.00000    0.07781    0.08478 =
         0.05865    0.00259   -0.00327    0.04327
C27   1    1.130531    0.369089    0.250890    11.00000    0.11530    0.14002 =
         0.04463   -0.01895   -0.01486    0.09693
AFIX  23
H27A  2    1.161403    0.366077    0.263297    11.00000   -1.20000
H27B  2    1.118489    0.401080    0.258074    11.00000   -1.20000
AFIX   0
C28   1    1.069605    0.527785    0.257518    11.00000    0.08289    0.11928 =
         0.07686   -0.02592   -0.01540    0.07499
AFIX  43
H28   2    1.090156    0.549722    0.273273    11.00000   -1.20000
AFIX   0
C29   1    1.198148    0.404909    0.015712    11.00000    0.07591    0.08350 =
         0.09882   -0.01628    0.00599    0.03205
AFIX  43
H29   2    1.200774    0.365542    0.016377    11.00000   -1.20000
AFIX   0
C30   1    0.878771    0.681058    0.277007    11.00000    0.07013    0.08034 =
         0.08450    0.01114    0.00668    0.05273
AFIX  23
H30A  2    0.908302    0.701712    0.292145    11.00000   -1.20000
H30B  2    0.878169    0.716649    0.266710    11.00000   -1.20000
AFIX   0
C31   1    1.166511    0.395949    0.225063    11.00000    0.06925    0.11519 =
         0.04513   -0.01939   -0.01391    0.06312
C32   1    1.069413    0.302846    0.249019    11.00000    0.09258    0.17104 =
         0.05664   -0.02135   -0.01571    0.08613
AFIX  23
H32A  2    1.036401    0.307546    0.238511    11.00000   -1.20000
H32B  2    1.080451    0.272742    0.239465    11.00000   -1.20000
AFIX   0
C33   1    1.133247    0.400412    0.012470    11.00000    0.07756    0.04853 =
         0.06329   -0.01087    0.00575    0.00865
C34   1    1.226651    0.271203    0.189951    11.00000    0.16139    0.17475 =
         0.06716   -0.05164   -0.04454    0.13921
AFIX  43
H34   2    1.239921    0.243559    0.181415    11.00000   -1.20000
AFIX   0
C35   1    0.917756    0.227051    0.020028    11.00000    0.07108    0.07467 =
         0.04505   -0.01595   -0.01252    0.03014
AFIX  13
H35   2    0.897272    0.254180    0.014853    11.00000   -1.20000
AFIX   0
C36   1    1.128111    0.456028    0.010556    11.00000    0.10657    0.06192 =
         0.06253   -0.00782   -0.01239    0.04076
AFIX  43
H36   2    1.086767    0.453781    0.007664    11.00000   -1.20000
AFIX   0
C37   1    0.808622    0.578293    0.302078    11.00000    0.06207    0.06425 =
         0.08132    0.00774    0.02028    0.03415
AFIX  23
H37A  2    0.834450    0.596308    0.318278    11.00000   -1.20000
H37B  2    0.762212    0.546284    0.306876    11.00000   -1.20000
AFIX   0
C38   1    1.262354    0.630628    0.016309    11.00000    0.07133    0.07411 =
         0.07363   -0.00161    0.01218    0.03684
C39   1    0.975992    0.241571    0.002946    11.00000    0.06479    0.07614 =
         0.04793   -0.01753   -0.00547    0.02683
AFIX  13
H39   2    0.997682    0.216340    0.009148    11.00000   -1.20000
AFIX   0
C40   1    1.120077    0.352756    0.182843    11.00000    0.08714    0.12309 =
         0.04242   -0.00888   -0.01129    0.07729
C41   1    1.094610    0.492904    0.245191    11.00000    0.08614    0.10638 =
         0.07119   -0.03303   -0.02293    0.06474
AFIX  43
H41   2    1.131104    0.490595    0.252221    11.00000   -1.20000
AFIX   0
C42   1    0.810964    0.633909    0.286166    11.00000    0.08483    0.08167 =
         0.07563   -0.00731    0.00459    0.05526
AFIX  23
H42A  2    0.781250    0.614983    0.270962    11.00000   -1.20000
H42B  2    0.794470    0.658008    0.296837    11.00000   -1.20000
AFIX   0
C43   1    0.953819    0.223773   -0.025619    11.00000    0.08153    0.10888 =
         0.06008   -0.02988   -0.01751    0.03730
AFIX  23
H43A  2    0.933098    0.249533   -0.031670    11.00000   -1.20000
H43B  2    0.992912    0.235542   -0.036701    11.00000   -1.20000
AFIX   0
C44   1    0.951464    0.298846    0.086024    11.00000    0.09961    0.10636 =
         0.06205   -0.02080   -0.02456    0.05853
C45   1    0.926414    0.275685    0.059651    11.00000    0.08187    0.10305 =
         0.05496   -0.01074   -0.01807    0.04745
AFIX  43
H45   2    0.898827    0.290189    0.051927    11.00000   -1.20000
AFIX   0
C46   1    0.837235    0.543746    0.286400    11.00000    0.07354    0.05880 =
         0.07766    0.00635    0.02411    0.04172
AFIX  23
H46A  2    0.807828    0.521300    0.271397    11.00000   -1.20000
H46B  2    0.838207    0.509279    0.297336    11.00000   -1.20000
AFIX   0
C47   1    1.071740    0.301928    0.136742    11.00000    0.10758    0.08758 =
         0.06296   -0.02432   -0.01735    0.06751
C48   1    1.256916    0.467582    0.017856    11.00000    0.07236    0.07836 =
         0.11450   -0.00051   -0.00971    0.03348
AFIX  43
H48   2    1.298821    0.471515    0.021231    11.00000   -1.20000
AFIX   0
C49   1    1.228542    0.469360    0.228592    11.00000    0.08927    0.09719 =
         0.11993   -0.05906   -0.04471    0.06495
AFIX  23
H49A  2    1.213104    0.498756    0.235738    11.00000   -1.20000
H49B  2    1.260349    0.468365    0.241087    11.00000   -1.20000
AFIX   0
C50   1    1.033550    0.405768    0.181461    11.00000    0.07687    0.11403 =
         0.04954   -0.01576   -0.01298    0.07011
C51   1    0.923180    0.326471    0.101711    11.00000    0.12025    0.16732 =
         0.06443   -0.03331   -0.02385    0.09948
AFIX  43
H51   2    0.884826    0.326518    0.095477    11.00000   -1.20000
AFIX   0
C52   1    0.998406    0.347390    0.136200    11.00000    0.08575    0.11109 =
         0.05237   -0.02274   -0.01074    0.05547
C53   1    0.985279    0.429138    0.187141    11.00000    0.07532    0.14755 =
         0.05298   -0.02917   -0.00860    0.07396
C54   1    1.184526    0.288996    0.176774    11.00000    0.13197    0.14830 =
         0.08042   -0.02611   -0.01268    0.11495
AFIX  43
H54   2    1.170769    0.274940    0.159411    11.00000   -1.20000
AFIX   0
C55   1    0.948002    0.354585    0.126436    11.00000    0.12928    0.14734 =
         0.06607    0.00420    0.00003    0.10170
AFIX  43
H55   2    0.930350    0.377413    0.135792    11.00000   -1.20000
AFIX   0
C56   1    0.991690    0.483658    0.167804    11.00000    0.16445    0.13716 =
         0.04922   -0.00051    0.00035    0.10598
AFIX  23
H56A  2    0.969895    0.461905    0.151276    11.00000   -1.20000
H56B  2    0.967058    0.504413    0.175058    11.00000   -1.20000
AFIX   0
C57   1    1.189555    0.583801    0.014517    11.00000    0.07849    0.06813 =
         0.09231   -0.00242    0.00325    0.03851
C58   1    0.905834    0.152102   -0.028050    11.00000    0.08460    0.11843 =
         0.08931   -0.04601   -0.03067    0.03903
AFIX  23
H58A  2    0.926484    0.126063   -0.022267    11.00000   -1.20000
H58B  2    0.892131    0.140818   -0.046423    11.00000   -1.20000
AFIX   0
C59   1    0.867762    0.152266    0.017690    11.00000    0.07205    0.08140 =
         0.08308   -0.03233   -0.00018    0.01163
AFIX  23
H59A  2    0.828976    0.140338    0.028980    11.00000   -1.20000
H59B  2    0.888736    0.126486    0.023417    11.00000   -1.20000
AFIX   0
C60   1    1.134863    0.329630    0.120458    11.00000    0.10971    0.19422 =
         0.06012   -0.00682   -0.00379    0.11078
AFIX  23
H60A  2    1.165497    0.317145    0.128667    11.00000   -1.20000
H60B  2    1.123491    0.309211    0.102964    11.00000   -1.20000
AFIX   0
C61   1    1.041153    0.225638    0.142831    11.00000    0.16788    0.08590 =
         0.09561   -0.02323   -0.04446    0.06981
AFIX  23
H61A  2    1.030245    0.200853    0.126234    11.00000   -1.20000
H61B  2    1.074787    0.218848    0.151885    11.00000   -1.20000
AFIX   0
C62   1    1.038389    0.271324    0.273779    11.00000    0.10701    0.17929 =
         0.07532   -0.00232    0.00312    0.09622
AFIX  23
H62A  2    1.023387    0.298950    0.282866    11.00000   -1.20000
H62B  2    1.071584    0.268653    0.284944    11.00000   -1.20000
AFIX   0
C63   1    0.845057    0.135439   -0.011021    11.00000    0.08103    0.13362 =
         0.08317   -0.05388    0.00060   -0.00854
AFIX  23
H63A  2    0.811774    0.087790   -0.012644    11.00000   -1.20000
H63B  2    0.824451    0.161502   -0.016825    11.00000   -1.20000
AFIX   0
C64   1    1.148413    0.582487    0.039760    11.00000    0.08313    0.07120 =
         0.09710   -0.01391    0.01441    0.02152
AFIX  23
H64A  2    1.152179    0.626439    0.042012    11.00000   -1.20000
H64B  2    1.101009    0.549368    0.037235    11.00000   -1.20000
AFIX   0
C65   1    1.174181    0.565002    0.064453    11.00000    0.10850    0.11020 =
         0.11910   -0.03272   -0.01514    0.05775
AFIX  23
H65A  2    1.174695    0.523216    0.061687    11.00000   -1.20000
H65B  2    1.220019    0.600582    0.068215    11.00000   -1.20000
AFIX   0
C66   1    1.157608    0.592584   -0.009711    11.00000    0.07075    0.08829 =
         0.10117    0.02154    0.00896    0.03925
AFIX  23
H66A  2    1.146748    0.627841   -0.006167    11.00000   -1.20000
H66B  2    1.115186    0.550988   -0.012569    11.00000   -1.20000
AFIX   0
C67   1    1.059992    0.536613    0.161930    11.00000    0.15849    0.15995 =
         0.08295    0.00066    0.00378    0.10715
AFIX  23
H67A  2    1.081211    0.518418    0.150489    11.00000   -1.20000
H67B  2    1.085630    0.550956    0.178326    11.00000   -1.20000
AFIX   0
C68   1    0.978851    0.201233    0.269715    11.00000    0.08267    0.22493 =
         0.09092    0.00021   -0.00781    0.06657
AFIX  33
H68A  2    0.994194    0.172651    0.262162    11.00000   -1.50000
H68B  2    0.946976    0.203419    0.257915    11.00000   -1.50000
H68C  2    0.957481    0.183011    0.286481    11.00000   -1.50000
AFIX   0
C69   1    0.911607    0.368676    0.190696    11.00000    0.05757    0.26143 =
         0.06569   -0.03714   -0.01086    0.04098
AFIX  23
H69A  2    0.882424    0.386859    0.195047    11.00000   -1.20000
H69B  2    0.896478    0.345453    0.173816    11.00000   -1.20000
AFIX   0
C70   1    1.160848    0.621483   -0.057252    11.00000    0.10929    0.11020 =
         0.09096   -0.00425   -0.01800    0.04307
AFIX  23
H70A  2    1.151906    0.657428   -0.052464    11.00000   -1.20000
H70B  2    1.117873    0.580641   -0.060302    11.00000   -1.20000
AFIX   0
C71   1    1.197604    0.610184   -0.035369    11.00000    0.13113    0.10053 =
         0.08141    0.00921    0.00802    0.07251
AFIX  23
H71A  2    1.241112    0.650724   -0.032786    11.00000   -1.20000
H71B  2    1.205693    0.573672   -0.040147    11.00000   -1.20000
AFIX   0
C72   1    0.903379    0.323482    0.209093    11.00000    0.09900    0.23599 =
         0.11208   -0.02890    0.00865    0.06184
AFIX  23
H72A  2    0.913540    0.347837    0.225777    11.00000   -1.20000
H72B  2    0.939945    0.314206    0.206130    11.00000   -1.20000
AFIX   0
C74   1    1.169891    0.404380    0.117620    11.00000    0.09977    0.19618 =
         0.13420    0.03452   -0.00058    0.03939
AFIX  23
H74A  2    1.187200    0.425478    0.134725    11.00000   -1.20000
H74B  2    1.138110    0.417837    0.111435    11.00000   -1.20000
AFIX   0
C76   1    1.129875    0.557287    0.086972    11.00000    0.14927    0.13895 =
         0.11817    0.04665    0.03957    0.03564
AFIX  23
H76A  2    1.157429    0.575357    0.102778    11.00000   -1.20000
H76B  2    1.108351    0.583951    0.083553    11.00000   -1.20000
AFIX   0
C80   1    0.969856    0.125128    0.167603    11.00000    0.16035    0.14568 =
         0.26467    0.06232   -0.03327    0.03655
AFIX  23
H80A  2    0.941059    0.092683    0.154336    11.00000   -1.20000
H80B  2    1.013848    0.128558    0.166248    11.00000   -1.20000
AFIX   0
C7AA  1    1.264771    0.498076    0.201303    11.00000    0.09315    0.07883 =
         0.18060   -0.00881    0.00279    0.04900
AFIX  23
H7AA  2    1.268063    0.463573    0.191272    11.00000   -1.20000
H7AB  2    1.240461    0.514636    0.190802    11.00000   -1.20000
AFIX   0
C9AA  1    0.979088    0.197644    0.159526    11.00000    0.18110    0.13802 =
         0.19092   -0.01389   -0.00182    0.07916
AFIX  23
H9AA  2    0.940627    0.192782    0.149506    11.00000   -1.20000
H9AB  2    0.985860    0.225569    0.175013    11.00000   -1.20000
AFIX   0
C0BA  1    1.063365    0.599106    0.148250    11.00000    0.28622    0.15874 =
         0.12961    0.04352    0.03758    0.11851
AFIX  23
H0BA  2    1.110527    0.631672    0.144854    11.00000   -1.20000
H0BB  2    1.041041    0.584819    0.131168    11.00000   -1.20000
AFIX   0
C5    1    1.335062    0.555920    0.208822    11.00000    0.10534    0.13797 =
         0.22351   -0.02146   -0.02964    0.04164
AFIX  23
H5A   2    1.331314    0.585679    0.221587    11.00000   -1.20000
H5B   2    1.361784    0.538118    0.216649    11.00000   -1.20000
AFIX   0
C1    1    1.204762    0.641219   -0.083128    11.00000    0.12009    0.11236 =
         0.08399    0.00951   -0.02011    0.04408
AFIX  33
H1A   2    1.246441    0.682679   -0.080237    11.00000   -1.50000
H1B   2    1.180424    0.647126   -0.097439    11.00000   -1.50000
H1C   2    1.214320    0.605941   -0.087559    11.00000   -1.50000
AFIX   0
C0AA  1    1.367220    0.593122    0.184237    11.00000    0.18759    0.15993 =
         0.28512    0.06783   -0.09770   -0.09841
AFIX  33
H0AA  2    1.337110    0.604482    0.175277    11.00000   -1.50000
H0AB  2    1.377017    0.565320    0.172888    11.00000   -1.50000
H0AC  2    1.408487    0.633804    0.188527    11.00000   -1.50000
AFIX   0
C1AA  1    1.227812    0.427867    0.098010    11.00000    0.11390    0.27960 =
         0.16073    0.04207    0.01489    0.07970
AFIX  23
H1AA  2    1.255276    0.407593    0.102137    11.00000   -1.20000
H1AB  2    1.210554    0.415134    0.080088    11.00000   -1.20000
AFIX   0
C7    1    1.268704    0.503036    0.100475    11.00000    0.13158    0.26566 =
         0.26863    0.11638    0.08402    0.07169
AFIX  33
H7A   2    1.241256    0.522467    0.095844    11.00000   -1.50000
H7B   2    1.306884    0.520060    0.088737    11.00000   -1.50000
H7C   2    1.284264    0.514912    0.118429    11.00000   -1.50000
AFIX   0
C3AA  1    1.032844    0.634753    0.162858    11.00000    0.21163    0.13619 =
         0.22107    0.02796   -0.01630    0.10864
AFIX 137
H3AA  2    1.008954    0.608767    0.178179    11.00000   -1.50000
H3AB  2    1.001993    0.639633    0.151373    11.00000   -1.50000
H3AC  2    1.068079    0.678644    0.168359    11.00000   -1.50000
AFIX   0
C2AA  1    0.844249    0.257726    0.214567    11.00000    0.23515    0.26489 =
         0.20018   -0.00141   -0.00888   -0.00666
AFIX  23
H2AA  2    0.803605    0.261114    0.215471    11.00000   -1.20000
H2AB  2    0.849534    0.239370    0.231172    11.00000   -1.20000
AFIX   0
C8AA  1    0.941277    0.095795    0.194352    11.00000    0.22505    0.18424 =
         0.29097    0.07356    0.00788   -0.00448
AFIX  33
H8AA  2    0.969905    0.125962    0.207965    11.00000   -1.50000
H8AB  2    0.938932    0.052816    0.196215    11.00000   -1.50000
H8AC  2    0.896719    0.089847    0.195983    11.00000   -1.50000
AFIX   0
C1BA  1    0.841249    0.215170    0.191922    11.00000    0.19061    0.15805 =
         0.32178    0.01904    0.06865   -0.00401
AFIX  33
H1BA  2    0.884750    0.235083    0.183493    11.00000   -1.50000
H1BB  2    0.808144    0.212038    0.179377    11.00000   -1.50000
H1BC  2    0.828904    0.170742    0.198184    11.00000   -1.50000
AFIX   0
PART 1
C81   1    1.077685    0.487684    0.092091    11.00000    0.30686    0.13903 =
         0.45073    0.00099    0.19897   -0.00759
AFIX  33
H81A  2    1.049355    0.469651    0.076715    11.00000   -1.50000
H81B  2    1.050783    0.486421    0.106962    11.00000   -1.50000
H81C  2    1.098483    0.461058    0.095974    11.00000   -1.50000
AFIX   0
HKLF 4

REM  1 in R3 #146
REM R1 =  0.0960 for   10504 Fo > 4sig(Fo)  and  0.1069 for all   14879 data
REM    794 parameters refined using    195 restraints

END

WGHT      0.1687      0.0000

REM Highest difference peak  0.421,  deepest hole -0.286,  1-sigma level  0.056
Q1    1   1.1406  0.6346  0.0923  11.00000  0.05    0.42
Q2    1   1.3151  0.5448  0.1114  11.00000  0.05    0.32
Q3    1   1.3072  0.3471  0.2184  11.00000  0.05    0.28
Q4    1   1.3422  0.5374  0.1610  11.00000  0.05    0.27
Q5    1   1.2310  0.5680  0.0185  11.00000  0.05    0.27
Q6    1   0.9757  0.6226  0.2631  11.00000  0.05    0.26
Q7    1   1.2407  0.3937  0.2254  11.00000  0.05    0.24
Q8    1   1.3148  0.5271  0.1340  11.00000  0.05    0.24
Q9    1   0.9217  0.5534  0.2849  11.00000  0.05    0.24
Q10   1   0.8661  0.2823  0.0959  11.00000  0.05    0.23
Q11   1   1.3202  0.5308  0.1447  11.00000  0.05    0.23
Q12   1   0.9487  0.5903  0.2813  11.00000  0.05    0.22
Q13   1   1.1451  0.5210  0.0121  11.00000  0.05    0.22
Q14   1   1.1628  0.5046  0.0365  11.00000  0.05    0.21
Q15   1   0.8542  0.2713  0.1851  11.00000  0.05    0.21
Q16   1   1.1710  0.4453  0.1855  11.00000  0.05    0.21
Q17   1   1.1484  0.3124  0.2581  11.00000  0.05    0.21
Q18   1   0.9673  0.6452  0.2179  11.00000  0.05    0.21
Q19   1   0.9179  0.6914  0.2571  11.00000  0.05    0.21
Q20   1   0.9597  0.2891  0.0108  11.00000  0.05    0.21
;
_shelx_res_checksum               96997
_shelx_hkl_file
;
 -24  -2  -1   86.33   50.03
 -24  -2   2   92.65   44.95
 -24  -2   5   27.76   46.05
 -24  -1  -8   36.87   57.11
 -24  -1  -5  121.91   55.90
 -24  -1  -2   61.89   55.24
 -24  -1   1   18.14   52.09
 -24  -1   4   15.82   54.91
 -24  -1   7   30.59   52.35
 -24  -1  10  119.30   58.59
 -24  -1  13  162.60   54.05
 -23  -3  -8   86.95   72.40
 -23  -3  -5   36.36   49.67
 -23  -3  -2   65.38   60.87
 -23  -3   1   17.53   48.84
 -23  -3   4   66.85   60.71
 -23  -3   7   23.61   51.78
 -23  -3  10    8.91   50.45
 -23  -2 -12  214.06   77.57
 -23  -2  -9   90.72   49.97
 -23  -2  -6   15.27   68.81
 -23  -2  -3  102.06   75.87
 -23  -2   0   12.81   58.01
 -23  -2   3  225.53   81.54
 -23  -2   6   44.00   63.37
 -23  -2   9   45.30   58.39
 -23  -2  12  135.97  100.10
 -23  -2  15   97.20   76.66
 -23  -1 -16  124.82   63.21
 -23  -1 -13  304.52   75.97
 -23  -1 -10   30.13   62.11
 -23  -1  -7  112.85   63.79
 -23  -1  -4  139.45   59.38
 -23  -1  -1  206.40   92.68
 -23  -1   2   28.19   75.60
 -23  -1   5  177.58   72.34
 -23  -1   8  129.31   68.87
 -23  -1  11  277.20   94.48
 -23  -1  14  981.32  125.56
 -23  -1  17  185.45   70.42
 -23  -1  20   90.95   51.55
 -22  -5  -8   94.07   47.68
 -22  -5  -5  169.70   62.09
 -22  -5  -2   43.16   53.67
 -22  -5   1   50.18   51.48
 -22  -5   4   64.38   56.63
 -22  -4 -12   20.14   50.11
 -22  -4  -9   53.02   52.33
 -22  -4  -6  139.42   66.27
 -22  -4  -3  201.07   59.99
 -22  -4   0  129.06   83.58
 -22  -4   3  145.52   66.29
 -22  -4   6   77.38   60.14
 -22  -4   9   80.10   70.92
 -22  -4  12   79.73   48.20
 -22  -3 -16   92.72   49.28
 -22  -3 -13   72.81   51.32
 -22  -3 -10   13.74   58.38
 -22  -3  -7  117.59   76.03
 -22  -3  -4  183.16   69.68
 -22  -3  -1  424.78  104.10
 -22  -3   2   62.02   63.64
 -22  -3   5   58.93   68.43
 -22  -3   8  374.17   93.56
 -22  -3  11  470.45   92.69
 -22  -3  14  247.86   91.26
 -22  -3  17   36.66   58.88
 -22  -2 -20  148.90   50.17
 -22  -2 -17  144.00   64.85
 -22  -2 -14   54.68   69.41
 -22  -2 -11   14.93   65.41
 -22  -2  -8    0.92   72.91
 -22  -2  -5   48.86   74.87
 -22  -2  -2  209.78   80.55
 -22  -2   1  175.09  106.29
 -22  -2   4    1.64   69.39
 -22  -2   7  125.55   78.12
 -22  -2  10   62.00   64.69
 -22  -2  13  255.88   74.78
 -22  -2  16   44.68   69.93
 -22  -2  19   49.40   64.28
 -22  -2  22  256.87   64.75
 -22  -1 -21   68.77   47.40
 -22  -1 -18  281.68   65.80
 -22  -1 -15  755.07  113.70
 -22  -1 -12   85.42   67.81
 -22  -1  -9    9.87   75.57
 -22  -1  -6  173.43   89.88
 -22  -1  -3  488.79  132.67
 -22  -1   0  321.67   90.93
 -22  -1   3  170.16  128.79
 -22  -1   6  469.80  101.34
 -22  -1   9  360.07  117.82
 -22  -1  12   36.55   86.26
 -22  -1  15  198.32   87.09
 -22  -1  18   15.41   70.48
 -22  -1  21    5.02   82.40
 -22  -1  24   18.94   62.19
 -21  -6 -12  186.94   68.77
 -21  -6  -9   64.31   56.74
 -21  -6  -6  372.13   80.46
 -21  -6  -3  178.43   78.36
 -21  -6   0    8.98   50.53
 -21  -6   3    2.33   49.21
 -21  -6   6    1.43   51.10
 -21  -6   9   33.24   45.35
 -21  -5 -16   25.67   46.93
 -21  -5 -13   74.96   71.22
 -21  -5 -10  146.55   71.65
 -21  -5  -7   74.56   36.51
 -21  -5  -4   25.34   34.93
 -21  -5  -1   51.55   39.22
 -21  -5   2   40.04   61.73
 -21  -5   5  214.38   85.90
 -21  -5   8  161.80   70.06
 -21  -5  11   98.57   52.50
 -21  -5  14  253.51   70.05
 -21  -4 -20    5.35   44.77
 -21  -4 -17   40.60   47.95
 -21  -4 -14  673.72  102.58
 -21  -4 -11   43.89   73.51
 -21  -4  -8   11.38   71.50
 -21  -4  -5    8.92   39.01
 -21  -4  -2   58.93   45.10
 -21  -4   1   46.76   90.95
 -21  -4   4   52.55   82.25
 -21  -4   7  135.23   76.94
 -21  -4  10  172.87   80.29
 -21  -4  13  257.98   82.49
 -21  -4  16   62.58   61.44
 -21  -4  19  194.49   66.13
 -21  -3 -21  142.97   62.01
 -21  -3 -18   30.67   52.04
 -21  -3 -15  423.70   93.01
 -21  -3 -12  105.61   75.50
 -21  -3  -9  164.51   81.07
 -21  -3  -6  176.36   82.57
 -21  -3  -3   33.23   71.97
 -21  -3   0  109.34  102.83
 -21  -3   3  468.28  125.01
 -21  -3   6  330.31   99.37
 -21  -3   9  106.45   78.08
 -21  -3  12  292.11  107.47
 -21  -3  15   56.18   97.38
 -21  -3  18  749.53  129.90
 -21  -3  21   95.26   70.60
 -21  -2 -22  100.82   67.16
 -21  -2 -19  281.64   88.50
 -21  -2 -16    5.95   55.78
 -21  -2 -13   68.07   80.26
 -21  -2 -10   22.95   77.09
 -21  -2  -7  174.23  108.29
 -21  -2  -4   88.59   98.99
 -21  -2  -1   26.98   83.22
 -21  -2   2   91.49   88.81
 -21  -2   5  234.70  106.09
 -21  -2   8 1323.55  169.12
 -21  -2  11  149.88   99.24
 -21  -2  14  165.96   96.49
 -21  -2  17  444.48  112.87
 -21  -2  20  217.70   92.78
 -21  -2  23   19.38   52.56
 -21  -2  26  194.74   70.81
 -21  -1 -23   93.01   72.88
 -21  -1 -20  191.57   90.00
 -21  -1 -17  130.83   88.73
 -21  -1 -14  345.14   96.00
 -21  -1 -11  497.24  124.70
 -21  -1  -8  252.50   94.19
 -21  -1  -5    3.82   81.87
 -21  -1  -2  297.10  114.04
 -21  -1   1  287.81   99.54
 -21  -1   4   73.24  109.92
 -21  -1   7  276.63  111.70
 -21  -1  10  250.76  103.14
 -21  -1  13   26.79   79.56
 -21  -1  16  139.84  105.06
 -21  -1  19   74.13   87.00
 -21  -1  22  216.87   82.24
 -21  -1  25  230.24   75.38
 -21  -1  28   39.64   49.59
 -20  -8  -6   30.99   52.55
 -20  -8  -3   59.69   54.12
 -20  -8   0   64.58   59.19
 -20  -7 -13    4.34   34.25
 -20  -7 -10  295.03   64.35
 -20  -7  -7   74.48   33.73
 -20  -7  -4  139.84  106.00
 -20  -7  -1  466.50   69.16
 -20  -7   2   65.14   38.75
 -20  -7   5  209.50   82.65
 -20  -7   8   57.61   59.09
 -20  -7  11   95.07   49.97
 -20  -6 -17  322.93   75.11
 -20  -6 -14  270.60   95.88
 -20  -6 -11   33.38   61.27
 -20  -6  -8   39.02   64.31
 -20  -6  -5   63.29   58.06
 -20  -6  -2    1.30   40.33
 -20  -6   1  121.26   46.02
 -20  -6   4  181.33   45.16
 -20  -6   7  161.12   79.33
 -20  -6  10    5.16   59.04
 -20  -6  13  303.89   65.88
 -20  -6  16   75.05   56.40
 -20  -5 -21   76.13   61.28
 -20  -5 -18   64.29   57.55
 -20  -5 -15  377.03  101.34
 -20  -5 -12    9.29   59.62
 -20  -5  -9  143.10  106.41
 -20  -5  -6  194.33  100.35
 -20  -5  -3   39.91   89.63
 -20  -5   0   30.72   44.95
 -20  -5   3   26.98   96.62
 -20  -5   6   48.57   46.37
 -20  -5   9   51.03   75.42
 -20  -5  12  126.43  102.38
 -20  -5  15   60.03   66.00
 -20  -5  18   64.01   47.36
 -20  -4 -22   22.33   60.93
 -20  -4 -19    4.41   62.28
 -20  -4 -16  107.72   78.62
 -20  -4 -13   35.75   78.78
 -20  -4 -10  180.97   82.25
 -20  -4  -7  256.32   99.56
 -20  -4  -4  138.38  104.91
 -20  -4  -1  192.61   91.11
 -20  -4   2  297.65   66.99
 -20  -4   5  255.69  104.11
 -20  -4   8  244.52  129.17
 -20  -4  11  302.81  113.20
 -20  -4  14  169.25   83.23
 -20  -4  17  135.39   81.83
 -20  -4  20   68.54   73.91
 -20  -4  23  317.57   77.67
 -20  -3 -23   57.26   53.87
 -20  -3 -20  266.65   78.32
 -20  -3 -17  710.29  108.58
 -20  -3 -14  184.61   79.19
 -20  -3 -11  172.65   92.34
 -20  -3  -8  296.76   99.53
 -20  -3  -5  280.90  125.62
 -20  -3  -2  198.61  120.85
 -20  -3   1   15.25  112.47
 -20  -3   4  173.84   92.38
 -20  -3   7  229.13  102.80
 -20  -3  10   23.01   86.00
 -20  -3  13   13.25   89.69
 -20  -3  16   49.27   87.88
 -20  -3  19  246.07   79.41
 -20  -3  22  193.45   84.55
 -20  -3  25   34.68   50.76
 -20  -2 -24    1.79   51.01
 -20  -2 -21  489.10  108.12
 -20  -2 -18  393.08   96.12
 -20  -2 -15  192.98   86.55
 -20  -2 -12  141.29   88.04
 -20  -2  -9  152.66   82.86
 -20  -2  -6  413.07  108.59
 -20  -2  -3   77.79  126.24
 -20  -2   0  466.27  100.35
 -20  -2   3  559.83  142.97
 -20  -2   6  512.77  156.98
 -20  -2   9  794.94  176.90
 -20  -2  12  599.20  128.98
 -20  -2  15  123.81  106.32
 -20  -2  18  254.76   99.10
 -20  -2  21  102.45  102.57
 -20  -2  24   74.74   75.72
 -20  -2  27   26.37   52.29
 -20  -1 -25  107.82   77.72
 -20  -1 -22   21.50   75.95
 -20  -1 -19   84.52   78.57
 -20  -1 -16  502.15  105.92
 -20  -1 -13    5.58   84.59
 -20  -1 -10   36.51   77.41
 -20  -1  -7  179.37   86.76
 -20  -1  -4  109.94   84.48
 -20  -1  -1  621.60  211.63
 -20  -1   2   98.74   88.90
 -20  -1   5   95.32  116.67
 -20  -1   8  712.16  160.98
 -20  -1  11  139.70  134.91
 -20  -1  14   11.81   86.55
 -20  -1  17   27.60   95.24
 -20  -1  20  446.92  118.78
 -20  -1  23  211.25  104.87
 -20  -1  26  345.06   97.93
 -20  -1  29   99.05   61.84
 -19  -9 -10  150.10   59.84
 -19  -9  -7  115.90   53.57
 -19  -9  -4   40.67   32.36
 -19  -9  -1   61.92   29.73
 -19  -9   2  136.90   63.78
 -19  -8 -14  211.60   82.92
 -19  -8 -11  151.42   72.19
 -19  -8  -8   50.48   41.94
 -19  -8  -5   81.82   43.81
 -19  -8  -2   34.29   44.51
 -19  -8   1   83.46   78.53
 -19  -8   4  498.13   58.68
 -19  -8   7  143.23   79.77
 -19  -8  10   91.58   42.21
 -19  -7 -18  109.06   53.42
 -19  -7 -15  229.36   79.46
 -19  -7 -12   18.55   80.48
 -19  -7  -9   99.75  107.63
 -19  -7  -6  177.68   76.76
 -19  -7  -3   34.03   42.11
 -19  -7   0   20.32   51.19
 -19  -7   3  289.98   52.23
 -19  -7   6   53.72   39.94
 -19  -7   9  146.10   55.01
 -19  -7  12   88.40   50.22
 -19  -7  15   24.17   45.96
 -19  -6 -19  255.15   93.54
 -19  -6 -16   13.61   70.92
 -19  -6 -13  116.91   82.69
 -19  -6 -10   34.92   69.32
 -19  -6  -7   41.38   68.93
 -19  -6  -4   94.09   96.52
 -19  -6  -1  223.20   81.96
 -19  -6   2   93.60   73.25
 -19  -6   5  119.38   65.65
 -19  -6   8   25.22  144.56
 -19  -6  11   61.86   60.86
 -19  -6  14  167.34  104.75
 -19  -6  17  111.29   62.52
 -19  -6  20    9.18   57.09
 -19  -5 -23  114.18   71.84
 -19  -5 -20  980.13  122.76
 -19  -5 -17  497.80  101.49
 -19  -5 -14  172.30   89.96
 -19  -5 -11  218.82   97.76
 -19  -5  -8  110.74   82.88
 -19  -5  -5  276.92  130.60
 -19  -5  -2  133.59   92.08
 -19  -5   1  809.56  142.73
 -19  -5   4  315.69   71.94
 -19  -5   7    4.20   90.53
 -19  -5  10  300.67  114.75
 -19  -5  13    8.13   80.81
 -19  -5  16  462.93   93.79
 -19  -5  19  266.48   80.39
 -19  -5  22  514.58   83.52
 -19  -4 -24  252.78   66.96
 -19  -4 -21   36.38   77.82
 -19  -4 -18  203.58   92.32
 -19  -4 -15   73.51   67.83
 -19  -4 -12  179.49   84.05
 -19  -4  -9  353.14  120.23
 -19  -4  -6   45.90  123.68
 -19  -4  -3   93.11  127.21
 -19  -4   0  136.38  133.36
 -19  -4   3   34.52   84.04
 -19  -4   6  419.03   80.02
 -19  -4   9   65.17   52.33
 -19  -4  12  163.31  113.28
 -19  -4  15  314.03  135.72
 -19  -4  18  316.69   91.55
 -19  -4  21    6.02   63.52
 -19  -4  24   25.50   61.26
 -19  -3 -25   67.37   63.12
 -19  -3 -22   18.99   73.92
 -19  -3 -19  368.73  110.37
 -19  -3 -16  845.16  135.62
 -19  -3 -13  139.95   90.39
 -19  -3 -10   43.66   78.89
 -19  -3  -7  554.62  153.54
 -19  -3  -4  149.76  131.30
 -19  -3  -1  708.57  156.21
 -19  -3   2   57.33  130.48
 -19  -3   5  291.93  147.79
 -19  -3   8  196.33   90.38
 -19  -3  11  172.61   93.69
 -19  -3  14  202.54   98.67
 -19  -3  17  400.44  152.29
 -19  -3  20   98.34  114.51
 -19  -3  23    6.03   81.31
 -19  -3  26  348.99   84.50
 -19  -2 -26  277.87  108.61
 -19  -2 -23   12.61   69.99
 -19  -2 -20   30.06   74.30
 -19  -2 -17  858.13  164.77
 -19  -2 -14  579.54  114.16
 -19  -2 -11   53.27   82.84
 -19  -2  -8   60.64  137.82
 -19  -2  -5  264.99   87.94
 -19  -2  -2  394.40  149.30
 -19  -2   1  559.04  105.17
 -19  -2   4    2.25  100.25
 -19  -2   7  304.74  152.35
 -19  -2  10  140.76  110.64
 -19  -2  13  297.84  138.22
 -19  -2  16   35.00  149.84
 -19  -2  19  818.65  179.85
 -19  -2  22   29.60   97.52
 -19  -2  25  207.64   95.74
 -19  -2  28  209.07   76.53
 -19  -1 -24  355.26   85.94
 -19  -1 -21  289.91   71.68
 -19  -1 -18  934.28  163.16
 -19  -1 -15  460.45   86.76
 -19  -1 -12 1014.29  166.00
 -19  -1  -9  434.27  148.67
 -19  -1  -6  263.74  143.93
 -19  -1  -3  204.97  131.46
 -19  -1   0  504.02  152.56
 -19  -1   3  776.42  189.27
 -19  -1   6   53.49   87.50
 -19  -1   9  787.97  187.14
 -19  -1  12  163.61  105.35
 -19  -1  15  248.81  123.51
 -19  -1  18  192.67  132.53
 -19  -1  21  148.07   87.07
 -19  -1  24  550.17   98.94
 -19  -1  27  984.47  101.94
 -19  -1  30  127.56   82.35
 -19  -1  33   42.03   82.71
 -19  -1  36  277.15   80.89
 -18 -10 -11   50.21   47.90
 -18 -10  -8   62.65   40.30
 -18 -10  -5   41.79   33.99
 -18 -10  -2   19.77   38.12
 -18 -10   1   63.08   37.73
 -18 -10   4  172.15   35.65
 -18 -10   7   51.88   44.05
 -18  -9 -15  143.43   77.06
 -18  -9 -12  156.91   69.58
 -18  -9  -9   84.35   68.50
 -18  -9  -6   52.54   53.89
 -18  -9  -3   10.05   40.67
 -18  -9   0  101.18   51.34
 -18  -9   3  169.02   48.24
 -18  -9   6   28.91   36.19
 -18  -9   9   71.01   49.60
 -18  -9  12   78.61   46.93
 -18  -8 -19  157.22   74.77
 -18  -8 -16   95.91   70.02
 -18  -8 -13    1.94   69.16
 -18  -8 -10  110.98   66.93
 -18  -8  -7   43.23   79.30
 -18  -8  -4   60.58   73.66
 -18  -8  -1  130.65   54.23
 -18  -8   2  201.71   65.14
 -18  -8   5  131.69   62.26
 -18  -8   8  125.90   52.98
 -18  -8  11  135.98  135.82
 -18  -8  14   58.01  107.03
 -18  -8  17    1.29   43.48
 -18  -7 -20  224.85   85.51
 -18  -7 -17  228.79   85.24
 -18  -7 -14  220.89   91.72
 -18  -7 -11   55.22   84.11
 -18  -7  -8   17.78   69.60
 -18  -7  -5   73.84  100.71
 -18  -7  -2   58.00   85.88
 -18  -7   1   62.23   47.24
 -18  -7   4   40.75   47.88
 -18  -7   7  189.74   56.66
 -18  -7  10 1036.46   96.00
 -18  -7  13   65.67   64.41
 -18  -7  16   89.69   56.48
 -18  -7  19  370.97  105.83
 -18  -6 -24  166.00   73.49
 -18  -6 -21  219.14   85.84
 -18  -6 -18   72.41   80.97
 -18  -6 -15    5.38   67.41
 -18  -6 -12   11.95   75.22
 -18  -6  -9   29.84  102.92
 -18  -6  -6   50.65  112.57
 -18  -6  -3  254.66  137.18
 -18  -6   0  129.69   82.15
 -18  -6   3  194.86   86.94
 -18  -6   6  461.03   66.92
 -18  -6   9   17.43   51.66
 -18  -6  12  194.18   49.51
 -18  -6  15  154.91   61.77
 -18  -6  18  173.41  100.00
 -18  -6  21   67.13   73.94
 -18  -5 -25  515.04   85.88
 -18  -5 -22  378.17   84.41
 -18  -5 -19    2.03   87.04
 -18  -5 -16  939.67  150.63
 -18  -5 -13   56.36   75.84
 -18  -5 -10  192.26   90.13
 -18  -5  -7  998.60  157.17
 -18  -5  -4 1052.05  165.47
 -18  -5  -1  924.92  217.21
 -18  -5   2  356.75  107.62
 -18  -5   5   86.49   89.00
 -18  -5   8    3.82   61.86
 -18  -5  11  122.26   73.31
 -18  -5  14  296.96   71.01
 -18  -5  17   18.87   69.06
 -18  -5  20   36.29   73.22
 -18  -5  23  288.07   80.43
 -18  -4 -26  105.58   73.97
 -18  -4 -23  113.26   85.23
 -18  -4 -20  280.99   98.52
 -18  -4 -17  399.65  132.72
 -18  -4 -14  353.38   91.07
 -18  -4 -11  183.05  119.11
 -18  -4  -8  481.41  183.36
 -18  -4  -5 1513.43  228.15
 -18  -4  -2  574.93  143.69
 -18  -4   1  290.87  140.84
 -18  -4   4  138.01  106.75
 -18  -4   7  285.24   65.70
 -18  -4  10  203.37   57.10
 -18  -4  13  173.30   88.95
 -18  -4  16  158.10  171.33
 -18  -4  19  449.37   94.41
 -18  -4  22  163.49  103.88
 -18  -4  25   56.21   65.04
 -18  -3 -27   28.93   73.39
 -18  -3 -24  255.59   98.11
 -18  -3 -21   70.61   79.39
 -18  -3 -18 1084.48  163.85
 -18  -3 -15  488.21  109.11
 -18  -3 -12   17.78   94.59
 -18  -3  -9  980.16  149.71
 -18  -3  -6  396.44  155.60
 -18  -3  -3  198.57  114.70
 -18  -3   0 1304.20  182.22
 -18  -3   3  360.78  140.69
 -18  -3   6  177.94  207.27
 -18  -3   9  446.75  244.87
 -18  -3  12  856.71  199.98
 -18  -3  15  100.85  130.75
 -18  -3  18  663.09  168.02
 -18  -3  21  903.26  135.36
 -18  -3  24  370.39   96.43
 -18  -3  27  660.45   71.04
 -18  -3  30  118.68  100.81
 -18  -2 -28  531.46  111.39
 -18  -2 -25   40.31   71.71
 -18  -2 -22   57.94   68.91
 -18  -2 -19  549.12  136.18
 -18  -2 -16   10.64   76.89
 -18  -2 -13  681.57  151.81
 -18  -2 -10  711.65  181.22
 -18  -2  -7  622.77  231.22
 -18  -2  -4  179.21  218.60
 -18  -2  -1 1926.16  270.61
 -18  -2   2 1557.04  221.93
 -18  -2   5 1080.57  145.58
 -18  -2   8 1171.18  169.18
 -18  -2  11  436.08  201.68
 -18  -2  14  520.93  134.10
 -18  -2  17  796.24  136.58
 -18  -2  20  749.53  137.20
 -18  -2  23  196.65  108.82
 -18  -2  26  252.34  109.75
 -18  -2  29  138.99   95.83
 -18  -2  32  235.43  128.14
 -18  -2  35   93.72   96.78
 -18  -2  38   58.08   79.24
 -18  -1 -26  255.71   78.98
 -18  -1 -23  413.69  118.19
 -18  -1 -20 2667.02  228.89
 -18  -1 -17  215.79  105.37
 -18  -1 -14  934.79  229.77
 -18  -1 -11 1198.08  198.95
 -18  -1  -8 2478.10  251.14
 -18  -1  -5 1637.71  226.27
 -18  -1  -2  249.95  177.11
 -18  -1   1  238.66  280.23
 -18  -1   4  458.54  132.22
 -18  -1   7 3347.52  375.28
 -18  -1  10 1368.69  260.26
 -18  -1  13  687.87  168.97
 -18  -1  16  378.32  128.08
 -18  -1  19 1032.95  129.36
 -18  -1  22 2769.79  164.32
 -18  -1  25  445.67  111.01
 -18  -1  28  378.05   96.54
 -18  -1  31  253.93   74.60
 -18  -1  34  498.39  137.05
 -18  -1  37  331.51  106.75
 -18  -1  40  123.84   75.24
 -18  -1  43   82.35   57.02
 -17 -11 -15  139.36   41.42
 -17 -11 -12   71.92   51.06
 -17 -11  -9   78.70   41.11
 -17 -11  -6   60.00   36.96
 -17 -11  -3  200.69   43.09
 -17 -11   0   95.44   46.73
 -17 -11   3   45.44   31.53
 -17 -11   6   21.52   44.43
 -17 -11   9  185.32   67.36
 -17 -10 -13   23.82   66.00
 -17 -10 -10   42.25   62.79
 -17 -10  -7   14.42   41.71
 -17 -10  -4  104.71   45.50
 -17 -10  -1  493.11   71.97
 -17 -10   2  206.44   52.70
 -17 -10   5    4.21   37.41
 -17 -10   8   82.75   39.06
 -17 -10  11  457.57   53.42
 -17 -10  14  105.53   59.69
 -17  -9 -17  423.05   93.99
 -17  -9 -14  179.72   88.43
 -17  -9 -11  229.79   81.67
 -17  -9  -8   98.40   94.83
 -17  -9  -5    2.66   62.98
 -17  -9  -2  243.62  103.31
 -17  -9   1    2.45   53.43
 -17  -9   4  206.65   62.05
 -17  -9   7   83.73   60.95
 -17  -9  10   48.39   54.39
 -17  -9  13   73.46   53.94
 -17  -9  16  363.23   89.17
 -17  -9  19   15.07   48.50
 -17  -8 -21   15.80   65.16
 -17  -8 -18   81.38   81.20
 -17  -8 -15  135.15   90.42
 -17  -8 -12   71.74   77.16
 -17  -8  -9  262.58  100.45
 -17  -8  -6   99.84   73.42
 -17  -8  -3  174.52   92.43
 -17  -8   0  138.67   98.79
 -17  -8   3  417.12   76.52
 -17  -8   6   60.10   57.61
 -17  -8   9   99.61   66.41
 -17  -8  12   35.82   63.25
 -17  -8  15  203.65   59.70
 -17  -8  18   69.07   66.51
 -17  -8  21   62.98   47.03
 -17  -7 -22   34.26   63.60
 -17  -7 -19  651.18  124.48
 -17  -7 -16  274.63  101.79
 -17  -7 -13  367.79  111.59
 -17  -7 -10  251.70   92.06
 -17  -7  -7  133.74  119.73
 -17  -7  -4    0.70   82.33
 -17  -7  -1  985.24  172.77
 -17  -7   2  233.82  106.80
 -17  -7   5  142.84   68.98
 -17  -7   8  135.41  145.16
 -17  -7  11   97.44  194.08
 -17  -7  14  150.06   72.21
 -17  -7  17  207.64   63.16
 -17  -7  20   36.66  103.55
 -17  -7  29   49.75   45.20
 -17  -6 -26  136.59   74.36
 -17  -6 -23 1039.93  126.59
 -17  -6 -20  165.52   91.09
 -17  -6 -17   79.02   78.74
 -17  -6 -14  670.68  176.28
 -17  -6 -11  142.72   88.86
 -17  -6  -8    4.15  105.70
 -17  -6  -5  214.92  145.35
 -17  -6  -2  137.44  149.66
 -17  -6   1   50.27  107.97
 -17  -6   4  312.60  172.54
 -17  -6   7  475.59  102.92
 -17  -6  10  282.23   60.55
 -17  -6  13  521.20   81.46
 -17  -6  16   59.99   60.25
 -17  -6  19  244.21   77.00
 -17  -6  22   47.80   58.97
 -17  -5 -27  167.73   67.23
 -17  -5 -24  363.86   97.89
 -17  -5 -21  195.04   84.78
 -17  -5 -18  905.76  165.24
 -17  -5 -15   81.40  124.58
 -17  -5 -12  274.93  158.12
 -17  -5  -9 1195.40  174.68
 -17  -5  -6  590.49  166.01
 -17  -5  -3   22.28  126.72
 -17  -5   0   80.20  122.31
 -17  -5   3  198.42  107.09
 -17  -5   6   23.18  125.65
 -17  -5   9  331.82  114.42
 -17  -5  12  178.73  100.51
 -17  -5  15  806.56  121.97
 -17  -5  18   99.55   61.07
 -17  -5  21  186.89  104.85
 -17  -5  24  131.55   84.00
 -17  -4 -28  354.97  102.48
 -17  -4 -25  534.34  127.26
 -17  -4 -22   42.25   74.13
 -17  -4 -19  487.94  122.95
 -17  -4 -16   21.55   73.32
 -17  -4 -13 1081.34  180.02
 -17  -4 -10 2223.02  266.75
 -17  -4  -7  618.48  201.60
 -17  -4  -4  424.75  133.60
 -17  -4  -1  288.31  122.79
 -17  -4   2   36.51   81.53
 -17  -4   5  267.95  100.71
 -17  -4   8  993.59  150.44
 -17  -4  11   62.20   68.86
 -17  -4  14  119.84  113.17
 -17  -4  17    4.98   54.05
 -17  -4  20  307.37  116.63
 -17  -4  23  531.80  152.65
 -17  -4  26   20.81   65.21
 -17  -4  29  426.12  113.31
 -17  -4  32   36.04  119.23
 -17  -4  35   50.79   88.00
 -17  -3 -29   25.02   91.11
 -17  -3 -26   14.87   69.63
 -17  -3 -23  229.53  130.62
 -17  -3 -20 2071.34  193.35
 -17  -3 -17  226.08  121.32
 -17  -3 -14 1024.54  176.91
 -17  -3 -11   14.26  122.68
 -17  -3  -8  664.55  115.88
 -17  -3  -5 1140.16  213.18
 -17  -3  -2 2388.60  277.85
 -17  -3   1  217.04   77.78
 -17  -3   4 2262.66  291.34
 -17  -3   7 1351.10  307.72
 -17  -3  10  645.48  114.78
 -17  -3  13  213.63   63.52
 -17  -3  16   33.15   87.18
 -17  -3  19  333.77   80.21
 -17  -3  22 2466.72  210.27
 -17  -3  25   62.07   58.23
 -17  -3  28  223.32   76.02
 -17  -3  31    5.18  103.14
 -17  -3  34  196.71   99.60
 -17  -3  37   16.92   82.64
 -17  -3  40   12.21   70.37
 -17  -2 -27  199.06  101.23
 -17  -2 -24 2137.44  162.06
 -17  -2 -21 1251.14  199.77
 -17  -2 -18  461.08  202.95
 -17  -2 -15  256.91  111.74
 -17  -2 -12  432.95  173.26
 -17  -2  -9 1600.04  211.15
 -17  -2  -6 2720.10  236.08
 -17  -2  -3 2823.81  240.06
 -17  -2   0 1524.13  264.40
 -17  -2   3 2946.09  305.05
 -17  -2   6 6980.42  369.59
 -17  -2   9 1229.96  350.84
 -17  -2  12 1100.23  176.45
 -17  -2  15 3083.98  291.57
 -17  -2  18 1240.97  158.23
 -17  -2  21  140.41   63.32
 -17  -2  24  978.06  104.18
 -17  -2  27  200.97   91.38
 -17  -2  30  439.65   85.21
 -17  -2  33  322.45  124.94
 -17  -2  36  272.74  141.61
 -17  -2  39  116.40   95.83
 -17  -2  42   27.65   70.20
 -17  -1 -25  302.97   85.24
 -17  -1 -22 2617.88  216.29
 -17  -1 -19  486.97  157.70
 -17  -1 -16 3533.62  263.78
 -17  -1 -13 1244.92  164.56
 -17  -1 -10  165.03  162.82
 -17  -1  -7  750.07  196.43
 -17  -1  -4 1963.62  265.17
 -17  -1  -1 6316.85  362.11
 -17  -1   2  517.21  266.76
 -17  -1   5 8366.63  560.14
 -17  -1   8 3095.55  271.02
 -17  -1  11  437.21  123.29
 -17  -1  14 1300.45  188.49
 -17  -1  17  899.51  137.70
 -17  -1  20 2403.27  181.19
 -17  -1  23 3843.82  239.28
 -17  -1  26 1165.13  160.51
 -17  -1  29  489.34  111.22
 -17  -1  32   54.27   58.44
 -17  -1  35  128.65  115.27
 -17  -1  38   67.14   85.59
 -17  -1  41  102.77   94.18
 -17  -1  44   12.92   66.18
 -16 -12 -16    1.81   39.83
 -16 -12 -13   50.44   55.18
 -16 -12 -10   40.01   48.82
 -16 -12  -7   22.41   35.48
 -16 -12  -4   86.98   86.39
 -16 -12  -1   16.89   65.86
 -16 -12   2   50.39   39.42
 -16 -12   5   17.20   49.96
 -16 -12   8   33.03   62.60
 -16 -12  11  196.69   72.96
 -16 -11 -14   73.26   79.32
 -16 -11 -11   13.57   68.12
 -16 -11  -8   20.01   59.67
 -16 -11  -5    1.95   49.69
 -16 -11  -2  223.30   60.31
 -16 -11   1   33.64   49.29
 -16 -11   4  111.01   45.08
 -16 -11   7   61.79   40.83
 -16 -11  10  201.14   74.02
 -16 -11  13   57.56   72.41
 -16 -11  16   11.25   60.27
 -16 -11  19   13.27   44.17
 -16 -10 -18  246.93   83.10
 -16 -10 -15  104.13   75.08
 -16 -10 -12  168.04   96.94
 -16 -10  -9  249.73   95.91
 -16 -10  -6   21.81   67.67
 -16 -10  -3  447.52  112.30
 -16 -10   0  123.11   61.39
 -16 -10   3  383.15   54.07
 -16 -10   6  252.11   76.47
 -16 -10   9   75.43   52.11
 -16 -10  12   59.60   53.56
 -16 -10  15   54.12   66.56
 -16 -10  18   40.27   51.96
 -16 -10  21  107.92   44.34
 -16  -9 -19  194.77   86.79
 -16  -9 -16   27.69   75.29
 -16  -9 -13  130.84  103.69
 -16  -9 -10   43.94   85.09
 -16  -9  -7  642.50  116.38
 -16  -9  -4  418.53  112.48
 -16  -9  -1   36.29   91.38
 -16  -9   2    7.11   52.27
 -16  -9   5  876.22   86.80
 -16  -9   8  762.96  109.02
 -16  -9  11  209.52  108.81
 -16  -9  14   59.98   60.14
 -16  -9  17  260.07   90.37
 -16  -9  20   40.04   67.85
 -16  -9  23    0.64   51.80
 -16  -8 -23   68.12   76.10
 -16  -8 -20  317.55  104.43
 -16  -8 -17  270.16   88.57
 -16  -8 -14   61.01   84.18
 -16  -8 -11  284.35   82.69
 -16  -8  -8  213.34  123.28
 -16  -8  -5   86.78  108.56
 -16  -8  -2  116.21  104.73
 -16  -8   1   96.20   86.12
 -16  -8   4  465.07  123.23
 -16  -8   7  193.15   84.21
 -16  -8  10  513.79  119.72
 -16  -8  13  211.19   93.86
 -16  -8  16   48.67  142.35
 -16  -8  19   93.49   96.68
 -16  -8  22   21.50   60.01
 -16  -8  25   21.48   56.15
 -16  -8  28   58.13   50.93
 -16  -8  31   88.83   43.07
 -16  -7 -24  112.86   77.37
 -16  -7 -21  347.90  108.10
 -16  -7 -18  608.65  121.36
 -16  -7 -15  500.02  150.88
 -16  -7 -12  755.85  127.17
 -16  -7  -9  272.99  143.05
 -16  -7  -6 1074.24  166.91
 -16  -7  -3  555.70  158.27
 -16  -7   0  229.21  132.64
 -16  -7   3  395.91  179.16
 -16  -7   6  513.89  154.53
 -16  -7   9  143.17   55.66
 -16  -7  12  171.46   67.62
 -16  -7  15   12.69   91.71
 -16  -7  18  176.23   74.00
 -16  -7  21   20.26   51.34
 -16  -7  24    8.05   70.12
 -16  -7  36  136.42   46.69
 -16  -6 -25   22.32   82.72
 -16  -6 -22  138.55  100.40
 -16  -6 -19  681.94  152.60
 -16  -6 -16  423.57  138.17
 -16  -6 -13 1019.62  175.51
 -16  -6 -10  708.74  170.14
 -16  -6  -7 1556.59  243.00
 -16  -6  -4  514.63  132.50
 -16  -6  -1  535.28  196.15
 -16  -6   2  334.13  160.51
 -16  -6   5  740.91  218.06
 -16  -6   8  349.07  121.25
 -16  -6  11   13.22   85.07
 -16  -6  14   91.52  149.96
 -16  -6  17  181.84   56.66
 -16  -6  20  345.04   68.43
 -16  -6  23  560.84   71.27
 -16  -5 -26  158.87   84.12
 -16  -5 -23  777.67  152.78
 -16  -5 -20   98.33   91.76
 -16  -5 -17  999.05  146.89
 -16  -5 -14  564.95  170.87
 -16  -5 -11  456.66  161.82
 -16  -5  -8 1028.02  264.02
 -16  -5  -5 1955.14  260.83
 -16  -5  -2   88.65  175.84
 -16  -5   1  122.96  179.69
 -16  -5   4 2570.44  207.11
 -16  -5   7  403.51  233.55
 -16  -5  10   92.29   89.36
 -16  -5  13  110.13   60.98
 -16  -5  16  437.10  129.77
 -16  -5  19  669.42   95.47
 -16  -5  22  892.08   68.00
 -16  -5  25  369.85  126.00
 -16  -5  28  108.52  112.55
 -16  -5  31  109.99  121.53
 -16  -5  34  165.67   97.57
 -16  -5  37    4.66   93.88
 -16  -4 -27 1024.35  159.35
 -16  -4 -24  382.60  141.69
 -16  -4 -21  936.73  176.76
 -16  -4 -18 6102.96  368.33
 -16  -4 -15 1531.72  211.21
 -16  -4 -12  230.84  171.06
 -16  -4  -9 2683.38  248.97
 -16  -4  -6  379.37  171.39
 -16  -4  -3 1673.99  207.36
 -16  -4   0   30.89   99.98
 -16  -4   3 2854.19  342.53
 -16  -4   6 3695.32  325.92
 -16  -4   9 1746.22  281.16
 -16  -4  12 1022.74  131.49
 -16  -4  15 1912.22  170.90
 -16  -4  18    0.98   70.73
 -16  -4  21  715.87  206.82
 -16  -4  24  135.39  100.32
 -16  -4  27   50.65   56.71
 -16  -4  30   60.58  126.79
 -16  -4  33  249.84  149.05
 -16  -4  36   71.52   86.35
 -16  -4  39  106.82   78.90
 -16  -4  42   13.85   70.29
 -16  -3 -28  369.23  133.90
 -16  -3 -25 2059.15  184.10
 -16  -3 -22 1075.83  162.64
 -16  -3 -19  866.22  168.55
 -16  -3 -16 1924.53  239.92
 -16  -3 -13 2084.44  248.80
 -16  -3 -10  486.21  166.48
 -16  -3  -7  205.82  164.98
 -16  -3  -4 1131.08  213.25
 -16  -3  -1  819.99  158.29
 -16  -3   2 5965.28  410.98
 -16  -3   5 2240.76  273.44
 -16  -3   8 2371.65  347.57
 -16  -3  11 1256.45  217.69
 -16  -3  14 2957.13  239.69
 -16  -3  17  588.20  107.38
 -16  -3  20   34.46  119.41
 -16  -3  23 3333.97  201.64
 -16  -3  26 1143.66  152.07
 -16  -3  29   72.13   62.11
 -16  -3  32  317.79  130.54
 -16  -3  35  323.99  151.50
 -16  -3  38  204.24  123.29
 -16  -3  41   55.40   87.91
 -16  -3  44   52.36   69.49
 -16  -2 -29 1653.35  163.50
 -16  -2 -26 1279.73  198.47
 -16  -2 -23  900.38  137.37
 -16  -2 -2010239.73  377.82
 -16  -2 -17 1983.23  257.21
 -16  -2 -14 2276.38  254.32
 -16  -2 -11 2139.24  289.30
 -16  -2  -8 3117.76  225.32
 -16  -2  -5 8558.47  441.08
 -16  -2  -2 7198.25  384.28
 -16  -2   1 9717.98  462.01
 -16  -2   4 3287.61  277.75
 -16  -2   7 7341.42  375.66
 -16  -2  10  944.45  169.89
 -16  -2  13 2151.87  176.32
 -16  -2  16 8430.53  508.68
 -16  -2  19 4506.16  310.68
 -16  -2  22 1405.66  203.94
 -16  -2  25 4862.45  242.94
 -16  -2  28 1734.86  146.56
 -16  -2  31 1298.43  143.21
 -16  -2  34  127.53  110.65
 -16  -2  37  525.24  138.81
 -16  -2  40  858.56  119.88
 -16  -2  43   52.28   75.56
 -16  -2  46  172.31   70.85
 -16  -1 -27  245.09   78.68
 -16  -1 -24 6367.35  408.22
 -16  -1 -21 2087.10  236.37
 -16  -1 -18  159.50  124.34
 -16  -1 -15 1476.52  247.14
 -16  -1 -12  107.87  128.19
 -16  -1  -9 5414.56  327.17
 -16  -1  -6 4687.88  228.22
 -16  -1  -3 3150.31  470.10
 -16  -1   0 7697.39  344.10
 -16  -1   3 2129.54  181.89
 -16  -1   6 1869.18  243.15
 -16  -1   9  957.70   97.15
 -16  -1  12  421.06  183.11
 -16  -1  15  684.27  127.88
 -16  -1  18 1021.20  133.77
 -16  -1  21 1919.17  164.65
 -16  -1  24 1472.73  176.02
 -16  -1  27  964.35  161.25
 -16  -1  30  573.74   85.47
 -16  -1  33  306.52   65.28
 -16  -1  36   37.61   96.44
 -16  -1  39   15.13   82.47
 -16  -1  42    4.30   83.49
 -16  -1  45   81.39   78.62
 -16  -1  48  530.39   85.17
 -15 -14  -1   76.78   48.94
 -15 -14   2   12.76   42.30
 -15 -13 -14   18.61   46.81
 -15 -13 -11   50.60   56.08
 -15 -13  -8    4.45   51.71
 -15 -13  -5   57.27   54.06
 -15 -13  -2  125.38   47.86
 -15 -13   1    1.31   59.37
 -15 -13   4   38.00   57.61
 -15 -13   7   69.72   61.48
 -15 -13  10   43.82   64.70
 -15 -13  13   15.25   51.93
 -15 -12 -12    9.48   72.98
 -15 -12  -9   20.74   67.19
 -15 -12  -6   29.65   48.32
 -15 -12  -3    5.38   44.59
 -15 -12   0   49.60   70.81
 -15 -12   3    7.37   46.14
 -15 -12   6   91.58   39.47
 -15 -12   9   40.40   65.79
 -15 -12  12   33.43   78.14
 -15 -12  15  339.20   82.62
 -15 -12  18   14.63   55.40
 -15 -11 -16  284.49  103.01
 -15 -11 -13   26.23   92.44
 -15 -11 -10   30.95   81.54
 -15 -11  -7   80.43   84.97
 -15 -11  -4  177.70  112.19
 -15 -11  -1  275.29   58.75
 -15 -11   2  534.90   80.80
 -15 -11   5  395.46   79.27
 -15 -11   8  275.44   65.18
 -15 -11  11  701.11   78.94
 -15 -11  14  224.75  100.58
 -15 -11  17   80.47   76.74
 -15 -11  20  155.36   51.18
 -15 -11  23  174.33   58.23
 -15 -10 -20  141.93   97.00
 -15 -10 -17  116.05   80.64
 -15 -10 -14  295.47  106.65
 -15 -10 -11   13.75   80.76
 -15 -10  -8    0.12   87.01
 -15 -10  -5  119.06  101.12
 -15 -10  -2  172.56   91.13
 -15 -10   1   57.86  103.51
 -15 -10   4   62.37   78.98
 -15 -10   7   85.13   56.62
 -15 -10  10  144.12   49.48
 -15 -10  13  118.73   58.38
 -15 -10  16   20.09   69.97
 -15 -10  19  181.31   98.83
 -15 -10  22   33.60   59.17
 -15 -10  25   51.48   60.11
 -15  -9 -21  256.76  107.48
 -15  -9 -18  332.51  133.64
 -15  -9 -15   37.22   98.84
 -15  -9 -12  142.28  126.70
 -15  -9  -9  113.08   98.86
 -15  -9  -6    6.77   86.10
 -15  -9  -3  235.04   84.53
 -15  -9   0  570.48  130.97
 -15  -9   3  756.82  141.57
 -15  -9   6  385.99   94.37
 -15  -9   9  642.74  101.53
 -15  -9  12  290.11   73.09
 -15  -9  15  663.78   87.00
 -15  -9  18  183.16  106.15
 -15  -9  21   40.01  102.11
 -15  -9  24   24.91   78.72
 -15  -9  27   12.68   43.49
 -15  -9  30   84.21   48.98
 -15  -8 -25  150.44   85.30
 -15  -8 -22  120.62  111.89
 -15  -8 -19   47.93  113.33
 -15  -8 -16   51.07  132.07
 -15  -8 -13  153.74  126.61
 -15  -8 -10  123.43  130.63
 -15  -8  -7  205.77  132.51
 -15  -8  -4  396.54  141.10
 -15  -8  -1 1067.59  188.59
 -15  -8   2  652.21  144.81
 -15  -8   5  126.68  147.76
 -15  -8   8  296.42  131.87
 -15  -8  11  212.99   69.57
 -15  -8  14  902.84  108.55
 -15  -8  17 1094.67  213.54
 -15  -8  20  199.11  126.22
 -15  -8  23  235.11   82.59
 -15  -8  26  201.10   61.16
 -15  -8  29   15.92   61.86
 -15  -8  35   30.85   48.79
 -15  -7 -26  283.36   89.92
 -15  -7 -23  506.88  127.51
 -15  -7 -20   10.74   91.65
 -15  -7 -17   88.44  109.17
 -15  -7 -14   33.92   88.19
 -15  -7 -11  867.82  158.31
 -15  -7  -8  286.25  191.93
 -15  -7  -5  783.30  188.75
 -15  -7  -2 1124.37  223.06
 -15  -7   1 1090.70  234.76
 -15  -7   4  387.26  158.42
 -15  -7   7  568.93  178.07
 -15  -7  10 1032.87  172.33
 -15  -7  13  332.25   88.64
 -15  -7  16   67.76   59.58
 -15  -7  19   58.60   61.82
 -15  -7  22  522.16  121.82
 -15  -7  25  156.84   74.37
 -15  -7  28    0.50   67.16
 -15  -7  40   27.87   42.81
 -15  -6 -27  193.14  111.31
 -15  -6 -24  261.57   97.78
 -15  -6 -21   68.44   88.84
 -15  -6 -18  301.43  132.75
 -15  -6 -15 1086.07  194.28
 -15  -6 -12  901.49  171.80
 -15  -6  -9 2452.37  244.75
 -15  -6  -6  113.85   84.17
 -15  -6  -3  225.45   77.30
 -15  -6   0  919.80  155.98
 -15  -6   3  464.63  111.61
 -15  -6   6 1627.57  270.49
 -15  -6   9   23.53  147.49
 -15  -6  12   60.75  238.19
 -15  -6  15  863.12  229.39
 -15  -6  18   37.41  116.88
 -15  -6  21   57.90   58.54
 -15  -6  24  152.99   88.03
 -15  -6  27   33.44   63.59
 -15  -6  30  323.32  135.65
 -15  -6  33  420.87  122.69
 -15  -6  36   98.04   83.82
 -15  -6  42  233.22   49.49
 -15  -5 -28  122.17   94.08
 -15  -5 -25   92.83   96.25
 -15  -5 -22 1210.88  173.11
 -15  -5 -19  660.98  153.81
 -15  -5 -16 4389.89  324.03
 -15  -5 -13 4818.07  306.52
 -15  -5 -10 5552.99  367.41
 -15  -5  -7  157.40  143.45
 -15  -5  -4  406.81  137.05
 -15  -5  -1 7062.93  355.80
 -15  -5   2 8800.75  447.84
 -15  -5   5  753.68  189.88
 -15  -5   8 1765.79  201.70
 -15  -5  11 1461.13  193.02
 -15  -5  14  531.95  163.60
 -15  -5  17   25.75   58.76
 -15  -5  20  824.69   89.56
 -15  -5  23  132.66   60.46
 -15  -5  26 1547.39  117.56
 -15  -5  29  160.19  129.49
 -15  -5  32  109.51  112.42
 -15  -5  35  221.08  130.04
 -15  -5  38  281.30  123.92
 -15  -5  41  103.20   99.18
 -15  -5  44   81.45   43.89
 -15  -4 -29  563.44  139.19
 -15  -4 -26  790.59  131.20
 -15  -4 -23   71.85   91.38
 -15  -4 -20  188.81  144.20
 -15  -4 -17  842.39  233.84
 -15  -4 -14 1190.16  233.93
 -15  -4 -11  256.66  156.44
 -15  -4  -8 1262.36  179.73
 -15  -4  -5 6763.16  429.38
 -15  -4  -2 3296.45  253.70
 -15  -4   1 1698.86  399.66
 -15  -4   4 1312.62  332.57
 -15  -4   7 2206.72  172.65
 -15  -4  10  209.63   80.95
 -15  -4  13 1853.85  123.59
 -15  -4  16 1006.64   80.61
 -15  -4  19  255.31   65.40
 -15  -4  22 1148.41  122.52
 -15  -4  25 1044.78  102.40
 -15  -4  28    0.16   70.68
 -15  -4  31   15.12  134.05
 -15  -4  34  475.58  144.23
 -15  -4  37  259.84  114.69
 -15  -4  40  122.58   93.61
 -15  -4  43   26.95   70.93
 -15  -4  46   73.99   99.39
 -15  -3 -30  735.39  132.43
 -15  -3 -27 2829.36  219.20
 -15  -3 -24  584.84  165.90
 -15  -3 -21  920.11  200.86
 -15  -3 -18 5316.93  385.57
 -15  -3 -15 7571.96  387.13
 -15  -3 -12 7068.50  417.57
 -15  -3  -9 1534.90  185.64
 -15  -3  -6 5966.99  340.27
 -15  -3  -3 8051.40  418.11
 -15  -3   0  459.88  202.98
 -15  -3   3 8397.56  374.25
 -15  -3   6 6350.85  356.90
 -15  -3   9 5304.11  228.59
 -15  -3  12 6765.91  436.36
 -15  -3  15 2749.30  237.60
 -15  -3  18 2937.46  145.31
 -15  -3  21 1789.87  170.14
 -15  -3  24   19.69   61.95
 -15  -3  27 3111.31  204.03
 -15  -3  30  897.09  132.23
 -15  -3  33  206.70   98.07
 -15  -3  36  293.73  107.82
 -15  -3  39  453.58  118.94
 -15  -3  42  143.35   75.41
 -15  -3  45  437.85  110.20
 -15  -2 -28 2058.93  184.13
 -15  -2 -25 3190.27  231.98
 -15  -2 -22  866.94  253.54
 -15  -2 -19 1789.79  182.05
 -15  -2 -16  123.68  103.31
 -15  -2 -13 2646.07  198.40
 -15  -2 -10  278.07   86.87
 -15  -2  -7 4778.21  309.45
 -15  -2  -4 8643.53  387.34
 -15  -2  -1  151.46  128.61
 -15  -2   2 2915.16  246.32
 -15  -2   5   61.52   97.87
 -15  -2   8 1793.33  130.95
 -15  -2  11 1921.48  148.11
 -15  -2  14  472.35  118.94
 -15  -2  17 3841.87  241.95
 -15  -2  20  256.93  130.22
 -15  -2  23 3566.67  178.07
 -15  -2  26 1593.87  168.65
 -15  -2  29 2622.24  192.05
 -15  -2  32   91.93   62.32
 -15  -2  35  731.15  179.59
 -15  -2  38  381.75  150.70
 -15  -2  41  457.34  120.10
 -15  -2  44  633.30  123.92
 -15  -2  47  107.76   78.83
 -15  -1 -26 1364.47  291.11
 -15  -1 -23 1776.09  170.43
 -15  -1 -20 1098.16  216.91
 -15  -1 -17 1503.06  504.17
 -15  -1 -14 2512.95  210.90
 -15  -1 -11  354.70  126.75
 -15  -1  -8  368.30   72.69
 -15  -1  -5 1773.02  204.24
 -15  -1  -2  916.51  175.41
 -15  -1   1 1501.87  273.74
 -15  -1   4 3800.50  160.03
 -15  -1   7 1815.51  167.61
 -15  -1  10 1650.33  170.41
 -15  -1  13 1873.94  198.23
 -15  -1  16 1291.18  173.39
 -15  -1  19  783.71  130.72
 -15  -1  22   52.13   85.92
 -15  -1  25 4419.95  244.20
 -15  -1  28 2028.97  158.32
 -15  -1  31    5.73   87.21
 -15  -1  34  635.45   91.87
 -15  -1  37  196.64  130.25
 -15  -1  40   79.44   92.63
 -15  -1  43  223.56  110.27
 -15  -1  46   71.75   60.94
 -15  -1  49   73.48   51.53
 -14 -15  -2   37.92   46.99
 -14 -15   1   11.82   49.08
 -14 -14 -15   18.82   50.94
 -14 -14 -12    9.54   54.12
 -14 -14  -9   37.64   52.02
 -14 -14  -6   22.81   65.08
 -14 -14  -3   89.10   63.17
 -14 -14   0  225.66   65.82
 -14 -14   3   36.14   64.61
 -14 -14   6   10.23   65.63
 -14 -14   9   86.10   66.19
 -14 -14  12  131.05   72.27
 -14 -14  15  286.45   59.09
 -14 -13 -10   73.44   99.83
 -14 -13  -7  275.04   74.46
 -14 -13  -4  212.30   57.71
 -14 -13  -1    6.63   43.76
 -14 -13   2    7.05   41.14
 -14 -13   5   16.89   42.06
 -14 -13   8  114.31   70.56
 -14 -13  11  233.39   95.87
 -14 -13  14  179.42   91.18
 -14 -13  17    9.11   63.62
 -14 -13  20    7.36   47.06
 -14 -12 -14  214.02  100.94
 -14 -12 -11  136.52   87.48
 -14 -12  -8  181.71  100.31
 -14 -12  -5  135.56   73.75
 -14 -12  -2   94.00   50.39
 -14 -12   1   53.79   48.14
 -14 -12   4  371.12   72.74
 -14 -12   7  752.76   90.08
 -14 -12  10  106.20   99.40
 -14 -12  13  145.78   79.08
 -14 -12  16  114.29   80.20
 -14 -12  19   10.67   68.24
 -14 -12  22  266.18   72.74
 -14 -12  25  108.10   55.07
 -14 -11 -18   37.65   74.04
 -14 -11 -15  184.84   77.50
 -14 -11 -12  118.34  100.34
 -14 -11  -9  402.28  123.44
 -14 -11  -6  123.44   70.12
 -14 -11  -3   13.43   74.43
 -14 -11   0  288.62   97.81
 -14 -11   3  279.59   80.94
 -14 -11   6  152.72   52.34
 -14 -11   9  300.57   58.75
 -14 -11  12   81.59   53.21
 -14 -11  15    0.05   75.53
 -14 -11  18   82.08   78.34
 -14 -11  21  139.75   75.91
 -14 -11  24    8.74   68.38
 -14 -11  27   11.20   47.40
 -14 -10 -22  302.82   98.78
 -14 -10 -19    0.44   83.00
 -14 -10 -16  346.99  104.69
 -14 -10 -13  217.16  107.12
 -14 -10 -10  118.12  104.62
 -14 -10  -7  473.00  111.19
 -14 -10  -4  218.36   94.59
 -14 -10  -1  688.68  160.47
 -14 -10   2   95.18   93.74
 -14 -10   5   91.27   54.46
 -14 -10   8 1292.68  118.58
 -14 -10  11  113.36   84.86
 -14 -10  14  187.93   69.77
 -14 -10  17  255.72  122.63
 -14 -10  20   77.84   96.34
 -14 -10  23   15.48   91.92
 -14 -10  26  129.44   49.40
 -14 -10  29   14.77   35.15
 -14 -10  32  122.46   37.11
 -14  -9 -23  302.36   96.18
 -14  -9 -20  599.20  148.57
 -14  -9 -17 1094.49  197.27
 -14  -9 -14   38.37   98.92
 -14  -9 -11  122.54  122.70
 -14  -9  -8  145.81  136.48
 -14  -9  -5  642.32  169.77
 -14  -9  -2   62.74   85.23
 -14  -9   1  755.89  160.87
 -14  -9   4  799.56  190.07
 -14  -9   7  944.88  146.43
 -14  -9  10  133.79   76.35
 -14  -9  13  569.95   90.72
 -14  -9  16 1260.94  136.08
 -14  -9  19  485.34  138.29
 -14  -9  22  219.16  106.39
 -14  -9  25  224.04   82.00
 -14  -9  28  350.73   80.91
 -14  -9  31   49.43   61.67
 -14  -9  34   32.67   57.20
 -14  -9  37   33.45   45.55
 -14  -8 -24  210.40  125.04
 -14  -8 -21   82.47   94.46
 -14  -8 -18   65.95   88.96
 -14  -8 -15  206.46  101.35
 -14  -8 -12  534.98  167.30
 -14  -8  -9 2542.43  237.23
 -14  -8  -3 1269.20  185.87
 -14  -8   0 1793.64  192.60
 -14  -8   3   82.21  108.20
 -14  -8   6  262.50  158.97
 -14  -8   9  530.38  160.00
 -14  -8  12  492.67   96.62
 -14  -8  15  321.53   87.05
 -14  -8  18  970.54  100.08
 -14  -8  21  210.90  101.29
 -14  -8  24  132.44  118.63
 -14  -8  27  116.00   72.68
 -14  -8  30   27.45   53.25
 -14  -8  33  191.37   80.52
 -14  -8  39   70.88   56.07
 -14  -7 -28  149.74   98.83
 -14  -7 -25  223.48   91.77
 -14  -7 -22  300.01  132.15
 -14  -7 -19   54.91  146.40
 -14  -7 -16 1062.61  167.14
 -14  -7 -13 2968.09  329.42
 -14  -7 -10  179.11  187.53
 -14  -7  -7 1548.17  246.28
 -14  -7  -4 1149.19  196.94
 -14  -7  -1 2472.78  234.94
 -14  -7   2 1240.54  249.54
 -14  -7   5  930.41  330.68
 -14  -7   8  849.16  206.78
 -14  -7  11  767.53  126.32
 -14  -7  14  353.93   76.06
 -14  -7  17  326.04  181.01
 -14  -7  20  239.15   67.47
 -14  -7  23  264.63  130.63
 -14  -7  26  157.80  201.12
 -14  -7  29   21.55   57.47
 -14  -7  32  182.83   53.86
 -14  -7  35  298.08  143.40
 -14  -7  38   44.34   86.16
 -14  -7  41  278.06   62.50
 -14  -6 -29   70.02   88.15
 -14  -6 -26  106.71  132.44
 -14  -6 -23  105.81  114.30
 -14  -6 -20  130.26  120.40
 -14  -6 -17  426.63  111.27
 -14  -6 -14  367.56  222.65
 -14  -6 -11 1719.37  265.72
 -14  -6  -8 2132.04  211.15
 -14  -6  -5 2131.93  269.54
 -14  -6  -2 2289.16  411.36
 -14  -6   1 6993.79  348.82
 -14  -6   4 1288.67  332.05
 -14  -6   7  780.51  257.75
 -14  -6  10 1316.63  193.82
 -14  -6  13 1071.45  137.00
 -14  -6  16  357.86   82.34
 -14  -6  19 1215.80   93.54
 -14  -6  22  225.11   67.36
 -14  -6  25  345.40  156.87
 -14  -6  28  733.06  234.80
 -14  -6  31  264.03   91.92
 -14  -6  34   61.16  113.45
 -14  -6  37   16.91   92.12
 -14  -6  40   83.95   78.11
 -14  -6  43   57.94   40.35
 -14  -5 -30  380.96  113.20
 -14  -5 -27 1076.07  172.55
 -14  -5 -24   90.05  128.10
 -14  -5 -21  101.85  113.58
 -14  -5 -18 4033.13  274.18
 -14  -5 -15  775.21  143.16
 -14  -5  -6 5265.92  341.39
 -14  -5  -3 4807.06  282.47
 -14  -5   0 3506.49  254.35
 -14  -5   3 1235.16  204.75
 -14  -5   6 3353.74  305.45
 -14  -5   9 1013.21  200.24
 -14  -5  12 2674.85  198.71
 -14  -5  15 1644.19  146.68
 -14  -5  18 3154.15  225.29
 -14  -5  21 3987.53  156.58
 -14  -5  24 1648.56  147.72
 -14  -5  27  126.17   66.19
 -14  -5  30  244.77  117.42
 -14  -5  33  375.35  128.95
 -14  -5  36  273.76  149.24
 -14  -5  39  158.05  113.46
 -14  -5  42  202.41  100.31
 -14  -5  45   15.65   62.35
 -14  -4 -31   47.65  108.50
 -14  -4 -28  229.11  113.68
 -14  -4 -25 1500.00  199.03
 -14  -4 -22  696.80  187.79
 -14  -4 -19  832.41  289.23
 -14  -4 -16  489.37  295.78
 -14  -4 -1010799.89  414.53
 -14  -4  -7 5540.95  271.60
 -14  -4  -4 1469.70  217.51
 -14  -4  -1 1252.40  238.16
 -14  -4   2  655.90  226.59
 -14  -4   5 2449.29  214.20
 -14  -4   8  416.00  158.42
 -14  -4  11 1151.11  243.86
 -14  -4  14 4651.61  200.72
 -14  -4  17 2127.61  134.09
 -14  -4  20  568.37  102.38
 -14  -4  23  125.82   56.48
 -14  -4  26 2121.45  189.90
 -14  -4  29 1197.69  187.38
 -14  -4  32  275.89  185.64
 -14  -4  35  373.03  120.25
 -14  -4  38  579.97  121.30
 -14  -4  41  205.61   95.78
 -14  -4  44    2.25   70.65
 -14  -4  47  177.56   45.45
 -14  -3 -32 1185.05  187.91
 -14  -3 -29 1007.85  209.53
 -14  -3 -26 2120.56  196.50
 -14  -3 -23  358.01  156.12
 -14  -3 -20 1038.17  169.08
 -14  -3 -17 7863.72  379.40
 -14  -3 -14 3486.16  247.97
 -14  -3 -11  692.27  194.48
 -14  -3  -8  419.78  160.52
 -14  -3  -5  902.67  147.60
 -14  -3  -2 3247.30  281.22
 -14  -3   1 3828.29  294.83
 -14  -3   4  126.42  144.64
 -14  -3   7 2980.48  167.79
 -14  -3  10 2621.87  156.52
 -14  -3  13 1466.34  149.13
 -14  -3  16 6267.82  341.84
 -14  -3  19 3072.41  216.43
 -14  -3  22 2516.00  186.19
 -14  -3  25 3110.45  206.94
 -14  -3  28   15.49  132.48
 -14  -3  31  498.99  210.26
 -14  -3  34  627.11  127.41
 -14  -3  37  302.30  111.76
 -14  -3  40  202.68   83.78
 -14  -3  43  133.99  114.69
 -14  -3  46   19.13   68.81
 -14  -3  49   76.45   35.85
 -14  -2 -2710106.57  442.25
 -14  -2 -24 1348.87  325.79
 -14  -2 -21 3106.47  243.69
 -14  -2 -18  711.19  152.72
 -14  -2 -15 2914.67  196.41
 -14  -2 -12 1476.78  195.34
 -14  -2  -9  218.77  128.27
 -14  -2  -6 2785.61  230.71
 -14  -2  -3 2124.49  231.23
 -14  -2   0 7983.12  313.38
 -14  -2   3 5614.05  310.81
 -14  -2   6 1008.76  234.12
 -14  -2   9 8189.08  352.15
 -14  -2  12 3207.41  138.08
 -14  -2  15  591.50  158.85
 -14  -2  18 8833.64  445.10
 -14  -2  21 3525.34  176.50
 -14  -2  24 4181.79  243.62
 -14  -2  27 3978.00  219.75
 -14  -2  30  128.71   70.48
 -14  -2  33  291.14  109.77
 -14  -2  36  887.36  160.79
 -14  -2  39  345.55  106.00
 -14  -2  42  257.83  113.45
 -14  -2  45   38.18   68.31
 -14  -2  48   79.52   59.43
 -14  -2  51  657.15   90.19
 -14  -1 -25 4717.21  273.48
 -14  -1 -22 1137.42  175.05
 -14  -1 -19 2063.27  264.23
 -14  -1 -16  652.80  200.88
 -14  -1 -13 1635.78  144.54
 -14  -1 -10  361.12  119.19
 -14  -1  -7 2415.96  210.34
 -14  -1  -4 5839.52  919.31
 -14  -1  -1 7078.39  966.04
 -14  -1   2  925.96  390.19
 -14  -1   512593.95  377.32
 -14  -1   8 4502.35  177.10
 -14  -1  11 3973.07  248.29
 -14  -1  14 4118.09  192.45
 -14  -1  17 8686.59  268.89
 -14  -1  20  651.68  111.82
 -14  -1  23 4709.15  323.45
 -14  -1  26 3836.95  243.31
 -14  -1  29 7213.64  322.11
 -14  -1  32 3026.13  223.90
 -14  -1  35 1002.62  199.55
 -14  -1  38 1074.08  174.46
 -14  -1  41  623.47  159.59
 -14  -1  44  145.32  126.93
 -14  -1  47   14.75   60.91
 -14  -1  50  354.17   77.95
 -13 -15 -13   17.70   44.64
 -13 -15 -10  143.56   49.09
 -13 -15  -7   83.80   63.74
 -13 -15  -4    3.29   54.50
 -13 -15  -1   20.33   57.92
 -13 -15   2  105.93   62.07
 -13 -15   5   76.49   68.80
 -13 -15   8  110.75   73.74
 -13 -15  11  110.87   69.37
 -13 -15  14    7.24   59.60
 -13 -14  -8   29.42   85.49
 -13 -14  -5  121.03   43.24
 -13 -14  -2   40.34   45.07
 -13 -14   1   77.85   41.05
 -13 -14   4   86.74   67.89
 -13 -14   7  262.31   96.21
 -13 -14  10  572.16  109.27
 -13 -14  13  416.61   91.37
 -13 -14  16  281.39   83.28
 -13 -14  19   50.44   53.48
 -13 -14  22    9.10   41.03
 -13 -13 -12   60.08   96.57
 -13 -13  -9  128.77   72.52
 -13 -13  -6   95.64   82.55
 -13 -13  -3   46.42   71.99
 -13 -13   0   21.57   48.62
 -13 -13   3   58.31   51.97
 -13 -13   6  164.42   48.84
 -13 -13   9  229.07   89.85
 -13 -13  12  130.38   93.78
 -13 -13  15  157.25   95.96
 -13 -13  18   11.27   72.96
 -13 -13  21   11.55   65.54
 -13 -13  24    2.28   50.73
 -13 -12 -16   70.73   87.91
 -13 -12 -13  154.06   95.30
 -13 -12 -10  211.63  114.78
 -13 -12  -7  191.78   83.15
 -13 -12  -4  129.95  122.29
 -13 -12  -1    3.11   94.03
 -13 -12   2    8.33   54.75
 -13 -12   5  244.25   77.65
 -13 -12   8   32.06   68.85
 -13 -12  11    1.14   76.70
 -13 -12  14   23.58  100.84
 -13 -12  17  439.51  123.95
 -13 -12  20  565.49  126.68
 -13 -12  23  237.35   73.23
 -13 -12  26   88.36   56.10
 -13 -12  29   13.66   48.60
 -13 -11 -20  138.77   88.68
 -13 -11 -17  483.18   99.71
 -13 -11 -14  397.84  125.83
 -13 -11 -11  964.21  157.78
 -13 -11  -8   80.08   78.34
 -13 -11  -5  207.03  110.03
 -13 -11  -2   29.24   79.92
 -13 -11   1  754.81  155.77
 -13 -11   4  835.29  135.60
 -13 -11   7  235.45  110.59
 -13 -11  10  225.59   70.95
 -13 -11  13   36.34   95.61
 -13 -11  16  144.45   88.24
 -13 -11  19  416.45  121.25
 -13 -11  22  185.19   86.73
 -13 -11  25   68.55  111.89
 -13 -11  28  326.92   50.89
 -13 -11  31   11.25   36.63
 -13 -10 -24   10.19  101.73
 -13 -10 -21  231.11   86.03
 -13 -10 -18   24.69  111.64
 -13 -10 -15  567.41  129.50
 -13 -10 -12   17.06  118.02
 -13 -10  -9  224.87  183.30
 -13 -10  -6  722.50  195.72
 -13 -10  -3  588.33  146.13
 -13 -10   0  776.46  176.24
 -13 -10   3  779.65  167.61
 -13 -10   6 1134.58  153.89
 -13 -10   9  746.86  270.00
 -13 -10  12   67.78  177.46
 -13 -10  15  129.75  125.71
 -13 -10  18  147.55  110.57
 -13 -10  21  107.47  111.56
 -13 -10  24   57.72   87.73
 -13 -10  27   15.05   81.02
 -13 -10  30   20.24   37.11
 -13 -10  33   79.59   49.13
 -13 -10  36  247.49   58.10
 -13  -9 -25   23.33  121.68
 -13  -9 -22   69.24   95.93
 -13  -9 -19  192.92   90.30
 -13  -9 -16  102.66  142.21
 -13  -9 -13  620.24  191.04
 -13  -9 -10  375.11  201.94
 -13  -9  -7  788.13  189.43
 -13  -9  -4  894.49  148.41
 -13  -9  -1  243.16  185.88
 -13  -9   2 2604.26  256.96
 -13  -9   5 1916.48  288.23
 -13  -9   8  766.46  195.29
 -13  -9  11  541.46  161.09
 -13  -9  14  660.07  186.64
 -13  -9  17  270.53  123.53
 -13  -9  20   63.38   97.26
 -13  -9  23  168.33   95.21
 -13  -9  26  240.97   84.96
 -13  -9  29   65.84   60.97
 -13  -9  32  148.02   72.97
 -13  -9  35   50.94   39.97
 -13  -9  38  272.15   83.18
 -13  -9  41  117.86   47.76
 -13  -8 -26  736.48  164.71
 -13  -8 -23  301.21  124.71
 -13  -8 -20 1246.20  185.95
 -13  -8 -17  208.66  130.24
 -13  -8 -14 1690.25  233.73
 -13  -8 -11 3413.04  309.64
 -13  -8  -8 2832.03  338.69
 -13  -8  -2 3590.58  310.68
 -13  -8   1 4580.88  303.79
 -13  -8   4 1180.40  254.22
 -13  -8   7 1691.88  213.80
 -13  -8  10  801.81  261.97
 -13  -8  13  432.74  194.58
 -13  -8  16 4286.94  218.87
 -13  -8  19 2810.17  185.40
 -13  -8  22  296.47  103.66
 -13  -8  25  429.00  125.75
 -13  -8  28  919.27   95.92
 -13  -8  31   12.99   77.82
 -13  -8  34   47.95   57.09
 -13  -8  37  355.53  127.86
 -13  -8  40   18.47   58.77
 -13  -8  43   52.75   41.66
 -13  -7 -27  213.46  141.24
 -13  -7 -24   14.88   92.52
 -13  -7 -21  441.02   99.74
 -13  -7 -18  334.28  205.51
 -13  -7 -15  291.68  205.10
 -13  -7 -12 2418.92  245.48
 -13  -7  -9 9114.57  494.24
 -13  -7  -6 2573.42  335.81
 -13  -7  -3  334.35  198.75
 -13  -7   0 2543.92  316.62
 -13  -7   3  754.56  251.31
 -13  -7   6 1104.91  260.05
 -13  -7   9  919.14  132.19
 -13  -7  12 1792.62  130.39
 -13  -7  15 2537.26  304.23
 -13  -7  18  592.94  128.56
 -13  -7  21  309.17   88.06
 -13  -7  24  723.82  155.33
 -13  -7  27 1355.81  151.05
 -13  -7  30   45.61   76.59
 -13  -7  33  115.30   82.60
 -13  -7  36  213.96   82.26
 -13  -7  39   80.47   90.47
 -13  -7  42   16.38   84.46
 -13  -7  45   10.59   41.23
 -13  -6 -28  556.47  141.22
 -13  -6 -25   75.65  139.14
 -13  -6 -22 1911.44  163.09
 -13  -6 -19  125.09  186.77
 -13  -6 -16 7336.42  396.48
 -13  -6 -13 2010.67  390.24
 -13  -6 -10 2183.81  260.96
 -13  -6  -712672.92  484.39
 -13  -6  -4 1222.29  197.55
 -13  -6  -1  693.01  256.75
 -13  -6   2  538.15  154.09
 -13  -6   5 2967.11  405.38
 -13  -6   8 1000.01  270.96
 -13  -6  11 2893.41  231.22
 -13  -6  14 3848.65  202.87
 -13  -6  17 2578.69  193.59
 -13  -6  20 2944.13  194.33
 -13  -6  23  939.98  148.87
 -13  -6  26 2551.33  457.78
 -13  -6  29  754.62  285.55
 -13  -6  32  313.59   73.94
 -13  -6  35  740.35  260.47
 -13  -6  38  434.03  134.87
 -13  -6  41  627.04  198.87
 -13  -6  44  242.63   89.33
 -13  -6  47  186.00   52.01
 -13  -5 -29  951.39  196.81
 -13  -5 -26 2597.36  217.74
 -13  -5 -23  146.45  145.83
 -13  -5 -20  544.67  183.03
 -13  -5 -17 2383.06  266.67
 -13  -5 -14  250.70   90.03
 -13  -5 -11 2371.51  219.95
 -13  -5  -8 8808.07  495.32
 -13  -5  -5  186.15  101.72
 -13  -5  -2  941.61  229.72
 -13  -5   1 7959.32  385.83
 -13  -5   4 2527.98  267.35
 -13  -5   7 1886.04  222.50
 -13  -5  10  334.57   90.49
 -13  -5  13 3236.23  187.85
 -13  -5  16 3687.70  158.64
 -13  -5  19  580.13   85.98
 -13  -5  22  784.45  104.04
 -13  -5  25 3522.39  639.83
 -13  -5  28 1115.51  276.94
 -13  -5  31   81.88  190.51
 -13  -5  34    3.20  113.78
 -13  -5  37    3.43   99.36
 -13  -5  40   34.47   94.65
 -13  -5  43  358.30  131.64
 -13  -5  46  101.54   87.58
 -13  -4 -30  523.95  197.75
 -13  -4 -27 1663.33  136.80
 -13  -4 -24 3651.42  279.11
 -13  -4 -21 1277.31  214.62
 -13  -4 -18 4030.03  273.99
 -13  -4 -15  866.18  198.40
 -13  -4 -12  843.76  209.70
 -13  -4  -9 3528.41  315.96
 -13  -4  -6  441.06   96.88
 -13  -4  -3  476.59  146.55
 -13  -4   0 1099.17  254.04
 -13  -4   3 2477.84  257.42
 -13  -4   6 7607.58  395.73
 -13  -4   9 3863.24  295.55
 -13  -4  12 2678.73  180.57
 -13  -4  15 2904.15  156.49
 -13  -4  18 2717.75  135.10
 -13  -4  21  865.14  103.46
 -13  -4  24  373.70   82.68
 -13  -4  27 7819.00  280.89
 -13  -4  30  969.52  189.94
 -13  -4  33  264.81  149.54
 -13  -4  36  107.36  113.23
 -13  -4  39  235.23  127.49
 -13  -4  42  250.60   97.39
 -13  -4  45   17.47   85.62
 -13  -4  48   87.22   68.08
 -13  -3 -31 3504.78  237.37
 -13  -3 -28 1484.08  176.00
 -13  -3 -25 7081.83  374.66
 -13  -3 -22  233.73  106.60
 -13  -3 -19 1826.83  273.10
 -13  -3 -16 1176.58  319.90
 -13  -3 -13 4830.19  333.66
 -13  -3 -10 5878.33  322.51
 -13  -3  -7 8460.57  346.43
 -13  -3  -4 1239.83  135.44
 -13  -3  -1 9513.41  432.37
 -13  -3   2 5321.76  332.99
 -13  -3   5 1444.32  118.72
 -13  -3   8  154.20  122.99
 -13  -3  11 6094.59  211.51
 -13  -3  14 1381.02  162.05
 -13  -3  17  739.33   99.01
 -13  -3  20 3555.31  261.70
 -13  -3  23 1244.23  132.58
 -13  -3  26 3988.41  228.27
 -13  -3  29 6064.95  401.58
 -13  -3  32  937.61  206.55
 -13  -3  35 1206.53  187.87
 -13  -3  38  331.37  136.97
 -13  -3  41  236.54   91.95
 -13  -3  44  162.32  101.83
 -13  -3  47   34.20   68.17
 -13  -3  50   42.72   37.27
 -13  -2 -29 2431.67  279.86
 -13  -2 -26 1522.59  391.58
 -13  -2 -2313656.83  515.33
 -13  -2 -20 5802.55  334.58
 -13  -2 -17 4802.80  304.62
 -13  -2 -14  429.07  115.45
 -13  -2 -11  443.62  120.11
 -13  -2  -8 3904.50  621.39
 -13  -2  -5 2887.98  790.00
 -13  -2  -2 5952.92 1263.49
 -13  -2   1 9350.09 1048.40
 -13  -2   4 6044.03 1003.07
 -13  -2   7  851.05  341.34
 -13  -2  10 6883.77  756.43
 -13  -2  13   17.84   94.11
 -13  -2  16   87.67   70.82
 -13  -2  19 1490.84  153.19
 -13  -2  22  165.09   72.42
 -13  -2  25 1871.44  136.60
 -13  -2  28 4568.57  221.04
 -13  -2  31  622.88  161.91
 -13  -2  34  650.02  155.33
 -13  -2  37  124.55  103.18
 -13  -2  40  443.84  132.18
 -13  -2  43  360.53  112.47
 -13  -2  46  198.28   84.50
 -13  -2  49  225.72   98.63
 -13  -2  52  638.43   82.78
 -13  -1 -24 1503.96  207.06
 -13  -1 -21 1736.72  212.09
 -13  -1 -18  550.21  164.91
 -13  -1  -9 3386.17  645.46
 -13  -1  -6 2264.09  396.40
 -13  -1  -3 7813.92 1057.28
 -13  -1   0 1243.11  327.25
 -13  -1   3 3962.34  619.04
 -13  -1   6 1696.24  413.87
 -13  -1   9 4736.16  757.66
 -13  -1  12  591.64  465.49
 -13  -1  15  577.29   98.87
 -13  -1  18 3781.06  197.41
 -13  -1  21 1422.35  161.11
 -13  -1  24 1909.86  201.63
 -13  -1  27 1527.70  132.75
 -13  -1  30 1036.00  169.97
 -13  -1  33 2307.80  133.82
 -13  -1  36 1044.78  206.10
 -13  -1  39  376.47  125.23
 -13  -1  42   18.70   92.89
 -13  -1  45   28.90   86.37
 -13  -1  48  504.67  103.04
 -13  -1  51   76.95   62.22
 -12 -16 -11    4.27   48.68
 -12 -16  -8   60.75   60.77
 -12 -16  -5    6.57   52.52
 -12 -16  -2    4.57   59.50
 -12 -16   1  153.66   66.78
 -12 -16   4   67.52   61.93
 -12 -16   7   25.48   63.88
 -12 -16  10   58.05   63.64
 -12 -16  13   51.64   55.99
 -12 -16  16   16.97   45.10
 -12 -15 -15   89.76   74.28
 -12 -15 -12  341.77   97.15
 -12 -15  -9   85.38   67.88
 -12 -15  -6   74.46   66.10
 -12 -15  -3    5.70   66.12
 -12 -15   0    0.94   63.85
 -12 -15   3   30.16   62.70
 -12 -15   6   66.49   72.87
 -12 -15   9    1.43   66.67
 -12 -15  12  134.15   93.01
 -12 -15  15   45.04   70.55
 -12 -15  18   29.86   60.13
 -12 -15  21  124.64   58.73
 -12 -14 -10  152.91   99.05
 -12 -14  -7  168.70  126.54
 -12 -14  -4   27.22   89.84
 -12 -14  -1   97.82   49.62
 -12 -14   2   40.37   44.21
 -12 -14   5  239.63   73.67
 -12 -14   8  108.10   94.12
 -12 -14  11   88.42   69.59
 -12 -14  14  213.60   94.19
 -12 -14  17   90.29  100.18
 -12 -14  20  187.11   70.72
 -12 -14  23   52.68   56.51
 -12 -14  26   88.81   55.05
 -12 -13 -14  411.41  119.91
 -12 -13 -11   60.04   78.92
 -12 -13  -8  561.66  105.89
 -12 -13  -5   23.80   86.75
 -12 -13  -2  218.12   78.02
 -12 -13   1  225.42   58.72
 -12 -13   4  468.92   76.66
 -12 -13   7  102.68   61.69
 -12 -13  10   31.32   91.47
 -12 -13  13  260.43  110.02
 -12 -13  16    5.73   77.54
 -12 -13  19   85.08  100.37
 -12 -13  22  131.13   70.93
 -12 -13  25  207.10   83.29
 -12 -13  28   21.62   50.64
 -12 -13  31   27.10   51.17
 -12 -12 -18  135.16  102.35
 -12 -12 -15   57.30   95.59
 -12 -12 -12  192.73  100.19
 -12 -12  -9   91.04  122.61
 -12 -12  -6    9.94   77.94
 -12 -12  -3  192.10   96.58
 -12 -12   0   74.51   84.47
 -12 -12   3   73.21   86.29
 -12 -12   6   63.56   59.46
 -12 -12   9  372.12   81.51
 -12 -12  12  203.10   98.41
 -12 -12  15  123.48   90.23
 -12 -12  18  118.12  113.84
 -12 -12  21  317.75  104.94
 -12 -12  24    1.46   80.63
 -12 -12  27  133.24   44.74
 -12 -12  30  123.72   45.89
 -12 -12  33   49.48   56.55
 -12 -11 -22  218.68  100.21
 -12 -11 -19  339.91   96.48
 -12 -11 -16  478.44  158.04
 -12 -11 -13  617.93  163.79
 -12 -11 -10  302.83  125.19
 -12 -11  -7  100.95  131.26
 -12 -11  -4  346.89   94.42
 -12 -11  -1  816.48  190.16
 -12 -11   2 1086.38  148.93
 -12 -11   5    6.16  109.80
 -12 -11   8 1328.74  268.13
 -12 -11  11  741.77   93.20
 -12 -11  14  781.15  159.14
 -12 -11  17   54.31  109.92
 -12 -11  20  552.62  133.07
 -12 -11  23  392.31  193.81
 -12 -11  26  443.98   62.17
 -12 -11  29   18.65   50.29
 -12 -11  32   41.52   46.75
 -12 -11  35  100.43   42.78
 -12 -11  38  146.75   37.37
 -12 -10 -23  229.60  111.63
 -12 -10 -20 1225.73  185.00
 -12 -10 -17  839.08  163.30
 -12 -10 -14 1299.89  162.41
 -12 -10 -11 3671.00  319.91
 -12 -10  -8  787.57  187.01
 -12 -10  -5 3116.86  280.34
 -12 -10  -2 4674.76  271.47
 -12 -10   1  743.63  156.07
 -12 -10   4  240.17  128.92
 -12 -10   7 3674.35  269.30
 -12 -10  10  653.65  225.46
 -12 -10  13  640.22  132.13
 -12 -10  16  637.74  169.56
 -12 -10  19  717.59  127.98
 -12 -10  22  667.17  145.92
 -12 -10  25  180.01   73.14
 -12 -10  28  106.28   65.00
 -12 -10  31   68.53   80.17
 -12 -10  34  191.00   53.27
 -12 -10  37   64.84   70.88
 -12 -10  40    9.55   53.36
 -12  -9 -27  261.64   91.43
 -12  -9 -24  400.32  192.56
 -12  -9 -21    7.16  126.47
 -12  -9 -18  751.66  170.84
 -12  -9 -15  733.00  142.84
 -12  -9 -12 3144.64  316.26
 -12  -9  -9 5853.29  323.72
 -12  -9  -6 1806.61  307.70
 -12  -9  -3 3150.06  246.64
 -12  -9   0 1294.64  187.69
 -12  -9   3 2970.44  239.68
 -12  -9   6  243.84  143.09
 -12  -9   9  874.88  231.73
 -12  -9  12 1752.96  143.82
 -12  -9  15  496.51  157.22
 -12  -9  18   84.48   73.00
 -12  -9  21  892.24  120.08
 -12  -9  24    5.42   68.04
 -12  -9  27   14.03   69.88
 -12  -9  30   45.02   60.31
 -12  -9  33  128.81   81.00
 -12  -9  36  253.98   53.06
 -12  -9  39  192.43   92.53
 -12  -9  42   30.52   58.05
 -12  -8 -28  203.05  155.35
 -12  -8 -25  230.38  100.87
 -12  -8 -22  203.28  170.98
 -12  -8 -19  473.59  127.36
 -12  -8 -16 1259.94  259.86
 -12  -8 -13  999.26  188.14
 -12  -8 -10 5497.30  439.89
 -12  -8  -7 4636.84  386.90
 -12  -8  -4 1515.08  183.22
 -12  -8  -1 1186.76  296.81
 -12  -8   2 1127.63  266.95
 -12  -8   5  748.54  211.65
 -12  -8   8 1801.63  342.05
 -12  -8  11 1112.20  194.79
 -12  -8  14  764.48  141.98
 -12  -8  17 2657.12  131.15
 -12  -8  20 1745.60  157.42
 -12  -8  23  599.49   91.28
 -12  -8  26  762.33  131.49
 -12  -8  29  137.32   70.42
 -12  -8  32  245.59  276.69
 -12  -8  35  499.47  247.22
 -12  -8  38  560.79  172.50
 -12  -8  41   42.97   52.07
 -12  -8  44  110.14   65.75
 -12  -7 -29   49.28  145.96
 -12  -7 -26  739.81  156.84
 -12  -7 -23   33.58  134.69
 -12  -7 -20  516.04  143.71
 -12  -7 -17  439.31  165.70
 -12  -7 -14 2917.22  257.46
 -12  -7 -11 2543.50  184.58
 -12  -7  -8 6358.53  342.91
 -12  -7  -5  807.61  191.69
 -12  -7  -2 3496.33  298.29
 -12  -7   1 1111.70  176.53
 -12  -7   4  270.03  151.09
 -12  -7   7 1537.32  137.53
 -12  -7  10 8825.95  665.90
 -12  -7  13  533.40  112.27
 -12  -7  16 5929.16  200.41
 -12  -7  19 5420.18  198.74
 -12  -7  22 2561.24  223.29
 -12  -7  25 2105.85  489.37
 -12  -7  28  433.30  113.90
 -12  -7  31   71.44  155.59
 -12  -7  34  574.69  104.13
 -12  -7  37  183.77   98.77
 -12  -7  40   71.43   99.36
 -12  -7  43  365.92  111.75
 -12  -7  46  302.57   53.69
 -12  -6 -30  533.76  144.39
 -12  -6 -27 1016.93  160.18
 -12  -6 -24 1130.99  231.21
 -12  -6 -21 1411.50  202.31
 -12  -6 -18 5797.67  409.00
 -12  -6 -15  468.86  168.07
 -12  -6 -12  876.83  238.71
 -12  -6  -9 1545.23  239.90
 -12  -6  -6 4072.68  311.55
 -12  -6  -3 2488.85  231.86
 -12  -6   0  145.81  108.69
 -12  -6   3  776.26  267.22
 -12  -6   6  916.94  372.38
 -12  -6   9  464.04  132.52
 -12  -6  12 1557.52  100.27
 -12  -6  15  847.77  112.81
 -12  -6  18 1079.80  129.11
 -12  -6  21 4520.65  374.65
 -12  -6  24 1709.04  223.75
 -12  -6  27 1841.87  232.98
 -12  -6  30  405.52  327.51
 -12  -6  33  493.19  110.02
 -12  -6  36  488.39   91.95
 -12  -6  39   59.60  134.12
 -12  -6  42  463.77  133.32
 -12  -6  45  115.69   65.46
 -12  -6  48   97.99   50.26
 -12  -5 -31 2306.59  202.99
 -12  -5 -28  559.24  152.36
 -12  -5 -25 7337.00  357.10
 -12  -5 -22  237.72  237.12
 -12  -5 -19 1788.77  217.50
 -12  -5 -16  699.48  159.59
 -12  -5 -13  756.19  222.35
 -12  -5 -10 1900.99  207.45
 -12  -5  -7 3632.65  262.22
 -12  -5  -4 2314.86  246.68
 -12  -5  -1 2979.60  251.40
 -12  -5   2 1733.64  236.02
 -12  -5   5  923.27  128.29
 -12  -5   8  929.21  275.54
 -12  -5  11 1704.19  204.94
 -12  -5  14 3875.80  185.13
 -12  -5  17 4887.87  244.78
 -12  -5  20  690.69  110.39
 -12  -5  23 1893.22  128.04
 -12  -5  2610772.44  478.20
 -12  -5  29 1519.43  218.01
 -12  -5  32  137.85   59.18
 -12  -5  35  141.02  229.49
 -12  -5  38  392.09  167.31
 -12  -5  41   34.84   85.66
 -12  -5  44  186.24   82.60
 -12  -5  47  165.93   63.16
 -12  -5  50  154.09   34.79
 -12  -4 -32 1812.65  153.70
 -12  -4 -29 2155.79  255.83
 -12  -4 -26  952.08  152.75
 -12  -4 -23 1455.44  144.84
 -12  -4 -20 3516.52  343.79
 -12  -4 -17 1979.80  384.39
 -12  -4 -14 1140.18  220.12
 -12  -4 -11 1516.04  153.05
 -12  -4  -8 7214.80  311.59
 -12  -4  -5 2430.12  591.81
 -12  -4  -2  164.45  658.53
 -12  -4   1 6233.05  994.23
 -12  -4   4 1007.09  559.14
 -12  -4   7  657.12  146.16
 -12  -4  10  960.86   91.41
 -12  -4  13  419.29  131.94
 -12  -4  16  909.47  165.79
 -12  -4  19 3047.98  110.20
 -12  -4  22 2840.37  183.87
 -12  -4  25 3201.21  148.49
 -12  -4  28 1373.08  449.07
 -12  -4  31  448.69  126.54
 -12  -4  34 1109.60  211.10
 -12  -4  37  378.25  139.27
 -12  -4  40   56.73   80.17
 -12  -4  43  223.75   98.27
 -12  -4  46   91.82  104.20
 -12  -4  49   43.21   82.91
 -12  -3 -30 1992.01  212.49
 -12  -3 -27 8339.51  471.26
 -12  -3 -24 1829.37  167.10
 -12  -3 -21 3463.68  228.72
 -12  -3 -18  693.67  310.91
 -12  -3 -15  631.52  118.41
 -12  -3  -6  132.41  416.07
 -12  -3  -3 7365.70  930.35
 -12  -3   010789.53 1009.09
 -12  -3   3 7332.24  889.69
 -12  -3   6 1535.22  851.59
 -12  -3   912263.68  985.02
 -12  -3  12 3942.73  603.48
 -12  -3  15  426.50  128.12
 -12  -3  18 5872.33  178.52
 -12  -3  21 3296.72  137.78
 -12  -3  24 3347.89  133.95
 -12  -3  27 3745.98  251.22
 -12  -3  30  730.28  143.73
 -12  -3  33 4817.84  331.80
 -12  -3  36  242.85  124.71
 -12  -3  39  698.16  139.82
 -12  -3  42  635.64  136.79
 -12  -3  45  193.60   77.80
 -12  -3  48  273.46   80.64
 -12  -3  51  486.14   66.56
 -12  -2 -28  672.72  226.67
 -12  -2 -25  149.82  113.00
 -12  -2 -22 4558.19  250.64
 -12  -2 -19 1515.72  184.50
 -12  -2  -4   74.64  225.13
 -12  -2  -1  296.76  226.41
 -12  -2   2 3941.52  791.61
 -12  -2   5 3654.62  679.38
 -12  -2   8 6394.84  834.43
 -12  -2  11 2417.86  792.87
 -12  -2  14  187.66  315.36
 -12  -2  17 3273.09  258.91
 -12  -2  20 1143.07  136.34
 -12  -2  23 2587.94  191.68
 -12  -2  26 2179.50  152.11
 -12  -2  29 9047.93  349.53
 -12  -2  32 2202.34  267.56
 -12  -2  35 3321.23  236.32
 -12  -2  38 1559.62  235.88
 -12  -2  41    3.26  138.75
 -12  -2  44  500.16  142.89
 -12  -2  47  145.42   90.05
 -12  -2  50   10.15   75.72
 -12  -2  53  240.57   74.36
 -12  -1 -23 1816.60  254.23
 -12  -1  -511178.03  911.77
 -12  -1  -2 3759.77  781.63
 -12  -1   1 7555.58 1116.59
 -12  -1   4 1996.72  504.71
 -12  -1   7  907.11  378.59
 -12  -1  10 1682.62  606.42
 -12  -1  13  148.51  375.67
 -12  -1  16 2508.92  621.01
 -12  -1  19 4667.32  616.26
 -12  -1  22 1369.46  118.21
 -12  -1  25 1746.35  183.40
 -12  -1  28 4039.97  226.71
 -12  -1  31  533.25   97.48
 -12  -1  37 1138.11  172.82
 -12  -1  40  352.00  107.87
 -12  -1  43  916.43  101.29
 -12  -1  46 1195.49  100.12
 -12  -1  49  259.55   50.01
 -12  -1  52  237.82   42.17
 -12  -1  55    0.09   38.58
 -11 -17  -9  127.60   61.32
 -11 -17  -6   72.03   59.26
 -11 -17  -3   11.41   49.77
 -11 -17   0   10.71   63.12
 -11 -17   3   21.21   55.32
 -11 -17   6   76.90   69.82
 -11 -17   9   19.05   60.08
 -11 -17  12   23.51   50.63
 -11 -17  15   12.80   50.07
 -11 -16 -19   61.23   51.21
 -11 -16 -16  147.28   53.84
 -11 -16 -13  119.90   61.47
 -11 -16 -10   81.02   67.59
 -11 -16  -7   33.65   58.88
 -11 -16  -4   50.71   72.21
 -11 -16  -1  107.01   79.05
 -11 -16   2   81.97   85.41
 -11 -16   5  135.58   72.30
 -11 -16   8   28.44   68.84
 -11 -16  11   65.97   78.03
 -11 -16  14   24.98   62.49
 -11 -16  17    0.31   54.14
 -11 -16  20   21.92   46.92
 -11 -15  -5  105.59   77.17
 -11 -15  -2   29.02   84.25
 -11 -15   1   29.32   53.20
 -11 -15   4  516.29  104.49
 -11 -15   7   72.35   75.18
 -11 -15  10   22.75   67.97
 -11 -15  13  172.62  104.80
 -11 -15  16  158.39  112.96
 -11 -15  19   95.46   75.16
 -11 -15  22   24.88   65.17
 -11 -15  25  199.34   58.61
 -11 -14 -12   38.99   83.96
 -11 -14  -9   22.18   85.13
 -11 -14  -6  142.42   90.98
 -11 -14  -3  245.43  115.26
 -11 -14   0   68.93   73.63
 -11 -14   3   44.16   55.84
 -11 -14   6   15.60   73.48
 -11 -14   9  289.34  119.20
 -11 -14  12  200.72  101.66
 -11 -14  15   50.55   99.72
 -11 -14  18   57.88   91.08
 -11 -14  21   90.06   68.66
 -11 -14  24  178.77   94.09
 -11 -14  27   46.75   62.08
 -11 -14  30  493.37   85.20
 -11 -13 -16  113.40  103.83
 -11 -13 -13  190.54  130.59
 -11 -13 -10  110.51  110.82
 -11 -13  -7  136.79  109.11
 -11 -13  -4  348.64  139.59
 -11 -13  -1  449.96  147.24
 -11 -13   2  131.92   91.72
 -11 -13   5  361.37   86.55
 -11 -13   8  152.77   83.05
 -11 -13  11  258.03  119.18
 -11 -13  14  516.07  128.38
 -11 -13  17  283.31  109.93
 -11 -13  20   45.29   86.81
 -11 -13  23   61.43   79.35
 -11 -13  26   71.08   55.67
 -11 -13  29   92.48   41.60
 -11 -13  32  198.02   38.11
 -11 -12 -20   81.89  115.30
 -11 -12 -17  679.20  124.28
 -11 -12 -14  171.19  152.89
 -11 -12 -11  726.63  144.38
 -11 -12  -8 2041.22  243.78
 -11 -12  -5  349.25  118.41
 -11 -12  -2  422.61  142.90
 -11 -12   1  638.96  177.13
 -11 -12   4  134.57   96.04
 -11 -12   7  759.37   92.39
 -11 -12  10   12.05   81.77
 -11 -12  13 1325.34  176.20
 -11 -12  16 1207.40  171.00
 -11 -12  19  231.75  105.45
 -11 -12  22  132.71   65.42
 -11 -12  25  263.72   90.16
 -11 -12  28    5.67   90.86
 -11 -12  31    7.80   72.78
 -11 -12  34   76.82   72.54
 -11 -12  37   22.51   40.82
 -11 -11 -24    4.95   79.54
 -11 -11 -21  236.05  136.43
 -11 -11 -18  445.70  128.10
 -11 -11 -15  325.20   95.91
 -11 -11 -12 1965.86  272.94
 -11 -11  -9 1862.55  221.14
 -11 -11  -6  180.14  149.39
 -11 -11  -3 1167.72  179.40
 -11 -11   0  965.56  193.63
 -11 -11   3    0.12  158.04
 -11 -11   6  545.16  135.53
 -11 -11   9  920.58  168.47
 -11 -11  12 2195.15  247.53
 -11 -11  15  193.90   87.44
 -11 -11  18  521.58  119.48
 -11 -11  21  709.60  144.05
 -11 -11  24   44.39   94.02
 -11 -11  27  110.17   84.68
 -11 -11  30  119.50   63.94
 -11 -11  33   15.81   58.77
 -11 -11  36  442.38   72.48
 -11 -11  39   17.04   39.69
 -11 -10 -25  199.42  122.48
 -11 -10 -22  148.17   98.85
 -11 -10 -19  213.25  148.46
 -11 -10 -16  135.08  104.03
 -11 -10 -13 3685.36  296.90
 -11 -10 -10 2010.77  183.95
 -11 -10  -7 2293.63  276.25
 -11 -10  -4 2992.25  289.50
 -11 -10  -1  312.16  131.60
 -11 -10   2 1282.88  237.27
 -11 -10   5 2136.72  235.69
 -11 -10   8 3466.87  193.32
 -11 -10  11 1260.60  435.36
 -11 -10  14 1084.43  215.20
 -11 -10  17  665.06  123.61
 -11 -10  20  804.34  159.90
 -11 -10  23  109.28  189.83
 -11 -10  26  750.27   98.06
 -11 -10  29   56.16   77.48
 -11 -10  32   81.85   59.98
 -11 -10  35  971.71  125.19
 -11 -10  38   25.45   52.58
 -11 -10  41  211.42   64.70
 -11 -10  44    9.96   36.33
 -11  -9 -26  737.55  202.88
 -11  -9 -23  418.20  121.80
 -11  -9 -20 1142.74  229.37
 -11  -9 -17 1477.48  242.50
 -11  -9 -14 2308.87  309.45
 -11  -9 -11 5833.45  435.24
 -11  -9  -8 1895.37  282.01
 -11  -9  -5 1673.02  250.13
 -11  -9  -2 1668.59  200.72
 -11  -9   1 1163.87  219.81
 -11  -9   4  568.73  236.78
 -11  -9   7 1423.27  231.49
 -11  -9  10  359.75  121.04
 -11  -9  13 2692.02  351.72
 -11  -9  16 1070.96  145.37
 -11  -9  19  137.80  138.23
 -11  -9  22  523.03  164.41
 -11  -9  25  270.70  159.89
 -11  -9  28  270.20  208.63
 -11  -9  31   66.31   74.62
 -11  -9  34  181.96   77.14
 -11  -9  37  203.81   98.59
 -11  -9  40  379.47   76.73
 -11  -9  43  272.13   73.05
 -11  -9  46  191.77   50.92
 -11  -8 -27  746.81  143.10
 -11  -8 -24  416.25  113.91
 -11  -8 -21  987.69  278.09
 -11  -8 -18 2360.54  295.22
 -11  -8 -15  810.04  271.15
 -11  -8 -12  923.28  295.76
 -11  -8  -9 1354.24  241.40
 -11  -8  -6  511.22  147.22
 -11  -8  -3 2398.83  269.08
 -11  -8   0 2142.61  183.76
 -11  -8   3  108.59  105.04
 -11  -8   6  310.51  164.62
 -11  -8   9 5468.95  343.93
 -11  -8  12 1725.92  225.18
 -11  -8  15 1833.80  157.85
 -11  -8  18 1740.58  226.80
 -11  -8  21  796.60  430.96
 -11  -8  24  437.69  279.93
 -11  -8  27  523.07  211.65
 -11  -8  30  738.93  355.55
 -11  -8  33  155.76  259.49
 -11  -8  36  182.99   71.27
 -11  -8  39  760.94  160.38
 -11  -8  42   95.82   90.54
 -11  -8  45   81.81   43.06
 -11  -8  48   26.96   40.69
 -11  -7 -28  579.47  145.97
 -11  -7 -25 2104.23  214.87
 -11  -7 -22  144.08  123.21
 -11  -7 -19 6713.64  309.11
 -11  -7 -16 1239.42  264.08
 -11  -7 -13 1090.84  203.98
 -11  -7 -10 2397.02  219.08
 -11  -7  -7 4567.37  354.46
 -11  -7  -4 3878.80  319.86
 -11  -7  -1 2012.06  170.25
 -11  -7   2  894.72  157.20
 -11  -7   5  726.07  158.51
 -11  -7   8 2206.20  138.96
 -11  -7  11 1561.77  283.88
 -11  -7  14 3329.08  218.07
 -11  -7  17 1292.82  229.39
 -11  -7  20 2149.14  184.08
 -11  -7  23 1841.94  315.55
 -11  -7  26  356.89  113.48
 -11  -7  29  132.29  130.81
 -11  -7  32   77.94  215.09
 -11  -7  35  267.86  126.06
 -11  -7  38  389.99   86.21
 -11  -7  41  412.34  135.72
 -11  -7  44    7.83   87.36
 -11  -7  47  141.17   74.66
 -11  -6 -29 3946.20  293.79
 -11  -6 -26 1057.74  185.98
 -11  -6 -23 1910.98  189.32
 -11  -6 -20  345.69  101.35
 -11  -6 -17 1566.54  196.51
 -11  -6 -14  869.84  192.84
 -11  -6 -11  248.76  163.59
 -11  -6  -8 4350.80  302.80
 -11  -6  -5 3284.56  281.35
 -11  -6  -2 1894.27  309.56
 -11  -6   1  925.15  140.05
 -11  -6   4  112.50  100.91
 -11  -6   7 1097.49  115.03
 -11  -6  10 2825.05  135.28
 -11  -6  13  245.38   90.94
 -11  -6  16 2731.79  190.86
 -11  -6  19 4250.73  168.92
 -11  -6  22  285.90  158.13
 -11  -6  25  484.21  338.49
 -11  -6  28  585.54  458.71
 -11  -6  31 1725.79  276.62
 -11  -6  34  326.83  134.08
 -11  -6  37  712.18   86.15
 -11  -6  40   85.23   68.48
 -11  -6  43  577.89  134.42
 -11  -6  46   22.68   65.20
 -11  -6  49  281.15   52.52
 -11  -5 -30 1292.10  199.47
 -11  -5 -27 2536.80  238.80
 -11  -5 -24 1018.20  298.60
 -11  -5 -21 5464.34  342.48
 -11  -5 -18 2892.13  304.13
 -11  -5 -15  605.20  313.76
 -11  -5 -12 1232.87  192.91
 -11  -5  -9 4308.36  195.63
 -11  -5  -3 1258.72  451.47
 -11  -5   0 2051.67  553.00
 -11  -5   3 4699.07  720.92
 -11  -5   6 1822.05  873.94
 -11  -5   9  542.73  196.61
 -11  -5  12 4711.92  213.67
 -11  -5  15 1948.23  163.77
 -11  -5  18 2450.35  117.66
 -11  -5  21 1011.22  100.52
 -11  -5  24   30.05   85.51
 -11  -5  27 2299.13  371.77
 -11  -5  30 3502.33  194.71
 -11  -5  33  614.01  245.98
 -11  -5  36 1489.85  132.02
 -11  -5  39  844.55  109.33
 -11  -5  42  397.05  134.34
 -11  -5  45    2.43   74.47
 -11  -5  48  569.33  100.08
 -11  -5  51   65.56   43.01
 -11  -4 -31 4636.48  251.87
 -11  -4 -28  774.43  198.69
 -11  -4 -25 2549.56  184.24
 -11  -4 -22  181.79  148.90
 -11  -4 -19 2266.42  259.41
 -11  -4 -16  138.14  118.43
 -11  -4  -1  120.19  617.11
 -11  -4   2  372.77  331.02
 -11  -4   5 8538.90  716.37
 -11  -4   8 1337.44  588.05
 -11  -4  11 2069.95  580.17
 -11  -4  14 1878.79  745.45
 -11  -4  17  424.74  161.56
 -11  -4  20 5234.81  178.22
 -11  -4  23  273.09   46.82
 -11  -4  26  413.64  237.56
 -11  -4  29 2075.09  408.04
 -11  -4  32  917.21   90.25
 -11  -4  35  298.35   87.57
 -11  -4  38  139.27   90.66
 -11  -4  41  162.42  117.52
 -11  -4  44   85.68   94.94
 -11  -4  47  537.72  116.15
 -11  -4  50   89.47   50.82
 -11  -4  53  151.46   50.83
 -11  -3 -29 1736.51  356.49
 -11  -3 -26 2673.99  315.38
 -11  -3 -2312764.09  436.86
 -11  -3 -20 1515.66  314.74
 -11  -3  -2 3341.07  621.50
 -11  -3   1 3333.99  649.58
 -11  -3   4  387.88  346.21
 -11  -3   7 3954.67  692.96
 -11  -3  10 2790.95  490.78
 -11  -3  13 3611.60  684.84
 -11  -3  16  982.02  531.53
 -11  -3  19 2861.75  423.92
 -11  -3  22 1926.08  115.75
 -11  -3  25 5624.21  182.03
 -11  -3  28 1841.32  300.88
 -11  -3  31 6510.59  329.73
 -11  -3  34  823.17  203.85
 -11  -3  37  352.33  157.01
 -11  -3  40  270.94  102.85
 -11  -3  43  301.01  116.40
 -11  -3  46   38.30   79.97
 -11  -3  49  170.75  137.66
 -11  -3  52   73.14   42.04
 -11  -2 -27 4018.57  299.44
 -11  -2 -24  253.02   80.83
 -11  -2  -3 5559.24  816.34
 -11  -2   016919.42 1237.77
 -11  -2   3 4944.71  850.99
 -11  -2   623619.17 1294.31
 -11  -2   9 6836.20  803.94
 -11  -2  12 3384.97  640.76
 -11  -2  15 2304.02  654.98
 -11  -2  18 1707.91  500.43
 -11  -2  21 1363.46  359.60
 -11  -2  24 1282.20   97.43
 -11  -2  27  275.24  112.56
 -11  -2  30 2981.14  502.26
 -11  -2  39  273.68   83.83
 -11  -2  42  570.39   91.62
 -11  -2  45   84.98   72.08
 -11  -2  48  270.66   85.49
 -11  -2  51  340.90   53.28
 -11  -2  54  130.86   75.32
 -11  -1  -1 1424.14  556.56
 -11  -1   222204.24 1233.33
 -11  -1   518909.05 1420.45
 -11  -1   8 6136.63  686.97
 -11  -1  11 4088.37  561.48
 -11  -1  14 2096.69  456.00
 -11  -1  17 1053.09  422.37
 -11  -1  20  159.09  416.69
 -11  -1  23  253.99  261.49
 -11  -1  26  153.92  186.92
 -11  -1  29 1896.72  187.21
 -11  -1  35 1179.55  185.10
 -11  -1  38 1695.35  233.08
 -11  -1  41 5115.75  271.28
 -11  -1  44  326.42  101.70
 -11  -1  47  406.91  143.07
 -11  -1  50  794.20  101.80
 -11  -1  53  450.85   94.71
 -11  -1  56  350.30   69.48
 -10 -18  -7   14.36   44.48
 -10 -18  -4   53.13   51.48
 -10 -18  -1   73.96   59.64
 -10 -18   2   53.11   59.90
 -10 -18   5    4.92   55.63
 -10 -18   8   16.95   62.06
 -10 -18  11   78.12   48.71
 -10 -17 -17  231.93   73.68
 -10 -17 -14  238.76   71.94
 -10 -17 -11    8.36   66.57
 -10 -17  -8   18.11   59.93
 -10 -17  -5   34.83   59.62
 -10 -17  -2   10.23   59.58
 -10 -17   1   81.29   90.97
 -10 -17   4   34.43   68.70
 -10 -17   7   61.26   81.78
 -10 -17  10   28.43   86.79
 -10 -17  13  117.63   63.18
 -10 -17  16  248.14   71.19
 -10 -17  19  164.05   59.34
 -10 -16  -9  146.62   83.96
 -10 -16  -6  523.96  119.57
 -10 -16  -3   60.53   87.52
 -10 -16   0  202.13  104.11
 -10 -16   3  232.74   95.91
 -10 -16   6   29.48   79.98
 -10 -16   9  147.75  107.45
 -10 -16  12   42.80   83.26
 -10 -16  15   74.22   93.73
 -10 -16  18   23.36   75.43
 -10 -16  21   45.56   55.21
 -10 -16  24  314.33   76.99
 -10 -16  27  143.12   66.38
 -10 -15 -10    1.53   70.42
 -10 -15  -7  210.97   95.24
 -10 -15  -4  591.58  119.43
 -10 -15  -1   58.00  112.29
 -10 -15   2  370.02   69.41
 -10 -15   5   63.38  102.34
 -10 -15   8   22.76   86.94
 -10 -15  11   51.85   89.80
 -10 -15  14   20.80   93.51
 -10 -15  17   95.29   97.22
 -10 -15  20   16.96   72.49
 -10 -15  23   28.00   65.87
 -10 -15  26  625.92  102.34
 -10 -15  29  113.68   66.96
 -10 -14 -14   91.46  116.91
 -10 -14 -11  119.47  116.08
 -10 -14  -8  772.34  173.30
 -10 -14  -5    3.32   70.48
 -10 -14  -2  202.27   98.68
 -10 -14   1  101.28  139.48
 -10 -14   4  122.49   68.03
 -10 -14   7  143.33   97.78
 -10 -14  10  105.74  103.97
 -10 -14  13  237.04  117.69
 -10 -14  16  141.46  109.85
 -10 -14  19  121.80  103.56
 -10 -14  22   11.44   71.07
 -10 -14  25   23.56   65.91
 -10 -14  28   74.13   36.40
 -10 -14  31  393.67   77.34
 -10 -14  34  228.90   72.32
 -10 -13 -18  376.23  137.10
 -10 -13 -15 1143.44  149.58
 -10 -13 -12 1375.46  200.76
 -10 -13  -9 2215.32  222.68
 -10 -13  -6  362.28  144.59
 -10 -13  -3   89.90  129.84
 -10 -13   0 1545.92  171.59
 -10 -13   3  310.26  132.57
 -10 -13   6  899.29  123.14
 -10 -13   9 1220.70  207.59
 -10 -13  12  632.08  125.54
 -10 -13  15  595.06  143.20
 -10 -13  18  453.53  120.95
 -10 -13  21  156.42  106.97
 -10 -13  24  190.24   55.34
 -10 -13  27   20.09   63.49
 -10 -13  30  197.52   53.46
 -10 -13  33   51.70   50.03
 -10 -13  36  384.90  115.82
 -10 -12 -22  157.52  114.38
 -10 -12 -19  162.59  125.05
 -10 -12 -16 1656.99  199.54
 -10 -12 -13 1524.25  179.61
 -10 -12 -10 2675.02  237.73
 -10 -12  -7 1655.91  268.02
 -10 -12  -4  404.22  110.71
 -10 -12  -1  478.80  158.68
 -10 -12   2  721.42  242.17
 -10 -12   5 2243.74  255.97
 -10 -12   8 1811.88  130.20
 -10 -12  11 3690.67  310.80
 -10 -12  14   38.02  131.81
 -10 -12  17  844.15  148.87
 -10 -12  20  644.27  102.24
 -10 -12  23  155.19   86.64
 -10 -12  26  210.23  103.91
 -10 -12  29  126.58   95.09
 -10 -12  32  358.94   65.80
 -10 -12  35  347.38   65.39
 -10 -12  38   12.09   51.78
 -10 -12  41  127.68   41.74
 -10 -11 -23   11.92   95.97
 -10 -11 -20  555.87  170.90
 -10 -11 -17  329.00  121.42
 -10 -11 -14  376.01  193.76
 -10 -11 -11 4188.69  316.74
 -10 -11  -8   56.35  193.51
 -10 -11  -5 2233.14  246.68
 -10 -11  -2 1867.96  238.55
 -10 -11   1  756.09  139.27
 -10 -11   4 1445.08  259.75
 -10 -11   7 3733.85  260.22
 -10 -11  10  775.03  117.15
 -10 -11  13 3475.16  292.73
 -10 -11  16   36.32   82.26
 -10 -11  19  862.37  147.07
 -10 -11  22  191.05  128.85
 -10 -11  25  386.00  125.27
 -10 -11  28   60.97   81.59
 -10 -11  31   72.72   80.24
 -10 -11  34  209.83   67.65
 -10 -11  37   16.90  104.72
 -10 -11  40  259.42   76.14
 -10 -11  43  721.17   76.73
 -10 -10 -24  854.63  158.36
 -10 -10 -21  712.86  184.90
 -10 -10 -18 1308.80  228.69
 -10 -10 -15  696.82  157.82
 -10 -10 -12 4796.12  440.54
 -10 -10  -9  843.09  231.34
 -10 -10  -6 1339.54  219.78
 -10 -10  -3  909.54  179.31
 -10 -10   0 1857.15  226.05
 -10 -10   3 1455.52  182.40
 -10 -10   6 2094.91  214.31
 -10 -10   9 3751.24  230.69
 -10 -10  12 8633.55  303.16
 -10 -10  15   14.82  122.37
 -10 -10  18 2473.65  176.21
 -10 -10  21  612.10  140.05
 -10 -10  24  296.99  118.13
 -10 -10  27  882.26  138.85
 -10 -10  30  368.16  119.14
 -10 -10  33  141.05   87.01
 -10 -10  36  129.96   90.72
 -10 -10  39  174.33   50.48
 -10 -10  42   28.70   77.71
 -10 -10  45  206.36   62.38
 -10  -9 -28  532.04  155.73
 -10  -9 -25 1984.97  262.86
 -10  -9 -22 1177.72  136.10
 -10  -9 -19  787.24  195.43
 -10  -9 -16  139.52  187.18
 -10  -9 -13 2441.99  376.03
 -10  -9 -10 1595.56  235.32
 -10  -9  -7  560.52  175.38
 -10  -9  -4 4022.79  318.58
 -10  -9  -1 2627.74  236.35
 -10  -9   2 1205.77  139.92
 -10  -9   5 1267.14  167.36
 -10  -9   8 2117.55  290.02
 -10  -9  11 1154.26  136.26
 -10  -9  14 5914.82  396.65
 -10  -9  17 3257.03  184.40
 -10  -9  20 1928.70  155.87
 -10  -9  23 1499.74  179.59
 -10  -9  26  363.81  164.11
 -10  -9  29  418.01  216.27
 -10  -9  32  343.46   87.88
 -10  -9  35   69.21  161.14
 -10  -9  38  295.60   90.25
 -10  -9  41    7.47   55.43
 -10  -9  44  116.42   62.19
 -10  -9  47   19.10   47.41
 -10  -8 -29 1369.71  153.48
 -10  -8 -26 2075.98  259.30
 -10  -8 -23  867.75  136.50
 -10  -8 -20 3091.36  297.97
 -10  -8 -17  656.28  216.31
 -10  -8 -14 3195.61  306.79
 -10  -8 -11 2325.26  221.12
 -10  -8  -8 5531.90  255.50
 -10  -8  -5 1733.06  270.01
 -10  -8  -2 4686.84  285.25
 -10  -8   1 1260.25  181.20
 -10  -8   4 3031.76  246.50
 -10  -8   7 2333.65  228.43
 -10  -8  10 7439.61  314.63
 -10  -8  13  506.98  112.26
 -10  -8  16 6453.98  367.56
 -10  -8  19 2009.76  179.81
 -10  -8  22 1735.96  165.74
 -10  -8  25  747.87  205.14
 -10  -8  28  674.42   68.12
 -10  -8  31  455.78  210.71
 -10  -8  34   34.12   80.47
 -10  -8  37  233.24  327.73
 -10  -8  40  320.29   68.85
 -10  -8  43  143.26   72.03
 -10  -8  46  184.15   57.10
 -10  -8  49  371.63   67.38
 -10  -7 -30  308.84  145.03
 -10  -7 -27 2500.74  238.36
 -10  -7 -24 1863.21  199.50
 -10  -7 -21 5330.82  407.12
 -10  -7 -18 1651.04  406.45
 -10  -7 -15  321.80  151.36
 -10  -7 -12 2921.34  233.84
 -10  -7  -9  779.70  254.14
 -10  -7  -6 6104.16  329.96
 -10  -7  -3 6076.97  296.28
 -10  -7   0  557.70  174.92
 -10  -7   3 1318.15  181.11
 -10  -7   6  289.77  113.29
 -10  -7   9   34.65   67.87
 -10  -7  12  392.24  130.34
 -10  -7  15  741.47  147.43
 -10  -7  18 4519.79  424.79
 -10  -7  21 7892.20  496.35
 -10  -7  24  474.86   80.70
 -10  -7  27 4582.72  256.07
 -10  -7  30 2689.71  185.06
 -10  -7  33  215.88  233.17
 -10  -7  36  608.63   81.57
 -10  -7  39  317.56   81.60
 -10  -7  42  145.08   87.76
 -10  -7  45   70.20   71.43
 -10  -7  48  144.12  114.11
 -10  -7  51   95.63   32.88
 -10  -6 -31 3093.86  282.05
 -10  -6 -28  537.06  116.96
 -10  -6 -25 4166.06  343.50
 -10  -6 -22   74.00  189.92
 -10  -6 -19 2301.38  237.40
 -10  -6 -16 1860.79  360.98
 -10  -6 -13  958.84  108.09
 -10  -6  -1 8913.16 1034.69
 -10  -6   2 3441.07  710.60
 -10  -6   5 2182.51  520.05
 -10  -6   8  405.81  219.96
 -10  -6  11 1695.85  218.27
 -10  -6  14 3316.23  249.35
 -10  -6  1710560.25  211.26
 -10  -6  20 8533.97  413.07
 -10  -6  23  430.28  462.84
 -10  -6  26 3732.97  345.22
 -10  -6  29 1413.44  124.50
 -10  -6  32 1307.52  137.46
 -10  -6  35 2880.80  242.18
 -10  -6  38  245.61   67.40
 -10  -6  41   65.28   95.23
 -10  -6  44   64.51   87.40
 -10  -6  47   62.48   80.00
 -10  -6  50   58.52   38.66
 -10  -5 -32  499.73  190.16
 -10  -5 -29 3193.12  176.58
 -10  -5 -26 1147.69  217.25
 -10  -5 -23 3307.43  235.35
 -10  -5 -20 2157.24  214.60
 -10  -5 -17 1109.81  171.17
 -10  -5   1 2056.78  662.27
 -10  -5   4 5356.70  807.00
 -10  -5   7  202.08  361.66
 -10  -5  10  315.56  173.12
 -10  -5  13  507.88  469.79
 -10  -5  16 6409.79  431.21
 -10  -5  19  560.54  208.95
 -10  -5  22 4127.47  674.75
 -10  -5  25 2905.52  334.87
 -10  -5  28 1008.23  357.15
 -10  -5  31  307.93   77.09
 -10  -5  34  547.20  264.66
 -10  -5  37 1305.77  136.91
 -10  -5  40  653.76  106.64
 -10  -5  43  811.60  148.83
 -10  -5  46  123.02   97.96
 -10  -5  49  192.38   74.45
 -10  -5  52   78.99   39.99
 -10  -4 -30 1012.60  297.16
 -10  -4 -27 4794.66  303.88
 -10  -4 -24 2403.97  234.37
 -10  -4 -21  161.69  170.38
 -10  -4   0 5583.71  855.75
 -10  -4   3 4654.39  735.49
 -10  -4   6 1387.23  691.03
 -10  -4   9 4531.94  767.59
 -10  -4  12 2119.31  753.20
 -10  -4  15 1085.12  391.98
 -10  -4  18  124.17  249.55
 -10  -4  21 2787.92  228.84
 -10  -4  24 4320.12  203.87
 -10  -4  27 2095.90  533.02
 -10  -4  30 4600.35  355.43
 -10  -4  33 3862.82  180.40
 -10  -4  36 1015.16  117.03
 -10  -4  39 4066.37  271.04
 -10  -4  42 3019.18  261.74
 -10  -4  45  535.78  165.68
 -10  -4  48  318.28  104.20
 -10  -4  51  468.93   67.42
 -10  -4  54  102.06   51.69
 -10  -3 -31 2665.46  268.34
 -10  -3 -28 1341.92  167.12
 -10  -3 -25 1646.88  150.31
 -10  -3  -1  873.16  519.36
 -10  -3   214358.77 1230.11
 -10  -3   5 7632.55  663.95
 -10  -3   8 1704.10  491.55
 -10  -3  11 8407.89  826.85
 -10  -3  14 1391.19  321.27
 -10  -3  17  820.45  783.30
 -10  -3  20 1773.08  390.33
 -10  -3  23  654.22  187.72
 -10  -3  26 1160.35  299.22
 -10  -3  29 4281.66  560.79
 -10  -3  32 5300.55  274.85
 -10  -3  41  741.87  110.15
 -10  -3  44   97.45  140.95
 -10  -3  47  104.11   58.15
 -10  -3  50   39.09   47.08
 -10  -3  53   87.57   53.50
 -10  -2   1 7890.33  979.07
 -10  -2   426703.42 1441.53
 -10  -2   7 5671.20  843.63
 -10  -2  10 1085.27  436.41
 -10  -2  13 2652.44  574.97
 -10  -2  16 9487.94  760.93
 -10  -2  19 1659.54  468.70
 -10  -2  22 3080.31  728.70
 -10  -2  25 1175.22  337.63
 -10  -2  28 2681.20  515.42
 -10  -2  31 2316.59  560.99
 -10  -2  34 3046.35  257.72
 -10  -2  37  377.88  133.65
 -10  -2  40 1261.97  141.99
 -10  -2  43  122.90  130.66
 -10  -2  46  482.13  123.72
 -10  -2  49  808.53  162.00
 -10  -2  52  438.00  125.70
 -10  -2  55   78.51   76.38
 -10  -1   0 7806.61  962.59
 -10  -1   316831.20 1136.53
 -10  -1   6 3242.27 1242.98
 -10  -1   9 2452.82  549.76
 -10  -1  12 1817.41  429.92
 -10  -1  15 6197.78  632.08
 -10  -1  18 3543.20 1053.45
 -10  -1  21 3445.02  508.17
 -10  -1  24  579.07  257.02
 -10  -1  27 2561.28  623.68
 -10  -1  30  440.84  514.08
 -10  -1  33 2297.08  669.21
 -10  -1  36 3286.38  191.72
 -10  -1  39  505.06   96.66
 -10  -1  42 3419.40  202.80
 -10  -1  45 1803.63  237.28
 -10  -1  48  217.78  106.12
 -10  -1  51  140.88   59.30
 -10  -1  54  139.32   73.31
 -10  -1  57  230.22   68.56
  -9 -19   1    9.33   51.73
  -9 -19   4   27.10   45.58
  -9 -19   7   10.94   45.08
  -9 -18 -12  535.08   78.60
  -9 -18  -9  152.10   76.48
  -9 -18  -6    4.67   55.63
  -9 -18  -3   69.45   80.25
  -9 -18   0    1.51   59.70
  -9 -18   3   35.25   66.85
  -9 -18   6  132.53   85.01
  -9 -18   9   78.83   73.60
  -9 -18  12  137.97   59.68
  -9 -18  15  212.79   53.72
  -9 -18  18  141.85   56.02
  -9 -17 -19  113.65   70.03
  -9 -17 -16   72.98   79.96
  -9 -17 -13  429.39   98.19
  -9 -17 -10  257.81   76.29
  -9 -17  -7  289.19   83.69
  -9 -17  -4    1.95   80.38
  -9 -17  -1   59.41   69.40
  -9 -17   2   64.22   94.77
  -9 -17   5   30.72   76.14
  -9 -17   8   59.53   78.79
  -9 -17  11   50.84   78.34
  -9 -17  14   57.83   96.54
  -9 -17  17    0.37   69.03
  -9 -17  20   25.44   53.81
  -9 -17  23   45.02   60.66
  -9 -17  26  138.04   72.40
  -9 -16  -5   37.70  110.10
  -9 -16  -2    8.20   79.72
  -9 -16   1   74.85   95.00
  -9 -16   4  133.67  114.13
  -9 -16   7   36.32  104.37
  -9 -16  10    1.60   84.53
  -9 -16  13  168.53  114.48
  -9 -16  16   99.12  100.58
  -9 -16  19  101.99   82.00
  -9 -16  22  263.10   96.13
  -9 -16  25   58.73   56.22
  -9 -16  28  124.18   69.92
  -9 -16  31  138.01   61.34
  -9 -15 -12  683.93  136.33
  -9 -15  -9  266.52  142.80
  -9 -15  -6   48.93  117.56
  -9 -15  -3  182.81  116.26
  -9 -15   0  532.98   78.07
  -9 -15   3   58.72   92.52
  -9 -15   6  134.12   84.77
  -9 -15   9  178.18  118.15
  -9 -15  12  284.90  108.82
  -9 -15  15  137.09  109.40
  -9 -15  18  339.64  146.53
  -9 -15  21  244.00   83.60
  -9 -15  24   87.71   74.57
  -9 -15  27   43.17   61.53
  -9 -15  30  211.21   99.97
  -9 -15  33   17.21   63.60
  -9 -14 -16  748.92  199.46
  -9 -14 -13  250.34  142.66
  -9 -14 -10  155.13  119.75
  -9 -14  -7  561.01  151.16
  -9 -14  -4  996.67  176.57
  -9 -14  -1  246.61  129.26
  -9 -14   2   65.59   76.95
  -9 -14   5  762.72  114.67
  -9 -14   8  830.54  144.84
  -9 -14  11  412.16  140.83
  -9 -14  14  112.47  116.79
  -9 -14  17  851.15  207.54
  -9 -14  20  501.78  151.57
  -9 -14  23   66.00  135.58
  -9 -14  26   90.95   56.91
  -9 -14  29    0.70   42.09
  -9 -14  32  215.73   45.48
  -9 -14  35  237.40   57.38
  -9 -13 -20  356.71  117.38
  -9 -13 -17  746.26  156.10
  -9 -13 -14 1279.85  184.88
  -9 -13 -11  617.92  153.75
  -9 -13  -8 2011.80  205.90
  -9 -13  -5 4322.58  298.70
  -9 -13  -2  724.72  229.41
  -9 -13   1 1075.46  178.45
  -9 -13   4  488.11  142.87
  -9 -13   7 1161.66  198.10
  -9 -13  10 2125.26  232.16
  -9 -13  13 1471.61  209.42
  -9 -13  16  868.99  153.57
  -9 -13  19   78.87   93.65
  -9 -13  22    1.90   60.33
  -9 -13  25  692.37   76.56
  -9 -13  28  230.95   80.01
  -9 -13  31   40.81   46.73
  -9 -13  34  506.11   76.89
  -9 -13  37  699.27   84.03
  -9 -13  40  389.29   61.91
  -9 -12 -21  186.43  139.17
  -9 -12 -18   10.62   93.14
  -9 -12 -15 2343.74  220.48
  -9 -12 -12  670.90  200.42
  -9 -12  -9 3653.33  257.23
  -9 -12  -6 1283.92  154.59
  -9 -12  -3  630.26  227.51
  -9 -12   0  688.89  166.93
  -9 -12   3  253.89  208.23
  -9 -12   6 3109.43  279.73
  -9 -12   9  923.47  273.10
  -9 -12  12 2108.64  302.44
  -9 -12  15  242.17  134.73
  -9 -12  18 1105.34  179.31
  -9 -12  21  549.98  146.93
  -9 -12  24 1147.77  220.78
  -9 -12  27  122.79  103.34
  -9 -12  30   26.24  141.43
  -9 -12  33  311.46   84.40
  -9 -12  36  337.51   74.29
  -9 -12  39  120.83   78.25
  -9 -12  42  205.44   62.13
  -9 -11 -25 1299.13  147.03
  -9 -11 -22 1259.24  180.12
  -9 -11 -19  720.89  147.90
  -9 -11 -16  965.98  190.65
  -9 -11 -13 7543.39  391.32
  -9 -11 -10  281.66  118.94
  -9 -11  -7 2826.20  264.90
  -9 -11  -4 2724.41  245.78
  -9 -11  -1 2842.14  222.90
  -9 -11   2  998.09  197.97
  -9 -11   5 2827.62  239.55
  -9 -11   8 2137.15  248.54
  -9 -11  11 5323.67  429.11
  -9 -11  14 2038.44  322.43
  -9 -11  17  875.03  204.33
  -9 -11  20 2895.69  352.77
  -9 -11  23  143.48   95.32
  -9 -11  26 1965.87  217.97
  -9 -11  29  312.13   81.52
  -9 -11  32  415.67  161.45
  -9 -11  35  321.07   65.43
  -9 -11  38  154.59   66.63
  -9 -11  41  247.77   87.10
  -9 -11  44  427.96   74.47
  -9 -10 -26 1006.99  184.69
  -9 -10 -23 1578.29  224.64
  -9 -10 -20  103.64  190.82
  -9 -10 -17 1573.05  243.96
  -9 -10 -14 6951.50  443.66
  -9 -10 -11   44.48  132.88
  -9 -10  -8 4367.36  293.44
  -9 -10  -5 1420.94  202.98
  -9 -10  -2 1485.43  143.84
  -9 -10   1 1350.42  203.32
  -9 -10   4 4126.77  306.94
  -9 -10   7  487.54  171.00
  -9 -10  10 2536.79  223.83
  -9 -10  13 9836.09  419.61
  -9 -10  16 1791.61  275.62
  -9 -10  19  974.18  144.84
  -9 -10  22  114.27  167.96
  -9 -10  25 3080.25  212.79
  -9 -10  28  814.80  104.29
  -9 -10  31  665.34  199.80
  -9 -10  34  324.53   96.64
  -9 -10  37  564.43   96.12
  -9 -10  40    0.64   54.58
  -9 -10  43  338.81   82.53
  -9 -10  46  496.37   81.88
  -9  -9 -27  169.67  133.36
  -9  -9 -24 3347.92  286.40
  -9  -9 -21  736.61  152.92
  -9  -9 -18  518.12  349.68
  -9  -9 -15 7115.40  324.97
  -9  -9 -12 2186.48  221.36
  -9  -9  -9  166.54  222.02
  -9  -9  -6 1432.79  292.31
  -9  -9  -3  576.91  118.13
  -9  -9   0   18.77   94.89
  -9  -9   3  945.37  121.05
  -9  -9   6 5102.24  264.03
  -9  -9   9 3296.37  245.09
  -9  -9  12  746.95  143.69
  -9  -9  15 1460.77  386.68
  -9  -9  18 5972.74  394.16
  -9  -9  21  245.88  113.88
  -9  -9  24 2306.40  322.63
  -9  -9  27  543.91  178.54
  -9  -9  30 1474.90  175.42
  -9  -9  33 1131.87  139.47
  -9  -9  36  788.30  243.08
  -9  -9  39  479.42   84.91
  -9  -9  42  461.22   67.04
  -9  -9  45  318.05   74.44
  -9  -9  48  137.91   49.75
  -9  -8 -28  385.45  137.82
  -9  -8 -25 7283.68  353.40
  -9  -8 -22   83.20  134.19
  -9  -8 -19  230.04  128.68
  -9  -8 -16 7846.27  411.56
  -9  -8 -10  668.86  155.72
  -9  -8  -7 4062.06  323.16
  -9  -8  -4 1841.43  194.65
  -9  -8  -1 2999.44  508.48
  -9  -8   2 1232.65  533.62
  -9  -8   5 1422.42  388.65
  -9  -8   8 1036.63  112.97
  -9  -8  11 2427.96  127.67
  -9  -8  14 3750.69  302.36
  -9  -8  17 7737.24  592.00
  -9  -8  20 2227.11  337.22
  -9  -8  23 2445.20  391.44
  -9  -8  26  258.53  104.01
  -9  -8  29  501.67  264.26
  -9  -8  32 1917.48  158.92
  -9  -8  35 1490.16  177.46
  -9  -8  38   99.24   71.61
  -9  -8  41  596.08   91.88
  -9  -8  44  565.46  111.61
  -9  -8  47   17.95  104.97
  -9  -8  50  259.19   63.01
  -9  -7 -29  497.80  126.15
  -9  -7 -26 2817.26  277.78
  -9  -7 -23 4689.04  291.30
  -9  -7 -20 2723.13  288.18
  -9  -7 -17  349.51  265.43
  -9  -7 -14  700.63  123.63
  -9  -7   1 3769.94  649.23
  -9  -7   4  355.09  338.78
  -9  -7   7 1357.90  325.40
  -9  -7  10 3767.51  591.35
  -9  -7  13 5427.76  319.55
  -9  -7  16 5907.81  269.39
  -9  -7  19 1318.00  112.97
  -9  -7  22 2575.54  536.09
  -9  -7  25  724.39  241.33
  -9  -7  28  637.27  298.59
  -9  -7  31 2175.81  208.00
  -9  -7  34  420.46  205.37
  -9  -7  37 2619.35  162.64
  -9  -7  40   92.67   80.42
  -9  -7  43 1444.30  176.65
  -9  -7  46  473.14  130.18
  -9  -7  49   31.04   62.79
  -9  -7  52  174.63   48.48
  -9  -6 -30 1334.88  144.69
  -9  -6 -27 4935.20  302.98
  -9  -6 -24  283.48  132.77
  -9  -6 -21  849.94  175.09
  -9  -6 -18 6437.85  414.42
  -9  -6   0 2716.60  596.39
  -9  -6   3 2279.49  691.86
  -9  -6   6 3889.80  813.58
  -9  -6   9 3010.33  759.17
  -9  -6  12 6332.47  781.42
  -9  -6  15  125.83  523.65
  -9  -6  18 2739.85  160.26
  -9  -6  21 7004.03  435.39
  -9  -6  24  369.39  134.57
  -9  -6  27 2385.53  217.48
  -9  -6  30 3839.38  265.85
  -9  -6  33 1881.81  341.80
  -9  -6  36 2874.48  179.94
  -9  -6  39  125.32   69.60
  -9  -6  42  958.56  178.10
  -9  -6  45 1002.72  123.14
  -9  -6  48  395.64   65.20
  -9  -6  51  226.54   78.02
  -9  -5 -31 1360.63  177.33
  -9  -5 -28  885.26  168.22
  -9  -5 -25 1398.42  149.70
  -9  -5 -22  794.93  112.30
  -9  -5   212592.62 1158.70
  -9  -5   5 4401.33  896.99
  -9  -5   8 2561.64  416.38
  -9  -5  11  689.96  566.83
  -9  -5  14 1528.92  527.01
  -9  -5  17 5902.58  572.56
  -9  -5  20 3399.68  519.20
  -9  -5  23  567.16   92.50
  -9  -5  26 1070.44  185.52
  -9  -5  29 1268.82 1102.76
  -9  -5  32 1104.15  229.88
  -9  -5  35 4707.26  201.40
  -9  -5  38  209.25  118.06
  -9  -5  41 2081.95  247.46
  -9  -5  44  755.30  144.39
  -9  -5  47  130.45   80.58
  -9  -5  50  289.11   70.31
  -9  -5  53  403.73   48.78
  -9  -4 -32 1821.80  349.31
  -9  -4 -29 1205.50  162.52
  -9  -4 -26 1277.21  192.92
  -9  -4   112503.68  964.45
  -9  -4   4 7485.03 1122.91
  -9  -4   7 8737.72  857.05
  -9  -4  1015385.61  899.34
  -9  -4  13  997.64  415.72
  -9  -4  16 3116.78  559.84
  -9  -4  19 4314.48  629.27
  -9  -4  22 4553.47  771.60
  -9  -4  25 7389.40  234.37
  -9  -4  28  673.96  106.36
  -9  -4  31 4410.73  309.82
  -9  -4  34 1001.85  182.21
  -9  -4  37 3079.92  262.66
  -9  -4  40 8144.76  247.04
  -9  -4  43 1645.75  118.51
  -9  -4  46  214.17  124.36
  -9  -4  49  884.81  150.04
  -9  -4  52   53.35   76.83
  -9  -4  55  327.13   59.74
  -9  -3 -30  989.80  212.25
  -9  -3 -27 1383.16  193.45
  -9  -3   3 7096.89  796.66
  -9  -3   6 6894.69 1142.88
  -9  -3   933291.24 1355.08
  -9  -3  12 4160.46  794.61
  -9  -3  15 1517.65  546.54
  -9  -3  1813558.89  772.99
  -9  -3  21  855.21  451.78
  -9  -3  24  488.01  193.50
  -9  -3  27 1795.56  520.25
  -9  -3  30 2731.17  234.93
  -9  -3  3315808.67  521.37
  -9  -3  36  484.19   98.04
  -9  -3  39 9163.08  384.62
  -9  -3  42 3238.73  257.97
  -9  -3  45   77.82   91.20
  -9  -3  48  431.15   69.85
  -9  -3  51 1187.41  120.85
  -9  -3  54  100.38   91.80
  -9  -2   216415.66 1335.73
  -9  -2   5 4318.83  992.86
  -9  -2   8 7035.19  815.00
  -9  -2  11 9121.50  738.15
  -9  -2  14 1010.48  601.47
  -9  -2  1716724.86 1335.42
  -9  -2  20 7256.62  615.68
  -9  -2  23  559.75  402.88
  -9  -2  26  385.87  360.19
  -9  -2  29 4891.24  648.10
  -9  -2  32 6606.74  861.33
  -9  -2  3513938.03  523.38
  -9  -2  38 2516.14  259.49
  -9  -2  41  243.23  155.45
  -9  -2  44 3047.60  257.74
  -9  -2  47 1850.87  152.91
  -9  -2  50  820.39  108.00
  -9  -2  53  634.59   50.12
  -9  -2  56  311.46   70.85
  -9  -1   1 6507.03 1178.13
  -9  -1   4 6033.21  829.41
  -9  -1   7 9471.41 1052.99
  -9  -1  10 2141.57  972.28
  -9  -1  13 1756.29  467.30
  -9  -1  1618521.33 1151.58
  -9  -1  19 7160.73  808.02
  -9  -1  22  115.63  340.73
  -9  -1  25  200.16  346.54
  -9  -1  28 6362.26  709.54
  -9  -1  31 1275.91  312.00
  -9  -1  34  969.57  171.01
  -9  -1  37   32.25  141.24
  -9  -1  40 4129.99  299.68
  -9  -1  43  928.16  206.41
  -9  -1  46  286.99  114.50
  -9  -1  49  644.10  109.91
  -9  -1  52  859.06  123.21
  -9  -1  55  233.29   52.70
  -9  -1  58   80.57   75.38
  -8 -19 -10   87.22   51.92
  -8 -19  -7  162.79   77.27
  -8 -19  -4   32.99   77.40
  -8 -19  -1  244.03   73.72
  -8 -19   2  141.67   69.89
  -8 -19   5  103.43   74.47
  -8 -19   8   61.32   59.20
  -8 -19  11   48.47   54.02
  -8 -19  14  216.77   79.25
  -8 -19  17  180.89   72.98
  -8 -18 -17  388.00   61.83
  -8 -18 -14  540.56   96.62
  -8 -18 -11  671.61  130.21
  -8 -18  -8   17.22   66.00
  -8 -18  -5   11.00   65.25
  -8 -18  -2    3.98   80.11
  -8 -18   1   55.66   79.05
  -8 -18   4   22.03   66.03
  -8 -18   7   16.41   77.28
  -8 -18  10  105.68   90.61
  -8 -18  13   23.62   75.53
  -8 -18  16   10.70   70.66
  -8 -18  19  189.73   64.40
  -8 -18  22   79.90   69.18
  -8 -18  25   21.04   46.94
  -8 -17  -9   11.95   87.00
  -8 -17  -6  316.25   90.36
  -8 -17  -3  104.99  103.44
  -8 -17   0  211.43   98.07
  -8 -17   3  217.06   88.51
  -8 -17   6  140.16   85.69
  -8 -17   9   35.16   81.09
  -8 -17  12   58.01   93.77
  -8 -17  15   42.68   96.26
  -8 -17  18   74.16   77.12
  -8 -17  21   17.83   63.13
  -8 -17  24   17.25   56.26
  -8 -17  27  196.74   81.68
  -8 -17  30  118.30   64.07
  -8 -16  -4  359.70  108.88
  -8 -16  -1  126.41   64.08
  -8 -16   2   11.75  109.09
  -8 -16   5  583.43  119.00
  -8 -16   8   94.63  105.58
  -8 -16  11   28.31   85.07
  -8 -16  14  120.88   96.16
  -8 -16  17  170.53  112.24
  -8 -16  20  111.26   76.67
  -8 -16  23   75.75   71.50
  -8 -16  26  153.08   78.88
  -8 -16  29  177.01  107.72
  -8 -16  32  440.61   95.79
  -8 -15 -11  556.48  120.61
  -8 -15  -8 1661.30  159.20
  -8 -15  -5  634.35  133.07
  -8 -15  -2  415.28  128.02
  -8 -15   1  584.77  168.48
  -8 -15   4  189.94  112.39
  -8 -15   7  196.38  131.34
  -8 -15  10  521.57  150.42
  -8 -15  13  525.98  132.30
  -8 -15  16  438.55  157.44
  -8 -15  19  189.44  133.25
  -8 -15  22  724.56  124.59
  -8 -15  25   51.43   48.34
  -8 -15  28  106.17   55.70
  -8 -15  31  179.20   49.54
  -8 -15  34  267.52   48.32
  -8 -14 -18  596.68  160.55
  -8 -14 -15  200.86  126.98
  -8 -14 -12  439.50  134.72
  -8 -14  -9  340.90  157.44
  -8 -14  -6 1359.26  164.75
  -8 -14  -3  217.16   89.87
  -8 -14   0  723.68  178.26
  -8 -14   3  189.34  155.59
  -8 -14   6  272.37  197.57
  -8 -14   9 1178.75  218.78
  -8 -14  12  182.63  146.85
  -8 -14  15  234.10  110.03
  -8 -14  18   93.06  101.42
  -8 -14  21  126.50   69.54
  -8 -14  24  594.07   80.94
  -8 -14  27  118.20   59.28
  -8 -14  30  141.06   59.72
  -8 -14  33    0.68   60.89
  -8 -14  36   72.32   42.80
  -8 -14  39   46.85   43.71
  -8 -13 -19  824.51  224.13
  -8 -13 -16  385.73  253.89
  -8 -13 -13 1194.05  192.29
  -8 -13 -10 2866.29  259.56
  -8 -13  -7  748.51  198.91
  -8 -13  -4 1720.91  244.40
  -8 -13  -1 2483.86  289.57
  -8 -13   2 1163.24  289.54
  -8 -13   5 1193.60  352.72
  -8 -13   8 2166.55  321.85
  -8 -13  11 1059.23  283.22
  -8 -13  14 1637.39  242.48
  -8 -13  17  105.40  150.22
  -8 -13  20 1017.51  124.80
  -8 -13  23  471.67   86.65
  -8 -13  26  706.62  110.52
  -8 -13  29  561.41   87.46
  -8 -13  32  249.33   74.87
  -8 -13  35  339.92   73.02
  -8 -13  38  769.75  101.68
  -8 -13  41  136.10   56.91
  -8 -12 -23  127.90  129.31
  -8 -12 -20  997.06  204.71
  -8 -12 -17 1286.80  227.13
  -8 -12 -14 2018.19  228.69
  -8 -12 -11 1805.21  217.38
  -8 -12  -8 4310.78  349.68
  -8 -12  -5 1123.59  211.16
  -8 -12  -2 3283.32  284.21
  -8 -12   1 4216.78  293.59
  -8 -12   4  264.86  153.80
  -8 -12   7 6718.97  367.79
  -8 -12  10 7110.14  437.80
  -8 -12  13  466.98  168.39
  -8 -12  16 3951.07  278.17
  -8 -12  19  527.86  135.19
  -8 -12  22 2034.03  227.49
  -8 -12  25  212.90  218.00
  -8 -12  28 1006.03  118.09
  -8 -12  31  838.76  135.15
  -8 -12  34  247.68   79.85
  -8 -12  37  253.92   62.48
  -8 -12  40   63.25   71.86
  -8 -12  46  217.50   47.38
  -8 -11 -24 1737.12  186.84
  -8 -11 -21 2211.90  234.54
  -8 -11 -18 1438.93  257.86
  -8 -11 -15 2458.80  285.89
  -8 -11 -12 5572.04  308.07
  -8 -11  -9 6551.28  394.50
  -8 -11  -6 1690.46  173.34
  -8 -11  -3  439.97  109.00
  -8 -11   0  570.51  183.81
  -8 -11   3 5967.30  266.40
  -8 -11   6  752.87  154.44
  -8 -11  12 4508.55  339.08
  -8 -11  15 2403.61  253.90
  -8 -11  18 4375.89  296.79
  -8 -11  21 3846.05  392.80
  -8 -11  24  160.08   70.21
  -8 -11  27   84.64  160.32
  -8 -11  30   27.82  133.31
  -8 -11  33  950.30  118.88
  -8 -11  36  387.18   72.07
  -8 -11  39   50.32   79.97
  -8 -11  42   44.99   69.02
  -8 -11  45  754.52   90.05
  -8 -11  48  225.91   48.19
  -8 -10 -25  882.60  174.27
  -8 -10 -22 1850.21  228.10
  -8 -10 -19 1647.05  249.14
  -8 -10 -16 2804.68  387.15
  -8 -10 -13 1119.27  165.65
  -8 -10 -10 6206.62  853.21
  -8 -10  -7 1589.55  252.99
  -8 -10  -4 1431.59  258.24
  -8 -10  -1 1394.38  149.65
  -8 -10   2 3197.75  297.38
  -8 -10   5 1667.07  232.96
  -8 -10   8 2735.67  326.07
  -8 -10  11  394.39  225.84
  -8 -10  14 3642.84  224.65
  -8 -10  17 1362.75  218.60
  -8 -10  20 3703.77  269.28
  -8 -10  23  485.11  114.63
  -8 -10  26 2084.99  213.96
  -8 -10  29  295.07  167.80
  -8 -10  32 1539.55  171.98
  -8 -10  35  355.56  220.55
  -8 -10  38   27.45   61.67
  -8 -10  41   18.96   47.72
  -8 -10  44   61.80   54.20
  -8 -10  47  351.11   76.19
  -8  -9 -26 1293.68  164.29
  -8  -9 -23 6796.39  349.35
  -8  -9 -20 4740.55  470.48
  -8  -9 -17 5811.34  427.76
  -8  -9 -14 3013.88  277.28
  -8  -9 -11 1332.49  206.62
  -8  -9  -8  478.30  260.92
  -8  -9  -5 1061.81  172.71
  -8  -9   1  147.66  426.09
  -8  -9   4  760.36  467.94
  -8  -9   7 6709.19  332.84
  -8  -9  10 1753.42  192.13
  -8  -9  13 2863.76  617.70
  -8  -9  16 5524.68  298.70
  -8  -9  19  131.19  145.79
  -8  -9  22 1220.03  109.22
  -8  -9  25 3286.10  391.64
  -8  -9  28  373.44  142.25
  -8  -9  31  536.65  254.70
  -8  -9  34  324.47   83.20
  -8  -9  37  942.10  214.50
  -8  -9  40  931.36  149.58
  -8  -9  43   90.29   63.07
  -8  -9  46  258.21   66.15
  -8  -9  49   88.79   60.53
  -8  -8 -27 9170.95  388.95
  -8  -8 -24 2478.94  217.57
  -8  -8 -21 1177.34  394.51
  -8  -8 -18 3990.19  241.16
  -8  -8 -15 2655.06  376.07
  -8  -8 -12 1543.16  254.69
  -8  -8  -9 1143.54  458.33
  -8  -8  -6 1667.82  827.74
  -8  -8   3 1799.90  444.61
  -8  -8   6  242.73  513.88
  -8  -8   9  362.77  257.12
  -8  -8  12 1045.50  579.84
  -8  -8  15 7881.21  360.67
  -8  -8  18 1220.46  338.74
  -8  -8  21 3519.76  211.65
  -8  -8  24  614.52  469.50
  -8  -8  27 1349.62  421.94
  -8  -8  30  448.54  137.35
  -8  -8  33  129.70  285.98
  -8  -8  36  160.95   80.40
  -8  -8  39  111.39   94.76
  -8  -8  42  240.49   72.38
  -8  -8  45  175.30   66.05
  -8  -8  48  144.08   71.08
  -8  -8  51   81.76   41.92
  -8  -7 -28 1677.11  261.90
  -8  -7 -25  924.50  144.92
  -8  -7 -22 1968.69  212.53
  -8  -7 -19 8495.04  802.25
  -8  -7 -16 3066.74  893.51
  -8  -7 -13  473.08  681.03
  -8  -7 -10 1235.53  675.20
  -8  -7  -7  485.71  901.78
  -8  -7  -411325.28 1336.41
  -8  -7   2 3827.74  594.72
  -8  -7   5 3674.31  602.85
  -8  -7   8 3201.01  549.34
  -8  -7  11 1000.34  331.71
  -8  -7  14  930.11  494.15
  -8  -7  17  374.29  366.91
  -8  -7  20  406.72  298.79
  -8  -7  23  509.46  377.22
  -8  -7  26 1684.96  127.41
  -8  -7  29  312.59  189.91
  -8  -7  32 2549.01  275.29
  -8  -7  35 1612.17  133.24
  -8  -7  38    8.96   69.75
  -8  -7  41  624.50  112.36
  -8  -7  44  600.65   95.71
  -8  -7  47   22.92   64.04
  -8  -7  50  146.78   42.79
  -8  -7  53  191.77   45.41
  -8  -6 -29 1694.62  222.36
  -8  -6 -26  442.56  190.77
  -8  -6 -23  625.15  111.98
  -8  -6 -2012311.96 1385.09
  -8  -6 -17 5788.90 1076.85
  -8  -6 -1410417.10 1349.47
  -8  -6 -11 6803.44 1189.42
  -8  -6  -8 2924.97 1189.43
  -8  -6  -5 2334.08  769.36
  -8  -6   4 7640.78 1250.18
  -8  -6   7  981.72  415.40
  -8  -6  10 4548.61  647.07
  -8  -6  13  597.90  220.84
  -8  -6  16 4608.10  886.41
  -8  -6  19 7194.92  845.64
  -8  -6  22 6475.89  237.28
  -8  -6  25 2686.32  566.79
  -8  -6  28 1898.12  304.84
  -8  -6  31  451.86  165.13
  -8  -6  34 2678.37  166.41
  -8  -6  37  218.68   80.73
  -8  -6  40  734.49  105.45
  -8  -6  43  628.72  127.99
  -8  -6  46  170.81  145.71
  -8  -6  49  149.79   55.56
  -8  -6  52  213.26   44.86
  -8  -5 -30 1615.66  390.69
  -8  -5 -27 3020.49  279.65
  -8  -5 -21 5746.47  991.74
  -8  -5 -18 1420.24  765.89
  -8  -5 -15 7243.95  864.76
  -8  -5 -12 8538.39 1327.53
  -8  -5  -9  318.50  700.21
  -8  -5  -6 1403.13  698.30
  -8  -5   3  331.14  438.83
  -8  -5   6 2570.12  862.07
  -8  -5   9 7020.33  969.56
  -8  -5  12 9579.31 1523.18
  -8  -5  15 4993.59  878.85
  -8  -5  18 4203.49  696.50
  -8  -5  21 7986.96  787.41
  -8  -5  24 6667.21  591.87
  -8  -5  27  901.14  233.37
  -8  -5  30 3361.97  227.16
  -8  -5  33 7863.94  357.78
  -8  -5  36 4676.04  318.13
  -8  -5  39  414.80  114.49
  -8  -5  42 1345.95  128.80
  -8  -5  45 2731.92  153.91
  -8  -5  48 1350.25  217.03
  -8  -5  51  257.15   68.29
  -8  -5  54   27.99   39.25
  -8  -4 -31 2773.71  199.68
  -8  -4 -28 6792.56  298.94
  -8  -4 -19 1542.02  766.74
  -8  -4 -16  234.23  381.43
  -8  -4 -1326143.57 1812.11
  -8  -4 -10 2843.03 1054.85
  -8  -4  -7 1166.71  704.89
  -8  -4   513355.28 1090.55
  -8  -4   8 3975.45  782.16
  -8  -4  11 3627.49  825.51
  -8  -4  1414773.84 1055.62
  -8  -4  17 7233.79  736.55
  -8  -4  20 6605.09  835.50
  -8  -4  23  328.54  301.86
  -8  -4  26 1988.50  379.60
  -8  -4  29 2615.71  303.80
  -8  -4  32 4508.41  290.54
  -8  -4  3522847.66  715.35
  -8  -4  38 2301.36  169.15
  -8  -4  41  791.88  121.99
  -8  -4  44  556.68  186.82
  -8  -4  47  125.94   66.50
  -8  -4  50  305.51   97.34
  -8  -4  53  356.39   75.89
  -8  -4  56  400.15   61.87
  -8  -3 -1711461.78 1364.08
  -8  -3 -14 1075.90 1307.94
  -8  -3 -11 1944.57 1546.74
  -8  -3   423575.85 1295.15
  -8  -3   734789.92 1903.37
  -8  -3  1012282.32 1471.66
  -8  -3  13 2374.82  671.34
  -8  -3  1611772.50 1100.43
  -8  -3  19 4209.10 1354.88
  -8  -3  22 2555.82  647.44
  -8  -3  25  246.04  277.75
  -8  -3  28 2770.78  719.09
  -8  -3  31 1166.55  149.84
  -8  -3  34 5601.11  208.66
  -8  -3  37 6641.70  294.12
  -8  -3  40 6111.64  388.13
  -8  -3  43 2705.61  255.89
  -8  -3  46  182.13  120.82
  -8  -3  49  781.32  168.44
  -8  -3  52    1.72   49.85
  -8  -3  55  417.13   79.02
  -8  -2   331248.82 1134.67
  -8  -2   621744.81 1332.22
  -8  -2   933228.12 1471.02
  -8  -2  1212589.74 1870.31
  -8  -2  15 1600.82  565.83
  -8  -2  18 8605.28  786.26
  -8  -2  21 1680.75  447.48
  -8  -2  24 6082.08  760.12
  -8  -2  27   54.73  196.93
  -8  -2  30 2775.84  416.70
  -8  -2  33 2090.76  312.09
  -8  -2  36 8881.89  356.35
  -8  -2  39 4321.92  327.63
  -8  -2  42 2557.23  267.81
  -8  -2  45 1214.22  181.09
  -8  -2  48  322.32  114.93
  -8  -2  51  605.76  144.75
  -8  -2  54  261.45   92.79
  -8  -2  57   40.46   59.89
  -8  -1   219734.67 1158.27
  -8  -1   514640.50 1239.32
  -8  -1   811913.15  678.81
  -8  -1  1126768.22 1708.23
  -8  -1  14 2251.04  660.19
  -8  -1  17 1274.76  644.09
  -8  -1  20 2362.93  806.84
  -8  -1  23 3091.18  517.80
  -8  -1  26 6077.19  611.68
  -8  -1  29 1836.46  355.18
  -8  -1  32 2308.16  638.62
  -8  -1  35 7069.17 1193.48
  -8  -1  38 1533.49  253.51
  -8  -1  41 5025.41  340.83
  -8  -1  44  753.09  184.46
  -8  -1  47 1387.37  121.74
  -8  -1  50  461.90  116.12
  -8  -1  53   87.54   94.97
  -8  -1  56  232.72   56.34
  -8  -1  59  410.25  102.85
  -7 -20  -5   11.35   53.21
  -7 -20  -2   29.70   67.08
  -7 -20   1   54.99   73.43
  -7 -20   4  374.24   74.55
  -7 -20   7   60.53   63.02
  -7 -20  10  124.32   65.74
  -7 -20  13   27.61   48.07
  -7 -19 -12   74.93   54.34
  -7 -19  -9  266.95   80.66
  -7 -19  -6  170.81   77.16
  -7 -19  -3   50.13   72.67
  -7 -19   0  163.66   81.21
  -7 -19   3   45.73   76.40
  -7 -19   6   81.32   92.20
  -7 -19   9  598.77  118.33
  -7 -19  12  106.01   62.76
  -7 -19  15   20.07   58.05
  -7 -19  18   29.91   52.00
  -7 -19  21   88.18   64.81
  -7 -18 -16  777.56   86.48
  -7 -18 -13  501.17  102.29
  -7 -18 -10  344.47  113.13
  -7 -18  -7   97.53   73.34
  -7 -18  -4   31.91   77.92
  -7 -18  -1   63.44   69.39
  -7 -18   2   99.95   86.90
  -7 -18   5  602.57  108.41
  -7 -18   8  134.40   99.08
  -7 -18  11    4.22   89.97
  -7 -18  14  135.23  107.52
  -7 -18  17   77.20   82.27
  -7 -18  20   77.16   73.54
  -7 -18  23  162.20   77.28
  -7 -18  26   94.77   71.51
  -7 -18  29  272.66   82.57
  -7 -17  -5  141.60   97.56
  -7 -17  -2  219.26   80.99
  -7 -17   1  262.46  130.74
  -7 -17   4   42.84   91.84
  -7 -17   7  231.49  116.19
  -7 -17  10  177.28   82.76
  -7 -17  13  174.13  125.96
  -7 -17  16  359.73  127.07
  -7 -17  19   77.60   79.33
  -7 -17  22   26.87   82.88
  -7 -17  25   76.26   69.35
  -7 -17  28  243.02   69.62
  -7 -17  31  260.74   89.53
  -7 -16  -6  254.30  127.48
  -7 -16  -3  857.42  147.93
  -7 -16   0   60.63   75.20
  -7 -16   3   34.47  124.15
  -7 -16   6   15.37  133.79
  -7 -16   9  567.52  135.69
  -7 -16  12   22.48  116.38
  -7 -16  15  100.93  133.44
  -7 -16  18  118.42  140.42
  -7 -16  21   86.88   84.35
  -7 -16  24   20.42  115.03
  -7 -16  27  246.14   49.75
  -7 -16  30  322.26  103.11
  -7 -16  33  101.55   43.09
  -7 -15 -13  341.03  147.56
  -7 -15 -10 2047.52  232.69
  -7 -15  -7 1367.89  165.54
  -7 -15  -4  401.50  159.53
  -7 -15  -1 1962.34  215.36
  -7 -15   2 2046.88  188.81
  -7 -15   5  945.72  181.07
  -7 -15   8 1238.29  202.99
  -7 -15  11  162.77  149.43
  -7 -15  14  122.26   86.96
  -7 -15  17  498.46  134.01
  -7 -15  20  360.50  133.26
  -7 -15  23  142.57   77.10
  -7 -15  26   32.01   66.63
  -7 -15  29   77.53   50.70
  -7 -15  32  481.46   73.65
  -7 -15  35   45.53   47.24
  -7 -15  38   58.59   39.20
  -7 -14 -17 1915.80  212.22
  -7 -14 -14  142.37  116.32
  -7 -14 -11  513.07  182.97
  -7 -14  -8 1229.72  181.43
  -7 -14  -5 5947.74  320.59
  -7 -14  -2 2024.25  224.00
  -7 -14   1 1747.06  219.77
  -7 -14   7 1973.50  243.37
  -7 -14  10 1511.09  193.96
  -7 -14  13 2180.31  277.12
  -7 -14  16  207.51  161.68
  -7 -14  19  668.19  108.55
  -7 -14  22  698.68  110.16
  -7 -14  25   21.89   97.82
  -7 -14  28  120.34   62.28
  -7 -14  31  124.58   48.30
  -7 -14  34  138.11   56.79
  -7 -14  37   76.04   57.91
  -7 -14  40  278.13   66.99
  -7 -14  43   44.32   35.99
  -7 -13 -21  418.32  135.67
  -7 -13 -18  800.40  159.07
  -7 -13 -15 5120.23  344.30
  -7 -13 -12  817.82  197.61
  -7 -13  -9    6.04  120.79
  -7 -13  -6 3089.94  256.09
  -7 -13  -3 4842.78  260.58
  -7 -13   0 1260.59  278.37
  -7 -13   3 3590.54  190.90
  -7 -13   9 4032.62  456.05
  -7 -13  12 1615.67  228.72
  -7 -13  15 2422.98  241.54
  -7 -13  18 1232.75  144.61
  -7 -13  21   96.17   67.12
  -7 -13  24   45.01   75.58
  -7 -13  27  462.08   96.05
  -7 -13  30  595.74   93.07
  -7 -13  33   97.71   83.83
  -7 -13  36   86.41   67.36
  -7 -13  39    6.76   72.64
  -7 -13  42  166.09   58.77
  -7 -13  45   92.51   44.63
  -7 -12 -22  407.40  287.03
  -7 -12 -19  390.47  282.29
  -7 -12 -16 1201.80  326.18
  -7 -12 -13  639.79  156.54
  -7 -12 -10 1459.33  370.56
  -7 -12  -7   61.78  136.93
  -7 -12  -4  757.80  149.93
  -7 -12  -1  995.61  151.79
  -7 -12   2 1719.04  286.17
  -7 -12   5  496.35  178.76
  -7 -12  11  511.58  169.92
  -7 -12  14  484.75  198.21
  -7 -12  17  587.09  166.51
  -7 -12  20  290.96  152.01
  -7 -12  23  540.12  141.68
  -7 -12  26  267.13  112.36
  -7 -12  29  872.67  103.34
  -7 -12  32   33.56   45.52
  -7 -12  35  100.65   64.53
  -7 -12  38   61.45   46.89
  -7 -12  41   65.23   71.97
  -7 -12  44   22.22   63.60
  -7 -12  47   11.02   35.79
  -7 -11 -23 2552.24  264.74
  -7 -11 -20  722.91  257.23
  -7 -11 -17 4251.10  264.14
  -7 -11 -14 1274.19  351.99
  -7 -11 -11 4202.18  267.99
  -7 -11  -8 1512.18  174.64
  -7 -11  -5  966.43  149.80
  -7 -11  -2  925.91  297.41
  -7 -11   1 1286.62  253.54
  -7 -11   4 5828.37  304.16
  -7 -11   7 4688.18  326.21
  -7 -11  13 2467.18  233.44
  -7 -11  16 2468.11  196.57
  -7 -11  19 3643.67  448.09
  -7 -11  22   99.79   94.72
  -7 -11  25  674.18  235.40
  -7 -11  28  259.30  154.37
  -7 -11  31 1012.63  112.42
  -7 -11  34    5.40  184.87
  -7 -11  37  207.95   63.02
  -7 -11  40  226.58   58.70
  -7 -11  43   38.05   82.99
  -7 -11  46  130.57   54.27
  -7 -11  49   46.48   38.03
  -7 -10 -27 4969.59  357.51
  -7 -10 -24  615.63  126.44
  -7 -10 -21 2380.83  429.51
  -7 -10 -18  492.36  280.65
  -7 -10 -15 3695.19  229.73
  -7 -10 -12 1500.68  165.26
  -7 -10  -9  247.47   69.09
  -7 -10  -6  807.10  140.59
  -7 -10  -3  309.44  366.44
  -7 -10   0 4454.12  621.60
  -7 -10   3 1235.09  703.70
  -7 -10   6 2192.02  746.30
  -7 -10   9 2699.35  243.51
  -7 -10  12 1457.09  253.23
  -7 -10  15  761.54  107.90
  -7 -10  1810117.31  440.41
  -7 -10  21 6144.61  299.77
  -7 -10  24 1797.59  149.10
  -7 -10  27  790.13  268.42
  -7 -10  30 1704.17  109.28
  -7 -10  33  210.50  153.90
  -7 -10  36  409.64   83.95
  -7 -10  39   84.36   85.28
  -7 -10  42   16.06   62.43
  -7 -10  45   51.44   55.46
  -7 -10  48  184.14   93.01
  -7 -10  51  220.79   46.20
  -7  -9 -28 2400.51  208.97
  -7  -9 -25  980.81  205.09
  -7  -9 -22 3477.50  290.30
  -7  -9 -19  216.82  146.98
  -7  -9 -16 5858.86  430.57
  -7  -9 -13 2321.55  533.45
  -7  -9 -10 1030.66  667.65
  -7  -9  -7 1033.00  283.34
  -7  -9  -4  786.60  472.02
  -7  -9  -1 1979.26  788.63
  -7  -9   2 1043.40  244.57
  -7  -9   5 2046.56  721.60
  -7  -9   8  189.86  391.97
  -7  -9  11 1824.77  428.33
  -7  -9  14  132.48  121.34
  -7  -9  17 3831.79  375.38
  -7  -9  20 5325.07  210.89
  -7  -9  23 3016.02  792.25
  -7  -9  26 1907.47  300.52
  -7  -9  29  519.21  123.54
  -7  -9  32 2608.29  220.12
  -7  -9  35 2481.99  300.54
  -7  -9  38 1595.89  305.63
  -7  -9  41  151.37  111.09
  -7  -9  44  481.98   82.09
  -7  -9  47  116.88   55.65
  -7  -9  50  167.54   48.85
  -7  -8 -29 1771.09  187.42
  -7  -8 -26  421.24  162.35
  -7  -8 -23 1988.28  194.90
  -7  -8 -20 4667.15  245.44
  -7  -8 -17 1957.82  179.65
  -7  -8 -14 4584.73  850.26
  -7  -8 -11  195.00  462.00
  -7  -8  -8 1400.51  773.29
  -7  -8  -5 2408.13  689.56
  -7  -8  -2 3188.77  710.70
  -7  -8   1 1656.30  623.33
  -7  -8   4 3353.05  987.00
  -7  -8   7 5837.24  790.27
  -7  -8  10 4023.19  437.52
  -7  -8  13 3101.75  494.49
  -7  -8  16 7587.14  629.03
  -7  -8  19 4351.56  305.24
  -7  -8  22 1435.50  261.13
  -7  -8  25  675.33   86.73
  -7  -8  28 4519.65  299.58
  -7  -8  31 3414.35  189.21
  -7  -8  34 4126.56  207.67
  -7  -8  37  815.83  115.45
  -7  -8  40  549.39  108.76
  -7  -8  43  413.18  126.01
  -7  -8  46  724.52   88.92
  -7  -8  49  176.15   54.49
  -7  -8  52   20.24   45.75
  -7  -7 -3010116.52  478.99
  -7  -7 -27  926.24  278.33
  -7  -7 -24 1313.65  187.74
  -7  -7 -21  278.25  102.28
  -7  -7 -18 1564.28  749.10
  -7  -7 -15 4380.45  989.53
  -7  -7 -12 6137.43 1114.22
  -7  -7  -9 2520.84 1324.53
  -7  -7  -6 7949.94 1289.53
  -7  -7  -3 2439.30  775.13
  -7  -7   0 8093.32 1328.62
  -7  -7   3 4882.44  598.19
  -7  -7   6 1144.83  794.03
  -7  -7   926323.78 1110.97
  -7  -7  12 3929.31  731.34
  -7  -7  15 2072.06  513.29
  -7  -7  18 1396.24  428.77
  -7  -7  24 1455.22  150.02
  -7  -7  27 6405.08  452.78
  -7  -7  30 7694.64  491.80
  -7  -7  33 5763.43  412.15
  -7  -7  36 2438.86  355.33
  -7  -7  39 1034.32  118.07
  -7  -7  42   87.56  119.72
  -7  -7  45  186.64   81.59
  -7  -7  48  550.06  104.09
  -7  -7  51  188.87   59.12
  -7  -7  54  115.70   37.35
  -7  -6 -28  633.25  293.18
  -7  -6 -25 3830.07  261.08
  -7  -6 -22 7714.25 1067.90
  -7  -6 -19 7055.36 1113.45
  -7  -6 -1616187.60 1796.97
  -7  -6 -13 1072.28 1279.45
  -7  -6 -10 6834.54 1351.31
  -7  -6  -7 1006.69  297.55
  -7  -6  -4 6913.13  925.88
  -7  -6  -1 2455.25  742.96
  -7  -6   5  605.40  583.44
  -7  -6   8 2325.01  528.50
  -7  -6  11 3028.07  702.23
  -7  -6  14 3781.45  615.91
  -7  -6  17 4093.71  730.27
  -7  -6  20 4833.45  439.60
  -7  -6  23 2671.44  458.65
  -7  -6  26    4.72   61.34
  -7  -6  29 1578.33  179.22
  -7  -6  32 3992.88  195.28
  -7  -6  35 4155.05  311.97
  -7  -6  38 1153.83  153.73
  -7  -6  41 1748.86  120.80
  -7  -6  44   22.40  140.08
  -7  -6  47  261.51  206.69
  -7  -6  50  269.03   61.94
  -7  -6  53  150.72   43.27
  -7  -5 -29 3720.52  277.14
  -7  -5 -26  102.46  799.65
  -7  -5 -23  138.31  619.80
  -7  -5 -20 6694.36 1070.81
  -7  -5 -17  901.80  862.42
  -7  -5 -14 7173.91 1973.25
  -7  -5 -11  109.59 1528.63
  -7  -5  -815789.93 1603.77
  -7  -5  -525335.90 1777.73
  -7  -5  -2 4419.23 1221.08
  -7  -5   1 8722.21 1196.53
  -7  -5   4 6464.35  726.48
  -7  -5   7 2895.24  286.36
  -7  -5  10 3866.72  564.67
  -7  -5  13 5202.54  851.43
  -7  -5  16 7285.75  719.84
  -7  -5  19 5774.89  600.66
  -7  -5  22 1909.85  689.54
  -7  -5  25  843.26  568.66
  -7  -5  28 2715.31  263.21
  -7  -5  31 3983.13  300.08
  -7  -5  34 3028.54  247.25
  -7  -5  37 2547.93  157.70
  -7  -5  40   29.33  107.57
  -7  -5  43   87.78  118.36
  -7  -5  46  144.72  150.74
  -7  -5  49  144.67  155.52
  -7  -5  52  137.05   77.35
  -7  -5  55  145.77   84.67
  -7  -4 -30  323.32  131.84
  -7  -4 -24 6090.11 1045.53
  -7  -4 -21 1929.63  863.23
  -7  -4 -18 1968.49  795.34
  -7  -4 -15 4088.17 1119.41
  -7  -4 -1227502.51 1621.70
  -7  -4  -925050.71 1622.66
  -7  -4  -617241.27 1401.61
  -7  -4  -3 6120.29 2017.62
  -7  -4   016063.06 1059.99
  -7  -4   612573.67 1412.94
  -7  -4   9 9591.82  884.08
  -7  -4  1226505.04 1512.17
  -7  -4  1511814.49  792.88
  -7  -4  18 4883.66  391.93
  -7  -4  21 3842.19  818.11
  -7  -4  24 2777.92  636.84
  -7  -4  27 4898.26  725.89
  -7  -4  30 8339.85  357.15
  -7  -4  33 8716.34  314.06
  -7  -4  36 3889.74  212.23
  -7  -4  39 1005.09  204.80
  -7  -4  42  389.27  129.86
  -7  -4  45  541.95  154.25
  -7  -4  48  523.01  119.81
  -7  -4  51  310.15   54.12
  -7  -4  54  277.73   98.28
  -7  -4  57  188.32   59.53
  -7  -3 -25 3871.36  708.67
  -7  -3 -22  529.67  569.43
  -7  -3 -19 1732.64  636.09
  -7  -3 -16 8080.10 1185.30
  -7  -3 -13 8035.16 1228.51
  -7  -3 -10 4810.89  926.53
  -7  -3  -7 2041.85 1532.38
  -7  -3  -4 5437.58 1564.45
  -7  -3   5 4979.59  656.31
  -7  -3   841447.66 1610.21
  -7  -3  11 5016.58  603.25
  -7  -3  1411058.63 1033.92
  -7  -3  1713036.52  774.43
  -7  -3  20  659.91  605.67
  -7  -3  23  806.99  264.34
  -7  -3  26 4145.24 1032.88
  -7  -3  29  287.67  335.03
  -7  -3  32 5945.66  216.44
  -7  -3  35 1838.51  174.54
  -7  -3  3810546.24  349.76
  -7  -3  41 1606.54  192.21
  -7  -3  44 2235.12  234.98
  -7  -3  47  396.72  127.19
  -7  -3  50  148.91  122.82
  -7  -3  53   56.16  108.42
  -7  -3  56  304.11  108.73
  -7  -2 -20 2792.34  689.49
  -7  -2 -17  127.97 1205.83
  -7  -2 -14 4327.70 1649.81
  -7  -2 -1122290.36 2083.91
  -7  -2  -8  783.68 1801.56
  -7  -2  -512077.55 1467.32
  -7  -2   4 2365.68  657.88
  -7  -2   716314.95 1036.91
  -7  -2  1026802.48 1058.41
  -7  -2  1313083.39 1397.29
  -7  -2  16 5823.64  969.51
  -7  -2  19 9065.16 1165.75
  -7  -2  22 3948.03  641.57
  -7  -2  25 4191.96  791.54
  -7  -2  2812993.44  831.98
  -7  -2  31 1420.99  565.03
  -7  -2  34 2541.15  346.72
  -7  -2  37 1773.13  103.25
  -7  -2  40  363.61  153.69
  -7  -2  43 3582.64  271.88
  -7  -2  46  764.57  162.03
  -7  -2  49  108.26  126.49
  -7  -2  52  431.18  109.64
  -7  -2  55 1037.29  110.94
  -7  -2  58  268.91   70.77
  -7  -1   3 5925.28  617.21
  -7  -1   611629.20  593.38
  -7  -1   921435.02  975.79
  -7  -1  12 4667.31  444.11
  -7  -1  15 5804.17  544.26
  -7  -1  18 8288.56  929.23
  -7  -1  21 3694.50  459.04
  -7  -1  24 3547.28  667.86
  -7  -1  27  109.00  226.28
  -7  -1  30  124.61  264.04
  -7  -1  33 3733.54  354.40
  -7  -1  36  673.65  171.97
  -7  -1  39 2198.80  276.04
  -7  -1  42 2930.21  291.49
  -7  -1  45  143.05  141.57
  -7  -1  48  897.21  180.40
  -7  -1  51  449.10  135.83
  -7  -1  54  552.79  116.00
  -7  -1  57  234.97   71.55
  -7  -1  60   84.43   45.37
  -6 -20  -7   43.31   55.24
  -6 -20  -4   34.72   52.55
  -6 -20  -1   87.24   66.90
  -6 -20   2    7.09   65.49
  -6 -20   5  181.41   91.58
  -6 -20   8   30.94   74.16
  -6 -20  11    7.36   58.09
  -6 -20  14  193.00   73.78
  -6 -20  17   42.13   65.84
  -6 -20  20   76.69   53.31
  -6 -19 -23   10.00   40.94
  -6 -19 -11  521.03   98.82
  -6 -19  -8  307.71   77.61
  -6 -19  -5  594.44  101.48
  -6 -19  -2   68.46   99.50
  -6 -19   1   40.94   83.53
  -6 -19   4  104.11   84.40
  -6 -19   7   28.69   78.11
  -6 -19  10   94.95   93.66
  -6 -19  13    1.27   81.81
  -6 -19  16   19.21   73.18
  -6 -19  19  235.06   80.80
  -6 -19  22   31.42   56.71
  -6 -19  25  110.57   61.22
  -6 -18 -27  132.73   46.12
  -6 -18 -12  184.17   93.25
  -6 -18  -9  240.77   76.95
  -6 -18  -6  258.59   94.48
  -6 -18  -3  135.93   76.96
  -6 -18   0   19.36   87.01
  -6 -18   3  277.19  125.73
  -6 -18   6  410.30  126.13
  -6 -18   9  560.46  133.73
  -6 -18  12  212.56  104.73
  -6 -18  15   61.52   87.56
  -6 -18  18   50.48   79.78
  -6 -18  21  108.29   66.55
  -6 -18  24  114.88   75.12
  -6 -18  27    7.25   69.71
  -6 -18  30   74.51   73.79
  -6 -17 -28    1.01   45.18
  -6 -17  -4  510.36  159.34
  -6 -17  -1  168.44   95.98
  -6 -17   2  598.75  164.36
  -6 -17   5  477.12  132.56
  -6 -17   8  308.78   98.40
  -6 -17  11   47.72  109.57
  -6 -17  14  347.58  165.35
  -6 -17  17    8.07  104.15
  -6 -17  20   18.38   91.04
  -6 -17  23   38.11   83.62
  -6 -17  26   52.44   40.59
  -6 -17  29  181.64   52.12
  -6 -17  32  138.66   58.16
  -6 -16  -8  184.29  109.25
  -6 -16  -5 1154.93  195.91
  -6 -16  -2  408.40  121.47
  -6 -16   1 1617.26  211.58
  -6 -16   4  252.58  110.10
  -6 -16   7  431.14  198.76
  -6 -16  10  654.76  139.04
  -6 -16  13 1199.25  161.14
  -6 -16  16  258.35  142.90
  -6 -16  19  392.77  160.18
  -6 -16  22  274.75   61.92
  -6 -16  25  134.42   48.93
  -6 -16  28   46.77   46.71
  -6 -16  31   10.72   40.14
  -6 -16  34  104.93   49.49
  -6 -16  37   17.82   44.15
  -6 -15 -15 2225.91  237.86
  -6 -15 -12 2501.24  201.00
  -6 -15  -9  862.28  139.02
  -6 -15  -6 1408.45  249.95
  -6 -15  -3  392.32   99.52
  -6 -15   0  423.28  144.09
  -6 -15   6  213.89   94.43
  -6 -15   9   77.78  194.70
  -6 -15  12  814.94  162.67
  -6 -15  15  630.54  178.43
  -6 -15  18  799.76  160.41
  -6 -15  21  112.18   71.99
  -6 -15  24  105.77   65.16
  -6 -15  27  247.66   68.75
  -6 -15  30  102.99   58.80
  -6 -15  33  161.36   51.45
  -6 -15  36   35.95   75.04
  -6 -15  39   38.58   45.59
  -6 -15  42   49.20   37.00
  -6 -14 -16  496.47  173.45
  -6 -14 -13 1286.79  235.05
  -6 -14 -10 1341.97  187.50
  -6 -14  -7 2862.58  260.35
  -6 -14  -4 5209.99  323.14
  -6 -14  -1 4297.34  321.85
  -6 -14   2 8887.47  381.71
  -6 -14   8  961.18  198.44
  -6 -14  11 1318.54  237.99
  -6 -14  14 2032.14  250.43
  -6 -14  17   85.06   79.49
  -6 -14  20  375.04   82.07
  -6 -14  23  565.59  102.44
  -6 -14  26  631.70   97.16
  -6 -14  29  382.81   73.60
  -6 -14  32  326.89   76.02
  -6 -14  35  460.08   99.10
  -6 -14  38  227.26   74.54
  -6 -14  41    9.97   53.37
  -6 -14  44    5.56   38.61
  -6 -13 -20 4315.89  333.70
  -6 -13 -17 5403.31  337.08
  -6 -13 -14 2299.72  322.37
  -6 -13 -11 3260.66  305.34
  -6 -13  -8 4086.46  256.05
  -6 -13  -510406.08  392.74
  -6 -13  -2  145.34  237.55
  -6 -13   1 1695.09  226.58
  -6 -13  10 4924.83  284.77
  -6 -13  13 9464.00  454.38
  -6 -13  16 2612.33  363.45
  -6 -13  19 1781.17  191.55
  -6 -13  22  579.58  147.10
  -6 -13  25  721.37  146.05
  -6 -13  28  496.98   83.18
  -6 -13  31  580.61   63.76
  -6 -13  34  924.95  161.38
  -6 -13  37  650.63  123.19
  -6 -13  40  302.51   90.84
  -6 -13  43  246.16   70.51
  -6 -13  46  331.65   77.12
  -6 -12 -21  546.08  326.73
  -6 -12 -18 2728.21  226.55
  -6 -12 -15  911.19  196.54
  -6 -12 -12  108.00  129.93
  -6 -12  -9  928.94  177.16
  -6 -12  -6 6839.23  328.56
  -6 -12  -3 3203.33  471.11
  -6 -12   0  276.35   94.26
  -6 -12   3  715.11  227.21
  -6 -12  12 3066.69  292.41
  -6 -12  15 1459.87  250.37
  -6 -12  18 5573.52  708.11
  -6 -12  21  385.24  147.88
  -6 -12  24 2079.38  186.05
  -6 -12  27  684.10  178.15
  -6 -12  30 1110.30  115.64
  -6 -12  33  294.37   73.77
  -6 -12  36  893.09   82.64
  -6 -12  39  661.07  105.69
  -6 -12  42   65.95   79.06
  -6 -12  45  318.32   81.30
  -6 -12  48  225.82   58.10
  -6 -11 -25 2751.68  251.70
  -6 -11 -22 2669.74  190.36
  -6 -11 -19 2573.97  418.99
  -6 -11 -16 1522.30  250.68
  -6 -11 -13  669.23  126.99
  -6 -11 -10  962.57  172.98
  -6 -11  -7  665.10  143.20
  -6 -11  -4 1107.93   96.46
  -6 -11  -1  766.85  461.44
  -6 -11   2 8943.78  650.07
  -6 -11   5 3616.76  676.93
  -6 -11  11  630.75  157.03
  -6 -11  14 2766.06  154.74
  -6 -11  17  889.42  197.88
  -6 -11  20  432.95   74.07
  -6 -11  23 1851.07  153.53
  -6 -11  26  575.70  156.92
  -6 -11  29  704.95  338.07
  -6 -11  32 1472.34  121.99
  -6 -11  35  151.67  194.25
  -6 -11  38 1156.03  118.06
  -6 -11  41   96.80   56.96
  -6 -11  44  187.33   92.30
  -6 -11  47   16.54   59.27
  -6 -11  50   74.95   48.88
  -6 -10 -26 4055.86  369.55
  -6 -10 -23 2947.79  258.03
  -6 -10 -20 2780.78  639.24
  -6 -10 -17 1546.47 1069.23
  -6 -10 -14 2389.42  328.32
  -6 -10 -11  508.03  554.55
  -6 -10  -8   52.88  310.08
  -6 -10  -5 3391.85  672.85
  -6 -10  -2 3431.05  901.93
  -6 -10   1 6748.76 1124.87
  -6 -10   4 1324.52  333.21
  -6 -10   7 1112.51  421.51
  -6 -10  10  185.20  442.58
  -6 -10  13  132.41  121.69
  -6 -10  16 5577.63  635.40
  -6 -10  19 3325.51  371.56
  -6 -10  22 2198.51  146.14
  -6 -10  25 5309.90  259.79
  -6 -10  28  297.81  143.81
  -6 -10  31 1908.82  306.01
  -6 -10  34  274.51  290.69
  -6 -10  37   96.62   94.53
  -6 -10  40  466.65   93.87
  -6 -10  43  156.85   52.79
  -6 -10  46  285.06   95.54
  -6 -10  49   15.33   49.44
  -6 -10  52  121.09   36.31
  -6  -9 -27 1249.43  186.83
  -6  -9 -24  459.22  113.25
  -6  -9 -21 2828.04  742.37
  -6  -9 -18 3206.78  251.48
  -6  -9 -15 3384.55  793.75
  -6  -9 -12 1557.20  767.31
  -6  -9  -9 6588.24  987.52
  -6  -9  -6 6663.72 1088.50
  -6  -9  -3 2638.12  794.35
  -6  -9   0 2867.89  772.41
  -6  -9   3 8784.24  635.50
  -6  -9   6 4413.12  539.66
  -6  -9   9 2112.94  567.74
  -6  -9  12 1933.90  793.34
  -6  -9  15 5696.89  746.17
  -6  -9  18 6152.51  391.33
  -6  -9  21  555.66  117.02
  -6  -9  24  585.85   91.69
  -6  -9  27 2693.56  223.25
  -6  -9  30   53.94  187.28
  -6  -9  33  989.77  186.05
  -6  -9  36 1338.46  127.11
  -6  -9  39  252.14   99.63
  -6  -9  42   91.60   63.60
  -6  -9  45   34.26   57.50
  -6  -9  48  223.59   63.71
  -6  -9  51   56.77   51.81
  -6  -8 -28 4108.61  213.92
  -6  -8 -25 6521.13  354.30
  -6  -8 -22 9932.01  585.11
  -6  -8 -19 6541.64 1197.80
  -6  -8 -1610288.07 1208.68
  -6  -8 -13  236.28  358.18
  -6  -8 -10 2049.36  810.85
  -6  -8  -7 1953.94  488.83
  -6  -8  -415206.47 1525.05
  -6  -8  -1 1861.73  922.95
  -6  -8   2 2419.91  535.50
  -6  -8   5  162.72  433.87
  -6  -8   8 6645.32  944.66
  -6  -8  1114718.33  827.00
  -6  -8  14 8755.33  686.72
  -6  -8  17 3394.46  815.93
  -6  -8  20 2679.97 1224.18
  -6  -8  23   87.46   85.92
  -6  -8  26 1122.01  134.49
  -6  -8  29  787.87  148.83
  -6  -8  32 5178.73  329.14
  -6  -8  35 3629.56  185.93
  -6  -8  38 1083.32  157.44
  -6  -8  41  259.98   99.53
  -6  -8  44  119.20  101.14
  -6  -8  47   44.28   54.42
  -6  -8  50   85.56   40.02
  -6  -8  53   31.25   41.80
  -6  -7 -32   37.62  655.66
  -6  -7 -29  826.31  396.20
  -6  -7 -26  368.72   88.83
  -6  -7 -23  117.30  646.47
  -6  -7 -20  688.43  596.67
  -6  -7 -17 6263.67 1036.22
  -6  -7 -14 5036.17  848.55
  -6  -7 -11 3531.22  979.76
  -6  -7  -8 2950.69  603.63
  -6  -7  -5 3675.91  842.80
  -6  -7  -2 4913.27  679.85
  -6  -7   1  148.96  610.53
  -6  -7   4 2449.45  879.56
  -6  -7   7  155.87  208.45
  -6  -7  10 5886.70  672.99
  -6  -7  1316465.90 1285.70
  -6  -7  16 5185.33  970.08
  -6  -7  19 2676.02 1088.45
  -6  -7  22 6927.94  981.80
  -6  -7  25 4096.96  241.85
  -6  -7  28  821.70  132.89
  -6  -7  31  146.54   77.08
  -6  -7  34 3410.99  191.65
  -6  -7  37 2553.77  183.63
  -6  -7  40  508.40   95.92
  -6  -7  43   79.02   86.53
  -6  -7  46  249.20   78.77
  -6  -7  49  278.25   59.42
  -6  -7  52  305.71   37.87
  -6  -6 -30 1121.72  508.18
  -6  -6 -27 3301.98 1136.91
  -6  -6 -24 2095.00  825.55
  -6  -6 -21 2212.40  501.17
  -6  -6 -1822318.05 1793.32
  -6  -6 -15 6556.13 1380.72
  -6  -6 -12 2435.32  768.69
  -6  -6  -9 2273.62  878.53
  -6  -6  -6 4320.96  937.99
  -6  -6  -3 5889.36  919.87
  -6  -6   0 2910.22  564.93
  -6  -6   315539.89 1309.35
  -6  -6   611929.63  914.26
  -6  -6   9 1496.80  590.66
  -6  -6  12 6876.00  412.15
  -6  -6  1514820.83 1026.90
  -6  -6  18 8370.64 1235.48
  -6  -6  21  211.94  243.79
  -6  -6  24 6706.39  799.97
  -6  -6  27 9616.19 1041.78
  -6  -6  30  722.22  148.92
  -6  -6  33 7177.62  380.27
  -6  -6  3611256.15  462.02
  -6  -6  39  474.26   78.72
  -6  -6  42  527.49   97.49
  -6  -6  45  822.55   86.89
  -6  -6  48  100.25   63.78
  -6  -6  51  421.63   81.74
  -6  -6  54  121.33   34.55
  -6  -5 -31  179.85  592.87
  -6  -5 -28 1447.70  725.53
  -6  -5 -2510154.80 1303.61
  -6  -5 -2213758.26 1355.25
  -6  -5 -1915813.43 1241.93
  -6  -5 -16 2376.10  967.36
  -6  -5 -1315642.79 1540.54
  -6  -5 -10 1012.59 1027.46
  -6  -5  -7  888.67  759.81
  -6  -5  -417797.61 1347.46
  -6  -5  -1 8653.46 1164.65
  -6  -5   214711.13 1257.86
  -6  -5   534830.81 1595.07
  -6  -5   8 9910.14 1550.15
  -6  -5  1121837.89 1216.30
  -6  -5  1415238.64  873.43
  -6  -5  17  985.11  280.61
  -6  -5  20 4546.31  725.60
  -6  -5  23 1451.17  850.46
  -6  -5  26 9168.34  573.03
  -6  -5  32 2683.10  161.57
  -6  -5  3520358.72  776.80
  -6  -5  38 5914.85  237.80
  -6  -5  41 1390.60  191.24
  -6  -5  44  815.98  145.92
  -6  -5  47  861.52   99.19
  -6  -5  50  532.24   63.27
  -6  -5  53  249.59   64.06
  -6  -5  56   48.16   49.25
  -6  -4 -29 2795.94  913.82
  -6  -4 -26 6351.57  951.04
  -6  -4 -23 5119.46 1400.53
  -6  -4 -20 2650.61  862.52
  -6  -4 -1742573.65 2240.75
  -6  -4 -14  185.53 1703.52
  -6  -4 -11 5921.49 1503.79
  -6  -4  -8 1745.72 2609.65
  -6  -4  -5 7769.11 1643.68
  -6  -4  -217668.48 1058.40
  -6  -4   112115.11 2017.26
  -6  -4   7 4581.28  531.29
  -6  -4  1015074.21  843.49
  -6  -4  13 9344.73  806.28
  -6  -4  1616842.12  751.39
  -6  -4  1928100.10  942.51
  -6  -4  22 1031.35  642.04
  -6  -4  25 7815.47  639.07
  -6  -4  28 2185.99  486.90
  -6  -4  34 1289.79  122.45
  -6  -4  37 2607.01  213.13
  -6  -4  40 2628.68  174.34
  -6  -4  43  303.82   99.40
  -6  -4  46  902.12  166.44
  -6  -4  49  280.09  202.04
  -6  -4  52  667.83   89.37
  -6  -4  55   56.65   79.34
  -6  -4  58  485.85   60.83
  -6  -3 -27 4114.79  794.30
  -6  -3 -24   76.07  428.88
  -6  -3 -21 5583.07  802.55
  -6  -3 -1820677.10 1426.23
  -6  -3 -15 8241.54 1133.16
  -6  -3 -1210886.09 1443.09
  -6  -3  -9  970.28 1153.47
  -6  -3  -613975.07 1094.10
  -6  -3  -315954.10 1002.68
  -6  -3   0  469.38  701.64
  -6  -3   618910.62  846.38
  -6  -3   961484.90 1841.63
  -6  -3  1219406.00 1063.68
  -6  -3  15 9855.26  808.76
  -6  -3  1811343.67  637.81
  -6  -3  21 9470.84  929.16
  -6  -3  24 6340.90  535.55
  -6  -3  27 6126.22  426.65
  -6  -3  30 8441.69  613.42
  -6  -3  33 3071.31  198.53
  -6  -3  36 2572.46  188.45
  -6  -3  39  692.16  115.95
  -6  -3  42 5614.68  232.40
  -6  -3  45 2622.46  154.16
  -6  -3  48  153.31   67.88
  -6  -3  51  108.91   65.31
  -6  -3  54   14.08   65.85
  -6  -3  57   34.74  104.19
  -6  -2 -25 2730.26 1176.60
  -6  -2 -22  290.46  994.50
  -6  -2 -19 3223.97  855.52
  -6  -2 -1671227.18 2676.05
  -6  -2 -1330415.06 2102.19
  -6  -2 -10 5808.06 2121.92
  -6  -2  -736257.71 1430.74
  -6  -2  -4 9679.61  827.81
  -6  -2  -116672.54 1196.17
  -6  -2   5 7424.60  641.78
  -6  -2   819314.69  551.36
  -6  -2  1181080.58 1872.39
  -6  -2  1410297.39  853.70
  -6  -2  17 8298.68  500.85
  -6  -2  2013588.60  652.74
  -6  -2  23 2628.85  336.67
  -6  -2  26 8051.95  974.57
  -6  -2  29 8418.32  702.69
  -6  -2  32 4307.86  606.97
  -6  -2  35 7865.75  303.72
  -6  -2  38 2156.59  347.40
  -6  -2  41 4219.76  234.12
  -6  -2  44 1922.57  168.04
  -6  -2  47  648.72  110.32
  -6  -2  50  692.92  109.72
  -6  -2  53  194.90  116.87
  -6  -2  56  474.90  101.69
  -6  -2  59  156.29   90.03
  -6  -1 -2018783.21 1449.41
  -6  -1 -1733890.65 1489.72
  -6  -1 -1419567.77 2096.64
  -6  -1 -1151108.36 2035.56
  -6  -1  -822097.37 2391.75
  -6  -1  -536191.92 1409.53
  -6  -1   424206.70  999.03
  -6  -1   7 9581.32  613.74
  -6  -1  10  969.55  361.77
  -6  -1  1313817.24  804.62
  -6  -1  16  254.68  358.52
  -6  -1  1919272.85 1298.18
  -6  -1  22 1002.69  452.86
  -6  -1  25 1120.74  341.64
  -6  -1  28 5385.18  805.83
  -6  -1  31 5617.56  826.38
  -6  -1  34 2437.64  231.66
  -6  -1  37 3394.64  233.79
  -6  -1  40 1850.33  169.35
  -6  -1  43 3100.50  203.37
  -6  -1  46 1217.25  119.63
  -6  -1  49  589.75  116.00
  -6  -1  52  563.28  110.48
  -6  -1  55  239.95  101.13
  -6  -1  58  176.73   82.74
  -5 -21   1   48.26   51.70
  -5 -21   4    4.65   62.48
  -5 -21   7   40.11   55.79
  -5 -21  10  112.72   56.13
  -5 -21  13  264.84   62.67
  -5 -21  16   21.08   47.99
  -5 -20  -6   43.76   59.50
  -5 -20  -3  217.50   73.05
  -5 -20   0  278.96   78.51
  -5 -20   3  262.36  100.06
  -5 -20   6  317.96  105.13
  -5 -20   9  663.78  114.19
  -5 -20  12   44.93   70.68
  -5 -20  15   83.81   73.03
  -5 -20  18    8.64   56.42
  -5 -20  21   44.79   61.46
  -5 -20  24   62.13   54.06
  -5 -19 -25  174.74   51.23
  -5 -19 -10  381.18  101.78
  -5 -19  -7  177.15   84.16
  -5 -19  -4  388.07  103.19
  -5 -19  -1  499.96  120.62
  -5 -19   2  330.14  112.88
  -5 -19   5 1260.88  143.74
  -5 -19   8  376.68  106.24
  -5 -19  11    6.41   88.55
  -5 -19  14   47.03   77.99
  -5 -19  17  120.04   90.13
  -5 -19  20  100.69   88.75
  -5 -19  23   39.54   57.66
  -5 -19  26  151.82   68.84
  -5 -19  29  166.92   69.66
  -5 -18  -8  243.39   81.61
  -5 -18  -5  217.30   86.89
  -5 -18  -2  150.47  102.23
  -5 -18   1  920.55  186.54
  -5 -18   4  521.62  144.32
  -5 -18   7  101.60  131.05
  -5 -18  10  138.10   76.45
  -5 -18  13  118.48  109.53
  -5 -18  16  365.22  149.96
  -5 -18  19  257.17   95.33
  -5 -18  22   83.47   65.77
  -5 -18  25   81.13   84.15
  -5 -18  28  158.13   47.86
  -5 -18  31  264.58   60.93
  -5 -17   0  150.58  101.92
  -5 -17   3  336.56  110.37
  -5 -17   6  186.47  134.23
  -5 -17   9    3.56  141.23
  -5 -17  12  911.50  187.87
  -5 -17  15  389.40  183.31
  -5 -17  18  268.52  167.77
  -5 -17  21   31.16   97.16
  -5 -17  24  116.77   67.93
  -5 -17  27   22.89   43.23
  -5 -17  30    6.09  142.29
  -5 -17  33   63.71   45.64
  -5 -17  36  614.56   79.28
  -5 -16 -10 1034.56  153.24
  -5 -16  -7 2907.39  223.53
  -5 -16  -4 1217.39  173.52
  -5 -16  -1  966.59  156.53
  -5 -16   2 1018.87  190.92
  -5 -16   5 1986.22  251.29
  -5 -16   8 2848.38  281.25
  -5 -16  11 1133.62  178.80
  -5 -16  14  814.40  190.97
  -5 -16  17   79.66  160.29
  -5 -16  20   14.74   97.99
  -5 -16  23  307.74  185.62
  -5 -16  26  269.99   68.01
  -5 -16  29    0.07   51.34
  -5 -16  32  198.45  123.82
  -5 -16  35  108.79   84.45
  -5 -16  38   32.95   54.66
  -5 -16  41   64.37   49.27
  -5 -15 -14 1770.87  210.25
  -5 -15 -11   95.46  181.63
  -5 -15  -8  448.52  184.78
  -5 -15  -5 1740.00  169.07
  -5 -15  -2 3203.14  383.68
  -5 -15   7  345.28  149.38
  -5 -15  10 4708.26  374.84
  -5 -15  13 2488.82  273.18
  -5 -15  16  587.50  263.06
  -5 -15  19  144.99  104.91
  -5 -15  22   86.91  112.41
  -5 -15  25  172.62   69.58
  -5 -15  28   11.52   55.94
  -5 -15  31   46.77   64.00
  -5 -15  34   72.83   81.15
  -5 -15  37  199.61  105.08
  -5 -15  40  192.56   80.02
  -5 -15  43  153.35   65.53
  -5 -14 -18 2240.69  259.89
  -5 -14 -15  516.15  232.77
  -5 -14 -12  758.94  250.34
  -5 -14  -9 2066.93  199.01
  -5 -14  -6 4017.50  276.32
  -5 -14  -3 1349.75  177.64
  -5 -14   0 1232.04  218.28
  -5 -14   9 2403.98  434.33
  -5 -14  12  841.14  329.06
  -5 -14  15  441.86  132.42
  -5 -14  18  568.31  254.14
  -5 -14  21  687.80   89.98
  -5 -14  24  359.73  101.73
  -5 -14  27 1354.02  128.33
  -5 -14  30  110.93   80.91
  -5 -14  33  121.10   65.41
  -5 -14  36  260.40   73.12
  -5 -14  39   58.16  105.62
  -5 -14  42    3.92   37.40
  -5 -14  45   37.23   46.81
  -5 -13 -19 1470.94  146.82
  -5 -13 -16  548.04  256.79
  -5 -13 -13  461.60  241.96
  -5 -13 -10  147.17  137.25
  -5 -13  -7 1460.53  497.28
  -5 -13  -4  990.44  418.44
  -5 -13  -1 5566.68  801.17
  -5 -13   2 3103.59  223.12
  -5 -13  11 1230.54  253.62
  -5 -13  14  303.24   82.07
  -5 -13  17 3153.05  296.29
  -5 -13  20 1621.22  199.04
  -5 -13  23  923.00  151.31
  -5 -13  26  731.85  300.52
  -5 -13  29  403.12  130.11
  -5 -13  32  260.16   87.26
  -5 -13  35  121.93   83.57
  -5 -13  38  272.81   73.41
  -5 -13  41  132.82   84.69
  -5 -13  44  285.56   48.19
  -5 -13  47   41.75   49.86
  -5 -12 -23  982.80  213.99
  -5 -12 -20  243.47  185.94
  -5 -12 -17  317.81  862.90
  -5 -12 -14 2093.55  305.36
  -5 -12 -11 1136.34  257.59
  -5 -12  -8 8421.17  330.30
  -5 -12  -5  948.36  161.68
  -5 -12  -2 2443.72  454.20
  -5 -12   1  898.92  429.18
  -5 -12   4 2353.86  652.82
  -5 -12  13 2202.25  337.60
  -5 -12  16 1233.99  106.40
  -5 -12  19 2432.15  279.13
  -5 -12  22 4218.14  404.01
  -5 -12  25 2627.71  398.26
  -5 -12  28 1365.19  133.88
  -5 -12  31  666.34  223.47
  -5 -12  34  532.30   84.50
  -5 -12  37  293.75   86.83
  -5 -12  40  169.06   73.92
  -5 -12  43   70.73   57.73
  -5 -12  46  250.25   81.03
  -5 -12  49  289.86   59.08
  -5 -11 -24  464.63   99.15
  -5 -11 -21 1156.73  191.88
  -5 -11 -18 1483.46  211.60
  -5 -11 -15  948.47  227.79
  -5 -11 -12  989.44  906.24
  -5 -11  -9 2426.79  617.36
  -5 -11  -6 7799.46 1095.10
  -5 -11  -3  824.17  648.59
  -5 -11   0 1419.85  696.43
  -5 -11   3  987.15  300.92
  -5 -11   6  364.00  249.91
  -5 -11  15 4658.45  325.21
  -5 -11  18 4762.70  323.42
  -5 -11  21 4585.54  324.98
  -5 -11  24 6969.66  316.97
  -5 -11  27  384.40  247.05
  -5 -11  30 1257.45  150.23
  -5 -11  33  740.80  253.56
  -5 -11  36 1271.40   99.17
  -5 -11  39  490.54   81.22
  -5 -11  42  188.08  103.32
  -5 -11  45  171.12   53.73
  -5 -11  48   38.91   70.69
  -5 -11  51  201.40   48.14
  -5 -10 -25 3827.86  352.00
  -5 -10 -22 7540.61  392.54
  -5 -10 -19 1894.15  198.56
  -5 -10 -1612210.31  710.75
  -5 -10 -13 4645.35  750.75
  -5 -10 -10 1094.98  432.48
  -5 -10  -7 3165.89  626.37
  -5 -10  -4  167.34  720.33
  -5 -10  -1 2145.87  619.66
  -5 -10   2  183.10  526.91
  -5 -10   5 4768.12  468.05
  -5 -10   8 3289.89  550.86
  -5 -10  17   51.90  319.22
  -5 -10  20  923.07  176.04
  -5 -10  23 4745.35  210.69
  -5 -10  26 2790.92  162.84
  -5 -10  29   96.07  176.56
  -5 -10  32 1424.54  195.74
  -5 -10  35 1186.72  209.85
  -5 -10  38 1853.04  132.83
  -5 -10  41  394.19   83.95
  -5 -10  44   60.39   55.28
  -5 -10  47  158.56   48.61
  -5 -10  50    3.42   56.81
  -5 -10  53   63.10   39.73
  -5  -9 -26  771.76  310.61
  -5  -9 -23  113.71  154.32
  -5  -9 -20 1453.99  669.55
  -5  -9 -17 1326.89  673.39
  -5  -9 -14 1769.26  806.79
  -5  -9 -11 5353.97  916.71
  -5  -9  -8  409.16  398.03
  -5  -9  -510067.71 1153.90
  -5  -9   1 5652.25  872.17
  -5  -9   4 4324.81 1035.83
  -5  -9   7 1144.43  301.02
  -5  -9  10  274.21  198.41
  -5  -9  1310543.67  824.32
  -5  -9  16  441.79  367.16
  -5  -9  19 4265.48  902.63
  -5  -9  22  666.05  139.23
  -5  -9  25 1365.28  100.18
  -5  -9  28 1252.37  126.16
  -5  -9  31  482.73  122.49
  -5  -9  34 1242.07  124.16
  -5  -9  37 3644.43  251.27
  -5  -9  40    8.93  107.24
  -5  -9  43   95.06   63.37
  -5  -9  46    8.86   51.57
  -5  -9  49  279.83   60.08
  -5  -9  52   69.91   40.27
  -5  -8 -30  624.30  590.16
  -5  -8 -27  817.61  454.82
  -5  -8 -24 4686.18  939.76
  -5  -8 -21 6184.71 1097.34
  -5  -8 -18 6311.20 1040.52
  -5  -8 -15 4423.79 1223.84
  -5  -8 -1245475.95 2522.39
  -5  -8  -9 6255.75 1393.62
  -5  -8  -611015.24 1356.19
  -5  -8  -3  806.86  395.60
  -5  -8   013077.04 1235.45
  -5  -8   3 6700.99  718.22
  -5  -8   6 5409.37  303.79
  -5  -8   9 3890.42  576.11
  -5  -8  1215772.86  665.48
  -5  -8  15 2797.99  470.12
  -5  -8  18 1751.74  668.54
  -5  -8  21 1171.69  872.32
  -5  -8  24  348.55  133.20
  -5  -8  27 4460.10  199.20
  -5  -8  30 8331.41 1123.72
  -5  -8  3310978.06  434.08
  -5  -8  36 7554.66  380.32
  -5  -8  39  768.56  110.93
  -5  -8  42  297.31  130.60
  -5  -8  45  411.01  105.01
  -5  -8  48  278.46   52.18
  -5  -8  51   13.12   31.25
  -5  -8  54  208.70   49.01
  -5  -7 -31 3108.74  758.44
  -5  -7 -28  660.25  425.12
  -5  -7 -25 7130.41  872.78
  -5  -7 -2211309.84 1190.28
  -5  -7 -19 2426.10  826.95
  -5  -7 -16 4049.79  949.19
  -5  -7 -1310400.92 1381.06
  -5  -7 -10 1581.35  723.01
  -5  -7  -7  743.56  502.62
  -5  -7  -4 9511.46 1188.60
  -5  -7  -1 6063.19 1122.08
  -5  -7   215940.56 1303.61
  -5  -7   518726.22  974.18
  -5  -7   814555.33  735.20
  -5  -7  1130144.36 1930.65
  -5  -7  1425950.18 1220.25
  -5  -7  17 5647.24  428.40
  -5  -7  20 4159.11  965.89
  -5  -7  23 1681.08  492.53
  -5  -7  26 8645.31  791.01
  -5  -7  29 2911.47  278.08
  -5  -7  32 9155.00 1521.94
  -5  -7  35 2458.86  150.12
  -5  -7  38  138.25   85.18
  -5  -7  41  869.55  114.71
  -5  -7  44  544.71   97.37
  -5  -7  47  216.98   61.98
  -5  -7  50  125.44   48.31
  -5  -7  53   78.75   55.74
  -5  -6 -32 1688.56  618.60
  -5  -6 -29 1382.10 1410.93
  -5  -6 -26  307.98  823.55
  -5  -6 -23 4078.06  846.21
  -5  -6 -2010770.90 1203.82
  -5  -6 -17  385.55  519.66
  -5  -6 -1412645.95 1575.34
  -5  -6 -11 8582.17 1459.20
  -5  -6  -816740.13 1621.70
  -5  -6  -528407.79 2226.28
  -5  -6  -2 2009.00 1061.12
  -5  -6   1 7501.93  957.46
  -5  -6   412559.60  820.58
  -5  -6   7 7850.73 1148.32
  -5  -6  1016181.71 1165.75
  -5  -6  1332353.01 1162.35
  -5  -6  16 9729.58  624.81
  -5  -6  19 2873.38  728.01
  -5  -6  22 2350.11 1273.69
  -5  -6  25 3057.26 1192.07
  -5  -6  28  308.59  581.01
  -5  -6  31 2915.22  235.18
  -5  -6  34  372.99  111.14
  -5  -6  37 1627.94  162.73
  -5  -6  40  122.78  124.76
  -5  -6  43  123.18   60.98
  -5  -6  46 1003.20   69.94
  -5  -6  49  196.07   56.79
  -5  -6  52  228.91   56.31
  -5  -6  55   30.84   60.56
  -5  -5 -30 1299.38  881.17
  -5  -5 -27 9019.77  824.36
  -5  -5 -24 6977.34  844.46
  -5  -5 -2112371.77 1371.51
  -5  -5 -18 5730.85  785.97
  -5  -5 -15 8711.01 1148.39
  -5  -5 -1216612.33 1217.04
  -5  -5  -9 6881.72 1479.54
  -5  -5  -627130.36 1565.22
  -5  -5  -3 9060.22 2491.18
  -5  -5   021822.91 1662.55
  -5  -5   3101467.6 1790.51
  -5  -5   6 2992.85  886.10
  -5  -5   932247.88 1336.83
  -5  -5  1212833.78  687.32
  -5  -5  1512869.23  667.58
  -5  -5  1811479.49  434.35
  -5  -5  2116076.99 1214.15
  -5  -5  24 1464.69  640.59
  -5  -5  27  902.17  791.58
  -5  -5  30 7348.05  967.78
  -5  -5  3311204.74  611.36
  -5  -5  36 4043.11  391.37
  -5  -5  39  522.50  354.58
  -5  -5  42 5337.26  379.67
  -5  -5  45  318.69  113.74
  -5  -5  48  627.72   96.75
  -5  -5  51  227.87   52.96
  -5  -5  54   95.94  144.08
  -5  -5  57  126.67   49.84
  -5  -4 -31 3000.98  605.80
  -5  -4 -28 4793.55  803.59
  -5  -4 -25 2976.25 1002.26
  -5  -4 -22 1855.27  830.76
  -5  -4 -19 3297.67  895.57
  -5  -4 -1657612.04 2656.88
  -5  -4 -13  740.77  976.43
  -5  -4 -1023478.52 1874.10
  -5  -4  -720658.61 1503.35
  -5  -4  -4 3453.66 1067.99
  -5  -4  -1  443.91  811.92
  -5  -4   2 5512.29 1232.79
  -5  -4   5 2240.80  236.65
  -5  -4   812693.87 1547.50
  -5  -4  1183955.62 2042.26
  -5  -4  14 5750.55  654.64
  -5  -4  1710923.28 1095.80
  -5  -4  2010788.03 1300.93
  -5  -4  23 4777.31  813.75
  -5  -4  26 9362.94  914.75
  -5  -4  29 3127.57  653.29
  -5  -4  3213224.67 1217.34
  -5  -4  35 5285.11  233.25
  -5  -4  38 3587.24  192.84
  -5  -4  41 2383.86  200.38
  -5  -4  44 1464.16  137.90
  -5  -4  47  119.54  102.84
  -5  -4  50   84.13   49.39
  -5  -4  53  440.81   60.10
  -5  -4  56  112.67   79.54
  -5  -3 -29 1558.58  751.02
  -5  -3 -26 2771.68  786.27
  -5  -3 -23 3603.12  520.03
  -5  -3 -2061266.29 2381.92
  -5  -3 -1721894.88 1498.88
  -5  -3 -1423652.03 2141.23
  -5  -3 -11 3465.53  586.56
  -5  -3  -845257.99 2971.00
  -5  -3  -517758.99 1535.37
  -5  -3  -210205.89  883.01
  -5  -3   137871.46 1263.89
  -5  -3   415201.85  905.20
  -5  -3   712074.83  470.21
  -5  -3  1020835.47 1397.86
  -5  -3  13 4049.38  534.30
  -5  -3  1650073.88 1934.45
  -5  -3  1911081.76  834.14
  -5  -3  22 3224.50  455.75
  -5  -3  25 2575.97 1090.51
  -5  -3  28 3709.13  449.23
  -5  -3  31 1421.00  279.03
  -5  -3  34 4981.24  224.92
  -5  -3  37 2288.51  236.45
  -5  -3  40 6304.01  219.47
  -5  -3  43 4368.56  269.86
  -5  -3  46  465.44  131.13
  -5  -3  49  887.32  107.76
  -5  -3  52  196.96   57.43
  -5  -3  55  126.59   85.27
  -5  -3  58  355.31   75.32
  -5  -2 -27 1308.92  769.77
  -5  -2 -2411816.21 1538.75
  -5  -2 -2123527.13 1538.76
  -5  -2 -1815771.25 1236.17
  -5  -2 -1524200.35 1673.43
  -5  -2 -1211617.52  769.25
  -5  -2  -9 3865.88  628.56
  -5  -2  -646369.81 1847.24
  -5  -2  -339864.60 1322.00
  -5  -2   0 8346.56 1005.87
  -5  -2   636050.02 1181.60
  -5  -2   990301.58 1965.98
  -5  -2  1212232.76  545.60
  -5  -2  15 2519.68  796.76
  -5  -2  18  860.09  630.66
  -5  -2  2135763.52 1374.23
  -5  -2  24  800.32  227.49
  -5  -2  27 3259.27  518.51
  -5  -2  30 7573.39  657.46
  -5  -2  33  343.79  161.97
  -5  -2  36  879.47  114.68
  -5  -2  39 2912.98  152.61
  -5  -2  42 1000.37  152.66
  -5  -2  45  220.06   90.47
  -5  -2  48  697.80  102.62
  -5  -2  51  340.74   59.68
  -5  -2  54  146.28   63.88
  -5  -2  57  170.19   74.21
  -5  -2  60   94.72   41.25
  -5  -1 -2510057.88 1337.61
  -5  -1 -2211292.05 1473.96
  -5  -1 -19 1299.22 1828.26
  -5  -1 -1610529.74 1765.29
  -5  -1 -1310261.04  841.84
  -5  -1 -10 7971.75 1846.42
  -5  -1  -720887.74 2019.21
  -5  -1  -418056.84 1692.53
  -5  -1  -125556.74 2633.25
  -5  -1   577144.59 1512.01
  -5  -1   8 5136.11  837.55
  -5  -1  1146934.48 1418.49
  -5  -1  1451760.39 1556.25
  -5  -1  1735695.88 1137.05
  -5  -1  20 5252.35  409.55
  -5  -1  2344466.77 1165.09
  -5  -1  26 1934.69  393.16
  -5  -1  29 2510.84  311.20
  -5  -1  32 2050.40  416.89
  -5  -1  35 1760.64  195.27
  -5  -1  38 2327.89  134.13
  -5  -1  41  515.73   65.26
  -5  -1  44 1818.81  181.43
  -5  -1  47 1363.21  134.63
  -5  -1  50  138.99   85.02
  -5  -1  53  448.97   85.65
  -5  -1  56  469.39  115.38
  -5  -1  59  333.29   81.03
  -4 -22 -15  610.34   77.25
  -4 -21 -22    4.39   34.49
  -4 -21 -19   29.66   54.08
  -4 -21   2   42.40   75.19
  -4 -21   5   72.37   78.49
  -4 -21   8  158.47   68.81
  -4 -21  11   75.75   57.50
  -4 -21  14  317.80   91.86
  -4 -21  17   83.96   50.27
  -4 -21  20  102.96   58.62
  -4 -20 -26  137.03   47.92
  -4 -20 -23  352.30   77.77
  -4 -20  -5  320.11   96.66
  -4 -20  -2   18.42  100.77
  -4 -20   1  341.67  103.06
  -4 -20   4  462.20  119.83
  -4 -20   7   85.49  114.84
  -4 -20  10    6.14   82.38
  -4 -20  13  224.25   67.94
  -4 -20  16   90.55   63.47
  -4 -20  19   53.41   61.32
  -4 -20  22  104.11   71.33
  -4 -20  25  224.87   77.28
  -4 -20  28   39.37   64.52
  -4 -19 -27    5.27   45.51
  -4 -19  -9   42.70   78.42
  -4 -19  -6  218.25   92.26
  -4 -19  -3   67.81   74.48
  -4 -19   0  241.43  122.14
  -4 -19   3  728.69  139.67
  -4 -19   6   73.43  108.63
  -4 -19   9  198.10  111.18
  -4 -19  12   68.09   91.16
  -4 -19  15   72.07  102.41
  -4 -19  18  176.23   68.96
  -4 -19  21  215.08   68.36
  -4 -19  24   57.58   64.31
  -4 -19  27   22.09   66.89
  -4 -19  30   27.20   38.56
  -4 -18 -28   47.12   53.13
  -4 -18  -7  285.72  113.07
  -4 -18  -4  460.86  100.84
  -4 -18  -1  506.87  129.73
  -4 -18   2   30.93  116.76
  -4 -18   5  601.52  189.99
  -4 -18   8 1351.63  188.78
  -4 -18  11  160.26  115.37
  -4 -18  14   31.20  115.24
  -4 -18  17  200.03  133.75
  -4 -18  20  147.96   78.92
  -4 -18  23   40.64   42.66
  -4 -18  26   28.21   44.09
  -4 -18  29   45.45   48.17
  -4 -18  32  138.33   52.25
  -4 -18  35  152.39   55.92
  -4 -17   1  554.61  127.62
  -4 -17   4 1484.68  146.12
  -4 -17   7 1195.80  193.04
  -4 -17  10  281.39  214.24
  -4 -17  13  163.19  172.94
  -4 -17  16   39.36   78.68
  -4 -17  19  354.12  128.20
  -4 -17  22  195.09   92.92
  -4 -17  25  542.23   78.48
  -4 -17  28   31.13   60.68
  -4 -17  31    0.70   83.26
  -4 -17  34   34.17   94.46
  -4 -17  37   29.33   43.46
  -4 -17  40   51.78   60.50
  -4 -16  -9 2737.53  268.94
  -4 -16  -6 3176.46  297.02
  -4 -16  -3 3553.54  295.07
  -4 -16   3 2007.88  235.75
  -4 -16   6 1026.22  183.98
  -4 -16   9  433.42  208.34
  -4 -16  12 2315.79  205.94
  -4 -16  15 1242.83  208.06
  -4 -16  18  552.10  334.82
  -4 -16  21 1090.17  128.70
  -4 -16  24  271.98  100.32
  -4 -16  27  988.40  110.01
  -4 -16  30    2.63   66.59
  -4 -16  33  176.78   95.58
  -4 -16  36   86.61   89.60
  -4 -16  39   98.03   68.59
  -4 -16  42  184.70   58.55
  -4 -15 -13 1988.46  217.55
  -4 -15 -10  154.33  113.91
  -4 -15  -7   32.60  146.27
  -4 -15  -4 5247.93  313.37
  -4 -15  -1 8616.53  378.27
  -4 -15   8  773.26  142.54
  -4 -15  11  766.47  169.63
  -4 -15  14 4340.57  260.25
  -4 -15  17 2592.00  298.26
  -4 -15  20  526.96  110.57
  -4 -15  23  508.93   82.21
  -4 -15  26  403.84   98.85
  -4 -15  29  449.19  106.63
  -4 -15  32  330.01   85.55
  -4 -15  35  293.32  133.89
  -4 -15  38  376.26  126.79
  -4 -15  41   63.89   52.46
  -4 -15  44   42.48   42.30
  -4 -14 -17 1257.40  234.64
  -4 -14 -14  739.27  323.07
  -4 -14 -11 5380.74  320.02
  -4 -14  -8 1610.02  207.88
  -4 -14  -5 1844.02  264.93
  -4 -14  -2 1117.47  474.26
  -4 -14   1 3408.76  749.49
  -4 -14  10 4139.24  375.35
  -4 -14  13 1001.28  223.61
  -4 -14  16 6589.37  473.72
  -4 -14  19 4854.36  286.84
  -4 -14  22 2327.21  198.43
  -4 -14  25  632.32  145.98
  -4 -14  28  487.76   86.65
  -4 -14  31  383.22   91.66
  -4 -14  34  879.99  108.47
  -4 -14  37   23.20   70.47
  -4 -14  40  101.50   81.96
  -4 -14  43  112.64   45.12
  -4 -14  46  156.99   78.50
  -4 -13 -18  342.52  208.21
  -4 -13 -15 1256.84  500.42
  -4 -13 -12 3188.00  280.09
  -4 -13  -9 5713.02  383.00
  -4 -13  -6 6329.80 1137.74
  -4 -13  -3 2880.47  252.67
  -4 -13   0 1435.24  193.46
  -4 -13   3 1088.47  591.04
  -4 -13  12 1487.93  220.10
  -4 -13  15  558.11  171.14
  -4 -13  18 2106.04  188.78
  -4 -13  21 1492.93  183.10
  -4 -13  27  216.12  141.31
  -4 -13  30 2234.55  181.19
  -4 -13  33   68.61  105.51
  -4 -13  36   17.75   66.33
  -4 -13  39  165.53   97.51
  -4 -13  42  252.03   78.53
  -4 -13  45  100.51   36.19
  -4 -13  48  100.56   56.90
  -4 -12 -22 4755.45  293.26
  -4 -12 -19   60.18  152.61
  -4 -12 -16 2420.50  220.97
  -4 -12 -13 1893.76  180.08
  -4 -12 -10  358.25  136.54
  -4 -12  -7  722.93  521.58
  -4 -12  -4 3717.36  729.94
  -4 -12  -1  554.09  816.25
  -4 -12   2 4226.80  688.25
  -4 -12   5 1704.98  635.20
  -4 -12  11 1384.79  169.18
  -4 -12  14 2221.74  466.11
  -4 -12  17 6849.86  400.30
  -4 -12  20 5007.30  569.42
  -4 -12  23  228.96  103.21
  -4 -12  26  468.43  135.00
  -4 -12  29 1689.88  356.94
  -4 -12  32  784.97  158.30
  -4 -12  35  240.57  101.04
  -4 -12  38 1017.74  123.17
  -4 -12  41  150.15   77.44
  -4 -12  44   43.19   83.10
  -4 -12  47   37.42   39.91
  -4 -12  50  162.64   60.35
  -4 -11 -23  115.19   98.35
  -4 -11 -20 1864.42  722.25
  -4 -11 -17  711.52  202.17
  -4 -11 -14 6509.33 1156.41
  -4 -11 -11 3272.84  775.99
  -4 -11  -8 4656.87  908.10
  -4 -11  -5 2219.50  809.93
  -4 -11  -2 1245.43  431.88
  -4 -11   1 5584.25  654.28
  -4 -11   4 1571.93  330.74
  -4 -11   7 2445.68  456.17
  -4 -11  16  474.70  166.84
  -4 -11  19 1917.82  274.41
  -4 -11  22  762.69  110.51
  -4 -11  25  273.29  129.91
  -4 -11  28 1467.23  153.40
  -4 -11  31 1044.16  267.19
  -4 -11  34  838.38  206.08
  -4 -11  37  303.90  118.17
  -4 -11  40  156.65   78.25
  -4 -11  43  328.88  121.23
  -4 -11  46   73.89   44.15
  -4 -11  49  182.96   49.35
  -4 -11  52  134.10   42.80
  -4 -10 -24 3961.47  263.46
  -4 -10 -21 3529.20  245.77
  -4 -10 -18  124.22  266.06
  -4 -10 -15 1066.11  590.56
  -4 -10 -12 7574.86 1333.43
  -4 -10  -9 8109.03 1107.84
  -4 -10  -6 7282.54 1063.79
  -4 -10  -3 3113.76  955.80
  -4 -10   012065.83 1092.14
  -4 -10   3 1698.29  769.99
  -4 -10   6 8627.56  510.04
  -4 -10   9 9007.09  823.04
  -4 -10  12 3248.78  674.58
  -4 -10  1510852.88  950.38
  -4 -10  18 1360.89  637.50
  -4 -10  21 2118.16  397.16
  -4 -10  24  878.18  226.33
  -4 -10  27 1101.25  628.57
  -4 -10  30 5601.68  298.95
  -4 -10  33 2927.70  169.06
  -4 -10  36 2465.05  240.09
  -4 -10  39  358.16  118.65
  -4 -10  42  145.83   69.74
  -4 -10  45  102.55   72.89
  -4 -10  48   63.41   77.61
  -4 -10  51   72.48   34.94
  -4  -9 -31 2658.69  777.50
  -4  -9 -28  614.75  397.44
  -4  -9 -25 5217.07  352.60
  -4  -9 -22 5654.73 1162.73
  -4  -9 -19 7564.74 1090.55
  -4  -9 -16 3367.97  912.99
  -4  -9 -13 1899.74  684.38
  -4  -9 -10 3122.09 1058.96
  -4  -9  -7 1717.70  913.43
  -4  -9  -414721.62 1601.27
  -4  -9   2 2265.92  633.83
  -4  -9   5 6014.00  710.52
  -4  -9   8 6504.80  376.71
  -4  -9  11  693.08  298.21
  -4  -9  14 9001.18 1223.60
  -4  -9  17 1385.26  422.54
  -4  -9  20 2424.71  613.02
  -4  -9  23 2212.43  266.74
  -4  -9  26 1633.92  144.97
  -4  -9  29 1978.61  120.17
  -4  -9  32 8532.00  389.92
  -4  -9  35  744.25  225.28
  -4  -9  38 1236.05  102.16
  -4  -9  41  156.72   99.57
  -4  -9  44   96.83  152.01
  -4  -9  47  499.00   69.27
  -4  -9  50  184.38   44.29
  -4  -9  53   15.20   32.96
  -4  -8 -32 1557.07  708.75
  -4  -8 -29  164.32  535.04
  -4  -8 -26  904.57  341.89
  -4  -8 -23  305.64  335.31
  -4  -8 -20 6876.73 1339.81
  -4  -8 -17 4488.73 1131.48
  -4  -8 -14 5577.45 1486.42
  -4  -8 -1122678.75 1464.49
  -4  -8  -8 6249.65 1151.28
  -4  -8  -5 1034.75 1341.97
  -4  -8  -2 2618.64 1251.67
  -4  -8   1 6195.40 1484.03
  -4  -8   4 3449.18  804.66
  -4  -8   7  114.31  391.45
  -4  -8  10 9261.47  506.68
  -4  -8  1310809.99 1544.35
  -4  -8  16  741.68  149.29
  -4  -8  19 4557.44  664.62
  -4  -8  22  776.84  923.69
  -4  -8  25 1136.28  771.29
  -4  -8  28 3373.93  526.78
  -4  -8  31  720.78  196.98
  -4  -8  34 3013.83  367.23
  -4  -8  37 2660.61  126.64
  -4  -8  40 1016.20  101.83
  -4  -8  43  102.21  220.16
  -4  -8  46  669.82  123.39
  -4  -8  49  110.55   43.05
  -4  -8  52   56.00   58.43
  -4  -7 -33 2004.70  995.25
  -4  -7 -30  921.07  766.01
  -4  -7 -27 9622.41 1103.57
  -4  -7 -24 3811.74  960.38
  -4  -7 -2111863.44 1325.07
  -4  -7 -18 2056.97  573.40
  -4  -7 -15 4242.86 1032.35
  -4  -7 -1223659.28 2231.33
  -4  -7  -9 7997.31 1224.32
  -4  -7  -632588.68 1975.99
  -4  -7  -3 5638.30  920.12
  -4  -7   0 6415.48  512.75
  -4  -7   337600.79 1396.92
  -4  -7   6 4145.67 1684.98
  -4  -7   911952.13  890.13
  -4  -7  12 8818.89  863.37
  -4  -7  15 4958.41  581.99
  -4  -7  18 6638.83  415.49
  -4  -7  21 4625.87  709.38
  -4  -7  24 7497.59 1007.40
  -4  -7  27 6518.49 1211.70
  -4  -7  30  665.86  115.86
  -4  -7  33 1723.81  173.67
  -4  -7  36 1974.01  185.71
  -4  -7  39 4602.39  252.95
  -4  -7  42 1339.82  162.20
  -4  -7  45 1649.38  154.20
  -4  -7  48  788.78   63.71
  -4  -7  51   27.67   44.15
  -4  -7  54   28.62   36.16
  -4  -6 -31  351.30  377.63
  -4  -6 -28 8001.02  867.61
  -4  -6 -25 2135.92 1051.30
  -4  -6 -22 7033.42 1135.43
  -4  -6 -1911155.86 1753.68
  -4  -6 -16 8698.31 1384.03
  -4  -6 -13 8661.92 1561.16
  -4  -6 -1019413.32 1614.48
  -4  -6  -719266.34  898.51
  -4  -6  -4 5304.93  813.53
  -4  -6  -199130.98 2559.04
  -4  -6   220558.07  692.16
  -4  -6   534509.03  914.59
  -4  -6   8123969.3 2326.01
  -4  -6  1130714.30 1033.30
  -4  -6  1443650.00 1481.48
  -4  -6  1731133.31 1485.17
  -4  -6  20 2024.44  421.66
  -4  -6  2317896.09  703.91
  -4  -6  26 4939.35  918.56
  -4  -6  29 6026.90  998.29
  -4  -6  32 7674.25  264.25
  -4  -6  35 2462.81  153.26
  -4  -6  3817353.68  738.85
  -4  -6  41 7895.53  358.37
  -4  -6  44 1645.00  140.50
  -4  -6  47  149.54   75.81
  -4  -6  50   33.75   47.01
  -4  -6  53  141.01   55.36
  -4  -6  56   24.03   53.00
  -4  -5 -32  344.58 1077.33
  -4  -5 -29 7672.62  964.82
  -4  -5 -26 8976.92 1293.50
  -4  -5 -2315453.10 1369.58
  -4  -5 -2048496.07 2358.11
  -4  -5 -1732877.43 1997.31
  -4  -5 -14 2630.63  901.36
  -4  -5 -11 2823.41 2158.68
  -4  -5  -813910.69 1095.76
  -4  -5  -5 1491.36  374.57
  -4  -5  -245090.20 1706.50
  -4  -5   1 6260.82  645.22
  -4  -5   439683.16  877.66
  -4  -5   717682.29  983.84
  -4  -5  1030913.10  983.02
  -4  -5  1314207.43  827.35
  -4  -5  1621098.30 1608.89
  -4  -5  19 4074.51  474.23
  -4  -5  22 9208.95  472.58
  -4  -5  2518293.46  822.20
  -4  -5  28 2649.67  804.38
  -4  -5  31 3776.10  635.65
  -4  -5  34  841.92  119.16
  -4  -5  3710966.97  941.53
  -4  -5  43 1424.16  327.38
  -4  -5  46 1742.55  134.72
  -4  -5  49  374.30   66.79
  -4  -5  52   46.49   51.78
  -4  -5  55   32.53   39.40
  -4  -4 -30 5281.35  891.74
  -4  -4 -27 5996.10  788.85
  -4  -4 -24 5664.02  925.57
  -4  -4 -2122883.54 1777.67
  -4  -4 -1830408.07 2100.68
  -4  -4 -15 3257.53  958.51
  -4  -4 -12 8815.01 1818.39
  -4  -4  -922859.88 2184.78
  -4  -4  -626507.80 2317.34
  -4  -4  -323184.11 1637.28
  -4  -4   0103904.0 2130.90
  -4  -4   325857.70 1095.35
  -4  -4   676929.16 1728.34
  -4  -4   9116886.6 1820.44
  -4  -4  1250906.65 1643.96
  -4  -4  15 3248.82  477.00
  -4  -4  1818179.17 1211.55
  -4  -4  21 2073.48 1049.99
  -4  -4  24 6482.96  680.88
  -4  -4  27 1791.97  542.08
  -4  -4  30 5180.84  893.04
  -4  -4  33 2427.28  808.87
  -4  -4  36  633.97  113.30
  -4  -4  39 1959.95  236.49
  -4  -4  42  550.93  110.78
  -4  -4  45 2327.93  167.56
  -4  -4  48 1520.04  182.04
  -4  -4  51  136.00   63.61
  -4  -4  54  522.81  112.91
  -4  -4  57  443.49   73.60
  -4  -3 -28 1023.49 1093.18
  -4  -3 -25 6704.69  898.57
  -4  -3 -2223481.73 1515.15
  -4  -3 -19 2931.50  682.33
  -4  -3 -1629441.56 1886.43
  -4  -3 -13 7625.57  742.63
  -4  -3 -10 7402.28 1758.27
  -4  -3  -722042.25 2581.23
  -4  -3  -4 9046.48 1752.18
  -4  -3  -124051.74 1228.58
  -4  -3   290647.50 1989.46
  -4  -3   5 5707.93  602.94
  -4  -3   8 2855.81  629.11
  -4  -3  1135015.91 1064.51
  -4  -3  1417314.27  831.45
  -4  -3  17 4952.64 1057.16
  -4  -3  20 1559.03  196.55
  -4  -3  23 1394.60  919.24
  -4  -3  26 5257.87  885.87
  -4  -3  29 7658.11 1001.60
  -4  -3  3217530.52  660.33
  -4  -3  35   25.61  249.37
  -4  -3  38 1883.99  183.91
  -4  -3  41  616.56  116.44
  -4  -3  44  522.36  116.38
  -4  -3  47  384.17   95.28
  -4  -3  50  966.25  107.87
  -4  -3  53  413.31   83.81
  -4  -3  56   91.10   48.46
  -4  -3  59  112.13   46.56
  -4  -2 -29  946.68  615.88
  -4  -2 -2619561.48 1380.93
  -4  -2 -23 2353.48  401.51
  -4  -2 -20105758.0 2789.96
  -4  -2 -17 5266.77  838.01
  -4  -2 -1418253.97  910.79
  -4  -2 -1143056.90 2165.22
  -4  -2  -836009.46 1998.43
  -4  -2  -538529.02 1084.40
  -4  -2  -216863.71 1928.95
  -4  -2   1 8601.34 1572.91
  -4  -2   437634.09 1944.42
  -4  -2   746251.34 1726.34
  -4  -2  1070954.90 2201.55
  -4  -2  1322566.85  547.41
  -4  -2  1611891.21  912.58
  -4  -2  1923888.05  718.96
  -4  -2  2210798.38  987.22
  -4  -2  2521555.55 1033.54
  -4  -2  28 6515.33  903.10
  -4  -2  31 3949.98  432.28
  -4  -2  34 1642.94  642.68
  -4  -2  37   96.71   77.30
  -4  -2  40  362.99   83.98
  -4  -2  43 3246.58  187.88
  -4  -2  46 1809.26  102.63
  -4  -2  49  285.56   96.44
  -4  -2  52  216.59   77.80
  -4  -2  55   33.42   67.00
  -4  -2  58  147.94   47.30
  -4  -1 -2718870.79 1284.51
  -4  -1 -24 9260.59 1101.59
  -4  -1 -2126961.90 1397.55
  -4  -1 -18 2864.26 1132.34
  -4  -1 -15 1449.22 1248.00
  -4  -1 -1236956.97 1649.34
  -4  -1  -981508.35 1732.97
  -4  -1  -6202015.4 4441.61
  -4  -1  -3130123.5 2484.15
  -4  -1   010392.42 2859.40
  -4  -1   632605.09 2281.45
  -4  -1   912092.07  808.60
  -4  -1  1218711.62  832.15
  -4  -1  15 2509.40  675.56
  -4  -1  1814852.66  692.21
  -4  -1  21 9023.23  700.00
  -4  -1  24 1653.00  394.30
  -4  -1  2717884.43  927.10
  -4  -1  30 3898.08  906.15
  -4  -1  33  392.25  217.15
  -4  -1  36 2222.14  299.09
  -4  -1  39 2127.45  174.24
  -4  -1  42  561.28  244.74
  -4  -1  45  523.87  101.26
  -4  -1  48  712.33  101.62
  -4  -1  51  247.90  104.52
  -4  -1  54  421.38   84.56
  -4  -1  57  324.89   68.27
  -4  -1  60  250.03   63.73
  -3 -23 -10   28.05   41.92
  -3 -22 -20   60.00   47.53
  -3 -22 -17   68.27   62.78
  -3 -22  10   60.17   46.70
  -3 -22  13   56.38   48.10
  -3 -21 -24   83.70   50.31
  -3 -21 -21  237.76   67.12
  -3 -21   3  159.44   74.95
  -3 -21   6   65.68   76.65
  -3 -21   9   58.77   64.65
  -3 -21  12  329.57   77.88
  -3 -21  15  387.00   82.13
  -3 -21  18   39.64   54.34
  -3 -21  21  140.79   74.99
  -3 -21  24  141.98   65.42
  -3 -20 -28  237.51   46.81
  -3 -20 -25   36.13   60.67
  -3 -20  -1  698.94  104.75
  -3 -20   2   85.87   90.97
  -3 -20   5  375.80  117.43
  -3 -20   8  217.23  114.85
  -3 -20  11  216.16  105.49
  -3 -20  14   34.74   83.39
  -3 -20  17  111.80   89.42
  -3 -20  20   33.55   72.93
  -3 -20  23   39.52   64.76
  -3 -20  26  160.65   77.40
  -3 -20  29   23.41   67.86
  -3 -19 -29  227.07   58.72
  -3 -19 -26  323.17   71.00
  -3 -19  -5  661.95  110.71
  -3 -19  -2  743.98  109.40
  -3 -19   1  261.32  131.76
  -3 -19   4  164.10  109.66
  -3 -19   7  307.69  129.10
  -3 -19  10   36.70   93.33
  -3 -19  13  530.12  129.07
  -3 -19  16  105.21  101.32
  -3 -19  19  173.21  102.61
  -3 -19  22   33.79   68.44
  -3 -19  25  219.66   54.85
  -3 -19  28   38.51   56.42
  -3 -19  31   91.93   54.01
  -3 -19  34   40.39   45.11
  -3 -18 -30  378.78   73.23
  -3 -18  -6 1645.59  218.55
  -3 -18  -3    1.57  109.49
  -3 -18   0  118.41  154.34
  -3 -18   3    4.15   77.61
  -3 -18   6  587.54  144.45
  -3 -18   9  206.86  135.57
  -3 -18  12  508.07  109.95
  -3 -18  15   12.50  121.32
  -3 -18  18  641.73  160.53
  -3 -18  21   23.73   50.94
  -3 -18  24   78.09   71.34
  -3 -18  27   74.87   43.97
  -3 -18  30   23.48   46.70
  -3 -18  33  134.04   59.10
  -3 -18  36  237.75   67.99
  -3 -18  39  293.69   50.02
  -3 -17 -31   94.21   59.55
  -3 -17  -1    8.41   95.59
  -3 -17   2 1758.89  268.88
  -3 -17   5 1613.95  226.75
  -3 -17   8  382.20  115.04
  -3 -17  11  879.15  149.83
  -3 -17  14 1561.54  201.94
  -3 -17  17  915.05  123.81
  -3 -17  20  135.90  121.65
  -3 -17  23  694.35   96.76
  -3 -17  26   54.63   54.38
  -3 -17  29  211.30   75.43
  -3 -17  32  246.40   88.91
  -3 -17  35   66.60   64.37
  -3 -17  38  437.08   77.33
  -3 -17  41  119.38   56.68
  -3 -16  -8 4929.16  320.26
  -3 -16  -5 3930.98  246.13
  -3 -16   4 1879.90  217.72
  -3 -16   7  623.10  186.19
  -3 -16  10 1340.16  148.31
  -3 -16  13  330.05  214.24
  -3 -16  16 1981.85  162.86
  -3 -16  19 2361.18  138.18
  -3 -16  22  402.37  101.91
  -3 -16  25  676.33  179.97
  -3 -16  28  649.78  110.38
  -3 -16  31  967.51   85.46
  -3 -16  34  254.68  158.82
  -3 -16  37  316.29   80.53
  -3 -16  40  149.58   72.88
  -3 -16  43  234.21   41.41
  -3 -15 -12  477.39  356.20
  -3 -15  -9 2272.52  277.76
  -3 -15  -6 2233.04  317.65
  -3 -15  -3 1034.85  346.17
  -3 -15   0 1553.10  524.77
  -3 -15   6 2983.02  302.98
  -3 -15   9 1223.34  159.76
  -3 -15  12 2223.69  353.44
  -3 -15  15  574.71  325.62
  -3 -15  18 1171.46  483.18
  -3 -15  21  838.50  141.50
  -3 -15  24  260.27  124.71
  -3 -15  27  281.15  268.33
  -3 -15  30 1017.67  108.69
  -3 -15  33  629.62   83.20
  -3 -15  36   33.39   58.64
  -3 -15  39    9.24  134.50
  -3 -15  42   61.65   54.34
  -3 -15  45  235.33   42.30
  -3 -14 -16  792.35  303.61
  -3 -14 -13  592.33  499.71
  -3 -14 -10 1566.54  259.53
  -3 -14  -7  943.32  202.14
  -3 -14  -4  728.62  146.32
  -3 -14  -1 4540.60  848.52
  -3 -14   2 1133.44  578.46
  -3 -14   8  727.02  162.45
  -3 -14  11 4667.71  239.88
  -3 -14  14 2775.43  197.33
  -3 -14  17 7856.08  388.28
  -3 -14  20  249.77  122.85
  -3 -14  23 1818.25  142.10
  -3 -14  26  544.88  157.27
  -3 -14  29 2027.63  185.79
  -3 -14  32 3093.29  167.13
  -3 -14  35  179.23   88.64
  -3 -14  38  439.48  111.39
  -3 -14  41   47.67   76.13
  -3 -14  44  410.62   53.46
  -3 -14  47  402.78   61.99
  -3 -13 -20   43.85  692.21
  -3 -13 -17  912.64  186.60
  -3 -13 -14 2159.87  231.53
  -3 -13 -11 3329.42  669.76
  -3 -13  -8  958.72  164.90
  -3 -13  -5  417.24  577.40
  -3 -13  -2 2403.29 1001.78
  -3 -13   1  532.35  810.46
  -3 -13   4  717.47  404.20
  -3 -13  10 1004.24  284.35
  -3 -13  13 2018.01  312.67
  -3 -13  16 9004.20  370.92
  -3 -13  22   38.13  127.99
  -3 -13  25 2754.67  401.89
  -3 -13  28  546.87  119.92
  -3 -13  31  414.82  387.36
  -3 -13  34  267.48  107.05
  -3 -13  37  122.16   84.10
  -3 -13  40  247.90  120.02
  -3 -13  43   74.50   82.63
  -3 -13  46   85.56   45.59
  -3 -13  49   17.26   31.47
  -3 -12 -24 2077.49  768.65
  -3 -12 -21 1401.02  242.50
  -3 -12 -18 1846.10  760.08
  -3 -12 -15 3083.30  188.08
  -3 -12 -12  811.38  833.48
  -3 -12  -9  407.89 1011.71
  -3 -12  -617995.06 1389.23
  -3 -12  -3 2415.42  993.10
  -3 -12   0  927.03  891.88
  -3 -12   3 1397.11  728.06
  -3 -12   6 2039.59  453.60
  -3 -12  15  646.09  143.87
  -3 -12  18 7074.35  747.53
  -3 -12  21 2107.70  211.58
  -3 -12  24 1349.32  182.72
  -3 -12  2711135.99  531.15
  -3 -12  30 3661.56  242.56
  -3 -12  33 1154.67  148.92
  -3 -12  36   18.53  110.88
  -3 -12  39  102.66  137.42
  -3 -12  42 1106.75  179.42
  -3 -12  45   25.14   59.96
  -3 -12  48   68.94   53.13
  -3 -12  51   18.24   30.78
  -3 -11 -28 2630.32  880.70
  -3 -11 -25 1396.72  962.16
  -3 -11 -22 1808.96  219.75
  -3 -11 -19 5381.56  356.65
  -3 -11 -16 3399.67  900.66
  -3 -11 -13 3443.77 1056.35
  -3 -11 -10   27.42  567.04
  -3 -11  -7 1559.73  752.55
  -3 -11  -4  157.09  476.83
  -3 -11  -1 2343.24  660.69
  -3 -11   2 1013.58  594.29
  -3 -11   5 1568.74  288.36
  -3 -11   8 2276.14  653.33
  -3 -11  11 1875.75  488.24
  -3 -11  14 2421.86  509.37
  -3 -11  17 4411.32  575.24
  -3 -11  20 3196.06  717.79
  -3 -11  23 5872.89 1004.91
  -3 -11  26 4696.80  866.92
  -3 -11  32 2504.44  258.79
  -3 -11  35 1286.95  241.30
  -3 -11  38  122.51   84.88
  -3 -11  41   55.98   89.51
  -3 -11  44    8.69   90.46
  -3 -11  47  524.91   76.06
  -3 -11  50   11.13   36.72
  -3 -11  53  168.77   56.41
  -3 -10 -29  206.47  668.04
  -3 -10 -26  310.88  408.44
  -3 -10 -23  955.09  201.02
  -3 -10 -20 1498.76  577.89
  -3 -10 -1712104.31 1304.11
  -3 -10 -14  393.64  481.27
  -3 -10 -11  106.24  955.48
  -3 -10  -8  753.07  698.47
  -3 -10  -5 5824.56  766.88
  -3 -10  -2 3261.93 1275.82
  -3 -10   1 3938.61  814.03
  -3 -10   4 3866.11  785.12
  -3 -10   7 1822.56  186.93
  -3 -10  1011871.64  500.28
  -3 -10  13 5155.52  674.11
  -3 -10  16 1900.03  502.05
  -3 -10  19 1651.20  420.96
  -3 -10  22 4699.78  710.29
  -3 -10  25  779.57  168.47
  -3 -10  28  930.31  128.65
  -3 -10  31 5376.15  390.12
  -3 -10  34  876.76  121.69
  -3 -10  37  905.49  119.88
  -3 -10  40  420.51   99.13
  -3 -10  43   99.78  135.25
  -3 -10  46  184.23   79.43
  -3 -10  49   42.77   52.50
  -3 -10  52   43.04   56.90
  -3  -9 -33   31.51 1015.91
  -3  -9 -30 6199.58  982.76
  -3  -9 -27 1428.06  691.82
  -3  -9 -24 1184.53  386.97
  -3  -9 -21 2357.00  765.75
  -3  -9 -18   91.15  901.89
  -3  -9 -15 3515.13  712.30
  -3  -9 -12 7856.57 1117.33
  -3  -9  -9 9201.63 1548.51
  -3  -9  -619271.26 1546.06
  -3  -9  -3 5426.53 1011.59
  -3  -9   0 5019.66 1113.32
  -3  -9   3 1484.61  392.39
  -3  -9   6 5403.70  838.95
  -3  -9   9 7236.17  327.27
  -3  -9  12 4438.61  611.14
  -3  -9  15 7505.44  841.47
  -3  -9  18 1217.35  508.73
  -3  -9  21 2155.22  445.13
  -3  -9  24 2570.46  561.32
  -3  -9  27  223.89  342.71
  -3  -9  30 2286.08  367.02
  -3  -9  33 1254.57  179.01
  -3  -9  36 4817.36  200.37
  -3  -9  39 1570.60  118.93
  -3  -9  42  443.68   72.31
  -3  -9  45  185.88  165.90
  -3  -9  48   98.79   50.93
  -3  -9  51   84.20   49.34
  -3  -9  54  500.01  110.08
  -3  -8 -31 5060.01  731.31
  -3  -8 -28 7416.46 1156.32
  -3  -8 -25 1617.23  463.40
  -3  -8 -22 5459.19 1139.38
  -3  -8 -1951083.30 2500.87
  -3  -8 -1618569.34 1737.61
  -3  -8 -13 5118.09 1003.59
  -3  -8 -1047993.24 2372.77
  -3  -8  -752658.56 2836.87
  -3  -8  -4 5935.30 1226.26
  -3  -8  -182346.00 2954.37
  -3  -8   245178.51 1295.17
  -3  -8   5 9415.83 1448.05
  -3  -8   823984.69  937.05
  -3  -8  1125341.82 1422.80
  -3  -8  1421332.10 1252.85
  -3  -8  17 6185.79 1079.56
  -3  -8  20 3671.30  891.31
  -3  -8  23 3669.11  847.11
  -3  -8  26 5436.89  701.84
  -3  -8  29 1474.48 1109.79
  -3  -8  32 4248.21  222.99
  -3  -8  35 9871.55  416.43
  -3  -8  38 3960.28  282.03
  -3  -8  41  740.75  162.73
  -3  -8  44  411.70   94.52
  -3  -8  47   75.66   44.35
  -3  -8  50   41.24   43.30
  -3  -8  53   85.78   51.74
  -3  -8  56  291.50   54.97
  -3  -7 -32 3095.87  784.00
  -3  -7 -29 3688.78  652.09
  -3  -7 -2616312.85 1748.73
  -3  -7 -23  157.75  481.32
  -3  -7 -2011104.20 1152.07
  -3  -7 -17 4866.52 1100.84
  -3  -7 -1413329.49 1461.89
  -3  -7 -11 3722.70 1000.16
  -3  -7  -8 6933.83 1939.91
  -3  -7  -5 4142.86  835.64
  -3  -7  -221082.64  849.65
  -3  -7   1 6062.66  865.52
  -3  -7   437636.48 1075.81
  -3  -7   714059.88  633.43
  -3  -7  1014942.20  685.03
  -3  -7  1311753.69  590.85
  -3  -7  16 8079.47  554.98
  -3  -7  19 3535.03  313.08
  -3  -7  22 2878.71  528.09
  -3  -7  25  657.50  642.58
  -3  -7  28  284.45  442.76
  -3  -7  3113058.93 2766.05
  -3  -7  34  432.00  953.21
  -3  -7  37 2185.13  194.88
  -3  -7  40 1016.49  190.54
  -3  -7  43   93.15  152.29
  -3  -7  46  182.26   93.43
  -3  -7  49   73.58   46.99
  -3  -7  52  281.01   44.88
  -3  -7  55    0.97   63.85
  -3  -6 -30  285.98  737.56
  -3  -6 -27 1745.00  789.00
  -3  -6 -24 2052.43  932.10
  -3  -6 -2111355.06 1231.74
  -3  -6 -18 3220.39  997.02
  -3  -6 -12  608.68 1185.37
  -3  -6  -939725.29 2351.88
  -3  -6  -612470.38  990.62
  -3  -6  -326420.46  614.23
  -3  -6   0 7022.48  342.75
  -3  -6   3 4995.70  594.40
  -3  -6   6 6797.66  852.25
  -3  -6   917082.58 1100.38
  -3  -6  1237727.94  823.00
  -3  -6  1514825.85  644.18
  -3  -6  18 2914.86  767.91
  -3  -6  21 8420.88  411.44
  -3  -6  24 3101.67  426.37
  -3  -6  27 1429.31  725.44
  -3  -6  30 3546.63 1009.08
  -3  -6  33 1985.44  184.69
  -3  -6  36 1363.91  787.40
  -3  -6  39 4143.13  291.63
  -3  -6  42  420.01  243.32
  -3  -6  45 1150.64  133.67
  -3  -6  48  411.86   83.90
  -3  -6  51  200.70   58.66
  -3  -6  54  578.42   89.62
  -3  -6  57   84.44   53.40
  -3  -5 -31 1605.80  458.35
  -3  -5 -28 3135.24  774.39
  -3  -5 -25 9225.25 1141.83
  -3  -5 -22 3992.72  848.06
  -3  -5 -19 3047.92 1055.12
  -3  -5 -1624788.29 2043.75
  -3  -5 -13 2604.79  904.04
  -3  -5 -1052162.89 2368.32
  -3  -5  -7  791.39  876.71
  -3  -5  -4 5960.94  717.01
  -3  -5  -122220.23  710.66
  -3  -5   2 3208.51  602.69
  -3  -5   546952.79 1261.18
  -3  -5   8126159.6 3225.00
  -3  -5  11 4222.83  323.52
  -3  -5  1439301.66 1115.50
  -3  -5  1712853.04 1382.45
  -3  -5  20 8681.60 1556.80
  -3  -5  23 1428.98  351.98
  -3  -5  26 4105.08  413.72
  -3  -5  29 4188.88  749.69
  -3  -5  32 2915.90  802.73
  -3  -5  35 1045.28  174.40
  -3  -5  38 5512.27  563.67
  -3  -5  41 2267.14  209.62
  -3  -5  44 1195.42  112.94
  -3  -5  47  548.01   98.99
  -3  -5  50   59.02   75.69
  -3  -5  53  522.41   80.96
  -3  -5  56   40.35   41.79
  -3  -5  59   95.97   44.81
  -3  -4 -2919210.02 1419.10
  -3  -4 -2617508.01 1432.00
  -3  -4 -23 7829.24 1122.72
  -3  -4 -20  441.45  324.82
  -3  -4 -1731615.62 1811.64
  -3  -4 -1413042.74 1267.41
  -3  -4 -11 3184.99 1227.63
  -3  -4  -8 2243.80  896.28
  -3  -4  -5 7145.92  737.00
  -3  -4  -224208.63 1094.66
  -3  -4   129501.61  823.21
  -3  -4   425784.27 2104.90
  -3  -4   7146904.9 1966.23
  -3  -4  1096131.83 1431.36
  -3  -4  13 9342.20  351.49
  -3  -4  1652936.50  958.11
  -3  -4  19 4591.77  360.78
  -3  -4  2210377.51  947.67
  -3  -4  25 3320.85  582.05
  -3  -4  2814442.98  701.46
  -3  -4  31  492.00  218.36
  -3  -4  34 6251.00  961.96
  -3  -4  37  740.67  253.18
  -3  -4  40 3054.72  177.95
  -3  -4  43 1358.75  176.68
  -3  -4  46  548.45  126.76
  -3  -4  49  275.72  103.03
  -3  -4  52   32.95   69.02
  -3  -4  55  296.74  149.04
  -3  -4  58   64.95   38.36
  -3  -3 -27  882.66  443.77
  -3  -3 -24 3222.58  570.70
  -3  -3 -21 6985.20  763.94
  -3  -3 -1888370.88 2454.47
  -3  -3 -1520912.42 1436.41
  -3  -3 -1239997.16 1519.17
  -3  -3  -927308.57 1453.09
  -3  -3  -614548.40 1542.61
  -3  -3  -3167918.6 4208.36
  -3  -3   037677.47 2036.00
  -3  -3   3228251.6 2916.92
  -3  -3   6118021.5 1224.18
  -3  -3   925328.01  773.51
  -3  -3  1222144.31  779.03
  -3  -3  1551061.07  810.26
  -3  -3  1824932.95 1544.42
  -3  -3  21 6321.86  456.56
  -3  -3  24 1901.62  301.85
  -3  -3  27 2846.05  271.90
  -3  -3  30 5766.33 1197.72
  -3  -3  33  681.15  516.57
  -3  -3  36  993.27   89.45
  -3  -3  39 1303.68  110.39
  -3  -3  42 6364.01  235.41
  -3  -3  45  221.52   88.16
  -3  -3  48  711.52   97.29
  -3  -3  51  272.02   90.81
  -3  -3  54  226.12   90.93
  -3  -3  57  343.17   93.54
  -3  -3  60   28.89   40.27
  -3  -2 -28 4848.37  979.41
  -3  -2 -2523765.71 1412.28
  -3  -2 -2222099.48 1507.07
  -3  -2 -19 5062.04  997.02
  -3  -2 -16 9252.25 1011.73
  -3  -2 -13116802.2 2700.66
  -3  -2 -1072800.51 2464.38
  -3  -2  -747220.88 4214.50
  -3  -2  -4259974.0 6565.53
  -3  -2  -131750.31 1201.07
  -3  -2   282393.69 2300.67
  -3  -2   5195567.0 2688.54
  -3  -2   8146432.1 3335.50
  -3  -2  1139303.72  517.46
  -3  -2  14 8401.33  657.91
  -3  -2  1738901.83 1155.18
  -3  -2  20 1748.55  886.89
  -3  -2  2311044.48  503.41
  -3  -2  26 3509.95  443.23
  -3  -2  29 7258.60  599.36
  -3  -2  32 4615.49  528.08
  -3  -2  35  270.22  781.29
  -3  -2  38 2937.58  151.67
  -3  -2  41  785.08  441.29
  -3  -2  44 2761.63  155.81
  -3  -2  47 3254.14  185.50
  -3  -2  50 1273.84  117.74
  -3  -2  53  880.17  104.16
  -3  -2  56  142.00   50.90
  -3  -2  59  119.83   71.92
  -3  -1 -26 2310.45  453.08
  -3  -1 -23 7809.16 1325.72
  -3  -1 -2017950.36  982.91
  -3  -1 -1746513.71 1364.21
  -3  -1 -14 1083.64  938.92
  -3  -1 -1146753.79 1561.03
  -3  -1  -8115598.6 3705.95
  -3  -1  -517912.25 3109.68
  -3  -1  -2456440.6 4205.31
  -3  -1   1231568.1 2217.19
  -3  -1   4278436.1 2870.50
  -3  -1   7156161.2 2461.24
  -3  -1  1054562.41  925.48
  -3  -1  13 4997.40  603.62
  -3  -1  1632713.79 1769.34
  -3  -1  22 9390.08  937.60
  -3  -1  2533254.11 1458.17
  -3  -1  28 6995.15  574.84
  -3  -1  31 1660.48  556.53
  -3  -1  34  123.16  488.06
  -3  -1  37 1712.96  596.25
  -3  -1  40 3089.64  150.74
  -3  -1  43  122.69   62.18
  -3  -1  46 3658.91  180.64
  -3  -1  49  996.21   79.03
  -3  -1  52  404.76   78.80
  -3  -1  55  131.14   58.49
  -3  -1  58   61.12   52.32
  -2 -23 -18  172.23   56.74
  -2 -23 -15  169.17   60.57
  -2 -23 -12  337.78   82.84
  -2 -22 -22  121.69   58.94
  -2 -22 -19  196.20   60.21
  -2 -22  11    3.69   55.09
  -2 -22  14   82.90   56.38
  -2 -22  17   56.18   56.90
  -2 -22  20  154.71   64.54
  -2 -21 -26  183.52   66.10
  -2 -21 -23   67.04   43.53
  -2 -21   4   66.91   96.49
  -2 -21   7  364.49   96.02
  -2 -21  10   72.90   70.59
  -2 -21  13  126.18   74.15
  -2 -21  16   33.88   73.41
  -2 -21  19  359.51   86.36
  -2 -21  22  350.48   95.27
  -2 -21  25  342.58   94.22
  -2 -20 -30   39.09   39.40
  -2 -20 -27   19.00   49.09
  -2 -20 -24  325.49   83.86
  -2 -20   0   72.59   93.07
  -2 -20   3  141.14  106.60
  -2 -20   6  323.70  108.78
  -2 -20   9   44.02   82.80
  -2 -20  12    2.70   72.13
  -2 -20  15   19.44   73.54
  -2 -20  18  236.79   88.76
  -2 -20  21  148.45   88.20
  -2 -20  24    2.26   41.96
  -2 -20  27   46.30   47.40
  -2 -20  30   37.33   45.53
  -2 -19 -31    2.32   43.43
  -2 -19 -28    9.20   59.94
  -2 -19  -4  248.20   98.75
  -2 -19  -1   40.72   99.80
  -2 -19   2  239.99  113.68
  -2 -19   5   12.64  107.51
  -2 -19   8  884.53  166.61
  -2 -19  11  216.12   89.58
  -2 -19  14  274.28  138.32
  -2 -19  20  336.27   60.41
  -2 -19  23  154.31   60.45
  -2 -19  26  340.73   80.80
  -2 -19  29   82.59   55.63
  -2 -19  32  326.93   87.29
  -2 -19  35  140.95   51.11
  -2 -18 -32  396.32   73.59
  -2 -18 -29   15.56   52.99
  -2 -18  -5  988.94  151.07
  -2 -18  -2 1854.09  218.50
  -2 -18   1 1233.60  230.18
  -2 -18   4 2786.33  256.36
  -2 -18   7 3350.69  272.90
  -2 -18  10  226.79  148.04
  -2 -18  13 1047.13  184.67
  -2 -18  16  153.07  122.24
  -2 -18  19  538.28   84.29
  -2 -18  22  172.91   53.83
  -2 -18  25  118.87   54.87
  -2 -18  28   49.30   74.86
  -2 -18  31  151.78   86.71
  -2 -18  34  148.14   89.99
  -2 -18  37   90.11   73.30
  -2 -18  40  142.92   55.19
  -2 -17 -30   14.54   76.07
  -2 -17   0 4312.18  284.03
  -2 -17   3  700.52  213.25
  -2 -17   6 1326.42  229.23
  -2 -17   9 1020.36  195.53
  -2 -17  15  765.90  135.25
  -2 -17  18 1572.63  196.26
  -2 -17  21  368.05  208.00
  -2 -17  24  996.95  117.31
  -2 -17  27  125.18   74.86
  -2 -17  30  163.64  119.24
  -2 -17  33  485.34  125.84
  -2 -17  36  399.50   90.40
  -2 -17  39   87.40   74.71
  -2 -17  42  358.27   75.34
  -2 -16 -31  224.02  133.51
  -2 -16  -4 4486.19  253.91
  -2 -16   5 4123.16  425.46
  -2 -16   8 1038.03  194.41
  -2 -16  11 2260.31  282.61
  -2 -16  14 2331.94  209.55
  -2 -16  17 2041.27  185.77
  -2 -16  20 1482.51  566.93
  -2 -16  23  638.39  129.63
  -2 -16  26 1705.91  156.20
  -2 -16  29 1045.23  134.82
  -2 -16  32  493.53  152.74
  -2 -16  35  329.36  120.54
  -2 -16  38  924.73  118.60
  -2 -16  41  266.95   94.70
  -2 -16  44  169.79   83.44
  -2 -15 -11  483.66  246.03
  -2 -15  -8   60.93  334.21
  -2 -15  -5  850.56  130.08
  -2 -15  -2 1914.20  595.99
  -2 -15   1 1575.16  484.28
  -2 -15   7  651.79  268.53
  -2 -15  10  109.05   75.20
  -2 -15  13  998.64  187.79
  -2 -15  16   90.28   67.41
  -2 -15  19  179.06  129.90
  -2 -15  22 4532.21  506.17
  -2 -15  25  107.69  439.17
  -2 -15  28 1082.59  146.93
  -2 -15  31  219.83  196.68
  -2 -15  34   43.12   66.92
  -2 -15  37  274.76   83.01
  -2 -15  40  221.18   84.77
  -2 -15  43    2.70   65.36
  -2 -15  46   27.79   33.26
  -2 -14 -18 6734.47 1535.91
  -2 -14 -15 3868.86  326.45
  -2 -14 -12  721.74  182.41
  -2 -14  -912900.95  468.94
  -2 -14  -6 6779.67  308.78
  -2 -14  -3 3434.23  971.26
  -2 -14   0 1090.01  822.23
  -2 -14   3 1670.91  586.55
  -2 -14   9  548.47   88.12
  -2 -14  12 1044.99  151.01
  -2 -14  15  487.05  166.62
  -2 -14  18 1254.87  118.32
  -2 -14  21 4897.83  204.12
  -2 -14  2410116.51  389.92
  -2 -14  27 7325.55  353.02
  -2 -14  30  595.60  151.66
  -2 -14  33   57.26  108.14
  -2 -14  36  903.68  138.34
  -2 -14  39  115.36   89.45
  -2 -14  42  889.70  135.35
  -2 -14  45   99.32   46.02
  -2 -14  48  236.19   40.15
  -2 -13 -22  667.12  467.25
  -2 -13 -19 2830.94  807.44
  -2 -13 -16  233.76  108.43
  -2 -13 -13  892.54  129.18
  -2 -13 -10  729.36  842.05
  -2 -13  -7  839.87  493.76
  -2 -13  -414650.73 1459.65
  -2 -13  -1 4647.32 1273.99
  -2 -13   212540.75 1560.55
  -2 -13   5 2324.57  747.86
  -2 -13  11  214.15  147.56
  -2 -13  14  635.63   83.43
  -2 -13  17 1365.96  286.58
  -2 -13  20 2589.79  540.76
  -2 -13  2313912.44 1475.75
  -2 -13  2611572.27  450.32
  -2 -13  29 3789.65  482.70
  -2 -13  32 1421.29  274.98
  -2 -13  35  137.36   88.22
  -2 -13  38  630.02  118.87
  -2 -13  41   29.44  108.08
  -2 -13  44  103.85   87.16
  -2 -13  47  351.55   56.07
  -2 -13  50  127.61   38.76
  -2 -12 -26 1407.76  715.20
  -2 -12 -23 1576.13  919.11
  -2 -12 -20  583.12  204.53
  -2 -12 -17 3426.18  369.52
  -2 -12 -14  384.31  488.33
  -2 -12 -11 6177.15 1174.01
  -2 -12  -8 3874.28  984.82
  -2 -12  -5 4972.25  930.79
  -2 -12  -2 6104.40 1041.01
  -2 -12   1  575.46  315.42
  -2 -12   4   21.70  337.12
  -2 -12  13 1654.15  582.92
  -2 -12  16 2943.76  780.80
  -2 -12  19  685.98  244.57
  -2 -12  22 1850.98  498.73
  -2 -12  25  890.11  151.53
  -2 -12  31 1147.63  177.53
  -2 -12  34   90.09   86.24
  -2 -12  37  542.39  122.22
  -2 -12  40  754.49  122.12
  -2 -12  43  181.60   81.87
  -2 -12  46    0.01   48.30
  -2 -12  49  103.60   38.46
  -2 -12  52  260.15   52.00
  -2 -11 -30 1045.52  775.58
  -2 -11 -27 2051.61  517.33
  -2 -11 -24 1312.16  555.93
  -2 -11 -21 3594.69  551.01
  -2 -11 -18 2705.84  791.45
  -2 -11 -15 3534.79  964.10
  -2 -11 -12 3704.33  840.06
  -2 -11  -9 6333.40 1184.02
  -2 -11  -6  762.50 1354.82
  -2 -11  -3 4250.98  837.89
  -2 -11   0 9637.49 1473.17
  -2 -11   3 2956.99  854.37
  -2 -11   6 5201.74  570.04
  -2 -11   918795.22 1158.27
  -2 -11  12 3783.85  601.72
  -2 -11  15 1591.98  809.07
  -2 -11  1813968.20  980.49
  -2 -11  21 5410.77  754.63
  -2 -11  24  509.68  115.19
  -2 -11  27 5863.13  803.80
  -2 -11  30  425.85   85.84
  -2 -11  33 2152.77  228.07
  -2 -11  36  970.39  149.19
  -2 -11  39  119.87   87.44
  -2 -11  42  172.99  114.69
  -2 -11  45  438.15  120.11
  -2 -11  48  679.16   77.68
  -2 -11  51  672.22   76.22
  -2 -11  54  328.55   34.37
  -2 -10 -31 2467.21  954.50
  -2 -10 -28 1261.68  749.53
  -2 -10 -25 2008.22  619.88
  -2 -10 -22 6412.25 1058.55
  -2 -10 -19 5481.32  837.98
  -2 -10 -16 1224.81  755.33
  -2 -10 -13 3916.40  907.26
  -2 -10 -10 2679.08  706.70
  -2 -10  -7 2174.04  723.22
  -2 -10  -4  536.78 1338.11
  -2 -10  -1 3361.20  925.33
  -2 -10   218105.71 1517.99
  -2 -10   5 8494.56  691.82
  -2 -10   8 7077.26  732.86
  -2 -10  11 2621.58  556.30
  -2 -10  14 5793.83  863.90
  -2 -10  17 1157.20  470.16
  -2 -10  20 1589.77  507.39
  -2 -10  2310444.19  980.24
  -2 -10  26 1702.40  126.04
  -2 -10  29  446.94  127.67
  -2 -10  32 1501.79  340.46
  -2 -10  35 9240.92  418.27
  -2 -10  38 7322.46  369.49
  -2 -10  41  368.70  112.07
  -2 -10  44  487.82  108.63
  -2 -10  47 1055.44   89.33
  -2 -10  50  258.91   57.07
  -2 -10  53   33.50   33.42
  -2  -9 -32 4290.87  867.63
  -2  -9 -29 2459.17  994.53
  -2  -9 -26   76.96  520.39
  -2  -9 -23 2818.59  642.63
  -2  -9 -20  619.40  783.39
  -2  -9 -1743208.62 1997.35
  -2  -9 -14 7785.08 1053.76
  -2  -9 -11 6001.59  939.24
  -2  -9  -8 1683.18  965.35
  -2  -9  -515601.94 1473.00
  -2  -9  -210377.35 1692.65
  -2  -9   114071.91 2334.85
  -2  -9   443364.69 1185.10
  -2  -9   7 1839.30  539.62
  -2  -9  10 7714.67  632.03
  -2  -9  13 3757.18  325.93
  -2  -9  16 8956.51  895.87
  -2  -9  19 6328.00  793.46
  -2  -9  22  725.04  344.66
  -2  -9  25 3296.06  783.31
  -2  -9  28 8788.10 1848.04
  -2  -9  31 3630.85  255.55
  -2  -9  34 4686.00  577.99
  -2  -9  37 3551.39  380.70
  -2  -9  40  566.13  175.49
  -2  -9  43  595.65  171.00
  -2  -9  46  150.91   73.25
  -2  -9  49  252.84   65.29
  -2  -9  52  222.13   54.25
  -2  -9  55  146.06   63.18
  -2  -8 -33 1778.14  668.10
  -2  -8 -30 1250.61  581.36
  -2  -8 -27   19.36  365.55
  -2  -8 -24 9518.08 1275.69
  -2  -8 -21  899.85  508.49
  -2  -8 -18 3953.85 1098.48
  -2  -8 -15 6705.95  875.20
  -2  -8 -1286667.49 3431.78
  -2  -8  -9 7394.68 1890.25
  -2  -8  -622476.07 1768.72
  -2  -8  -3 1270.31 1163.04
  -2  -8   011662.81  596.62
  -2  -8   330279.53 1783.90
  -2  -8   615967.05 1068.69
  -2  -8   9 7459.33  533.08
  -2  -8  1211983.01  431.09
  -2  -8  15 6649.52  695.96
  -2  -8  1812900.42  943.78
  -2  -8  21 1423.27  665.65
  -2  -8  24 1135.01  521.87
  -2  -8  27 2535.34  715.13
  -2  -8  30 1029.92  135.43
  -2  -8  33   34.23  107.63
  -2  -8  36  632.31  145.88
  -2  -8  39 1206.92  148.02
  -2  -8  42 4713.83  342.01
  -2  -8  45  341.03   90.24
  -2  -8  48  310.89   77.55
  -2  -8  51  200.40   69.18
  -2  -8  54  133.71   91.71
  -2  -8  57   26.70   55.65
  -2  -7 -31 3101.77  800.68
  -2  -7 -28 5037.82 1157.55
  -2  -7 -2510098.06 1336.45
  -2  -7 -22 6582.48 1051.58
  -2  -7 -1935607.81 1974.54
  -2  -7 -1627261.09 1623.42
  -2  -7 -1343716.51 2344.79
  -2  -7  -715859.80 1476.97
  -2  -7  -415623.96  305.33
  -2  -7  -137307.32  699.46
  -2  -7   2 9685.65  766.00
  -2  -7   541804.01 2792.35
  -2  -7   853172.74 4773.48
  -2  -7  1159367.63  829.83
  -2  -7  1423999.80 1000.73
  -2  -7  1719396.42  748.92
  -2  -7  20 2797.50  661.82
  -2  -7  23 5364.13  657.99
  -2  -7  26  200.26  142.37
  -2  -7  29  875.05  279.39
  -2  -7  3210682.43 1219.27
  -2  -7  35  463.39  107.46
  -2  -7  38 5979.84  299.54
  -2  -7  4110981.91  502.77
  -2  -7  44  263.44  113.59
  -2  -7  47 1509.71   99.41
  -2  -7  50  393.88   63.77
  -2  -7  53  114.74   96.73
  -2  -7  56  124.26   70.72
  -2  -6 -32 2009.66  735.03
  -2  -6 -29 8356.21 1179.10
  -2  -6 -2615573.48 1560.96
  -2  -6 -23 3006.20  626.76
  -2  -6 -20 7698.77 1028.95
  -2  -6 -17 6323.19  857.95
  -2  -6 -14 1127.45  872.03
  -2  -6  -8 4124.31  688.81
  -2  -6  -5 2316.86  271.38
  -2  -6  -243839.07 1207.86
  -2  -6   120197.27  781.00
  -2  -6   4 2038.93  444.17
  -2  -6   723881.45 1354.31
  -2  -6  1077546.38 4455.77
  -2  -6  1339014.03 2728.65
  -2  -6  1615244.98 1277.27
  -2  -6  19 6087.33  433.88
  -2  -6  22 7668.68  513.45
  -2  -6  2520189.35 1133.75
  -2  -6  28  841.04  398.58
  -2  -6  31 2257.39  390.27
  -2  -6  34 4603.48  493.37
  -2  -6  37 3437.73  223.68
  -2  -6  40 1964.17  246.23
  -2  -6  46 2129.09  127.24
  -2  -6  49  303.85   54.39
  -2  -6  52   58.41   77.77
  -2  -6  55  160.88   86.15
  -2  -6  58  138.56   64.18
  -2  -5 -3011388.03 1094.92
  -2  -5 -27 5829.89  974.26
  -2  -5 -24 1570.62  358.69
  -2  -5 -2117482.88 1948.10
  -2  -5 -1816919.78 1081.96
  -2  -5 -1529563.12 1309.55
  -2  -5 -12 5887.65  983.22
  -2  -5  -989066.85 2480.76
  -2  -5  -689077.48 2163.40
  -2  -5  -397585.72 1301.19
  -2  -5   0 8687.58  596.48
  -2  -5   3 9766.51 1616.15
  -2  -5   664441.17 1570.19
  -2  -5   9 6478.32  404.21
  -2  -5  1210363.80  428.80
  -2  -5  1540123.34  983.38
  -2  -5  1832635.93  662.47
  -2  -5  21 3680.84  883.81
  -2  -5  2427149.71 1143.40
  -2  -5  2712707.67  728.76
  -2  -5  30 1478.33  735.29
  -2  -5  33   99.80  354.46
  -2  -5  36 2884.04  417.26
  -2  -5  39 4055.22  295.22
  -2  -5  42 1164.37  153.28
  -2  -5  45  133.21   68.49
  -2  -5  48   98.54   65.24
  -2  -5  51  342.78   85.35
  -2  -5  54   19.19   98.75
  -2  -5  57  122.15   68.14
  -2  -5  60  350.87   58.52
  -2  -4 -2825675.00 1380.27
  -2  -4 -2524629.20 1488.65
  -2  -4 -2210111.95 1411.73
  -2  -4 -1910158.32 1178.29
  -2  -4 -1623606.13 1375.98
  -2  -4 -1326138.34 1070.84
  -2  -4 -1075827.44 2472.10
  -2  -4  -7115042.4 2711.00
  -2  -4  -449704.76 2766.80
  -2  -4  -1 8498.40  870.31
  -2  -4   253324.01 1362.44
  -2  -4   516311.36  776.34
  -2  -4   850654.41  818.91
  -2  -4  1161244.52 1097.77
  -2  -4  1412901.46  452.16
  -2  -4  1710821.70  461.66
  -2  -4  20 9041.87 1693.55
  -2  -4  23 2836.18  231.88
  -2  -4  26 2109.13  699.10
  -2  -4  29 5166.41  370.86
  -2  -4  32  960.03 1079.95
  -2  -4  35 5001.71 1008.52
  -2  -4  38  146.82   86.05
  -2  -4  41 4986.62  216.29
  -2  -4  44  854.62  119.14
  -2  -4  47  554.26  111.98
  -2  -4  50  157.67   88.40
  -2  -4  53  452.19   89.64
  -2  -4  56  241.56   56.86
  -2  -4  59  117.95   55.18
  -2  -3 -29 1784.72  815.47
  -2  -3 -26  617.11  601.75
  -2  -3 -23 4806.45  800.68
  -2  -3 -2015972.35  942.27
  -2  -3 -1741256.09 1957.66
  -2  -3 -14 9428.78 1146.20
  -2  -3 -1146416.82 1144.92
  -2  -3  -8121774.9 3876.13
  -2  -3  -571776.68 3602.29
  -2  -3  -279566.29 1605.46
  -2  -3   187444.71  735.59
  -2  -3   4983277.9 4590.93
  -2  -3   7458652.7 3166.64
  -2  -3  1041676.31 1853.76
  -2  -3  1349275.39 1622.16
  -2  -3  16 3946.68  869.38
  -2  -3  1926073.99  638.23
  -2  -3  2217514.21  946.80
  -2  -3  2520682.52  956.65
  -2  -3  28 7440.81  631.84
  -2  -3  31  655.40  307.76
  -2  -3  34 1511.47 1282.15
  -2  -3  37 1056.36 1152.76
  -2  -3  40 3732.02  117.24
  -2  -3  43 5290.17  202.19
  -2  -3  46 1814.84  169.06
  -2  -3  49  649.90   87.50
  -2  -3  52  484.79   86.66
  -2  -3  55  600.94   93.90
  -2  -3  58  234.39   51.86
  -2  -3  61  139.47   44.50
  -2  -2 -27  716.47  802.26
  -2  -2 -2414658.26 1242.02
  -2  -2 -21124645.9 2452.82
  -2  -2 -18 9807.58 1174.34
  -2  -2 -1529108.75 1035.83
  -2  -2 -1237257.44 1480.55
  -2  -2  -9 7418.56 1350.34
  -2  -2  -662842.82 2369.43
  -2  -2  -3160005.7 3238.75
  -2  -2   098911.34 2331.52
  -2  -2   3177716.4 2650.54
  -2  -2   6117179.2  977.00
  -2  -2   927977.00  886.20
  -2  -2  1219840.16  873.24
  -2  -2  15 7446.65  617.96
  -2  -2  1819320.34  713.57
  -2  -2  2120556.17 1464.65
  -2  -2  2413131.49  783.18
  -2  -2  2713068.17  636.17
  -2  -2  3014070.57 1462.80
  -2  -2  33 3967.38  452.48
  -2  -2  36 1435.69  565.49
  -2  -2  39 2888.92  163.68
  -2  -2  42 3007.39  143.87
  -2  -2  45  995.87  110.12
  -2  -2  48  730.26   80.64
  -2  -2  51 2843.53  153.63
  -2  -2  54  166.81   78.28
  -2  -2  57   58.99   64.06
  -2  -2  60    2.84   60.93
  -2  -1 -25 6246.31  721.50
  -2  -1 -2211788.77  699.73
  -2  -1 -1921441.27  899.78
  -2  -1 -1667794.50 2595.25
  -2  -1 -1372816.85 1712.57
  -2  -1 -10241329.9 4072.20
  -2  -1  -7606309.2 5608.96
  -2  -1  -4316001.3 2171.11
  -2  -1  -115203.04 1008.39
  -2  -1   281949.66 1220.63
  -2  -1   598895.64  574.31
  -2  -1   8377758.9 2283.03
  -2  -1  11178273.6 3103.50
  -2  -1  14 7172.89  712.40
  -2  -1  2022131.72 1322.33
  -2  -1  23 6942.33  504.45
  -2  -1  2613436.49 1099.05
  -2  -1  29 9953.68  830.27
  -2  -1  32  215.87  457.30
  -2  -1  35  796.70  630.28
  -2  -1  38 3382.37  169.52
  -2  -1  41 3860.50  318.04
  -2  -1  44  171.88  115.99
  -2  -1  47 1719.64  197.69
  -2  -1  50  414.90   81.02
  -2  -1  53 1696.40  146.05
  -2  -1  56  453.74   95.75
  -2  -1  59   91.19   50.59
  -1 -24 -13   19.03   45.76
  -1 -24 -10   21.32   42.80
  -1 -24  -7   39.22   42.50
  -1 -24  -4    4.14   43.28
  -1 -24  -1   15.60   42.50
  -1 -24   2    9.04   36.20
  -1 -23 -20   18.53   36.95
  -1 -23 -17  100.11   70.60
  -1 -23 -14  235.19   83.25
  -1 -22 -24   43.22   45.26
  -1 -22 -21  280.78   71.03
  -1 -22 -18   60.18   59.16
  -1 -22  12  297.61   76.63
  -1 -22  15  529.98  107.22
  -1 -22  18  176.04   76.03
  -1 -22  21   47.55   69.53
  -1 -21 -28   26.83   42.08
  -1 -21 -25  137.33   65.73
  -1 -21 -22   10.26   67.24
  -1 -21   8   16.30   81.11
  -1 -21  11  270.97  104.58
  -1 -21  14  157.31   88.40
  -1 -21  17  459.42   91.43
  -1 -21  20  241.34   96.68
  -1 -21  23  210.36   88.79
  -1 -21  26   10.70   36.57
  -1 -21  29   19.43   36.24
  -1 -20 -32  123.34   45.59
  -1 -20 -29  147.36   60.15
  -1 -20 -26  409.31   88.05
  -1 -20   4   26.27   75.09
  -1 -20   7   95.68   96.70
  -1 -20  10    4.82   84.12
  -1 -20  13   60.94   90.61
  -1 -20  16  613.76  122.47
  -1 -20  22  114.68   53.27
  -1 -20  25  123.07   61.54
  -1 -20  28  144.15  109.80
  -1 -20  31  171.89   57.37
  -1 -20  34  254.33   45.77
  -1 -19 -33  118.70   48.28
  -1 -19 -30    9.97   57.29
  -1 -19 -27  215.50  112.48
  -1 -19   0  423.81  141.47
  -1 -19   3   70.57  120.97
  -1 -19   6 1311.66  165.94
  -1 -19   9 1044.33  159.71
  -1 -19  12  461.27  172.10
  -1 -19  15   52.77   97.31
  -1 -19  18 1296.73  120.52
  -1 -19  21  124.13   82.13
  -1 -19  24  104.58   91.93
  -1 -19  27  231.12   61.03
  -1 -19  30   25.79   61.77
  -1 -19  33  372.83   88.08
  -1 -19  36  274.12   61.47
  -1 -19  39   14.26   46.44
  -1 -18 -31  191.97   84.13
  -1 -18  -1 4289.85  293.77
  -1 -18   2  904.36  187.69
  -1 -18   5 1855.15  220.31
  -1 -18   8 3519.64  267.00
  -1 -18  11  426.49  167.24
  -1 -18  17  321.73   79.09
  -1 -18  20 1010.92  157.41
  -1 -18  23  754.39   91.90
  -1 -18  26  270.95   58.74
  -1 -18  29  264.66   84.13
  -1 -18  32   18.55  112.20
  -1 -18  35  195.84   78.34
  -1 -18  38   12.28   65.74
  -1 -18  41  292.38   72.19
  -1 -17 -32  160.04   49.98
  -1 -17   1 6861.32  351.16
  -1 -17   4 2541.71  258.58
  -1 -17   7 2296.08  237.12
  -1 -17  10 1840.00  197.81
  -1 -17  13  561.61  160.94
  -1 -17  16 1744.38  173.86
  -1 -17  19 1471.51  151.92
  -1 -17  22  172.92  236.17
  -1 -17  25   55.89   66.86
  -1 -17  28  309.97   74.89
  -1 -17  31  336.05  157.87
  -1 -17  34 1682.89  160.00
  -1 -17  37  263.38   73.53
  -1 -17  40  149.27   65.76
  -1 -17  43  337.29   78.76
  -1 -16 -33  109.65   59.10
  -1 -16  -6 2331.29  794.61
  -1 -16  -3  791.23  516.45
  -1 -16   0 4948.34  967.18
  -1 -16   3 5279.53  357.27
  -1 -16   6  484.92  216.79
  -1 -16   9 3090.49  322.57
  -1 -16  12   30.03  105.22
  -1 -16  15 3410.52  250.50
  -1 -16  18  836.96   95.31
  -1 -16  21 1138.01  225.98
  -1 -16  24 6448.62  325.36
  -1 -16  27  132.90   58.93
  -1 -16  30  871.02  125.46
  -1 -16  33 2293.28  232.05
  -1 -16  36  695.32  100.22
  -1 -16  39   47.08   79.88
  -1 -16  42  632.68   86.94
  -1 -16  45  200.30   48.02
  -1 -16  48  212.19   55.14
  -1 -15 -16 3364.42  891.21
  -1 -15 -13 3215.63  888.19
  -1 -15 -10 2372.06  194.51
  -1 -15  -7  885.51  555.17
  -1 -15  -4  893.77  494.93
  -1 -15  -1 7319.51 1070.18
  -1 -15   2  272.07  483.68
  -1 -15   5 1747.14  220.39
  -1 -15   8  113.94   67.72
  -1 -15  11  868.48  141.96
  -1 -15  14  480.95  206.07
  -1 -15  17 4679.55  263.83
  -1 -15  20 2405.35  164.23
  -1 -15  23  544.03  141.04
  -1 -15  26 5581.76  263.03
  -1 -15  29  907.06  127.78
  -1 -15  32  220.50   71.44
  -1 -15  35  254.15   76.89
  -1 -15  38  574.80   93.19
  -1 -15  41   30.09   72.22
  -1 -15  44    5.09   66.18
  -1 -15  47   11.83   72.83
  -1 -14 -20  396.76  509.80
  -1 -14 -17  229.75  978.68
  -1 -14 -14 1335.03  271.49
  -1 -14 -11 8914.07  925.72
  -1 -14  -8  652.28  649.78
  -1 -14  -5  871.38 1010.53
  -1 -14  -2  203.86  392.00
  -1 -14   1  309.44  783.67
  -1 -14   4 2112.98  834.63
  -1 -14  10 1700.24  146.56
  -1 -14  13  480.19  103.71
  -1 -14  16 4069.09  179.95
  -1 -14  19 5199.12  351.92
  -1 -14  22 1293.25  138.33
  -1 -14  25 2072.76  324.08
  -1 -14  28 6719.23  301.79
  -1 -14  31  868.13  186.09
  -1 -14  34 1082.39  136.69
  -1 -14  37  153.31  101.94
  -1 -14  40  164.11   86.59
  -1 -14  43  210.92   76.10
  -1 -14  46   10.09   54.82
  -1 -14  49  386.75   58.12
  -1 -13 -24 5380.14  956.49
  -1 -13 -21 2856.04  769.08
  -1 -13 -18 4013.39 1058.64
  -1 -13 -15  253.44  141.38
  -1 -13 -12 3899.89  705.14
  -1 -13  -9 3360.79 1095.27
  -1 -13  -6 1497.75  447.96
  -1 -13  -3 1277.23  680.65
  -1 -13   0  139.52  221.61
  -1 -13   3 9182.89 1211.56
  -1 -13   6  132.26  422.69
  -1 -13  15  477.55  222.72
  -1 -13  18  419.25  159.22
  -1 -13  21 4378.11  300.60
  -1 -13  24 2381.62  177.91
  -1 -13  27 2248.31  232.27
  -1 -13  30 4000.69  189.71
  -1 -13  33  343.90  139.83
  -1 -13  36  210.49   82.44
  -1 -13  39  174.68   86.68
  -1 -13  42  191.51  104.16
  -1 -13  45  219.10   60.11
  -1 -13  48   57.55   40.24
  -1 -13  51   58.37   39.12
  -1 -12 -28 2147.67  876.10
  -1 -12 -25 2860.60  895.31
  -1 -12 -22  295.46  540.19
  -1 -12 -19  148.23  677.84
  -1 -12 -16 2488.77  883.66
  -1 -12 -13  891.63  576.78
  -1 -12 -10 9220.93  984.21
  -1 -12  -7 2192.43  653.74
  -1 -12  -4 2365.26  762.76
  -1 -12  -1 3508.89 1188.85
  -1 -12   2 3824.47  896.77
  -1 -12   5 1604.99  804.85
  -1 -12   8 3455.31  448.94
  -1 -12  11 7076.24  561.69
  -1 -12  14 1434.23  721.52
  -1 -12  17  195.81  300.33
  -1 -12  20 3971.34  716.56
  -1 -12  23 4288.63  659.01
  -1 -12  26  582.29  751.21
  -1 -12  32 5539.84  420.86
  -1 -12  35 3254.57  212.08
  -1 -12  38  150.29   86.60
  -1 -12  41  241.36  117.28
  -1 -12  44  181.59   82.35
  -1 -12  47  232.65   58.11
  -1 -12  50   19.33   40.65
  -1 -12  53  243.35   51.45
  -1 -11 -29  451.49  562.93
  -1 -11 -26 3788.18  720.69
  -1 -11 -23  594.07  363.49
  -1 -11 -20 2790.16  752.80
  -1 -11 -17  438.63  492.68
  -1 -11 -14 1514.02  485.08
  -1 -11 -11 3018.92  841.12
  -1 -11  -8 4799.43  882.51
  -1 -11  -510047.89 1725.96
  -1 -11  -2 1209.01 1134.58
  -1 -11   1 3071.74  615.44
  -1 -11   4 3449.84  779.32
  -1 -11   7 1852.40  373.86
  -1 -11  10  966.13  316.67
  -1 -11  13 7414.10  714.19
  -1 -11  16  373.35  285.28
  -1 -11  19 2964.02  639.61
  -1 -11  22  819.90  578.56
  -1 -11  25 3135.23  669.06
  -1 -11  28 7469.14 1024.29
  -1 -11  31  467.64  254.17
  -1 -11  34 2036.10  297.79
  -1 -11  37 1556.66  141.14
  -1 -11  40 2434.88  186.76
  -1 -11  43   26.47  104.23
  -1 -11  46  362.29   87.38
  -1 -11  49   89.82   46.11
  -1 -11  52  163.36   97.42
  -1 -11  55  276.74   67.21
  -1 -10 -33  656.75  577.62
  -1 -10 -30 3754.71  964.85
  -1 -10 -27 6187.09 1012.68
  -1 -10 -24  178.70  399.08
  -1 -10 -21 1711.76  728.99
  -1 -10 -1823213.94 1942.65
  -1 -10 -15 1923.96  699.91
  -1 -10 -12 1634.62  600.43
  -1 -10  -9 3087.96  772.20
  -1 -10  -637180.73 2056.33
  -1 -10  -3  275.88 1063.76
  -1 -10   0 9352.57 1230.00
  -1 -10   3 1657.29  623.53
  -1 -10   6 1256.53  967.44
  -1 -10   9 7582.15  563.98
  -1 -10  12 2919.92  473.68
  -1 -10  15 9058.85 1168.75
  -1 -10  18 1822.34  786.12
  -1 -10  2123548.08 1285.53
  -1 -10  24 8535.60 1027.98
  -1 -10  27   74.26  364.75
  -1 -10  30  259.02  281.58
  -1 -10  33 1354.65  164.04
  -1 -10  36 2189.90  192.17
  -1 -10  39 4907.71  222.49
  -1 -10  42  355.31  150.06
  -1 -10  45  241.17   87.33
  -1 -10  48   90.66   67.60
  -1 -10  51  269.97   62.70
  -1 -10  54    3.95   31.28
  -1  -9 -31  234.62  454.24
  -1  -9 -28 4391.51  916.26
  -1  -9 -25 1684.60  627.70
  -1  -9 -22  615.34  551.62
  -1  -9 -1912036.20 1329.87
  -1  -9 -16 7211.93 1322.75
  -1  -9 -13 2138.03  620.45
  -1  -9 -1022883.09 1539.50
  -1  -9  -7 1969.42 1027.21
  -1  -9  -129123.36  838.47
  -1  -9   2 8244.24  646.35
  -1  -9   5 7303.71  706.93
  -1  -9   817737.95 1391.83
  -1  -9  1112786.70  543.46
  -1  -9  14 9661.05 1034.58
  -1  -9  17 3942.34  690.45
  -1  -9  20 2316.14  470.88
  -1  -9  23 1676.03  527.74
  -1  -9  26  546.80  445.80
  -1  -9  29 4010.55  619.27
  -1  -9  32  360.06  104.81
  -1  -9  35 2330.42  192.90
  -1  -9  38 6769.86  273.72
  -1  -9  41 1369.90  162.10
  -1  -9  44  932.13  190.58
  -1  -9  47  474.41   77.38
  -1  -9  50  511.38   90.44
  -1  -9  53   74.91   35.20
  -1  -9  56  563.41   76.04
  -1  -8 -32 3304.87  865.29
  -1  -8 -29  466.81  507.63
  -1  -8 -26 2038.52  850.54
  -1  -8 -23 1985.89  605.54
  -1  -8 -2013065.46 1388.84
  -1  -8 -1711805.40 1166.39
  -1  -8 -14 6085.99  935.06
  -1  -8 -1147745.04 2440.60
  -1  -8  -520526.96 1569.51
  -1  -8  -239033.15  810.27
  -1  -8   110577.08  894.45
  -1  -8   412148.77  859.01
  -1  -8   7 8903.71  726.78
  -1  -8  1028894.76 1414.26
  -1  -8  1315058.74  538.46
  -1  -8  1613917.49 1029.61
  -1  -8  1914611.00 1258.41
  -1  -8  2210016.31 1070.87
  -1  -8  25  416.18  742.77
  -1  -8  28 1148.10  505.95
  -1  -8  31 3320.18  820.09
  -1  -8  34 2779.18  221.49
  -1  -8  37 1965.88  143.95
  -1  -8  40 1307.58  261.61
  -1  -8  43 1102.40  207.78
  -1  -8  46  518.99   96.34
  -1  -8  49   74.92   52.39
  -1  -8  52   16.73   43.76
  -1  -8  55  355.29   81.30
  -1  -8  58   12.24   55.34
  -1  -7 -30 2194.26  507.30
  -1  -7 -27  481.59  248.14
  -1  -7 -24 4425.55  876.26
  -1  -7 -21 2540.91  670.92
  -1  -7 -18 5358.28 1191.78
  -1  -7 -15 2694.81  681.28
  -1  -7 -12 1284.94  587.79
  -1  -7  -6 2473.44  269.66
  -1  -7  -3 6898.04  602.73
  -1  -7   0 1333.36  275.64
  -1  -7   314262.56  898.81
  -1  -7   659023.07 1183.07
  -1  -7   9 1758.44  180.11
  -1  -7  1226013.50  559.99
  -1  -7  1526360.31  868.45
  -1  -7  18 2921.02  925.63
  -1  -7  2124618.99 1099.86
  -1  -7  24 1242.70  567.63
  -1  -7  27 3599.12  785.92
  -1  -7  30  441.90  490.59
  -1  -7  33 1910.00  140.92
  -1  -7  36 7346.53  291.00
  -1  -7  42 7335.38  455.35
  -1  -7  45 2951.66  147.35
  -1  -7  48  295.44   83.10
  -1  -7  51    0.78   88.90
  -1  -7  54   62.86   65.61
  -1  -7  57   88.93   69.87
  -1  -6 -3111171.00 1213.07
  -1  -6 -28 9126.60 1133.10
  -1  -6 -25 2278.41  486.23
  -1  -6 -22  514.86  592.06
  -1  -6 -1926900.33 2106.94
  -1  -6 -16 2888.53  669.48
  -1  -6  -7 7044.46  404.51
  -1  -6  -434597.79  510.19
  -1  -6  -126920.37 1084.24
  -1  -6   2111666.7 1702.20
  -1  -6   513207.86  914.10
  -1  -6   898609.88 1386.20
  -1  -6  1112843.12 1655.87
  -1  -6  1430810.62  914.07
  -1  -6  17 3057.04  684.88
  -1  -6  2019142.68  691.44
  -1  -6  23 3816.08  781.05
  -1  -6  26 4379.22  628.59
  -1  -6  29  345.26  536.74
  -1  -6  32 1177.58  635.28
  -1  -6  35  242.42   79.58
  -1  -6  38 2095.48  632.64
  -1  -6  41 3890.43  221.09
  -1  -6  44 1865.13  136.43
  -1  -6  47 1451.10  109.04
  -1  -6  50   38.99   63.99
  -1  -6  53  688.49   81.11
  -1  -6  56  734.83  114.37
  -1  -6  59  481.66   86.57
  -1  -5 -29  272.84  415.27
  -1  -5 -26 7337.81  676.92
  -1  -5 -2313946.82 1773.67
  -1  -5 -20 5532.83  668.61
  -1  -5 -1717772.51 1812.32
  -1  -5 -1430607.62 2103.20
  -1  -5 -1116756.15 1812.80
  -1  -5  -833443.94 1343.44
  -1  -5  -535228.33  734.23
  -1  -5  -227723.93  558.58
  -1  -5   1130599.3 1627.41
  -1  -5   451688.44 1489.96
  -1  -5   773425.20  950.34
  -1  -5  1045001.62  889.32
  -1  -5  13 2389.42  375.50
  -1  -5  1655371.46  887.37
  -1  -5  1949818.72 1525.50
  -1  -5  2211365.82  701.91
  -1  -5  2516181.04  724.75
  -1  -5  28 1805.06  653.82
  -1  -5  31  949.95  409.46
  -1  -5  3410533.28 1125.13
  -1  -5  37 1586.82  179.33
  -1  -5  40 1341.94  156.23
  -1  -5  43 2660.36  165.23
  -1  -5  46  260.49   73.52
  -1  -5  49  196.21  153.27
  -1  -5  52  221.05   93.35
  -1  -5  55 2666.56  209.65
  -1  -5  58  103.92   70.77
  -1  -5  61  401.87   68.85
  -1  -4 -27 5582.58 1218.06
  -1  -4 -24  617.47  575.51
  -1  -4 -2117302.12 1050.24
  -1  -4 -1811904.61 1085.49
  -1  -4 -1521582.50 1036.57
  -1  -4 -1216192.52 1053.92
  -1  -4  -9 2596.25 1354.32
  -1  -4  -617810.23 2187.79
  -1  -4  -3124734.1 1928.89
  -1  -4   0220597.9 1847.51
  -1  -4   397646.78 1671.00
  -1  -4   6227509.8 5070.50
  -1  -4   944850.22 1981.81
  -1  -4  1215676.41 3299.50
  -1  -4  1533212.19  977.70
  -1  -4  1845533.54  728.50
  -1  -4  21 8116.54  699.87
  -1  -4  24 4653.29  610.79
  -1  -4  27 4302.21  746.61
  -1  -4  30 7698.10 1522.07
  -1  -4  33  875.26  352.38
  -1  -4  36  810.12  172.63
  -1  -4  39 3116.93  178.28
  -1  -4  42 1765.70  112.67
  -1  -4  45  429.84   81.75
  -1  -4  48 1026.86  104.36
  -1  -4  51  624.79  115.89
  -1  -4  54  136.43   75.98
  -1  -4  57  535.48  116.82
  -1  -4  60  258.88   72.34
  -1  -3 -28 8675.52  797.03
  -1  -3 -2534934.30 1852.35
  -1  -3 -2227909.47 1105.57
  -1  -3 -1980568.48 2318.14
  -1  -3 -16127798.9 2591.11
  -1  -3 -1313699.09 1022.71
  -1  -3 -10 5339.06 1469.04
  -1  -3  -7119184.4 3035.87
  -1  -3  -4365064.8 4201.22
  -1  -3  -191210.15 1115.89
  -1  -3   2179761.3 2885.19
  -1  -3   5330958.4 4425.50
  -1  -3   8176190.7 5542.72
  -1  -3  11 6210.37 1408.20
  -1  -3  1413747.86  703.85
  -1  -3  17 2898.17  824.08
  -1  -3  20 1776.86  537.82
  -1  -3  2329167.62  875.02
  -1  -3  26 1034.78  277.68
  -1  -3  29 6153.85  483.20
  -1  -3  32 8757.63  725.65
  -1  -3  35 1353.37  436.82
  -1  -3  38 1186.24  124.68
  -1  -3  41 3870.84  162.46
  -1  -3  44 3815.74  193.66
  -1  -3  47  679.18  174.45
  -1  -3  50   37.48   58.30
  -1  -3  53  907.82  105.91
  -1  -3  56  181.93  149.60
  -1  -3  59   33.31   73.62
  -1  -2 -2639917.45 1424.85
  -1  -2 -23 3026.27  765.47
  -1  -2 -2044933.82 1739.86
  -1  -2 -17119459.0 1827.67
  -1  -2 -1417974.69 1035.43
  -1  -2 -11524470.5 4390.80
  -1  -2  -8224338.7 3040.66
  -1  -2  -542083.88  369.11
  -1  -2  -2205011.5 8256.05
  -1  -2   179198.77  579.61
  -1  -2   4401726.2 5190.25
  -1  -2  1312151.63 1049.91
  -1  -2  16102521.5 1789.50
  -1  -2  1912215.92  489.84
  -1  -2  2227795.47  738.32
  -1  -2  25 6830.90  526.49
  -1  -2  2813160.86  543.18
  -1  -2  31 4859.66  389.32
  -1  -2  34 9251.50  512.23
  -1  -2  3710785.61  857.79
  -1  -2  40 2952.15  262.86
  -1  -2  43 3685.46  203.33
  -1  -2  46 2413.50  144.62
  -1  -2  49 4349.39  156.47
  -1  -2  52  436.58   72.37
  -1  -2  55  105.69   52.22
  -1  -2  58  100.10   54.07
  -1  -2  61    3.63   58.54
  -1  -1 -2453080.54 1691.42
  -1  -1 -2183511.22 1389.53
  -1  -1 -1868067.88 1232.24
  -1  -1 -1243657.30 1375.16
  -1  -1  -949893.82 1637.55
  -1  -1  -6324391.0 2637.36
  -1  -1  -360453.39 2352.13
  -1  -1   0 1849128 2785.69
  -1  -1   3920843.4 2101.65
  -1  -1   6123455.5 1765.34
  -1  -1   9167849.2 2294.50
  -1  -1  12 8067.74 1168.70
  -1  -1  1511873.46 2842.06
  -1  -1  1835984.95 2598.95
  -1  -1  2135283.15 1688.34
  -1  -1  2447245.36 1114.68
  -1  -1  2729439.78 1220.33
  -1  -1  30 9171.35  735.40
  -1  -1  3322016.06  993.20
  -1  -1  36 5410.20  460.31
  -1  -1  39 1277.51  174.21
  -1  -1  42 2191.43  147.74
  -1  -1  45 9395.05  271.76
  -1  -1  48 6812.23  220.88
  -1  -1  51 2888.94  150.07
  -1  -1  54  153.38   90.13
  -1  -1  57  111.09   75.58
  -1  -1  60  447.93   83.21
   0 -24 -18   42.87   37.11
   0 -24 -15   41.83   60.95
   0 -24 -12  199.89   68.12
   0 -24  -9   99.31   57.23
   0 -24  -6  152.93   63.54
   0 -24  -3  100.33   52.21
   0 -24   0  122.69   54.55
   0 -24   3  333.17   62.56
   0 -24   6   13.37   42.05
   0 -23 -22  163.13   58.62
   0 -23 -19   49.66   52.91
   0 -23 -16  137.53   59.09
   0 -22 -26   64.33   55.92
   0 -22 -23  151.42   73.45
   0 -22 -20  115.13   72.39
   0 -22  16   37.52   56.58
   0 -22  19  614.95  107.49
   0 -22  22  137.41   84.02
   0 -21 -30   51.73   48.24
   0 -21 -27   35.32   49.18
   0 -21 -24   29.62   80.91
   0 -21   9   14.50   93.31
   0 -21  12   91.63   72.91
   0 -21  15  307.17   85.07
   0 -21  18  129.36   80.37
   0 -21  21  618.55  101.60
   0 -21  24  113.58   57.18
   0 -21  27  135.37  147.90
   0 -21  30   98.27   67.22
   0 -21  33   72.80   49.40
   0 -20 -31  424.81   87.51
   0 -20 -28   79.00   61.56
   0 -20 -25  434.52  100.63
   0 -20   8  688.44  166.62
   0 -20  11  508.33  117.42
   0 -20  14    0.12  104.12
   0 -20  17  517.66  113.47
   0 -20  20  202.98   58.52
   0 -20  23  522.58   73.92
   0 -20  26  386.52   66.99
   0 -20  29  258.22   56.75
   0 -20  32   18.80   51.54
   0 -20  35   25.27   43.18
   0 -20  38  137.73   43.68
   0 -19 -32   81.02   49.62
   0 -19 -29  136.55   71.21
   0 -19   4  281.48  100.26
   0 -19   7   76.91   85.17
   0 -19  10   80.00   78.37
   0 -19  13  191.20  116.32
   0 -19  16  143.55  117.41
   0 -19  19   95.83   56.75
   0 -19  22  141.22   64.45
   0 -19  25   28.79  106.16
   0 -19  28   58.83   56.37
   0 -19  31  462.64   81.46
   0 -19  34  204.00   77.95
   0 -19  37   41.53   63.14
   0 -19  40  247.86   61.66
   0 -18 -33   14.86   47.11
   0 -18 -30  414.61   79.87
   0 -18   3 1163.99  203.86
   0 -18   6 1441.93  165.82
   0 -18   9  955.72  175.92
   0 -18  12 1655.75  217.98
   0 -18  15  858.64  147.51
   0 -18  18 2564.12  143.65
   0 -18  21 1961.15  145.08
   0 -18  24  393.52   69.33
   0 -18  27  305.23   61.36
   0 -18  30  677.38  106.85
   0 -18  33   23.85  156.93
   0 -18  36  738.46  123.71
   0 -18  39  671.85  117.38
   0 -18  42    5.23   43.17
   0 -17 -34    4.79   48.88
   0 -17 -31  263.07   83.17
   0 -17   214905.30  525.03
   0 -17   5  314.36  150.20
   0 -17   8  947.65  166.71
   0 -17  11 4115.93  322.93
   0 -17  14  721.52  104.17
   0 -17  17  554.05  125.27
   0 -17  20 2438.60  250.24
   0 -17  23  767.33  113.80
   0 -17  26 7217.75  279.87
   0 -17  29  688.22  146.74
   0 -17  32  390.08  118.76
   0 -17  35  666.63  116.75
   0 -17  38  858.96  145.82
   0 -17  41   81.58   76.62
   0 -17  44  329.62   58.50
   0 -17  47    0.50   30.83
   0 -16 -32  653.84  131.24
   0 -16 -11   83.70  353.21
   0 -16  -8  171.81  444.49
   0 -16  -5 5235.28 1096.96
   0 -16  -2 2801.64  948.51
   0 -16   1  762.72  322.04
   0 -16   4 2034.59  269.96
   0 -16   7 1036.07  202.74
   0 -16  10  180.29  132.18
   0 -16  13   79.62   64.89
   0 -16  16  515.04  126.99
   0 -16  19 1643.95  138.41
   0 -16  22 8015.64  272.99
   0 -16  2511027.29  370.11
   0 -16  28  770.96  118.22
   0 -16  31  173.62   77.10
   0 -16  34  121.55   92.35
   0 -16  37   12.56  126.51
   0 -16  40  112.84   67.78
   0 -16  43   34.72   69.74
   0 -16  46   95.46   52.69
   0 -15 -33  499.63  120.02
   0 -15 -18   63.94  427.09
   0 -15 -15 2604.68  760.52
   0 -15 -12 1435.33  677.35
   0 -15  -9 1896.80  559.66
   0 -15  -6  459.85  425.05
   0 -15  -3 8049.40 1583.29
   0 -15   0 2292.24  583.77
   0 -15   3 9804.49 1411.63
   0 -15   6 7780.39  364.49
   0 -15   9 2917.40  238.50
   0 -15  12  308.49   63.67
   0 -15  15 3991.66  259.54
   0 -15  18  400.05  110.64
   0 -15  2112544.33  789.60
   0 -15  24 5508.22  305.41
   0 -15  27 8297.74  330.95
   0 -15  30 3055.90  202.25
   0 -15  33  187.91   99.49
   0 -15  36 1760.90  182.57
   0 -15  39  227.62  118.80
   0 -15  42  414.79  131.77
   0 -15  45  246.89   73.86
   0 -15  48  888.53   85.91
   0 -14 -22 3660.09 1047.21
   0 -14 -19 2003.60  652.66
   0 -14 -16 4557.42  803.71
   0 -14 -13  796.40  451.23
   0 -14 -10 1293.86  510.99
   0 -14  -7 5171.92  994.50
   0 -14  -4 5067.43 1238.17
   0 -14  -1 4280.23  876.42
   0 -14   2 4852.34  965.32
   0 -14   5 6261.60 1193.18
   0 -14  14 3528.92  215.93
   0 -14  17 1667.62  175.96
   0 -14  2010220.82  322.63
   0 -14  23  998.23  140.23
   0 -14  26  502.42   90.87
   0 -14  29 6950.87  283.66
   0 -14  32 2213.03  198.45
   0 -14  35  418.07  110.50
   0 -14  38   62.18   72.25
   0 -14  41   70.19   76.98
   0 -14  44  136.88   92.36
   0 -14  47    5.91   45.39
   0 -14  50  190.10   49.15
   0 -13 -26   49.29  394.01
   0 -13 -23  419.50  456.32
   0 -13 -20  101.72  396.62
   0 -13 -17   99.66  322.28
   0 -13 -14  155.25  452.92
   0 -13 -1111117.01 1548.49
   0 -13  -8 2812.00  800.66
   0 -13  -5 1910.25  671.13
   0 -13  -2  900.63  555.92
   0 -13   1 3391.00  755.01
   0 -13   4 6661.97  965.49
   0 -13   7 1961.82  515.98
   0 -13  10 3132.02  442.80
   0 -13  13 1098.21  349.08
   0 -13  16 1772.14  571.92
   0 -13  19  377.93   64.20
   0 -13  22 1681.48  139.81
   0 -13  25 7813.86  317.93
   0 -13  28 4317.07  193.62
   0 -13  31 3274.49  247.46
   0 -13  34 7459.65  345.23
   0 -13  37  231.54  109.05
   0 -13  40  206.40  102.65
   0 -13  43  321.57  107.98
   0 -13  46   15.31   66.56
   0 -13  49    7.44   40.00
   0 -13  52  122.49   37.09
   0 -12 -30 7788.04 1446.04
   0 -12 -27 3818.24  758.41
   0 -12 -24 1970.19  795.06
   0 -12 -21 4912.06  816.69
   0 -12 -18  683.09  283.58
   0 -12 -15  853.91  394.58
   0 -12 -12 3002.30  823.73
   0 -12  -9 9784.07 1310.30
   0 -12  -6 4587.23  864.96
   0 -12  -317121.20 1579.08
   0 -12   0 1061.20 1012.01
   0 -12   318773.76 1750.72
   0 -12   614161.41  805.35
   0 -12   9 9743.95  564.26
   0 -12  12 6351.42  695.23
   0 -12  15  847.46  286.54
   0 -12  18 2675.83  727.59
   0 -12  21  848.28  345.59
   0 -12  24 3178.45  218.63
   0 -12  27  170.30   96.20
   0 -12  30  597.77   89.17
   0 -12  33 3270.22  276.69
   0 -12  36 2700.87  208.52
   0 -12  39 2348.47  223.20
   0 -12  42  414.03  141.16
   0 -12  45  213.97  131.12
   0 -12  48  106.19   55.82
   0 -12  51  790.25  109.85
   0 -12  54  377.10   66.66
   0 -11 -31 1322.78  726.08
   0 -11 -28 1785.95  665.81
   0 -11 -25  490.09  428.15
   0 -11 -22  180.02  335.94
   0 -11 -19 5602.32 1350.69
   0 -11 -16   21.34  245.46
   0 -11 -13 2274.15  590.03
   0 -11 -10 6218.90 1129.74
   0 -11  -7 1431.54  901.43
   0 -11  -4 2481.58  636.14
   0 -11  -125308.50 2103.54
   0 -11   223614.53 1003.35
   0 -11   5 1060.39  105.01
   0 -11   8 9099.37  836.56
   0 -11  11   93.70  296.26
   0 -11  14 6182.86  826.83
   0 -11  17 8155.20 1108.57
   0 -11  20 1755.52  432.84
   0 -11  23 2912.59  456.82
   0 -11  2610165.27  495.82
   0 -11  29 1104.81  164.75
   0 -11  32 2568.83  203.15
   0 -11  35    1.24   78.30
   0 -11  3811791.58  401.21
   0 -11  41 1396.51  184.70
   0 -11  44 1191.09  208.67
   0 -11  47  493.49   87.97
   0 -11  50  182.37   45.56
   0 -11  53  113.63   39.56
   0 -11  56  169.54   58.53
   0 -10 -32 5376.30 1332.88
   0 -10 -29 2012.98  736.96
   0 -10 -26 5406.87  990.62
   0 -10 -23 2598.35  941.47
   0 -10 -20 8882.82 1206.68
   0 -10 -17  636.12  647.58
   0 -10 -1418344.33 1533.25
   0 -10 -11 6906.85  933.20
   0 -10  -8 4149.06  917.69
   0 -10  -520595.07 1926.57
   0 -10  -219608.96  899.15
   0 -10   110475.72  677.74
   0 -10   412913.03  576.19
   0 -10   738915.75 1421.76
   0 -10  10 2475.52  370.54
   0 -10  13 4360.07  478.74
   0 -10  16 1848.39  612.43
   0 -10  19 5309.18  777.37
   0 -10  2211509.22 1032.47
   0 -10  25 1027.16  302.46
   0 -10  28 2571.51  178.77
   0 -10  31   23.15   58.89
   0 -10  34   90.91   93.89
   0 -10  37 2008.95  151.23
   0 -10  40 1604.75  266.41
   0 -10  43  140.49  113.05
   0 -10  46   18.26   88.47
   0 -10  49    9.12   45.61
   0 -10  52   63.25   97.92
   0 -10  55   63.79   56.86
   0  -9 -33 4121.56  801.52
   0  -9 -30 4078.73  970.72
   0  -9 -27 2751.73  528.67
   0  -9 -24 1584.61  600.36
   0  -9 -21 3806.29  951.01
   0  -9 -18 2151.18  488.32
   0  -9 -1511557.60 1648.03
   0  -9 -1230506.77 2328.09
   0  -9  -934976.81 1817.13
   0  -9  -6 4601.77  720.10
   0  -9  -312705.26  601.72
   0  -9   010179.36  633.38
   0  -9   316548.24  823.32
   0  -9   6 2347.43  283.63
   0  -9   915500.01  412.34
   0  -9  1225187.67 1008.38
   0  -9  1513530.57  937.06
   0  -9  18 4090.42  602.15
   0  -9  21  296.37  206.31
   0  -9  24 1578.60  320.38
   0  -9  27  691.02  279.34
   0  -9  30 1360.34  173.37
   0  -9  33  159.16   61.71
   0  -9  36  730.41   84.16
   0  -9  39 3452.34  204.34
   0  -9  42  198.53  119.04
   0  -9  45  573.36  152.21
   0  -9  48  145.98   56.07
   0  -9  51   17.56   44.72
   0  -9  54   51.78   62.07
   0  -9  57   61.45   57.74
   0  -8 -31 2913.74  770.12
   0  -8 -28   31.89  340.95
   0  -8 -25 3252.05  923.00
   0  -8 -22  374.64  362.99
   0  -8 -19  125.86  240.19
   0  -8 -16 2386.91  660.94
   0  -8 -1342975.56 1892.63
   0  -8 -10 8458.80 1290.91
   0  -8  -7 5343.06  339.03
   0  -8  -422903.46  871.05
   0  -8  -1 9807.69  517.18
   0  -8   258183.30  965.35
   0  -8   574533.00 1687.69
   0  -8   810525.26  566.81
   0  -8  1155434.44 1197.93
   0  -8  1424494.15  802.88
   0  -8  1712426.56 1067.04
   0  -8  20 2896.63  361.41
   0  -8  23  787.48  509.91
   0  -8  26 1764.56  441.00
   0  -8  29  181.23  273.36
   0  -8  32 5963.27  207.75
   0  -8  35 8462.49  351.75
   0  -8  38  850.09  157.48
   0  -8  41 7192.73  315.11
   0  -8  44  979.02  145.44
   0  -8  47  503.41   61.27
   0  -8  50  154.86   61.86
   0  -8  53  310.92  124.47
   0  -8  56  130.41   72.52
   0  -8  59  469.65   70.53
   0  -7 -32  104.45  386.34
   0  -7 -29 2424.71  531.26
   0  -7 -26 1831.66  619.99
   0  -7 -23 1764.22  670.95
   0  -7 -2017254.31 1520.43
   0  -7 -17 7056.40 1058.15
   0  -7 -1420754.34 1617.42
   0  -7 -1115580.32 1168.24
   0  -7  -846980.96 1157.35
   0  -7  -5 6586.18  274.60
   0  -7  -255338.14 1581.05
   0  -7   151422.36 1019.97
   0  -7   419617.42  583.49
   0  -7   713638.10  727.16
   0  -7  1091104.92 1295.56
   0  -7  1327178.91  682.85
   0  -7  16 4532.57  353.57
   0  -7  1918705.46 1546.11
   0  -7  2234120.14 1690.95
   0  -7  25 4535.64  910.84
   0  -7  28 1341.52  462.64
   0  -7  31  934.21  314.04
   0  -7  34 4614.73  204.24
   0  -7  37  485.87  114.53
   0  -7  40 4273.27  389.67
   0  -7  43 6951.99  293.99
   0  -7  46  595.17   82.55
   0  -7  49  121.48   68.01
   0  -7  52    1.28   75.04
   0  -7  55  455.91   93.08
   0  -7  58  246.97   71.17
   0  -6 -30   10.20  282.24
   0  -6 -2717609.86 1567.12
   0  -6 -24 6794.18  792.33
   0  -6 -2122441.24 1642.62
   0  -6 -1868886.90 2593.83
   0  -6 -1521590.19 1567.44
   0  -6 -12 1151.75  544.06
   0  -6  -9 5176.27   99.40
   0  -6  -617677.58  855.75
   0  -6  -375037.39  931.91
   0  -6   021099.52  580.53
   0  -6   315618.20  929.14
   0  -6   626154.35  817.28
   0  -6   921298.33  351.98
   0  -6  1211938.63  413.37
   0  -6  1516122.23  605.97
   0  -6  1811524.51  445.63
   0  -6  21 1983.84  581.69
   0  -6  2433908.48 2138.38
   0  -6  2711751.15 1058.10
   0  -6  30 4797.22 1064.39
   0  -6  33 6548.98 1003.18
   0  -6  36 3701.38  224.40
   0  -6  39  788.28  151.69
   0  -6  42  237.41   52.37
   0  -6  45  849.66   82.41
   0  -6  48   66.25   72.03
   0  -6  51  100.18   80.14
   0  -6  54  386.08  115.77
   0  -6  57  153.00  100.20
   0  -6  60   40.22   55.79
   0  -5 -28  447.69  439.25
   0  -5 -2531712.65 1923.54
   0  -5 -22 9990.41 1123.07
   0  -5 -19 8770.17 1190.49
   0  -5 -16 4822.80  704.29
   0  -5 -1331377.72 1653.27
   0  -5 -1042616.42 3598.55
   0  -5  -711124.85 2781.95
   0  -5  -4133700.4 1651.90
   0  -5  -1132820.4 1824.74
   0  -5   250531.22 1067.64
   0  -5   521480.72  675.39
   0  -5   8152549.5 1134.25
   0  -5  1140076.45  684.12
   0  -5  14  692.90  200.93
   0  -5  17 2603.58  274.98
   0  -5  2019101.56  842.00
   0  -5  2318466.12  663.09
   0  -5  2620325.86 1625.03
   0  -5  29  472.85  160.50
   0  -5  32  724.57  280.17
   0  -5  35  734.30  270.49
   0  -5  38   61.64   72.69
   0  -5  41 4395.42  270.25
   0  -5  44 1956.31  128.40
   0  -5  47  146.30   59.61
   0  -5  50  141.69   61.75
   0  -5  53  278.02   72.88
   0  -5  56  497.01  106.38
   0  -5  59  263.58   79.16
   0  -4 -29  188.12  269.22
   0  -4 -2614538.68 1146.12
   0  -4 -2364066.76 2211.38
   0  -4 -20 2064.93  628.72
   0  -4 -17 6191.31  761.89
   0  -4 -1446305.17 1894.22
   0  -4 -11 5166.16  866.51
   0  -4  -8311407.4 4304.56
   0  -4  -513680.38 1103.05
   0  -4  -2271646.4 1197.37
   0  -4   1255897.5 1861.95
   0  -4   412766.78  458.46
   0  -4   746954.23  942.70
   0  -4  1031651.49  853.68
   0  -4  13157527.0 1559.01
   0  -4  1630202.53  715.41
   0  -4  1913065.38  611.21
   0  -4  22 7409.26  620.46
   0  -4  2520842.31  822.20
   0  -4  28 2481.92  386.41
   0  -4  31  304.46  495.77
   0  -4  34  279.34  161.02
   0  -4  37 3802.09  224.27
   0  -4  40 1056.23  124.88
   0  -4  43 6563.77  261.16
   0  -4  46 5593.92  247.91
   0  -4  49 4518.58  190.72
   0  -4  52 2339.73  148.09
   0  -4  55  408.52   77.38
   0  -4  58  123.99   75.08
   0  -4  61   11.21   56.83
   0  -3 -2714833.43  994.94
   0  -3 -24 3512.47  673.75
   0  -3 -21 2274.16  407.37
   0  -3 -18 6383.94  552.30
   0  -3 -15 6775.49  878.37
   0  -3 -1210395.20 1927.82
   0  -3  -9378764.4 6103.77
   0  -3  -659546.08 1269.31
   0  -3  -393157.58  722.29
   0  -3   0 9575.45  778.59
   0  -3   316784.06  145.44
   0  -3   661795.33 1429.60
   0  -3   962581.84 1131.93
   0  -3  1283388.24 1077.10
   0  -3  1549695.41  763.92
   0  -3  1812352.42  527.92
   0  -3  2133993.81 1043.47
   0  -3  24104138.0 1877.50
   0  -3  2713675.26  663.91
   0  -3  30   69.67  194.83
   0  -3  3315582.71 1441.60
   0  -3  36  542.29  441.50
   0  -3  39  268.27   56.24
   0  -3  42  215.28   60.57
   0  -3  45 1748.13  169.29
   0  -3  48  695.45   66.42
   0  -3  51 1602.57  126.10
   0  -3  54   75.68   52.47
   0  -3  57   15.49   91.56
   0  -3  60   12.89   64.43
   0  -2 -25 5287.27  967.78
   0  -2 -22120519.8 3167.29
   0  -2 -1981436.92 1885.85
   0  -2 -1664063.78 1983.92
   0  -2 -1352342.17 1953.48
   0  -2 -1036050.81 1072.62
   0  -2  -7153925.8 2387.49
   0  -2  -1107897.9  516.25
   0  -2   2695314.2 1893.11
   0  -2   522957.29 1300.60
   0  -2   837600.60  224.52
   0  -2  11445212.6 8465.50
   0  -2  1458414.79  515.45
   0  -2  1719856.16  747.26
   0  -2  2011500.71  431.16
   0  -2  2336316.92  942.06
   0  -2  26 6899.27  437.44
   0  -2  29 3703.21  324.41
   0  -2  3215536.67  651.31
   0  -2  35    3.31  226.96
   0  -2  38 1111.04   91.09
   0  -2  41 1588.43  126.62
   0  -2  44 6051.03  243.71
   0  -2  47 1430.55  114.51
   0  -2  50  798.07  120.17
   0  -2  53 1436.53  121.29
   0  -2  56   27.58   51.16
   0  -2  59   21.15   64.36
   0  -1 -2311219.76  746.40
   0  -1 -2034556.51 3376.15
   0  -1 -1758831.14 1114.00
   0  -1 -14140250.0 1323.81
   0  -1 -11164282.3 2450.50
   0  -1  -818893.37  344.65
   0  -1  -5581285.6 2526.16
   0  -1   446218.01 3813.00
   0  -1   742254.45  634.80
   0  -1  10324671.0 1691.38
   0  -1  13275563.9 2240.12
   0  -1  1648978.93  969.19
   0  -1  1971193.06 1030.63
   0  -1  2211525.68  495.22
   0  -1  25 9740.09  584.56
   0  -1  2813542.22  581.43
   0  -1  31 8317.43  600.47
   0  -1  34 4046.31  455.53
   0  -1  37 5215.80  987.38
   0  -1  4015516.42  359.95
   0  -1  4314475.22  352.65
   0  -1  46 2710.55  167.73
   0  -1  49  323.79   88.74
   0  -1  52 1484.10  129.84
   0  -1  55  181.73   60.99
   0  -1  58  246.99   49.34
   0   0 -21156491.7 2218.22
   0   0 -1851935.95 1609.31
   0   0 -15292473.8 1852.12
   0   0 -12 1283325 3609.72
   0   0  -9197768.6 3126.02
   0   0  -6460365.4 2301.59
   0   0   6454415.6 2376.20
   0   0   9201282.3 3382.14
   0   0  12 1334000 4246.98
   0   0  15289136.9 2005.05
   0   0  1856081.96 1958.76
   0   0  21156489.9 2676.97
   0   0  24333109.2 4562.61
   0   0  2758190.11 2047.49
   0   0  30102953.9 3241.46
   0   0  3378972.41 2615.29
   0   0  36 4985.82  712.25
   0   0  3920209.60  744.55
   0   0  4242463.03 1011.04
   0   0  4512894.12  658.32
   0   0  4820361.39  674.27
   0   0  51 1423.37  218.63
   0   0  54 1504.21  176.46
   0   0  57  476.72  157.61
   0   1 -2210759.56  846.45
   0   1 -1969931.64 1197.86
   0   1 -1649048.69 1181.06
   0   1 -13195516.983246.00
   0   1 -10329517.8 3230.40
   0   1  -742944.05 1295.19
   0   1  -447634.38 1837.94
   0   1   5575678.2 2874.50
   0   1   819188.36  272.29
   0   1  11161808.9 1065.55
   0   1  14137744.6 1329.48
   0   1  1762704.37 1324.56
   0   1  2038069.25 1124.81
   0   1  2311361.20  453.64
   0   1  2621930.19  744.13
   0   1  2929755.92  845.21
   0   1  32 4060.60  448.13
   0   1  35 3739.81  503.70
   0   1  3814606.08  378.41
   0   1  4111088.02  341.70
   0   1  44  442.27   85.23
   0   1  47 2768.24  156.75
   0   1  50  372.93   87.17
   0   1  53 2488.24  136.65
   0   1  56  121.98   51.91
   0   1  59  253.29   58.01
   0   2 -2334498.39 1072.04
   0   2 -2010933.39  783.88
   0   2 -1718304.17 1342.73
   0   2 -1458185.87 1037.77
   0   2 -11474649.9 5703.76
   0   2  -837811.49  458.31
   0   2  -521796.27 1556.39
   0   2  -2683209.2 2717.42
   0   2   4553966.6 1321.15
   0   2   7147277.0 1320.61
   0   2  1035510.25  618.60
   0   2  1351635.49 1407.73
   0   2  1666647.80 1781.78
   0   2  1990168.44 1392.99
   0   2  22115023.1 1968.78
   0   2  25 5970.06  596.37
   0   2  2829757.31  951.84
   0   2  31 4684.61  572.09
   0   2  34 9756.77  577.30
   0   2  3712215.26  459.61
   0   2  40   35.86   59.83
   0   2  43  646.43   87.59
   0   2  46 8627.53  319.65
   0   2  49 1220.37  119.90
   0   2  52  826.33  102.29
   0   2  55 1631.35   96.28
   0   2  58  153.61   59.54
   0   3 -24102848.5 1987.80
   0   3 -2133096.31 1755.43
   0   3 -1811027.25  816.69
   0   3 -1547107.88 1331.35
   0   3 -1270801.49 1922.61
   0   3  -951195.17 2124.76
   0   3  -656935.90 1682.02
   0   3  -316236.73  278.44
   0   3   390981.03 1242.14
   0   3   657270.43  669.24
   0   3   9371674.011047.00
   0   3  1210458.86 4277.10
   0   3  15 7039.08  658.05
   0   3  18 6845.19  364.20
   0   3  21 2044.46  243.01
   0   3  24 3516.91  449.99
   0   3  2716050.01  741.58
   0   3  30 7015.20  659.68
   0   3  33 2123.93  413.76
   0   3  36 1435.70  471.41
   0   3  39 9567.00  284.85
   0   3  42   15.55   64.86
   0   3  45 3286.65  174.67
   0   3  48 1656.12  125.78
   0   3  51 3347.05  179.69
   0   3  54   84.11   55.03
   0   3  57  201.53   58.67
   0   3  60   51.92   82.21
   0   4 -2519539.96 1328.87
   0   4 -22 6720.66 1091.58
   0   4 -1912569.71 1174.34
   0   4 -1630864.50 1566.97
   0   4 -13163684.8 3459.55
   0   4 -1031957.44 1225.30
   0   4  -745070.58 1897.16
   0   4  -411774.56  837.05
   0   4   2244062.2 1685.82
   0   4   513648.94  996.54
   0   4   8292876.0 2496.00
   0   4  11 5357.31  472.60
   0   4  1445296.52 1364.15
   0   4  17 6300.70  461.47
   0   4  20 2077.27  407.32
   0   4  2362539.20 4076.00
   0   4  2614525.02  834.75
   0   4  29  320.83  229.52
   0   4  3214716.34 1277.63
   0   4  35 1058.88  449.44
   0   4  38 1653.66  102.30
   0   4  4112227.14  302.87
   0   4  44  713.77   90.52
   0   4  47 1364.91   98.42
   0   4  50  238.05   76.92
   0   4  53  876.14   99.78
   0   4  56 1169.41  118.06
   0   4  59  271.56   79.44
   0   5 -2620431.90 1582.92
   0   5 -2018001.64 1641.78
   0   5 -17 2224.33  614.56
   0   5 -14  618.92  449.99
   0   5 -1137929.47 2112.26
   0   5  -8148110.7 1992.67
   0   5   4121578.1 2743.35
   0   5   711414.87 1388.39
   0   5  1046564.53 1193.19
   0   5  1330206.99  908.72
   0   5  16 5301.24  416.21
   0   5  19 9315.01  700.90
   0   5  2210693.29  709.55
   0   5  2530017.16 1497.10
   0   5  28  412.01  326.68
   0   5  31  449.66  262.45
   0   5  3411851.73 1291.81
   0   5  37 3376.54  176.58
   0   5  40  583.39  105.79
   0   5  43  518.27   82.21
   0   5  46 3148.26  153.95
   0   5  49   21.15   66.62
   0   5  52   83.65   83.54
   0   5  55   60.55   71.28
   0   5  58    0.69   61.79
   0   5  61    2.82   64.37
   0   6   371842.63 1488.23
   0   6   615947.15 1487.67
   0   6   9 5039.45  227.79
   0   6  12 1320.12  408.20
   0   6  1519809.54 1093.19
   0   6  1865176.96 1899.03
   0   6  2123277.33 1305.83
   0   6  24 6563.62  564.66
   0   6  2717092.05 1177.79
   0   6  30   10.20  109.19
   0   6  33   65.92  245.66
   0   6  36  286.96   84.93
   0   6  39 9632.07  382.34
   0   6  42 3909.39  219.52
   0   6  45  957.46  107.32
   0   6  48  363.00   81.63
   0   6  51 2144.82  222.07
   0   6  54  895.89  131.59
   0   6  57   28.18   62.93
   0   6  60   28.91   67.03
   0   7   250573.77 1867.68
   0   7   5 5679.45  456.72
   0   7   846240.00 1576.69
   0   7  1115203.56  807.17
   0   7  1420697.99 1167.85
   0   7  17 6206.35  735.59
   0   7  2017772.01 1180.47
   0   7  23 1471.75  441.68
   0   7  26 1804.41  446.40
   0   7  29 2861.01  442.65
   0   7  32   98.91  307.11
   0   7  35 2317.84  213.58
   0   7  38 1533.07  482.85
   0   7  41 2023.67  241.64
   0   7  44  181.11  125.91
   0   7  47 1926.85  263.62
   0   7  50 1100.31  173.46
   0   7  53  396.20  119.17
   0   7  56   49.19   75.27
   0   7  59  410.02   70.10
   0   8   1 8789.33  751.32
   0   8   423152.85 1503.27
   0   8   7 4875.76  663.61
   0   8  10 7857.68  887.01
   0   8  1340980.87 1359.20
   0   8  16 1902.83  434.73
   0   8  19   24.72  127.39
   0   8  22  381.88  255.48
   0   8  25 2506.51  591.32
   0   8  28   23.34  158.32
   0   8  31 3009.30  605.64
   0   8  34 1333.71  487.48
   0   8  37  315.52  162.96
   0   8  40  237.51  147.50
   0   8  43 7269.07  376.77
   0   8  46 5879.59  409.23
   0   8  49  359.84  115.10
   0   8  52  820.74  126.12
   0   8  55   96.47   76.86
   0   8  58  191.87   41.92
   0   9   0 9155.90  924.37
   0   9   313531.16 1042.83
   0   9   6 4661.41  538.39
   0   9   931432.08 1298.67
   0   9  1227775.03 1577.16
   0   9  1510527.93 1138.37
   0   9  18 2179.69  388.25
   0   9  21 3673.71  659.48
   0   9  24 1116.30  349.93
   0   9  27 2335.95  335.82
   0   9  30 3984.45  715.22
   0   9  33 3439.48  527.80
   0   9  36 1336.08  136.05
   0   9  39 4475.30  353.95
   0   9  42 1053.37  158.08
   0   9  45 2244.12  227.57
   0   9  48  733.59  124.31
   0   9  51   15.89   73.10
   0   9  54  362.96  113.69
   0   9  57  116.69   67.39
   0  10  -1 9634.71 1017.70
   0  10   218657.43 1463.48
   0  10   520286.25 1421.62
   0  10   8 3090.07  600.90
   0  10  11 7033.59  676.36
   0  10  1418851.14 1139.39
   0  10  17  569.65  449.00
   0  10  20 7791.28  763.21
   0  10  23 2029.54  578.46
   0  10  26 4451.17  650.95
   0  10  29 1819.32  503.44
   0  10  32 5239.52  952.00
   0  10  35  263.98   98.56
   0  10  38 4390.82  432.60
   0  10  41 8858.77  439.03
   0  10  44  480.71  123.01
   0  10  47  615.01  129.72
   0  10  50  425.91  112.80
   0  10  53 1166.79  134.44
   0  10  56  157.02   67.73
   0  11  -225137.53 1649.47
   0  11   129391.58 1864.21
   0  11   4 2664.51  558.44
   0  11   7 1536.43  703.53
   0  11  10 6888.03  897.51
   0  11  13 1802.30  385.17
   0  11  16    4.36  243.15
   0  11  19 5429.29  946.80
   0  11  22  181.38  215.87
   0  11  25  580.98  338.27
   0  11  28 1676.15  195.81
   0  11  31 1622.28  400.26
   0  11  34 1144.45  193.43
   0  11  37 3612.74  270.90
   0  11  40 4353.55  314.44
   0  11  43 1621.22  234.47
   0  11  46  617.31  137.19
   0  11  49  755.71   96.57
   0  11  52  800.42   79.18
   0  11  55  169.78   46.26
   0  12  -615128.50 1200.72
   0  12  -320509.55 1522.08
   0  12   0 1576.67  890.72
   0  12   317667.83 1274.49
   0  12   6 4711.92  682.73
   0  12   9 9910.89  955.82
   0  12  12 3202.22  617.08
   0  12  15 1102.57  309.18
   0  12  18 1115.22  289.21
   0  12  21 4421.59  520.93
   0  12  24 2421.70  358.22
   0  12  27 4245.59  232.98
   0  12  30 9199.15 1318.31
   0  12  33 7162.35  632.91
   0  12  36 1492.43  163.32
   0  12  39  117.36   98.37
   0  12  42  147.22  107.58
   0  12  45  514.24  111.57
   0  12  48  218.62   65.30
   0  12  51  191.65   73.77
   0  12  54  498.16  125.62
   0  13 -22 1579.37  164.12
   0  13  -7 2413.41  534.99
   0  13  -4 7125.95  858.81
   0  13  -1 3946.77  646.82
   0  13   2  884.30  404.85
   0  13   5 2075.67  531.69
   0  13   8 2863.77  607.41
   0  13  1110405.40 1040.80
   0  13  14  135.36  268.90
   0  13  17   99.66  169.02
   0  13  20  110.15   77.68
   0  13  23  539.43  112.48
   0  13  26   38.01   53.44
   0  13  29 1055.69   96.82
   0  13  32  107.88   57.07
   0  13  35  122.66   58.72
   0  13  38  532.25   76.05
   0  13  41  783.13  102.60
   0  13  44  170.32   61.31
   0  13  47    6.87   49.82
   0  13  50  827.04   93.48
   0  13  53  666.22  123.63
   0  14 -23 1130.32  158.54
   0  14 -20 9253.33  408.33
   0  14 -17 1491.73  224.34
   0  14 -14 3362.64  262.27
   0  14 -11 2063.94  734.40
   0  14  -8 1413.97  569.32
   0  14  -5 7604.05 1157.55
   0  14  -2 6096.57  913.04
   0  14   1 4751.35  779.88
   0  14   4 5518.07  981.37
   0  14   7 5373.02  744.79
   0  14  10 1244.69  356.69
   0  14  13  707.88   66.41
   0  14  16 5013.97  182.32
   0  14  19 2199.62  136.28
   0  14  22 3890.11  224.59
   0  14  25 5611.14  237.42
   0  14  28 3006.11  144.23
   0  14  31   16.46   60.45
   0  14  34  554.60   96.77
   0  14  37  296.07  145.32
   0  14  40  835.55  150.09
   0  14  43  212.77  101.66
   0  14  46  575.68  122.01
   0  14  49 1131.45  149.40
   0  14  52  266.93   65.35
   0  15 -24 5423.93  363.80
   0  15 -2111590.90  514.58
   0  15 -18  406.12  125.79
   0  15 -15 3554.95  315.80
   0  15 -12  287.43   79.23
   0  15  -9 2690.17  215.85
   0  15  -6 7500.93  389.16
   0  15  -310819.53  458.34
   0  15   0 2342.48  195.07
   0  15   3 9105.99  382.07
   0  15   6  459.34   91.17
   0  15   9 2719.75  165.82
   0  15  12 1529.07  150.01
   0  15  15 3165.22  178.81
   0  15  18  152.75   67.66
   0  15  21 1625.54  181.59
   0  15  24 2934.17  178.40
   0  15  27 1700.31  198.82
   0  15  30 1131.70   90.28
   0  15  33  619.63  108.76
   0  15  36  152.03   50.26
   0  15  39  274.09  119.11
   0  15  42  135.31   98.30
   0  15  45  393.16  127.63
   0  15  48   42.57   61.60
   0  15  51   66.14   44.34
   0  16 -22 8004.23  336.61
   0  16 -19 1499.34  167.51
   0  16 -16  486.45  160.71
   0  16 -13  111.62   78.05
   0  16 -10  199.34  126.22
   0  16  -7  933.13  187.82
   0  16  -4 1845.86  283.50
   0  16  -1 1533.06  145.52
   0  16   2 3194.26  294.73
   0  16   5 5920.05  260.29
   0  16   8  201.73  100.10
   0  16  11  299.19   79.38
   0  16  14  727.00  142.93
   0  16  17 1510.67  177.90
   0  16  20 2167.25  195.41
   0  16  23 1465.61  157.70
   0  16  26 4631.01  263.10
   0  16  29  771.70  140.51
   0  16  32  840.14  113.37
   0  16  35  136.46   61.95
   0  16  38  251.92   99.01
   0  16  41  224.98  100.36
   0  16  44  154.60   93.72
   0  16  47  606.00  129.77
   0  17 -23  812.77  138.40
   0  17 -20 2396.13  322.76
   0  17 -17  460.49  154.83
   0  17 -14  752.88  149.73
   0  17 -11 3709.47  302.06
   0  17  -8  914.08  175.72
   0  17  -5  361.02  162.53
   0  17  -214276.55  561.15
   0  17   1 3206.74  271.08
   0  17   4    7.13   88.14
   0  17   7 1493.39  203.88
   0  17  10  507.57  125.62
   0  17  13 4309.07  209.31
   0  17  16    7.10   75.96
   0  17  19  318.10   74.97
   0  17  22 3615.17  232.56
   0  17  25 1453.77  181.89
   0  17  28  718.12  142.01
   0  17  31  253.66   74.11
   0  17  34    4.79   55.65
   0  17  37  369.62  121.25
   0  17  40   35.66   77.44
   0  17  43   45.47   63.12
   0  17  46  343.07   93.99
   0  18 -24  436.13   94.83
   0  18 -21 1975.13  190.17
   0  18 -18 2675.28  208.83
   0  18 -15  819.86  164.37
   0  18 -12 1170.94  178.27
   0  18  -9  812.55  167.33
   0  18  -6 1193.30  157.03
   0  18  -3 1116.45  223.76
   0  18   0  539.50  176.57
   0  18   3 8326.34  471.71
   0  18   6 7143.26  448.47
   0  18   9 3844.49  399.37
   0  18  12 1509.28  173.82
   0  18  15 2594.63  245.27
   0  18  18   95.78  102.53
   0  18  21  469.73  134.70
   0  18  24 1161.03  147.30
   0  18  27  200.49   66.19
   0  18  30  472.77   80.59
   0  18  33   46.50   51.55
   0  18  36  726.27  144.39
   0  18  39   66.74   81.84
   0  18  42  264.06   72.78
   0  19 -22  184.22   89.53
   0  19 -19    2.47   66.23
   0  19 -16  162.96  122.68
   0  19 -13  174.50  103.04
   0  19 -10   80.00   75.69
   0  19  -7   95.88   94.08
   0  19  -4  279.57  102.28
   0  19  -1 1074.18  198.50
   0  19   2 1736.26  236.51
   0  19   5 2304.69  265.75
   0  19   8 1396.01  268.27
   0  19  11  738.69  129.91
   0  19  14 1468.40  213.61
   0  19  17  239.39  145.46
   0  19  20  218.72   88.93
   0  19  23  216.51  142.01
   0  19  26  255.37   67.07
   0  19  29  183.52   73.36
   0  19  32    9.42   47.95
   0  19  35   66.64   97.30
   0  19  38  233.78   94.86
   0  20 -23  450.02   92.14
   0  20 -20  136.37   60.17
   0  20 -17  515.73  108.34
   0  20 -14  148.13   82.08
   0  20 -11  439.57  114.63
   0  20  -8  493.57  153.52
   0  20  -5   59.91  115.45
   0  20  -2  695.52  183.48
   0  20   1  159.74   94.65
   0  20   4  249.46   90.98
   0  20   7  123.69  111.82
   0  20  10   15.11   85.50
   0  20  13  220.42  113.05
   0  20  16  566.37  167.36
   0  20  19 1170.90  180.33
   0  20  22   60.94  107.82
   0  20  25  625.25  125.41
   0  20  28  135.52   73.59
   0  20  31  468.30  101.92
   0  21 -21  465.46   83.29
   0  21 -18   87.73   63.44
   0  21 -15  374.76  100.43
   0  21 -12  133.34   67.95
   0  21  -9   40.65   71.45
   0  21  -6   90.47   73.57
   0  21  -3  272.69  126.80
   0  21   0   54.09   82.83
   0  21   3   52.20  112.14
   0  21   6  160.70   79.37
   0  21   9  297.98  120.94
   0  21  12  276.41  155.99
   0  21  15  591.85  160.78
   0  21  18    6.81   92.50
   0  21  21   64.82  110.69
   0  21  24   88.93  101.19
   0  21  27    8.46   57.03
   0  21  30   35.77   54.17
   0  22 -19  498.71   95.26
   0  22 -16   22.17   58.78
   0  22 -13   62.37   59.57
   0  22 -10   95.26   88.74
   0  22  -7   70.69  113.23
   0  22  -4   20.88   84.74
   0  22  -1   12.44   86.97
   0  22   2   73.25   92.45
   0  22   5  134.08   93.12
   0  22   8   45.79   85.00
   0  22  11  572.86  158.97
   0  22  14   61.37   69.34
   0  22  17   87.97   68.51
   0  22  20  160.10   87.14
   0  22  23  314.56   98.64
   0  22  26   87.95   64.37
   0  23 -17   84.15   61.33
   0  23 -14   42.45   54.36
   0  23 -11   32.36   57.98
   0  23  -8  145.79   73.04
   0  23  -5  456.54  112.28
   0  23  -2  297.66  116.97
   0  23   1   28.59   76.61
   0  23   4  141.67   97.28
   0  23   7  258.52  103.66
   0  23  10  141.72   73.70
   0  23  13   22.75   70.52
   0  23  16  227.92   71.14
   0  23  19  101.68   69.22
   0  23  22  239.54   70.90
   0  24 -12  407.69   86.61
   0  24  -9  264.25   64.96
   0  24  -6   13.37   54.68
   0  24  -3  500.45   91.56
   0  24   0  270.00   83.42
   0  24   3   99.82   56.77
   0  24   6  202.76   80.19
   0  24   9  107.68   70.91
   0  24  12  209.01   75.70
   0  24  15   85.12   74.98
   0  25  -1   72.74   44.61
   0  25   2   37.86   48.11
   0  25   5    7.34   48.28
   1   1 -2439928.53 1512.07
   1   1 -15 4724.46 1995.60
   1   1 -12 7866.04  908.82
   1   1  -9187602.9 1898.01
   1   1   0 1847180 2023.44
   1   1   3116539.1 2093.69
   1   1   6299213.6 1230.95
   1   1   980979.41 4165.98
   1   1  1228867.45  779.89
   1   1  1559787.87  750.79
   1   1  1847588.40 1002.64
   1   1  2160302.83 1045.82
   1   1  2445673.16  903.25
   1   1  2761902.81 1213.55
   1   1  3010693.57  562.00
   1   1  3316771.51  945.86
   1   1  39 8097.87  429.02
   1   1  42  385.25  122.07
   1   1  45 5919.07  263.26
   1   1  48 2655.70  206.94
   1   1  51 1566.79  140.21
   1   1  54 2332.66  104.30
   1   1  57  405.91   56.98
   1   1  60   97.05   82.37
   1   2 -25 6900.65  777.05
   1   2 -19 8882.64  674.89
   1   2 -16121426.0 2854.29
   1   2 -13 6744.11 1238.61
   1   2 -10336129.0 4098.45
   1   2   2207055.4 1242.30
   1   2   542516.96  343.96
   1   2   8258486.0 2780.38
   1   2  11450882.0 4702.50
   1   2  1411573.42  646.31
   1   2  1780714.47  886.60
   1   2  2035466.45  773.84
   1   2  23 3098.88  396.86
   1   2  2629732.79  649.71
   1   2  29 9953.65  613.22
   1   2  32 2025.16  561.10
   1   2  38 3128.58  170.12
   1   2  4113894.52  563.35
   1   2  44 2371.20  134.00
   1   2  47 8711.20  226.87
   1   2  50  464.02   81.94
   1   2  53 3089.32  147.05
   1   2  56  821.74   97.97
   1   2  59  430.70   89.99
   1   3 -26  898.12  454.93
   1   3 -2331369.47 1519.40
   1   3   181648.17 1530.61
   1   3   4302466.5 2923.31
   1   3   7112788.1 2238.88
   1   3  10 2779.39  980.32
   1   3  1314521.47  660.42
   1   3  16103675.5 1853.37
   1   3  1952923.36 1301.50
   1   3  2225050.75  663.34
   1   3  2532635.34 1171.23
   1   3  2811116.91  831.42
   1   3  31 3906.24  701.58
   1   3  34 3087.40  581.82
   1   3  3713090.98 1304.00
   1   3  40  125.55  125.74
   1   3  43  114.40   64.99
   1   3  46 5541.34  190.74
   1   3  49  258.02   68.02
   1   3  52 1336.57  117.60
   1   3  55   64.10   55.13
   1   3  58   18.57   70.32
   1   3  61  208.02   54.35
   1   4 -27  739.16  910.45
   1   4 -24 1451.99  776.89
   1   4   3119764.3 3313.50
   1   4   617537.59 1544.94
   1   4   9 4849.24 1139.86
   1   4  1215726.71  753.84
   1   4  1517510.57  712.38
   1   4  1815086.97  929.16
   1   4  2113870.09  727.09
   1   4  24 1200.56  579.45
   1   4  27 7548.99 1141.19
   1   4  33 2043.28  360.34
   1   4  36 1791.43  197.91
   1   4  39 4420.93  259.53
   1   4  42 6587.72  291.44
   1   4  45 1995.29  107.30
   1   4  48 1142.95  103.25
   1   4  51 1448.36  122.07
   1   4  54  306.36   77.19
   1   4  57   92.48  108.65
   1   4  60   99.15   73.30
   1   5 -28 2723.84  783.28
   1   5   224345.01  777.85
   1   5   535141.10 1502.18
   1   5   827696.95  887.30
   1   5  1123508.14 1460.69
   1   5  1430184.56 1566.68
   1   5  1719229.11 1455.57
   1   5  20 6582.63  572.56
   1   5  2318925.63 1559.32
   1   5  26 6127.04  473.85
   1   5  29 1031.60  472.56
   1   5  32  970.08  466.92
   1   5  35  789.44  174.18
   1   5  38 2380.69  159.29
   1   5  41  503.07  103.49
   1   5  44  226.78  107.63
   1   5  47  709.47  118.85
   1   5  50  522.22  146.16
   1   5  53  303.13  132.83
   1   5  56  261.70  114.97
   1   5  59  333.47   88.57
   1   5  62   82.48   54.76
   1   6   124398.71 1461.72
   1   6   433169.42  921.51
   1   6   7 7693.68  580.90
   1   6  10 7130.29  395.43
   1   6  1314788.40  829.51
   1   6  16 2305.74  438.81
   1   6  1918111.96 1324.18
   1   6  22  743.62  501.14
   1   6  25 2324.09  388.23
   1   6  28 8083.37  839.87
   1   6  31 8217.59  831.18
   1   6  34 6207.20  499.40
   1   6  37  450.23  219.94
   1   6  40 1345.87  156.02
   1   6  43 3330.54  311.69
   1   6  46  658.65  177.67
   1   6  49    8.75  115.52
   1   6  52   36.66  107.15
   1   6  55   94.20   87.62
   1   6  58  188.97   88.25
   1   6  61   20.29   40.74
   1   7   0 1120.67  393.70
   1   7   3 6509.21  650.79
   1   7   6 2515.41  561.46
   1   7   9 3495.73  977.21
   1   7  12 1283.77  443.15
   1   7  15 3570.06  547.58
   1   7  18 6643.81  929.70
   1   7  21 2746.38  494.23
   1   7  24 5258.38  718.27
   1   7  27  399.07  197.12
   1   7  30 1437.36  297.07
   1   7  33  285.25  385.82
   1   7  36 1500.41  395.10
   1   7  39 6352.68  322.70
   1   7  42 2686.30  300.27
   1   7  45  776.12  149.65
   1   7  48 1568.27  203.89
   1   7  51  818.75  160.07
   1   7  54  193.57   93.21
   1   7  57   61.15   76.54
   1   7  60   74.35   53.12
   1   8  -1 8112.36 1030.32
   1   8   239485.05 1214.70
   1   8   519710.27 1201.84
   1   8   8 4014.24  718.81
   1   8  1141660.65 1717.52
   1   8  14 6381.99  689.82
   1   8  17 7521.63  644.67
   1   8  20 9224.39  854.21
   1   8  23 2379.12  499.78
   1   8  26 2185.38  649.03
   1   8  29  760.65  426.85
   1   8  32 3274.60  641.30
   1   8  35 2243.65  840.66
   1   8  38 1537.68  225.11
   1   8  41 1287.70  272.09
   1   8  44 1678.67  211.64
   1   8  47  111.92  118.04
   1   8  50  262.62  112.19
   1   8  53  484.02  105.15
   1   8  56  410.30   91.29
   1   8  59  241.67   53.77
   1   9  -2 9464.65  855.58
   1   9   132161.10 1268.14
   1   9   4 2088.53  753.85
   1   9   7 5046.71  980.20
   1   9  1018893.66 1009.11
   1   9  13 2448.90  486.12
   1   9  1610027.37 1114.89
   1   9  1910113.04  854.52
   1   9  22  438.39  344.75
   1   9  25 1231.07  345.58
   1   9  28 5051.97  734.25
   1   9  31  358.73  138.79
   1   9  34 2842.34  424.83
   1   9  37  660.52  139.84
   1   9  40 3239.87  263.32
   1   9  43 2494.40  251.82
   1   9  46  430.56  138.81
   1   9  49  412.04  116.97
   1   9  52  904.33  130.10
   1   9  55  115.54   49.56
   1   9  58  288.48   42.25
   1  10  -3 1959.78  616.75
   1  10   0 9791.23  990.90
   1  10   3 1680.28 1018.67
   1  10   627247.56 1279.45
   1  10   9 2837.07  562.15
   1  10  12 1889.76  455.90
   1  10  15 3279.88  619.49
   1  10  1814891.83 1073.77
   1  10  21 1928.18  533.23
   1  10  24  177.70  256.47
   1  10  27 4899.96  670.75
   1  10  30 2618.97  336.77
   1  10  33 1119.58  209.80
   1  10  39   24.59   79.41
   1  10  42   58.86  169.79
   1  10  45 1021.33  196.43
   1  10  48  510.29  105.17
   1  10  51   71.13   72.96
   1  10  54  311.54   60.68
   1  10  57  146.34   78.59
   1  11  -7 1868.40  475.68
   1  11  -4 4005.10  692.02
   1  11  -1 2912.81  524.03
   1  11   2 3617.16 1087.59
   1  11   512365.51 1332.89
   1  11   8 5016.55  661.55
   1  11  11 2784.73  547.89
   1  11  14 1818.02  410.02
   1  11  17  684.24  419.63
   1  11  20 2486.09  476.95
   1  11  23  613.85  281.58
   1  11  26 3290.20  260.25
   1  11  29  429.59  150.37
   1  11  32 2843.30  239.39
   1  11  35 1605.74  139.51
   1  11  38 2066.02  235.71
   1  11  41 1297.72  238.92
   1  11  44   68.24   89.15
   1  11  47  744.43  122.12
   1  11  50  459.08  189.44
   1  11  53  665.33   69.13
   1  11  56  399.72   62.88
   1  12 -20 5680.79  351.19
   1  12  -8 3562.63  672.58
   1  12  -5 3889.75  900.21
   1  12  -2 4039.70  778.35
   1  12   1 4505.56 1038.33
   1  12   4 2091.83  536.19
   1  12   7 1585.88  420.81
   1  12  10 7620.08  651.11
   1  12  13  865.84  417.53
   1  12  16 2747.22  636.81
   1  12  19  607.01  604.46
   1  12  22  456.60  113.97
   1  12  25 3048.19  254.61
   1  12  28 3022.49  468.84
   1  12  31  277.17  121.80
   1  12  34  415.51   60.60
   1  12  37  324.86  215.16
   1  12  40  598.01  148.33
   1  12  43  530.73  149.02
   1  12  46  315.43  155.25
   1  12  49    7.52   48.69
   1  12  52  209.07   51.34
   1  12  55    4.92   38.75
   1  13 -18  465.77  149.70
   1  13 -15  473.16  124.95
   1  13 -12 1690.09  503.56
   1  13  -9 2734.36  695.43
   1  13  -6   93.17  422.09
   1  13  -3 9036.17 1031.08
   1  13   0   94.64  284.10
   1  13   3 1576.98  569.63
   1  13   6 2429.95  460.70
   1  13   9 3269.35  784.82
   1  13  12 3391.16  493.65
   1  13  15  261.33  131.50
   1  13  18 3599.22  245.82
   1  13  21 2627.70  152.95
   1  13  24 5119.43  228.16
   1  13  27  986.70  134.30
   1  13  30 2508.21  175.73
   1  13  33 1603.59  138.23
   1  13  36  936.11  127.07
   1  13  39   84.59   75.29
   1  13  42    2.01   59.91
   1  13  45  100.81   48.39
   1  13  48  272.74  102.44
   1  13  51  245.91   69.74
   1  14 -22 1737.04  528.83
   1  14 -19 4395.75  328.37
   1  14 -16 3840.14  183.09
   1  14 -13  483.46  133.98
   1  14 -10 1527.83  114.17
   1  14  -7 3897.39  207.15
   1  14  -4 3065.47  828.95
   1  14  -1 1262.06  869.45
   1  14   2  258.00  365.36
   1  14   5 1987.14  355.82
   1  14   8 1285.77  232.65
   1  14  11 8618.57  244.38
   1  14  14 1372.72  186.45
   1  14  17 1439.42  269.90
   1  14  20  589.67  115.39
   1  14  23 1053.67  249.72
   1  14  26 1196.95  217.04
   1  14  29 9202.36  345.06
   1  14  32 4553.08  229.67
   1  14  35  994.43  129.46
   1  14  38  123.93   97.58
   1  14  41  109.60  146.74
   1  14  44   81.26  106.10
   1  14  47   61.06   76.76
   1  14  50  253.52   71.55
   1  15 -20 2393.28  203.68
   1  15 -17 4243.09  718.48
   1  15 -14  481.44  191.70
   1  15 -11  808.40  118.52
   1  15  -8   31.26  125.13
   1  15  -5 1608.90  201.66
   1  15  -2  353.16  159.28
   1  15   1 6539.94  281.49
   1  15   4 1129.55  156.62
   1  15   7  854.79  198.51
   1  15  10 2412.59  146.74
   1  15  13 3639.16  190.81
   1  15  16 2958.87  168.01
   1  15  19 1457.06  130.03
   1  15  22   24.85   83.23
   1  15  25 3308.57  243.70
   1  15  28 1505.87  153.37
   1  15  31  646.07   94.92
   1  15  34  374.96  100.69
   1  15  37  283.48   80.22
   1  15  40   79.47  101.64
   1  15  43  277.40   99.40
   1  15  46  119.70   62.77
   1  15  49   70.38   59.33
   1  16 -21  976.84  226.05
   1  16 -18  810.34  114.21
   1  16 -15 3282.46  243.62
   1  16 -12  103.27  113.37
   1  16  -9 3099.26  296.84
   1  16  -6  537.91  228.25
   1  16  -3 5152.46  335.65
   1  16   0 5818.50  329.98
   1  16   3  971.20  204.41
   1  16   6 2601.57  171.97
   1  16   9   64.70   85.87
   1  16  12 2936.62  179.51
   1  16  15  577.13  128.24
   1  16  18  615.20  130.19
   1  16  21 1419.35  170.96
   1  16  24 1005.16  177.30
   1  16  27 3966.78  169.05
   1  16  30   95.71   77.93
   1  16  33  182.14   65.36
   1  16  36  387.40   57.78
   1  16  39    9.76   83.89
   1  16  42   15.14   82.36
   1  16  45  327.70   88.10
   1  16  48  147.58   87.16
   1  17 -22  301.10  192.22
   1  17 -19 1605.05  154.65
   1  17 -16 1862.11  240.16
   1  17 -13  684.77  157.83
   1  17 -10 1352.71  160.12
   1  17  -7 1762.91  208.84
   1  17  -4 2418.41  260.72
   1  17  -1 6550.58  364.17
   1  17   2 4046.48  285.64
   1  17   513010.10  574.08
   1  17   8  363.25  265.40
   1  17  11  401.64  109.68
   1  17  14  420.62  123.20
   1  17  17  604.37  139.41
   1  17  20 1148.09  176.24
   1  17  23 2985.15  239.80
   1  17  26  601.75  111.32
   1  17  29 1070.41  105.84
   1  17  32  132.74   52.57
   1  17  35  149.07   67.14
   1  17  38  130.06   72.68
   1  17  41  425.81   75.50
   1  17  44  155.37   61.50
   1  18 -20 1158.06  218.56
   1  18 -17  401.14   98.32
   1  18 -14 2007.27  232.44
   1  18 -11  651.64  174.44
   1  18  -8 3047.77  240.55
   1  18  -5 1742.18  221.39
   1  18  -2  777.73  196.44
   1  18   1 3339.13  293.04
   1  18   4  222.53  142.97
   1  18   7 6479.96  388.58
   1  18  10 2279.67  254.21
   1  18  13  250.72  187.59
   1  18  16   40.89   83.82
   1  18  19 1194.10  131.93
   1  18  22 1173.77  165.57
   1  18  25  844.73  114.09
   1  18  28  458.70  100.64
   1  18  31  316.00   82.86
   1  18  34  335.60   69.78
   1  18  37  112.59   90.72
   1  18  40  213.91   82.11
   1  19 -21   86.51   63.89
   1  19 -18 1143.75  159.66
   1  19 -15   97.50   80.64
   1  19 -12  425.78  153.66
   1  19  -9  755.19  136.70
   1  19  -6  917.37  144.74
   1  19  -3   46.31  121.96
   1  19   0  470.66  163.57
   1  19   3  417.14  192.38
   1  19   6   12.11  101.38
   1  19   9  735.60  188.39
   1  19  12  117.84   94.16
   1  19  15  602.37  132.12
   1  19  18  456.75  138.38
   1  19  21  460.35   82.65
   1  19  24  867.47   95.55
   1  19  27  305.42  101.75
   1  19  30    6.59   50.53
   1  19  33  125.23   46.79
   1  19  36  348.90   67.29
   1  20 -19   38.31   83.56
   1  20 -16  488.29  103.25
   1  20 -13  146.45   70.76
   1  20 -10   28.58   70.45
   1  20  -7  100.46  103.09
   1  20  -4   53.85   87.61
   1  20  -1 1336.36  204.62
   1  20   2  120.46  112.89
   1  20   5  339.01  119.86
   1  20   8  696.68  164.87
   1  20  11  237.12  126.19
   1  20  14  211.36   82.77
   1  20  17   29.13   90.92
   1  20  20   76.43  111.89
   1  20  23   28.88  109.95
   1  20  26  374.45   89.82
   1  20  29  205.32   73.29
   1  20  32  161.27   56.36
   1  21 -17  327.88   60.71
   1  21 -14  154.28   88.19
   1  21 -11  320.46  116.14
   1  21  -8  194.75   98.19
   1  21  -5  120.59   84.17
   1  21  -2  392.34  121.97
   1  21   1  348.26  104.68
   1  21   4  201.35   95.53
   1  21   7  165.92  112.90
   1  21  10   78.21  109.32
   1  21  13  188.83   99.76
   1  21  16  117.84  107.42
   1  21  19   65.32   93.57
   1  21  22    0.51   65.96
   1  21  25  241.03   91.14
   1  21  28   37.19   59.35
   1  22 -18  129.33   60.90
   1  22 -15  508.88  106.04
   1  22 -12  123.22   62.65
   1  22  -9   66.53   61.92
   1  22  -6   57.55   82.83
   1  22  -3  631.38  127.39
   1  22   0   13.54   94.17
   1  22   3  339.95  129.67
   1  22   6   26.52  105.30
   1  22   9  103.94  102.21
   1  22  12   13.93   68.50
   1  22  15  133.73   73.93
   1  22  18  190.20   81.13
   1  22  21  354.00   79.15
   1  22  24   47.31   51.82
   1  23 -13   51.82   65.98
   1  23 -10    9.15   50.44
   1  23  -7  126.56   56.36
   1  23  -4    2.01   58.21
   1  23  -1   67.56   84.46
   1  23   2   55.88   81.20
   1  23   5   68.87   75.32
   1  23   8    3.95   64.35
   1  23  11  179.94   85.43
   1  23  14  481.63  110.18
   1  23  17   90.08   75.10
   1  23  20   35.81   53.21
   1  24  -8   66.62   46.98
   1  24  -5   95.67   57.65
   1  24  -2    8.64   52.15
   1  24   1    7.49   49.30
   1  24   4   11.18   49.52
   1  24   7   27.77   48.79
   1  24  10   80.37   58.64
   1  24  13   71.40   61.65
   2   1 -26 7881.96 1097.39
   2   1 -23 6286.50  698.55
   2   1 -2015342.39 1394.14
   2   1 -17 8047.73 1161.50
   2   1 -14 5348.92  761.14
   2   1   112544.08  643.35
   2   1   4298927.0 1506.79
   2   1   7563832.4 7564.00
   2   1  10275473.4 1887.34
   2   1  1363339.17  719.17
   2   1  16103602.7 3870.93
   2   1  1916438.44  363.13
   2   1  2216446.05  632.27
   2   1  25 6793.87  498.36
   2   1  28 8054.03  559.46
   2   1  31 2881.19  593.71
   2   1  34 3548.80  872.92
   2   1  37  998.44  771.48
   2   1  40  794.03  205.72
   2   1  43 6703.10  223.64
   2   1  46 2125.28  147.85
   2   1  49 1491.54  139.49
   2   1  52  632.61   81.36
   2   1  55   52.54   49.53
   2   1  58  315.61   98.00
   2   1  61   16.60   65.13
   2   2 -2719030.78 1134.91
   2   2 -2415042.64 1297.95
   2   2 -21 7441.63 1689.51
   2   2 -1824207.06 1362.05
   2   2   099679.01 1694.58
   2   2   3232032.6 2769.28
   2   2   667184.09 1809.33
   2   2   9 8021.73  447.92
   2   2  1227275.77  999.54
   2   2  1521571.00  447.25
   2   2  1813804.17  919.40
   2   2  2186145.55 1029.73
   2   2  2416316.59  726.26
   2   2  3039920.19 1478.94
   2   2  33 3797.56  631.57
   2   2  36 2633.25  516.64
   2   2  39 3552.08  176.58
   2   2  42 1519.66  139.75
   2   2  45  426.85   97.72
   2   2  48  508.30   92.68
   2   2  51 2753.65  157.14
   2   2  54  462.85   63.36
   2   2  60  362.74   89.77
   2   3 -28 7968.88 1008.46
   2   3 -2520494.19 1575.94
   2   3 -2220440.94 1665.05
   2   3  -187499.37  822.47
   2   3   271085.73 2441.30
   2   3   598213.72 2794.49
   2   3   8119505.4 2780.97
   2   3  1140165.56  752.87
   2   3  1412434.17  970.20
   2   3  1748060.55 1656.12
   2   3  2013702.08  675.09
   2   3  23 6102.41  723.89
   2   3  26 1013.12  565.54
   2   3  29 2755.91  913.92
   2   3  32 8520.52  664.40
   2   3  35 4561.58  525.14
   2   3  38   89.47  190.22
   2   3  41 7632.29  471.27
   2   3  44 2587.35  151.23
   2   3  47 4801.99  195.78
   2   3  50 2060.47  126.94
   2   3  53    7.89   88.09
   2   3  56   51.60   75.51
   2   3  59  463.56  100.48
   2   3  62  639.52   73.31
   2   4 -26  947.49 1038.68
   2   4 -23 2954.61  424.03
   2   4   110818.35 1318.15
   2   4   442988.29 1896.79
   2   4   799319.63 1832.18
   2   4  1081836.16 1884.14
   2   4  1326970.14  773.56
   2   4  1621899.45  994.56
   2   4  1911831.47  978.44
   2   4  22 9135.17 1087.92
   2   4  2522942.43 1165.14
   2   4  2817298.24  895.24
   2   4  31 3584.37  632.75
   2   4  34 7338.70  681.43
   2   4  37  905.85  177.57
   2   4  40 1075.19  112.12
   2   4  43 5221.30  199.80
   2   4  46  213.27   99.28
   2   4  49  723.92  140.83
   2   4  52  338.04  121.54
   2   4  55   64.19   84.57
   2   4  61   15.65   53.80
   2   5 -2715976.60 1032.48
   2   5   0 8359.27  744.12
   2   5   396303.72 2206.32
   2   5   686995.55 1509.51
   2   5   9111946.6 2026.87
   2   5  12 7281.76  773.06
   2   5  1524537.73  838.31
   2   5  1812911.12  680.45
   2   5  2117287.69 1506.97
   2   5  24 1169.44  332.54
   2   5  27 4832.58  699.83
   2   5  3010879.22  903.86
   2   5  33   40.47  161.82
   2   5  36 1735.02  187.44
   2   5  39 4442.31  492.42
   2   5  42 3877.82  327.40
   2   5  45  543.30   91.59
   2   5  48  800.13  172.69
   2   5  51   30.36   79.87
   2   5  54   66.85   93.54
   2   5  57   93.66   90.77
   2   5  60   73.42   52.38
   2   6 -28 1130.06  564.39
   2   6  -122568.69 1041.95
   2   6   236752.42 1720.61
   2   6   5 2195.20  598.05
   2   6   8 4108.62  554.46
   2   6  1122093.53 1922.04
   2   6  14 2188.25  741.24
   2   6  17 7372.77  676.42
   2   6  20 9667.52  853.32
   2   6  23 2886.56  458.41
   2   6  2610376.22  961.41
   2   6  29 5354.05  754.16
   2   6  32 3069.52  737.28
   2   6  35 4649.46  432.09
   2   6  38 7463.96  338.71
   2   6  44 1041.03  225.90
   2   6  47  434.53  167.20
   2   6  50   58.65  110.90
   2   6  53   29.54   81.19
   2   6  56   16.97   98.46
   2   6  59  280.12   87.22
   2   7 -29 1622.44  484.16
   2   7  -2 8810.95  884.99
   2   7   140597.49 1051.58
   2   7   416961.62  624.43
   2   7   716366.59 1046.67
   2   7  10 7270.92 1056.81
   2   7  1333905.71 1477.28
   2   7  1620861.12 1008.38
   2   7  1927119.11 1248.84
   2   7  22 4579.21  669.30
   2   7  25 6649.04  811.78
   2   7  28 5565.70  913.51
   2   7  31 2600.07  559.89
   2   7  34  475.71  157.68
   2   7  37  737.36  288.98
   2   7  40  857.68  140.48
   2   7  43 4410.86  300.44
   2   7  46  593.62  156.28
   2   7  49  689.79  147.48
   2   7  52   72.10  103.72
   2   7  55  180.49  102.18
   2   7  58  163.09   80.00
   2   8  -331013.02 1709.99
   2   8   012077.80  991.15
   2   8   3 3663.10 1082.58
   2   8   622801.65 1286.52
   2   8   9 9636.77 1452.91
   2   8  1260109.57 1994.92
   2   8  15 6097.91  582.54
   2   8  18 4157.03  824.94
   2   8  21 1368.45  422.55
   2   8  24 6519.17  767.94
   2   8  27    8.45  221.16
   2   8  30 2001.54  524.01
   2   8  33 2087.77  321.64
   2   8  36 2312.96  269.97
   2   8  42 4633.69  326.24
   2   8  45 1581.76  188.86
   2   8  48  933.68  135.34
   2   8  51 1237.08  160.79
   2   8  54  696.76  108.71
   2   8  57   25.45   36.81
   2   9 -28 8168.95  380.44
   2   9  -453847.79 1683.39
   2   9  -115151.36  967.92
   2   9   211193.55 1333.82
   2   9   512677.90  962.60
   2   9   8 2542.31  795.34
   2   9  11 7917.43  764.11
   2   9  14 5960.30  651.77
   2   9  1737427.53 1315.96
   2   9  20 1252.95  681.98
   2   9  23 2310.73  414.05
   2   9  26   77.11  377.60
   2   9  29 2431.64  282.40
   2   9  32 5926.57  313.20
   2   9  35  276.63  449.14
   2   9  38 1120.61  235.97
   2   9  41 2615.48  196.03
   2   9  44 1536.00  237.56
   2   9  47  361.39  144.65
   2   9  53  213.61   87.44
   2   9  56  252.92   56.30
   2  10 -29  583.28  490.86
   2  10 -26 1799.90  145.44
   2  10  -8 7101.87  846.46
   2  10  -5 8390.46  537.35
   2  10  -219760.48 1291.46
   2  10   1 5114.40  869.31
   2  10   4 3463.23 1301.28
   2  10   7 4714.09  791.86
   2  10  10 2140.74  437.20
   2  10  13 3225.67  611.93
   2  10  16 3551.91  780.36
   2  10  19 3910.70  498.40
   2  10  22 6644.61  774.09
   2  10  25 1313.01  339.51
   2  10  28 1861.17  256.90
   2  10  31 1988.59  385.75
   2  10  34 1103.28  256.38
   2  10  37 1673.38  160.62
   2  10  40  553.63  131.80
   2  10  43 1114.16  165.20
   2  10  46  901.74  146.26
   2  10  49  790.04  137.60
   2  10  52  996.45   95.65
   2  10  55  212.03   43.34
   2  11 -24  578.14  116.96
   2  11 -21 7482.21  374.00
   2  11 -12 4390.82  644.00
   2  11  -922384.56 1412.55
   2  11  -6 6285.92  933.78
   2  11  -3 4162.14  805.21
   2  11   010958.02 1224.94
   2  11   3 5005.46  732.46
   2  11   6 2297.50 1210.40
   2  11   9 6226.77  874.37
   2  11  12 4708.48  649.01
   2  11  15 2946.63  634.67
   2  11  18 1855.45  475.57
   2  11  21 3134.02  637.56
   2  11  24 1049.50  132.17
   2  11  27 1876.17  128.55
   2  11  30 1428.53  263.11
   2  11  33 3194.44  414.56
   2  11  36 3315.78  262.75
   2  11  39  267.37   73.52
   2  11  42  159.64  113.90
   2  11  45  582.92   98.45
   2  11  48  822.71   87.36
   2  11  51   40.36  119.07
   2  11  54  384.29   44.80
   2  12 -22 2269.48  274.16
   2  12 -19  596.86  190.81
   2  12 -16 2113.15  723.61
   2  12 -13 1935.87  639.40
   2  12 -10 1969.82  564.17
   2  12  -7 5241.60 1053.38
   2  12  -4   18.48  247.33
   2  12  -1  660.50  186.19
   2  12   2 5670.78  758.62
   2  12   5 4931.48  690.05
   2  12   8 5227.14  826.21
   2  12  11 5715.81  812.17
   2  12  14  529.82  353.43
   2  12  17 3204.03  257.78
   2  12  20  525.80  138.96
   2  12  23 1851.66  190.05
   2  12  26 1480.46  206.29
   2  12  29 7212.83  491.77
   2  12  32 2279.85  245.19
   2  12  35  645.50  186.31
   2  12  38  469.76  188.49
   2  12  41  269.74   95.13
   2  12  44  342.20  161.52
   2  12  47  124.21   50.33
   2  12  50  149.09   53.14
   2  12  53  561.15   70.24
   2  13 -20 3076.71  326.45
   2  13 -17 1547.39  196.78
   2  13 -14  677.09   88.70
   2  13 -11  214.05  141.22
   2  13  -8 1120.66  620.08
   2  13  -5 2869.92  698.84
   2  13  -211298.11 1192.78
   2  13   1 4748.31  969.36
   2  13   412658.37  987.64
   2  13   7  598.16  269.64
   2  13  10 1108.05  271.97
   2  13  13  895.24   83.97
   2  13  16  218.23   62.67
   2  13  19 2787.37  152.93
   2  13  22  763.47   75.80
   2  13  25  321.82  134.14
   2  13  28 3642.56  223.44
   2  13  31  232.84  103.83
   2  13  34  190.64   96.70
   2  13  37  297.76   39.79
   2  13  40  160.12   53.30
   2  13  43  277.15   88.06
   2  13  46  410.49   57.68
   2  13  49  367.76   75.43
   2  13  52  174.41   81.22
   2  14 -18  988.88  115.05
   2  14 -15  567.62  202.48
   2  14 -12  974.85  143.79
   2  14  -9  553.33   71.17
   2  14  -6  884.64  152.89
   2  14  -3 2241.97  156.58
   2  14   0 1595.60  296.63
   2  14   3 3795.09  285.82
   2  14   6 6090.60  360.58
   2  14   911748.59  333.92
   2  14  12  865.27  137.49
   2  14  15 3626.83  152.81
   2  14  18 7002.95  317.92
   2  14  21  525.65  185.60
   2  14  24 3887.98  238.17
   2  14  27 1127.33  218.02
   2  14  30  202.60   66.12
   2  14  33    5.28   65.14
   2  14  36  114.64  100.60
   2  14  39   84.72   65.30
   2  14  42  283.81  104.31
   2  14  45   52.21   60.90
   2  14  48    9.29   58.94
   2  14  51  553.81   90.14
   2  15 -19  189.19  158.90
   2  15 -16  124.40   86.43
   2  15 -13  871.99  189.25
   2  15 -10  103.29   71.47
   2  15  -7  710.33  251.77
   2  15  -4 1311.44  330.99
   2  15  -1 1359.47  126.78
   2  15   2 3053.81  229.55
   2  15   5  568.19   70.61
   2  15   8   75.08  132.23
   2  15  11  650.21  154.69
   2  15  14   81.52  107.63
   2  15  17 1064.42  217.84
   2  15  20 2377.68  138.69
   2  15  23  457.18  175.13
   2  15  26 2605.24  176.58
   2  15  29  953.31  186.96
   2  15  32  135.77   65.53
   2  15  35  602.41  109.72
   2  15  38  593.04   91.01
   2  15  41  328.50  112.84
   2  15  44  578.83  131.72
   2  15  47  378.60   77.58
   2  16 -17 1847.04  232.59
   2  16 -14 2560.88  231.84
   2  16 -11 2087.47  259.41
   2  16  -8 1418.71  209.21
   2  16  -5 3961.81  424.41
   2  16  -2 2329.61  366.90
   2  16   1 7126.65  443.46
   2  16   4 4279.56  275.17
   2  16   7 3035.42  346.25
   2  16  10 1355.74  155.10
   2  16  13  112.80  157.77
   2  16  16 1234.36  350.88
   2  16  19  881.82  231.16
   2  16  22 2125.32  204.83
   2  16  25  852.30  239.46
   2  16  28   42.47  150.83
   2  16  31  591.98  142.47
   2  16  34  211.22   92.19
   2  16  37  549.36   82.93
   2  16  40  127.25  116.95
   2  16  43   23.34   67.72
   2  16  46   15.44   51.57
   2  17 -18 1634.43  199.46
   2  17 -15  733.27  113.82
   2  17 -12 1742.49  177.95
   2  17  -9 1030.40  190.96
   2  17  -6 1310.09  231.25
   2  17  -3  695.83  215.30
   2  17   0 3305.80  265.86
   2  17   3 1679.63  288.57
   2  17   6 1381.89  358.76
   2  17   9 7290.92  356.06
   2  17  12  835.30  201.88
   2  17  15 1536.54  218.16
   2  17  18  117.84  160.90
   2  17  21  169.92   88.10
   2  17  24  408.09  108.61
   2  17  27   93.24   85.34
   2  17  30   91.93   79.69
   2  17  33  448.06   71.16
   2  17  36  368.16  122.78
   2  17  39   34.24   83.01
   2  17  42  127.11   63.66
   2  18 -19  608.30  123.72
   2  18 -16  123.92   93.26
   2  18 -13  830.76  147.06
   2  18 -10  445.44  173.54
   2  18  -7 2362.55  226.03
   2  18  -4 2008.56  222.01
   2  18  -1 1514.19  261.31
   2  18   2 1662.57  224.24
   2  18   5  859.64  160.58
   2  18   8  618.28  184.52
   2  18  11 1489.91  212.28
   2  18  14  440.65  149.64
   2  18  17  514.14  102.35
   2  18  20  522.99  110.66
   2  18  23  666.86  125.95
   2  18  26  727.28  113.25
   2  18  29   18.00   52.89
   2  18  32  572.15   80.58
   2  18  35  174.84   82.12
   2  18  38  303.92   76.79
   2  19 -17  370.27  134.21
   2  19 -14  177.71  106.46
   2  19 -11  151.00   73.34
   2  19  -8  604.98  143.16
   2  19  -5   47.45   75.24
   2  19  -2  351.22  140.56
   2  19   1   13.16  109.31
   2  19   4  205.22  104.00
   2  19   7  444.25  142.18
   2  19  10  186.65  117.46
   2  19  13  445.41  136.18
   2  19  16  814.93  154.78
   2  19  19  537.45  176.72
   2  19  22  127.67   97.30
   2  19  25   64.84  106.34
   2  19  28   39.20   84.25
   2  19  31   11.55   52.78
   2  19  34  151.72   63.57
   2  20 -18  245.45   76.76
   2  20 -15   47.44   74.93
   2  20 -12   28.92   92.12
   2  20  -9   63.17   82.53
   2  20  -6  286.25  107.09
   2  20  -3  140.48  116.70
   2  20   0   48.19  111.19
   2  20   3  252.01  128.38
   2  20   6  479.07  162.36
   2  20   9  805.99  176.60
   2  20  12  329.89  121.77
   2  20  15  126.45  100.66
   2  20  18  174.25  101.42
   2  20  21  525.90  121.95
   2  20  24  290.24   84.74
   2  20  27    9.35   62.53
   2  20  30   18.45   48.23
   2  21 -16   33.88   49.63
   2  21 -13   79.98   67.67
   2  21 -10  176.75   82.80
   2  21  -7  446.26  107.51
   2  21  -4   19.32   82.42
   2  21  -1   23.84   91.75
   2  21   2   22.63   75.09
   2  21   5   53.50   85.82
   2  21   8  108.50  162.00
   2  21  11  244.03  110.42
   2  21  14   25.09   82.40
   2  21  17  244.64  112.29
   2  21  20  199.89   93.49
   2  21  23  120.37   57.92
   2  21  26  219.18   83.37
   2  22 -14   33.78   47.67
   2  22 -11    6.54   53.68
   2  22  -8    4.75   64.46
   2  22  -5  228.37   67.64
   2  22  -2   83.62   79.83
   2  22   1  314.70  105.75
   2  22   4  121.33   71.40
   2  22   7   42.89   73.07
   2  22  10   20.92   63.31
   2  22  13   35.98   71.58
   2  22  16  249.81   83.42
   2  22  19  288.05   76.08
   2  22  22  136.23   61.78
   2  23  -9   21.24   51.80
   2  23  -6   64.01   77.00
   2  23  -3   76.41   68.08
   2  23   0   13.16   53.01
   2  23   3  140.72   82.64
   2  23   6   62.18   71.91
   2  23   9  217.44   71.93
   2  23  12  470.99  100.93
   2  23  15  284.45   76.37
   2  23  18  210.17   68.66
   3   1 -28 8135.83  887.01
   3   1 -2529286.81 1625.49
   3   1 -22 7432.38  975.26
   3   1 -1927769.19 1632.31
   3   1 -1620318.42 2068.21
   3   1 -13 5626.10 1140.75
   3   1  -1214279.0 1330.96
   3   1   2464317.7 3017.45
   3   1   8112609.4 5145.50
   3   1  1142149.62 1297.77
   3   1  14 1664.70  491.70
   3   1  1738191.84  552.49
   3   1  2014038.00  455.46
   3   1  23 9934.16  820.30
   3   1  26 2362.62  260.74
   3   1  29 6022.92  845.37
   3   1  32 1022.88  794.17
   3   1  35 1011.89  363.23
   3   1  38  754.75  122.62
   3   1  41 2627.48  158.32
   3   1  44 6103.06  218.61
   3   1  47 7289.90  209.75
   3   1  50  244.41   53.31
   3   1  53 1411.02  105.29
   3   1  56   97.02  133.69
   3   1  59  262.25   87.41
   3   1  62  116.98   47.16
   3   2 -29 9335.29 1012.98
   3   2 -26 3640.45  662.41
   3   2 -2313353.31  959.75
   3   2 -20 1070.24  778.63
   3   2 -1744612.30 2124.06
   3   2  -295916.95 2235.41
   3   2   132445.44  842.04
   3   2   4288669.0 4671.31
   3   2   7103854.7 3574.05
   3   2  1064785.28 1726.79
   3   2  13106928.3 1983.39
   3   2  16 7457.21  356.05
   3   2  1910013.17 1016.65
   3   2  2226246.27 1423.55
   3   2  2525593.02 1387.63
   3   2  28 5206.87  994.64
   3   2  31 1973.93  440.96
   3   2  3411821.46  910.23
   3   2  3715030.48 2501.33
   3   2  40  185.82   99.05
   3   2  43 1548.86  163.50
   3   2  46 3837.57  184.52
   3   2  49  553.57   89.85
   3   2  52  256.91   75.30
   3   2  55  550.63  133.36
   3   2  58  189.07   89.61
   3   2  61   33.36   54.52
   3   3 -27 2739.81  497.62
   3   3 -24 2299.24  616.54
   3   3 -21 5548.08  986.70
   3   3  -3230921.0 2784.16
   3   3   036531.84 1688.26
   3   3   3184393.7 3084.55
   3   3   621009.32 1280.18
   3   3   932010.55 1153.04
   3   3  1242649.88 1200.49
   3   3  1526805.97 1238.12
   3   3  1876297.58 1742.51
   3   3  21 8312.88  678.09
   3   3  24 3368.79  475.39
   3   3  27  896.78  387.77
   3   3  3022056.41 1319.88
   3   3  33 1060.63  362.04
   3   3  36 2316.79  169.71
   3   3  39 1514.31  182.68
   3   3  42 3160.37  293.59
   3   3  45  794.32   92.47
   3   3  48  109.75   65.03
   3   3  51  817.56   99.27
   3   3  54   71.62   99.87
   3   3  57  154.20   84.65
   3   4 -2822420.92 1574.63
   3   4 -25 3190.45  968.71
   3   4 -22 7719.44 1269.56
   3   4  -134344.19 1057.55
   3   4   222479.66 1558.35
   3   4   5 7330.86  641.71
   3   4   8 1960.51  581.57
   3   4  11 3394.72 1151.72
   3   4  1412692.30  938.12
   3   4  1722668.35 1161.53
   3   4  20  486.33  234.52
   3   4  23 5385.44  722.95
   3   4  2611704.81  956.97
   3   4  2915797.02 1139.70
   3   4  35 3659.50  570.26
   3   4  38  686.75  184.99
   3   4  41 1239.90  140.71
   3   4  44  301.60  120.79
   3   4  47  251.90  185.14
   3   4  50  934.89  163.67
   3   4  53  474.50  117.96
   3   4  56   40.40   83.01
   3   4  59   63.47   66.29
   3   4  62   10.85   49.75
   3   5 -29 2521.09  609.82
   3   5 -26 4554.75  846.96
   3   5  -2 3685.59  704.22
   3   5   119437.38  878.33
   3   5   4 4756.24  652.48
   3   5   7 1067.32  660.95
   3   5  1042141.88 1553.41
   3   5  13 1551.50  569.74
   3   5  1627766.20 1591.23
   3   5  19 3540.38  836.42
   3   5  22 3687.14  625.28
   3   5  25 8554.55  826.68
   3   5  28 3045.11  632.89
   3   5  31 1600.29  406.99
   3   5  34 3186.52  332.73
   3   5  37 5775.64  301.19
   3   5  40 3216.93  344.59
   3   5  43 6287.95  463.33
   3   5  49  777.80  182.79
   3   5  52   95.21   90.09
   3   5  55  275.98   92.26
   3   5  58  230.24   92.23
   3   5  61   19.57   63.42
   3   6 -30 3646.68 1035.30
   3   6 -27  611.95  704.45
   3   6  -3 4352.79  623.42
   3   6   0 7469.62  520.39
   3   6   332112.29 1153.41
   3   6   615746.18  822.78
   3   6   946686.16 1856.87
   3   6  12 2758.45 1100.26
   3   6  1518291.16 1067.96
   3   6  18 6507.10  918.21
   3   6  21 9577.00  839.11
   3   6  24 2820.89  741.84
   3   6  27 1920.46  590.96
   3   6  30 1038.14  754.25
   3   6  33 1585.94  204.02
   3   6  36 3080.63  225.43
   3   6  48 1008.68  128.75
   3   6  51  220.20  104.70
   3   6  54  131.78   73.95
   3   6  57   96.54   74.86
   3   6  60   71.24   40.53
   3   7 -28  201.78  445.00
   3   7  -440800.48 1262.39
   3   7  -1 4138.22  998.72
   3   7   220774.44 1096.53
   3   7   5 4247.79  626.00
   3   7   812365.42 1624.14
   3   7  11 3481.05  658.15
   3   7  1413431.64 1087.49
   3   7  17 5195.96  841.64
   3   7  20 8187.55  667.72
   3   7  23   63.02  260.77
   3   7  2610968.55 1097.70
   3   7  29 2407.54  380.61
   3   7  32 4298.98  292.37
   3   7  35 1064.58  185.70
   3   7  38 8180.34  447.02
   3   7  41   42.32  155.97
   3   7  44  420.67  223.13
   3   7  47  290.96  105.88
   3   7  50  269.47  118.82
   3   7  53   48.60   79.29
   3   7  56  331.76   86.21
   3   7  59   40.89   31.63
   3   8 -29 1842.40  397.41
   3   8  -823726.90 1043.07
   3   8  -510507.53 1230.34
   3   8  -254113.21 1781.59
   3   8   168045.85 2032.41
   3   8   411149.91 1123.89
   3   8   744643.71 1936.77
   3   8  1037560.14 1516.72
   3   8  13 4968.55  710.03
   3   8  1615796.91 1151.01
   3   8  1935234.76 1469.15
   3   8  22 3821.19  670.72
   3   8  25 1610.18  281.42
   3   8  28 5509.81  752.82
   3   8  31 4857.70  319.54
   3   8  34 3067.10  287.75
   3   8  40 5852.73  360.03
   3   8  43 1674.58  253.52
   3   8  46  470.12  115.53
   3   8  49 1749.69  190.98
   3   8  52  281.47   86.96
   3   8  55  256.99   91.94
   3   8  58  183.93   38.81
   3   9 -30 2348.92  245.50
   3   9 -27  337.98  198.40
   3   9  -9 7807.63  613.29
   3   9  -6 5015.50  927.98
   3   9  -3 1205.87  460.79
   3   9   0 4703.00  825.93
   3   9   3 5454.92  755.33
   3   9   618700.31 1103.45
   3   9   913685.54 1338.31
   3   9  12 8953.45  863.47
   3   9  15 4645.82  577.14
   3   9  18  684.73  816.23
   3   9  21 2163.92  504.71
   3   9  24  285.20  172.14
   3   9  27 2290.14  227.05
   3   9  30 6128.05  350.92
   3   9  33 1635.11  478.99
   3   9  36 1238.63  148.89
   3   9  39  258.80  352.99
   3   9  42  599.97  209.08
   3   9  45  443.39  107.10
   3   9  48   92.45   95.04
   3   9  51  435.38  123.55
   3   9  54   51.41   44.22
   3   9  57  127.12   32.31
   3  10 -28  924.55  177.78
   3  10 -25  775.58  173.43
   3  10 -13 4161.23  579.61
   3  10 -1014042.62  931.41
   3  10  -7 1858.44  371.41
   3  10  -4 3554.81  614.77
   3  10  -1 3390.56  577.55
   3  10   2 5017.48 1110.41
   3  10   5 6492.66  619.47
   3  10   8  699.02  476.38
   3  10  11  693.99  822.66
   3  10  14  399.89  353.38
   3  10  17 9619.90  788.40
   3  10  20 1495.21  433.69
   3  10  23  967.53  317.25
   3  10  26  343.32  163.62
   3  10  29  643.66  268.19
   3  10  32 3402.61  285.36
   3  10  35  120.85  173.02
   3  10  38 2069.72  255.01
   3  10  41  626.07  168.26
   3  10  44  266.19  107.22
   3  10  47   23.44   79.29
   3  10  50   52.32   47.32
   3  10  53  221.78   73.12
   3  10  56  235.42   57.20
   3  11 -26 6926.18  387.41
   3  11 -23 6375.82  468.46
   3  11 -20 4900.83  769.50
   3  11 -17 5768.60  635.68
   3  11 -14 2647.39  535.30
   3  11 -11 1879.64  520.17
   3  11  -8 4016.35  836.58
   3  11  -5 1675.25  454.05
   3  11  -2 1867.36  583.59
   3  11   1 3515.87  594.63
   3  11   4  116.14  329.86
   3  11   7 2367.30  632.38
   3  11  10   65.85  483.93
   3  11  13 3156.60  738.43
   3  11  16 3283.57  616.16
   3  11  19 5055.28  470.62
   3  11  22 1731.29  211.94
   3  11  25 2222.55  455.69
   3  11  28 2778.47  282.60
   3  11  31  897.34  298.41
   3  11  34  709.03  177.17
   3  11  37  885.79  135.19
   3  11  40   42.16   65.41
   3  11  43  105.38   86.34
   3  11  46   73.39   82.68
   3  11  49 1087.42   88.17
   3  11  52  106.29   44.91
   3  11  55  203.87   49.20
   3  12 -24 1326.40  191.84
   3  12 -21 2209.18  240.04
   3  12 -18 9595.52  349.87
   3  12 -15  574.95  133.09
   3  12 -12  570.93  464.93
   3  12  -9 1447.77  482.52
   3  12  -6 2567.10  466.89
   3  12  -3 2538.06  760.93
   3  12   0 2318.75  871.42
   3  12   3 2846.34  820.79
   3  12   614050.02  864.73
   3  12   9 1541.17  946.60
   3  12  12 1078.68  601.96
   3  12  15 2854.91  174.35
   3  12  18 1796.59  210.05
   3  12  21 1406.08  186.19
   3  12  24 2424.20  196.70
   3  12  27 5680.52  253.18
   3  12  30  279.74   99.42
   3  12  33  679.52  218.40
   3  12  36  225.09   86.96
   3  12  39  317.05   66.77
   3  12  42   90.45   80.34
   3  12  45   49.61   55.62
   3  12  48  281.98   57.86
   3  12  51  571.33  110.81
   3  13 -19 5029.52  317.71
   3  13 -16 8794.72  338.65
   3  13 -13 2321.77  214.64
   3  13 -10 1370.65  203.53
   3  13  -7 1208.87  214.54
   3  13  -4  716.60  130.21
   3  13  -1 1761.53  528.03
   3  13   2 3250.80  315.72
   3  13   5  437.65  153.31
   3  13   8 1057.80  168.31
   3  13  11 3601.36  201.55
   3  13  14 2117.78  157.54
   3  13  17  931.99  119.14
   3  13  20  507.20  187.92
   3  13  23  632.98  160.25
   3  13  26 1205.40  224.40
   3  13  29 4469.45  262.63
   3  13  32 1430.66  137.83
   3  13  35  538.57  118.32
   3  13  38  189.76   65.70
   3  13  41   84.27   45.54
   3  13  44   79.86   54.78
   3  13  47  128.57   45.50
   3  13  50  131.09   51.63
   3  14 -17 8176.82  417.62
   3  14 -14 2607.94  181.26
   3  14 -11 4274.82  165.29
   3  14  -8  765.28  112.81
   3  14  -5 1496.35   99.34
   3  14  -2 2530.15  189.86
   3  14   1 4465.94  189.38
   3  14   4  662.14  146.43
   3  14   7 1127.27  206.59
   3  14  10 1690.59  147.91
   3  14  13  653.31  142.55
   3  14  16  936.77  224.87
   3  14  19 1115.07  253.30
   3  14  22 1797.65  184.07
   3  14  25 4677.00  200.37
   3  14  28 1644.40  133.89
   3  14  31 2364.53  129.69
   3  14  34  192.84   80.73
   3  14  37   33.19   61.50
   3  14  40    9.30   54.92
   3  14  43  403.93   93.16
   3  14  46  247.93   74.44
   3  14  49   74.14   48.79
   3  15 -15  602.50  323.04
   3  15 -12 3249.68  362.64
   3  15  -9 1492.90  167.85
   3  15  -6 3198.95  285.29
   3  15  -3  757.99  370.53
   3  15   0 1644.88  200.15
   3  15   3  949.06  339.30
   3  15   6 2343.14  336.51
   3  15   9 2282.20  207.21
   3  15  12  578.63  265.97
   3  15  15  338.94  181.40
   3  15  18 1215.81  174.81
   3  15  21 2407.63  165.80
   3  15  24  234.71  104.74
   3  15  27  571.89  207.51
   3  15  30  356.23  131.58
   3  15  33   98.87   55.97
   3  15  36   26.07   70.59
   3  15  39  263.88   71.90
   3  15  42  134.50   62.42
   3  15  45  323.71   85.18
   3  16 -16 2107.78  213.88
   3  16 -13  473.15  210.79
   3  16 -10 1568.39  160.40
   3  16  -7  554.76  173.47
   3  16  -4 1736.60  204.35
   3  16  -1  605.51  142.63
   3  16   2 5135.61  390.01
   3  16   5 3576.38  268.96
   3  16   8 5187.51  347.79
   3  16  11  178.86  155.76
   3  16  14  816.72  178.13
   3  16  17    7.04  114.95
   3  16  20 1032.21  143.00
   3  16  23  773.18  196.05
   3  16  26 1082.18  152.48
   3  16  29  247.10   61.44
   3  16  32  504.24   90.98
   3  16  35  417.27  104.10
   3  16  38  263.78   67.58
   3  16  41  148.90   77.07
   3  16  44  132.76   55.06
   3  17 -17  887.64  112.89
   3  17 -14 1225.55  163.45
   3  17 -11  776.17  122.29
   3  17  -8  345.80  110.25
   3  17  -5 1211.39  196.66
   3  17  -2 1566.41  259.41
   3  17   1    8.41   88.38
   3  17   4 1670.89  276.40
   3  17   7 2039.83  294.28
   3  17  10  662.72  191.34
   3  17  13  233.24  127.26
   3  17  16  757.57   97.91
   3  17  19  213.24   76.62
   3  17  22  110.45  159.34
   3  17  25  410.18   61.95
   3  17  28   49.49   68.07
   3  17  31  217.93   74.17
   3  17  34   95.81   64.81
   3  17  37  109.42   45.94
   3  17  40  224.10   62.33
   3  18 -15   16.39  101.83
   3  18 -12  373.53   78.81
   3  18  -9  263.34  128.26
   3  18  -6  489.93  135.39
   3  18  -3    7.92   92.54
   3  18   0  160.56  179.22
   3  18   3    6.02  117.20
   3  18   6 1162.75  204.97
   3  18   9 1931.36  234.54
   3  18  12  548.29  199.38
   3  18  15  103.94  141.84
   3  18  18 1036.65  183.23
   3  18  21  204.50  144.22
   3  18  24  355.86   67.95
   3  18  27  186.23   76.95
   3  18  30  300.32   63.40
   3  18  33  145.45   93.84
   3  18  36   21.14   50.57
   3  19 -16  273.32  117.42
   3  19 -13  296.57   88.28
   3  19 -10   54.10   60.41
   3  19  -7  454.92  140.74
   3  19  -4  233.79  120.47
   3  19  -1  328.28  151.27
   3  19   2  796.86  134.25
   3  19   5  755.72  135.83
   3  19   8   27.86   83.99
   3  19  11   21.04   83.41
   3  19  14  141.56   81.44
   3  19  17  487.53  166.08
   3  19  20  912.70  130.39
   3  19  23  185.20   91.59
   3  19  26  495.13  101.47
   3  19  29  281.13   80.94
   3  19  32   58.40   66.84
   3  20 -14   93.07   53.92
   3  20 -11  239.60   96.07
   3  20  -8  108.03   87.06
   3  20  -5  343.29  109.37
   3  20  -2  133.09  106.18
   3  20   1  484.25   89.82
   3  20   4  112.15   91.44
   3  20   7   30.96  101.75
   3  20  10  106.71   78.87
   3  20  13  276.39   84.80
   3  20  16  454.80   99.98
   3  20  19   86.99   76.46
   3  20  22   94.63   90.92
   3  20  25   12.42   57.84
   3  20  28  328.95   71.28
   3  21 -12  298.04   70.10
   3  21  -9  144.31   71.09
   3  21  -6   43.96   67.79
   3  21  -3  139.26   76.61
   3  21   0   75.87   91.61
   3  21   3  274.46  130.74
   3  21   6   56.51   81.65
   3  21   9   16.16   67.50
   3  21  12  266.40  116.15
   3  21  15  513.16  106.64
   3  21  18  959.46  152.45
   3  21  21  215.00   76.59
   3  21  24  101.93   59.29
   3  22 -10  108.96   44.90
   3  22  -7  164.91   61.00
   3  22  -4   93.05   66.50
   3  22  -1  219.78   99.79
   3  22   2   74.83   58.70
   3  22   5  253.67   79.72
   3  22   8  104.44   86.85
   3  22  11  452.45   95.35
   3  22  14  328.57   93.80
   3  22  17   71.92   68.48
   3  22  20   67.11   57.18
   3  23  -2   66.71   66.59
   3  23   1   13.93   48.03
   3  23   4  119.00   59.73
   3  23   7   20.43   48.08
   3  23  10   61.88   56.52
   4   1 -2724225.98 1495.38
   4   1 -24 2163.17  691.18
   4   1 -21 7680.14  862.60
   4   1 -1817194.92 1327.53
   4   1 -15 1189.39  803.36
   4   1 -1218122.47 1042.57
   4   1  -632812.12 1069.63
   4   1  -3340393.6 2539.61
   4   1   032088.80 2133.64
   4   1   3132534.9 1668.90
   4   1   6249794.6 3633.31
   4   1   978954.28  637.00
   4   1  1234162.20 2792.11
   4   1  15 7064.93  683.08
   4   1  18 7217.08  701.77
   4   1  2122154.92  607.05
   4   1  24 7119.54  889.05
   4   1  3017682.10 1247.42
   4   1  33 1644.93  452.93
   4   1  36 1523.18  170.03
   4   1  39 2277.16  173.82
   4   1  42  168.06  125.67
   4   1  45  325.31  105.72
   4   1  48  324.83  100.09
   4   1  51 1090.64  105.63
   4   1  54   73.11   78.53
   4   1  57  241.57  132.72
   4   1  60   36.08   81.36
   4   2 -28 2645.02  813.45
   4   2 -2521122.58 1336.30
   4   2 -2211107.87 1392.60
   4   2 -1925239.67 1357.88
   4   2 -1611445.62 1287.35
   4   2  -438177.55 1615.94
   4   2  -110286.81 1080.35
   4   2   220673.39 1450.97
   4   2   536349.68  719.92
   4   2   839894.13 1516.02
   4   2  1150721.73 1727.06
   4   2  1416738.65  694.30
   4   2  17 5738.80  521.54
   4   2  2077471.49 1963.40
   4   2  23 2502.59  354.65
   4   2  2613828.99  999.43
   4   2  29 1594.20  662.98
   4   2  32 5404.18  745.68
   4   2  35  456.40  357.42
   4   2  38 1150.56   92.08
   4   2  41 6431.01  430.58
   4   2  44 1776.90  135.50
   4   2  47 1643.08  126.42
   4   2  50  846.54  172.48
   4   2  53  360.82  127.10
   4   2  56   13.44   90.27
   4   2  59   56.36   62.87
   4   2  62    3.17   44.07
   4   3 -29 3641.08 1086.25
   4   3 -26 1917.31 1001.49
   4   3 -23  700.27  886.80
   4   3 -20 1646.23  499.37
   4   3  -5 7338.00  603.08
   4   3  -288786.64 1437.43
   4   3   128994.43  960.98
   4   3   410721.89 1263.06
   4   3   736049.14 2076.75
   4   3  1014241.24 1591.61
   4   3  13 8270.01  549.84
   4   3  1634049.98 1482.60
   4   3  19 3074.68  548.80
   4   3  2218423.50 1081.89
   4   3  25 6340.68  800.41
   4   3  28 3374.67 1211.20
   4   3  31   16.51  204.72
   4   3  34 5530.80  351.78
   4   3  37 4576.63  302.88
   4   3  40 1552.79  330.44
   4   3  43 5876.62  249.96
   4   3  46 1344.49  136.90
   4   3  49  491.87  214.24
   4   3  52  328.50  114.41
   4   3  55  163.12   97.19
   4   3  58   90.36   81.17
   4   3  61   81.08   43.70
   4   4 -30 3212.92  685.42
   4   4 -27 1536.78  825.03
   4   4 -24 5781.92  965.46
   4   4 -21 1031.51 1385.15
   4   4  -681017.97 1668.69
   4   4  -329366.05 1253.24
   4   4   0110287.6 1563.18
   4   4   328100.47 1259.39
   4   4   636937.79 1869.93
   4   4   935533.30 1820.79
   4   4  1216977.25 1564.68
   4   4  15 3514.83  684.09
   4   4  1823059.92 1367.13
   4   4  2117880.17 1195.12
   4   4  24 5136.67  698.04
   4   4  27 5412.31  646.09
   4   4  30 4180.98  670.27
   4   4  33  378.23  295.88
   4   4  36 3072.96  141.69
   4   4  39 1104.95  159.73
   4   4  42 2706.28  176.46
   4   4  45 1758.54  159.59
   4   4  48 2249.17  268.59
   4   4  51   30.99   98.08
   4   4  54  397.82  126.84
   4   4  57  320.97  108.55
   4   4  60   27.77   48.38
   4   5 -31 3291.67  590.54
   4   5 -28 2957.49  891.64
   4   5 -2525086.40 1602.25
   4   5  -717588.03  909.52
   4   5  -445522.87  963.15
   4   5  -1 9246.56  856.69
   4   5   237143.85 1073.47
   4   5   5 1642.57  226.02
   4   5   816541.54  908.01
   4   5  1110900.18 1940.52
   4   5  14 2255.44  626.79
   4   5  1724800.59 1226.69
   4   5  2035118.75 1473.19
   4   5  2312019.67  917.83
   4   5  26 7542.93  949.85
   4   5  29 6105.60  711.48
   4   5  32 1668.52  766.15
   4   5  35 1549.94  219.89
   4   5  38 2827.86  286.65
   4   5  41  731.62  263.68
   4   5  44 1808.81  228.90
   4   5  50  186.37  119.18
   4   5  53  359.65   94.60
   4   5  56   90.52   74.69
   4   5  59  388.84   67.47
   4   6 -29 9325.09 1309.74
   4   6 -26 3402.49  841.68
   4   6  -8127259.3 2344.33
   4   6  -537697.86 1256.19
   4   6  -221613.62  810.38
   4   6   182040.62 1633.09
   4   6   4 5026.36  561.44
   4   6   718516.79  561.71
   4   6  1020650.81 1181.22
   4   6  13 9028.20 1122.31
   4   6  1610509.59 1061.35
   4   6  1911658.45 1299.71
   4   6  22 4274.58  673.02
   4   6  25 3568.11  933.85
   4   6  28 7247.23  660.57
   4   6  31  305.00  102.74
   4   6  34 4514.71  283.60
   4   6  37 6663.23  306.61
   4   6  40 2143.73  272.21
   4   6  43 1194.28  179.24
   4   6  49 2791.70  252.68
   4   6  52 1369.71  157.09
   4   6  55   74.34   75.63
   4   6  58  156.77   68.75
   4   7 -30  716.88  113.35
   4   7 -27 7037.59 1382.47
   4   7  -911978.75 1029.05
   4   7  -6 4494.54  863.26
   4   7  -346070.35 1698.83
   4   7   0 6905.21  806.23
   4   7   3 4171.39  569.86
   4   7   632079.33 1403.35
   4   7   9 8119.37  869.59
   4   7  1223136.58 1562.69
   4   7  15 6667.74  863.20
   4   7  18 1791.62  415.58
   4   7  2110785.84  901.32
   4   7  24 3173.59  634.13
   4   7  27 8278.08  793.15
   4   7  30 1492.17  318.06
   4   7  33 4038.84  389.62
   4   7  36 2011.79  218.77
   4   7  42   37.84  109.02
   4   7  45 1646.11  174.60
   4   7  48  467.19  130.92
   4   7  51  618.13  111.43
   4   7  54   87.70   81.12
   4   7  57  177.80   51.57
   4   8 -31  928.33  199.22
   4   8 -28 3334.91  483.58
   4   8 -1311435.75 1137.18
   4   8 -1011217.59  971.14
   4   8  -7  139.31  435.46
   4   8  -4 2351.29  781.77
   4   8  -111922.41 1400.67
   4   8   2 4652.78 1038.21
   4   8   5 1697.77 1062.97
   4   8   8 5804.14  809.12
   4   8  1117473.67  880.63
   4   8  14 6183.49 1100.68
   4   8  17 3802.87  753.53
   4   8  20 5071.90  843.56
   4   8  23  372.08  270.23
   4   8  26  576.56  374.25
   4   8  29  365.67  190.97
   4   8  32 2510.62  300.69
   4   8  38  586.15  221.56
   4   8  41   30.50  103.29
   4   8  44 3647.34  248.69
   4   8  47   98.56   82.03
   4   8  50  507.18  110.00
   4   8  53  436.12   92.50
   4   8  56  124.99   47.80
   4   9 -29 2185.47  235.20
   4   9 -26 1994.64  222.00
   4   9 -17 1307.89  343.27
   4   9 -14 9844.89 1072.49
   4   9 -11 1027.75  449.96
   4   9  -8 7585.77  718.88
   4   9  -5 6956.57  674.46
   4   9  -2 3380.07  593.20
   4   9   1 4233.88  909.82
   4   9   413451.31 1092.37
   4   9   7 3167.25  766.57
   4   9  10 4333.80  896.45
   4   9  13 1658.89  463.98
   4   9  16 3101.46  586.99
   4   9  19 6874.54  713.69
   4   9  22 5254.78  800.82
   4   9  25 5097.50  503.52
   4   9  28  724.63  205.36
   4   9  31 3828.94  315.89
   4   9  34 3264.78  224.49
   4   9  37 1495.33  250.48
   4   9  40  276.23  313.78
   4   9  43   79.09  173.65
   4   9  46  521.02  132.57
   4   9  49  291.00  115.69
   4   9  52  194.83   56.43
   4   9  55   88.66   44.92
   4  10 -30 6527.11  330.83
   4  10 -27 1025.42  292.69
   4  10 -24  924.70  249.08
   4  10 -21 1970.01  209.35
   4  10 -18 1379.15  538.56
   4  10 -1513911.92 1000.91
   4  10 -12 2639.80  592.79
   4  10  -9 9800.54  970.84
   4  10  -6 8436.05  701.57
   4  10  -3 2233.38  723.05
   4  10   011822.00  816.29
   4  10   3 3271.08  719.70
   4  10   6 6276.16  699.38
   4  10   9 8057.37  770.57
   4  10  12 5784.13  822.36
   4  10  15  941.38  340.52
   4  10  18  214.75  254.08
   4  10  21 3557.59  237.65
   4  10  24 3782.78  287.69
   4  10  27 8920.16  755.51
   4  10  30  563.39  260.65
   4  10  33 1839.51  257.48
   4  10  36  252.48  173.24
   4  10  39  461.95  231.70
   4  10  42  778.97  205.26
   4  10  45  939.61  137.36
   4  10  48  332.88   67.22
   4  10  51  574.02   68.08
   4  10  54  123.94   39.79
   4  11 -28 1532.32  214.21
   4  11 -25  220.48  185.37
   4  11 -22  831.34  169.37
   4  11 -19 2073.96  298.82
   4  11 -16  521.20  128.86
   4  11 -13 1089.25  517.76
   4  11 -10 2803.69  714.82
   4  11  -7 3640.49  765.57
   4  11  -4 2561.46  557.07
   4  11  -1 6092.76  573.84
   4  11   2 1237.95  297.75
   4  11   5 2818.51  662.44
   4  11   8 4252.45  608.27
   4  11  11 3846.48  615.43
   4  11  14 5944.06  771.00
   4  11  17  735.58  169.66
   4  11  20 1886.32  217.46
   4  11  23   88.59   70.08
   4  11  26 1390.33  210.76
   4  11  29 5921.51  309.91
   4  11  32   86.21  114.63
   4  11  35  440.95  135.71
   4  11  38  107.29   87.28
   4  11  41  550.21  100.94
   4  11  44   53.61   41.02
   4  11  47  258.96  115.26
   4  11  50   64.66   74.32
   4  11  53   28.70   45.60
   4  12 -26  419.27  154.67
   4  12 -23  257.90  151.85
   4  12 -20 4658.37  395.91
   4  12 -17 8566.08  450.34
   4  12 -14 2546.82  226.16
   4  12 -11 1448.35  243.19
   4  12  -8 2277.24  293.74
   4  12  -5 1899.21  585.54
   4  12  -2 4261.48  614.38
   4  12   1 1428.31  823.04
   4  12   4 3690.76  551.86
   4  12   7  613.49  126.40
   4  12  10  350.89  129.28
   4  12  13 1653.14  165.67
   4  12  16 2254.70  146.65
   4  12  19   75.88  109.81
   4  12  22 4866.55  201.94
   4  12  25  930.65  181.46
   4  12  28 1966.12  188.97
   4  12  31  878.93  115.92
   4  12  34  252.18  134.62
   4  12  37    0.88   70.28
   4  12  40   49.61   45.56
   4  12  43   26.67   89.67
   4  12  46  578.59   56.28
   4  12  49  292.98   48.21
   4  13 -21 1597.69  227.39
   4  13 -18 2291.98  273.39
   4  13 -15  807.88  191.29
   4  13 -12 1282.29  133.66
   4  13  -9 3976.39  224.40
   4  13  -6   56.84   68.27
   4  13  -3  650.62  101.43
   4  13   0 1344.23  135.93
   4  13   3 2766.44  241.46
   4  13   6 6072.64  366.30
   4  13   9 5605.86  377.12
   4  13  12 3333.44  227.32
   4  13  15 1455.61  162.57
   4  13  18  369.10  142.48
   4  13  21 1327.90  121.99
   4  13  24 1729.27  106.55
   4  13  27 1367.42  210.48
   4  13  30  951.46  120.56
   4  13  33  140.55   81.50
   4  13  36  132.98   47.03
   4  13  39  438.45   56.40
   4  13  42   14.70   46.19
   4  13  45  253.92   51.69
   4  13  48  272.40   68.63
   4  14 -16 6108.82  315.72
   4  14 -13 1552.19  174.29
   4  14 -10 4896.61  257.52
   4  14  -7 3856.04  183.31
   4  14  -4  227.60  139.91
   4  14  -1 3555.25  165.33
   4  14   2  905.67  206.25
   4  14   5 1588.12  197.15
   4  14   8 1646.23  199.94
   4  14  11 5673.31  339.79
   4  14  14  878.58  234.30
   4  14  17 1228.10  162.85
   4  14  20  858.40  129.38
   4  14  23  482.06   66.53
   4  14  26 2297.35  194.64
   4  14  29  721.72  117.14
   4  14  32  335.03  104.48
   4  14  35  218.25   76.26
   4  14  38  107.46   79.75
   4  14  41  437.40   57.78
   4  14  44   70.76   68.01
   4  14  47  127.87   61.50
   4  15 -14 3887.92  208.56
   4  15 -11  616.91  140.22
   4  15  -8  891.41  156.35
   4  15  -5 2138.84  400.55
   4  15  -2 2299.25  251.03
   4  15   1 7631.17  401.74
   4  15   4 4806.68  331.59
   4  15   7   37.37  161.21
   4  15  10  142.66  113.15
   4  15  13 1936.32  217.95
   4  15  16  496.34  116.92
   4  15  19  166.42   76.82
   4  15  22 1379.03  155.38
   4  15  25  519.95  110.19
   4  15  28  278.47   64.27
   4  15  31  363.12   98.08
   4  15  34   61.10   85.05
   4  15  37  159.40   80.65
   4  15  40   20.62   43.49
   4  15  43   19.61   59.26
   4  16 -15 1196.18  165.01
   4  16 -12 1915.61  148.40
   4  16  -9  606.42  208.15
   4  16  -6  910.62  165.87
   4  16  -3 1610.20  208.00
   4  16   0   55.67  103.61
   4  16   3 3629.35  339.76
   4  16   6 3183.65  329.38
   4  16   9 2596.74  285.69
   4  16  12  861.08  208.20
   4  16  15  719.56  244.19
   4  16  18 1118.45  169.22
   4  16  21 2436.77  280.82
   4  16  24  857.96  140.41
   4  16  27  160.51   56.99
   4  16  30  233.80   74.20
   4  16  33  502.82   85.52
   4  16  36  201.41   50.54
   4  16  39   78.39   48.48
   4  17 -13  232.62  153.33
   4  17 -10  499.89  217.49
   4  17  -7 1238.96  185.68
   4  17  -4 1332.70  128.48
   4  17  -1  484.38  119.63
   4  17   2  245.23   90.18
   4  17   5   56.52   90.01
   4  17   8  426.73  149.13
   4  17  11  320.88  113.75
   4  17  14  337.35  129.73
   4  17  17   44.64  103.32
   4  17  20  493.05   82.70
   4  17  23   50.54  109.03
   4  17  26   86.33   83.09
   4  17  29   91.75   63.92
   4  17  32   52.93   50.47
   4  17  35   23.36   45.45
   4  17  38   86.62   36.33
   4  18 -14   27.25   82.56
   4  18 -11  145.84   94.16
   4  18  -8 1144.47  161.03
   4  18  -5  778.07  205.94
   4  18  -2  105.03  127.70
   4  18   1  496.62  125.91
   4  18   4  447.99  103.89
   4  18   7  191.90  114.19
   4  18  10   60.98  103.49
   4  18  13  466.37  154.87
   4  18  16 1329.39  182.61
   4  18  19  140.57   98.92
   4  18  22  238.28  117.80
   4  18  25   19.94   68.33
   4  18  28   25.84   59.55
   4  18  31  110.81   57.21
   4  18  34   57.67   48.57
   4  19 -12   63.29   61.37
   4  19  -9  185.50   97.21
   4  19  -6  121.83  106.92
   4  19  -3  491.17  121.19
   4  19   0  180.23  115.97
   4  19   3   56.88   90.23
   4  19   6  326.72  135.63
   4  19   9   18.66   91.37
   4  19  12  383.47  115.82
   4  19  15  497.97  120.71
   4  19  18  158.56  111.65
   4  19  21  169.77   89.57
   4  19  24   85.90   67.05
   4  19  27    5.27   62.02
   4  19  30   75.22   53.76
   4  20 -13  279.34   63.62
   4  20 -10    9.22   77.12
   4  20  -7   31.21   91.59
   4  20  -4  242.43  100.77
   4  20  -1  227.14   93.62
   4  20   2   13.79  102.07
   4  20   5  367.61  111.09
   4  20   8  423.10  130.25
   4  20  11    2.09   88.68
   4  20  14   38.52  100.03
   4  20  17  286.79   94.27
   4  20  20   86.65   69.67
   4  20  23  398.96   96.96
   4  20  26  234.82   67.34
   4  21 -11  160.79   49.89
   4  21  -8  125.60   65.12
   4  21  -5  202.25   65.03
   4  21  -2   11.29   67.82
   4  21   1  467.11   89.80
   4  21   4  130.95   69.76
   4  21   7  107.77   57.01
   4  21  10   17.73   79.63
   4  21  13   66.75   77.84
   4  21  16    8.25   57.81
   4  21  19  112.20   76.82
   4  21  22   36.17   44.25
   4  22  -6   19.18   53.47
   4  22  -3   34.13   58.33
   4  22   0  244.43   80.14
   4  22   3   53.96   55.87
   4  22   6   43.42   63.04
   4  22   9   84.45   71.01
   4  22  12  142.67   46.96
   4  22  15  873.48   95.31
   5   1 -29 4328.53  696.87
   5   1 -26 1214.86  501.67
   5   1 -2357131.74 2275.94
   5   1 -20 6519.56  828.81
   5   1 -1739723.08 2071.87
   5   1 -1453993.55 2267.46
   5   1 -1159807.18 2288.67
   5   1  -8 4969.03  571.68
   5   1  -580686.32 1112.89
   5   1  -270370.55  649.21
   5   1   136652.28 1800.99
   5   1   423217.97 1222.46
   5   1   729691.79 1565.00
   5   1  1012779.96 1715.65
   5   1  13 9804.15  392.52
   5   1  1615359.43  733.66
   5   1  19 6207.98  924.64
   5   1  2211887.42 1248.75
   5   1  2510963.28 1257.28
   5   1  28  693.90  665.12
   5   1  31  934.90  448.38
   5   1  3411364.07 1019.11
   5   1  37 2524.18  245.63
   5   1  40 1488.14  153.48
   5   1  43 7011.86  174.50
   5   1  46  631.34   81.26
   5   1  49 1421.51  138.82
   5   1  52  609.43   94.34
   5   1  55  609.93  178.80
   5   1  58    2.21   62.93
   5   1  61   43.72   71.24
   5   2 -30 7298.18 1070.48
   5   2 -27 3045.95  850.60
   5   2 -24 1319.60  517.56
   5   2 -2141868.46 2109.95
   5   2 -18  278.59  804.86
   5   2 -15 2196.96 1099.71
   5   2  -991804.10 1461.40
   5   2  -637682.04 1183.83
   5   2  -362327.18 1840.81
   5   2   0 8873.41  668.60
   5   2   340854.97  896.46
   5   2   658115.13 1553.34
   5   2   9 2994.39  631.86
   5   2  1213666.91  437.31
   5   2  1536332.84 1619.00
   5   2  1817049.59 1053.71
   5   2  2117849.27 1093.08
   5   2  2415596.54 1418.56
   5   2  27 1756.15  753.99
   5   2  30 4432.21  585.16
   5   2  33  376.83  211.27
   5   2  36 1496.30  183.32
   5   2  39 9123.22  533.87
   5   2  42 2789.12  172.14
   5   2  45  122.69   65.94
   5   2  48  139.20   72.27
   5   2  51  117.53   98.88
   5   2  54   86.31   79.14
   5   2  57   67.65   70.34
   5   2  60  148.43   67.71
   5   3 -31  933.33  382.86
   5   3 -28 3616.81  801.61
   5   3 -25 2097.41 1038.52
   5   3 -22 3424.46  903.95
   5   3 -1912981.93 1212.78
   5   3 -1020045.17 1100.36
   5   3  -712899.34  555.13
   5   3  -414699.98  586.34
   5   3  -135781.50  822.00
   5   3   212318.62  677.84
   5   3   529716.96 1393.97
   5   3   871512.75 2457.29
   5   3  11 4763.13  509.82
   5   3  1428574.30 1727.32
   5   3  1722731.99 1197.96
   5   3  2053573.78 1794.49
   5   3  23 3336.96  398.98
   5   3  26 2960.25  638.39
   5   3  29 1001.72  537.62
   5   3  32 2488.91  628.65
   5   3  35 3166.47  170.40
   5   3  38 5067.92  538.49
   5   3  41 1112.92  142.26
   5   3  44  541.53  106.50
   5   3  47 1057.21  190.94
   5   3  50  361.44  119.32
   5   3  53   16.73  121.35
   5   3  56    4.93   64.05
   5   3  59   16.22   59.42
   5   4 -29 1826.82  785.28
   5   4 -26 8877.72 1269.94
   5   4 -23 3417.37 1120.47
   5   4 -20 7292.08 1795.43
   5   4 -1197185.72 1570.36
   5   4  -813695.52  770.31
   5   4  -5 2367.39  175.06
   5   4  -2 8538.90  949.06
   5   4   1  118.09  806.90
   5   4   4 7601.06  946.07
   5   4   719834.06 1044.52
   5   4  1027806.54 1419.97
   5   4  13  991.39  856.90
   5   4  1652028.49 1911.90
   5   4  19 4077.58  739.03
   5   4  22 2884.35  746.37
   5   4  25 5649.24 1050.53
   5   4  28 4583.35  644.81
   5   4  31 2849.14  470.63
   5   4  34  577.99  116.06
   5   4  37 2355.18  394.30
   5   4  40 1371.21  224.90
   5   4  46 1329.14  226.14
   5   4  49  526.09  137.38
   5   4  52  114.92  112.88
   5   4  55   14.86   65.20
   5   4  58   97.80   70.56
   5   5 -3012349.86 1293.72
   5   5 -27  125.09  621.80
   5   5 -24  656.39  760.74
   5   5 -2114886.09 1401.49
   5   5 -1213545.35  828.50
   5   5  -941400.60 1250.92
   5   5  -6 4179.67  932.09
   5   5  -3135853.7 2152.62
   5   5   024763.84 1326.62
   5   5   320683.71 2173.08
   5   5   913510.96 1350.19
   5   5  1219781.36  962.24
   5   5  1510930.15  954.81
   5   5  18 5462.10  582.39
   5   5  2112758.13 1047.05
   5   5  24 5858.85  621.70
   5   5  27 7109.47  553.17
   5   5  30 2725.77  908.70
   5   5  33 1435.86  381.79
   5   5  36 4277.10  836.34
   5   5  42 2622.33  340.80
   5   5  45  982.36  115.06
   5   5  48  921.45  169.32
   5   5  51  536.08  125.03
   5   5  54   98.32   71.00
   5   5  57  299.65   62.46
   5   5  60  103.04   31.88
   5   6 -31 2693.44  358.32
   5   6 -28  306.57  573.79
   5   6 -25 1830.01 1209.61
   5   6 -22 1857.31 1225.52
   5   6 -1335832.87 1285.22
   5   6 -1018727.20  910.91
   5   6  -7 9212.35  779.22
   5   6  -413817.02 1070.91
   5   6  -1 9687.65  841.74
   5   6   2 2747.05  831.91
   5   6   530790.35 1651.88
   5   6   814945.78 1097.49
   5   6  1113405.12 1241.50
   5   6  1416201.09 1253.39
   5   6  17  360.22  346.98
   5   6  20 8983.48  814.10
   5   6  23 3106.52  597.75
   5   6  26 1200.02  886.86
   5   6  29 4277.21  529.21
   5   6  32 1505.31  208.34
   5   6  35 1571.50  549.02
   5   6  41  694.96  175.69
   5   6  44 4577.97  171.33
   5   6  47  370.38  142.80
   5   6  50  307.14  126.17
   5   6  53  583.46  114.42
   5   6  56    0.98   52.19
   5   6  59  105.46   44.76
   5   7 -32 9008.05  437.56
   5   7 -29 3091.18  272.77
   5   7 -2613570.53 1283.59
   5   7 -23 2298.74  781.77
   5   7 -17 5978.33  539.36
   5   7 -1428537.25 1415.77
   5   7 -1134478.73 1231.37
   5   7  -816666.48 1227.23
   5   7  -520789.68 1308.35
   5   7  -215075.93 1001.47
   5   7   1 7009.02  873.40
   5   7   4 7770.99  783.09
   5   7   7  795.04  309.38
   5   7  10 2171.82  568.31
   5   7  13 9615.57  930.33
   5   7  16 5099.37  762.77
   5   7  19 2816.48  648.37
   5   7  22 8956.48  777.73
   5   7  25 6533.66  651.95
   5   7  28  772.95  400.12
   5   7  31 4553.80  369.29
   5   7  34 2124.25  240.09
   5   7  37 1654.77  199.65
   5   7  40  112.38  107.92
   5   7  43  391.30   88.32
   5   7  46 1691.16  168.45
   5   7  49  335.13  128.58
   5   7  52  272.11   94.45
   5   7  55  561.59  105.68
   5   7  58  249.26   39.31
   5   8 -3311595.58  427.02
   5   8 -30 8775.47  421.54
   5   8 -27 4363.70  308.07
   5   8 -24  383.82  140.43
   5   8 -15 2915.60  590.61
   5   8 -1218192.45  984.75
   5   8  -9 5295.63  615.64
   5   8  -6 6030.11  539.64
   5   8  -3 7349.32  626.94
   5   8   015333.56 1032.24
   5   8   3 1761.92  428.69
   5   8   6 9138.14  882.29
   5   8   9 5630.56  968.75
   5   8  1235930.62 1594.85
   5   8  15 5672.49  961.25
   5   8  18 5724.17  726.00
   5   8  21 7571.16  910.36
   5   8  24 5322.96  559.45
   5   8  27  902.47  228.96
   5   8  30  863.51  191.93
   5   8  33 1644.67  333.78
   5   8  36 3869.80  336.84
   5   8  39 1052.45  157.43
   5   8  42  887.78  163.12
   5   8  45 1043.20  260.76
   5   8  48  467.95  157.10
   5   8  51   44.40   78.54
   5   8  54   92.13   46.27
   5   9 -31  499.07  171.76
   5   9 -28 1532.89  190.63
   5   9 -25 1503.52  161.27
   5   9 -22  574.32  106.22
   5   9 -16  717.40  357.86
   5   9 -1312828.41 1052.57
   5   9 -10  268.21  282.42
   5   9  -7 1412.17  428.20
   5   9  -4 5204.53  856.70
   5   9  -1 6349.18  746.10
   5   9   2 8128.77 1091.31
   5   9   510466.25  872.68
   5   9   8  995.66  419.95
   5   9  11 4689.47  582.25
   5   9  14 1467.13  563.81
   5   9  17 1818.26  604.98
   5   9  20 2659.73  603.88
   5   9  23  117.60  148.03
   5   9  26  788.66  189.40
   5   9  29 9037.67  933.95
   5   9  32  741.61  163.64
   5   9  35  501.56  254.74
   5   9  38  326.19  109.74
   5   9  41 1481.77  216.41
   5   9  44    5.78   82.92
   5   9  47    8.50   75.24
   5   9  50  438.61   75.16
   5   9  53  512.57   50.46
   5  10 -29   58.69  165.63
   5  10 -26 2953.48  229.61
   5  10 -23 5343.24  283.48
   5  10 -20  984.37  236.75
   5  10 -17   85.68  157.21
   5  10 -1410911.53  917.64
   5  10 -11 1979.93  562.41
   5  10  -8 3849.79  626.58
   5  10  -5 4692.13  591.93
   5  10  -2  572.20  511.33
   5  10   1 2930.46  560.83
   5  10   4 1086.40  722.21
   5  10   7 2422.03  385.28
   5  10  10 1149.43  266.07
   5  10  13 3897.51  475.40
   5  10  1611500.99  775.86
   5  10  19 1851.36  136.87
   5  10  22 7480.59  512.04
   5  10  25 4242.53  381.50
   5  10  28 6945.65  359.02
   5  10  31  197.85  108.13
   5  10  34 1263.12  197.38
   5  10  37  154.63  167.34
   5  10  40  210.02  127.17
   5  10  43   85.03  120.58
   5  10  46  149.99   61.53
   5  10  49  707.95   79.56
   5  10  52   34.09   35.94
   5  11 -27  224.11  226.93
   5  11 -24 8197.94  348.11
   5  11 -21 4691.98  368.94
   5  11 -18 6087.40  359.00
   5  11 -15 6233.84  372.25
   5  11 -12 1071.85  209.87
   5  11  -9 1142.32  479.84
   5  11  -6  516.78  375.28
   5  11  -3 1041.04  418.24
   5  11   0 1332.41  487.11
   5  11   3 1376.72  632.60
   5  11   6 7603.49  845.58
   5  11   9 2406.31  472.42
   5  11  12 1017.55  275.37
   5  11  15  989.34  223.04
   5  11  18 1564.60  143.77
   5  11  21 1124.77  129.86
   5  11  24  506.28   81.20
   5  11  27 5773.58  241.91
   5  11  30 2658.29  193.84
   5  11  33 2339.29  164.76
   5  11  36  138.64  123.16
   5  11  39  113.95  120.73
   5  11  42  990.14   69.13
   5  11  45  137.01   37.85
   5  11  48  111.01   75.70
   5  11  51  466.83   44.50
   5  12 -25 1832.72  343.89
   5  12 -22 4186.36  263.39
   5  12 -19 2472.88  238.25
   5  12 -16 1481.71  168.68
   5  12 -13 2797.29  269.28
   5  12 -10 2464.68  134.08
   5  12  -7   53.33  189.34
   5  12  -4 3063.11  168.34
   5  12  -1 1166.98  161.66
   5  12   2 2461.91  220.72
   5  12   5  913.92  162.95
   5  12   8 7767.37  314.40
   5  12  11 1089.69  253.41
   5  12  14 2379.58  278.61
   5  12  17  347.36  277.43
   5  12  20  209.31  137.07
   5  12  23 1054.99  148.57
   5  12  26 3899.95  305.26
   5  12  29 1345.01  149.24
   5  12  32   24.86   68.99
   5  12  35 1118.69  103.14
   5  12  38  325.12   77.69
   5  12  41  242.40   35.37
   5  12  44   79.62   38.51
   5  12  47   23.71   34.06
   5  12  50  137.40   46.33
   5  13 -23  876.55  161.49
   5  13 -20 2031.93  212.15
   5  13 -17 2923.87  285.62
   5  13 -14  294.93   85.43
   5  13 -11 1158.52  191.45
   5  13  -8 4518.71  260.02
   5  13  -5  148.15   77.11
   5  13  -2 3293.06  163.10
   5  13   1 5272.04  257.63
   5  13   4  948.26  240.85
   5  13   7 1444.51  272.94
   5  13  10  105.76  105.97
   5  13  13  538.58  256.78
   5  13  16  568.46  268.12
   5  13  19 1595.41  107.86
   5  13  22  554.76  127.98
   5  13  25 1096.92  236.60
   5  13  28 2062.72  157.30
   5  13  31 1713.19  120.41
   5  13  34  133.24   61.95
   5  13  37  119.89   57.98
   5  13  40   63.30   34.83
   5  13  43  376.88   69.26
   5  13  46  266.32   69.80
   5  14 -18  566.73  244.11
   5  14 -15  462.19  135.40
   5  14 -12 1357.81  239.90
   5  14  -9 2795.50  325.27
   5  14  -6  548.63  253.67
   5  14  -3   68.20  175.08
   5  14   0 1145.36  152.56
   5  14   3 1535.63  198.27
   5  14   6 4196.60  289.07
   5  14   9 2082.85  207.54
   5  14  12  842.35  263.68
   5  14  15  518.99  241.33
   5  14  18 2466.73  278.27
   5  14  21 1531.78  188.53
   5  14  24 2002.21  185.39
   5  14  27    3.09   67.84
   5  14  30  437.93   80.09
   5  14  33  153.36  140.06
   5  14  36  304.77   83.27
   5  14  39  200.21   66.68
   5  14  42  280.39   50.05
   5  14  45   89.96   49.90
   5  15 -10 4376.98  315.56
   5  15  -7  361.46  134.86
   5  15  -4  359.67  120.88
   5  15  -1  224.33  324.06
   5  15   2 3197.95  411.33
   5  15   5 1827.06  187.14
   5  15   8  420.87  185.63
   5  15  11   73.95  176.82
   5  15  14 1962.33  232.74
   5  15  17  306.44  133.99
   5  15  20  341.50  160.22
   5  15  23  364.63   74.80
   5  15  26  380.79  127.14
   5  15  29  152.72   67.35
   5  15  32   57.94   56.34
   5  15  35  252.87   72.49
   5  15  38  448.22   61.65
   5  15  41  517.05   49.93
   5  16 -11  887.97  139.21
   5  16  -8 2430.83  235.19
   5  16  -5 2001.67  241.92
   5  16  -2  866.19  169.46
   5  16   1  892.98  174.58
   5  16   4 1209.72  194.60
   5  16   7 2988.33  248.28
   5  16  10  792.28  144.41
   5  16  13  279.25  118.76
   5  16  16  358.99  182.18
   5  16  19  628.61  175.87
   5  16  22  210.80  132.49
   5  16  25   33.49   65.06
   5  16  28  194.55   72.95
   5  16  31  357.63   73.03
   5  16  34   24.03   56.40
   5  16  37   11.74   36.13
   5  17 -12  665.65  140.07
   5  17  -9   10.14  143.50
   5  17  -6  144.34  125.13
   5  17  -3  311.45  102.06
   5  17   0  173.39  101.56
   5  17   3  712.28   80.14
   5  17   6  945.04  130.14
   5  17   9  486.15  123.39
   5  17  12  319.79  141.38
   5  17  15  859.07  210.15
   5  17  18  163.21  124.01
   5  17  21  234.88  124.24
   5  17  24  159.80  116.00
   5  17  27  168.76   91.23
   5  17  30  243.75   78.97
   5  17  33  232.46   63.23
   5  17  36   13.29   50.45
   5  18 -10   79.51   74.54
   5  18  -7  163.91  131.06
   5  18  -4  636.39  148.45
   5  18  -1 1062.24  193.22
   5  18   2  197.54  118.75
   5  18   5  133.93   73.64
   5  18   8  259.70   93.06
   5  18  11  189.97  117.78
   5  18  14  191.55   99.22
   5  18  17  119.32   79.34
   5  18  20  150.57   74.96
   5  18  23  123.92   86.99
   5  18  26  224.42   76.84
   5  18  29   43.90   57.17
   5  18  32  135.05   59.14
   5  19 -11   70.68   84.11
   5  19  -8  177.16   62.32
   5  19  -5  987.66  116.75
   5  19  -2  275.86  104.70
   5  19   1  463.71  125.70
   5  19   4  412.45  117.83
   5  19   7  252.34   93.53
   5  19  10  354.38  116.41
   5  19  13  110.43   76.15
   5  19  16  133.75   96.89
   5  19  19  111.33   87.54
   5  19  22  165.16   95.84
   5  19  25  184.95   66.42
   5  19  28  279.69   65.16
   5  20  -9  505.65   89.78
   5  20  -6  262.92   83.07
   5  20  -3  188.00   84.53
   5  20   0   71.21   62.68
   5  20   3  220.41   76.76
   5  20   6   38.98   61.96
   5  20   9  243.66   99.77
   5  20  12  434.25  103.55
   5  20  15  164.21   74.64
   5  20  18    2.68   59.83
   5  20  21    7.08   53.75
   5  20  24  429.30   73.73
   5  21  -7    1.88   43.03
   5  21  -4   56.57   52.07
   5  21  -1   38.91   54.00
   5  21   2   88.87   55.34
   5  21   5   27.93   77.02
   5  21   8    3.64   66.68
   5  21  11   36.77   56.76
   5  21  14   99.13   59.36
   5  21  17  201.19   60.13
   6   1 -31 4200.34  935.15
   6   1 -28 5916.81 1137.63
   6   1 -25 1133.31  461.74
   6   1 -22 2391.07  839.43
   6   1 -1912636.84 1533.63
   6   1 -16   78.66  570.24
   6   1 -1313653.41  977.60
   6   1 -10  988.05  322.41
   6   1  -424323.51  628.29
   6   1  -145174.03 1188.54
   6   1   219558.21 1858.32
   6   1   534763.42  908.41
   6   1   828122.65 1112.78
   6   1  1147835.74 1547.90
   6   1  1420733.79  697.35
   6   1  1727143.67  943.90
   6   1  2022655.06 1251.61
   6   1  23 5642.78  761.65
   6   1  26 2788.36  670.12
   6   1  29 1988.21  439.64
   6   1  32 4351.81  569.25
   6   1  35  444.53  101.65
   6   1  38 4485.31  450.23
   6   1  41 3388.61  201.22
   6   1  44 2982.64  147.09
   6   1  47  878.74  141.14
   6   1  50   15.50   70.35
   6   1  53   41.61   97.06
   6   1  56  495.52  117.66
   6   1  59  308.45   87.25
   6   2 -29 6366.56  831.74
   6   2 -26 4939.24 1091.46
   6   2 -23 3113.26  690.33
   6   2 -2018281.01 1426.63
   6   2 -1711266.19 1139.47
   6   2 -1411669.15  488.75
   6   2 -1197176.33 8746.60
   6   2  -820256.35  427.44
   6   2  -5 7680.11  491.57
   6   2  -258445.84 1494.31
   6   2   120389.03  860.74
   6   2   410174.67  551.45
   6   2   735801.56 1637.40
   6   2  1015075.12 1804.67
   6   2  1330205.97 2432.35
   6   2  1654315.99 1665.98
   6   2  19 3609.26  744.71
   6   2  22 1080.70  918.08
   6   2  25 6018.23 1207.06
   6   2  28  127.01  379.21
   6   2  31 1354.31  333.19
   6   2  34 6930.72  295.27
   6   2  37  626.72  165.59
   6   2  40   36.96  149.11
   6   2  4319929.50  428.93
   6   2  46 1145.31  128.55
   6   2  49  232.23  105.30
   6   2  52  606.08  116.83
   6   2  55  267.15   93.30
   6   2  58  183.33   79.15
   6   2  61  145.68   43.20
   6   3 -3012053.88 1088.16
   6   3 -27 7219.51  839.00
   6   3 -24 9039.79 1174.91
   6   3 -21 8944.31 1197.02
   6   3 -1817426.10 1549.63
   6   3 -1510753.72 1172.35
   6   3 -1220710.94  835.72
   6   3  -964995.35 1473.10
   6   3  -620323.79  711.65
   6   3  -320508.87  978.48
   6   3   0  554.03  469.46
   6   3   314219.18  604.26
   6   3   614347.31  731.78
   6   3   9 1694.97  995.70
   6   3  1216509.07 1246.06
   6   3  1511669.35 1021.66
   6   3  1816073.75  931.12
   6   3  21 6153.06  650.11
   6   3  24   38.98  400.92
   6   3  27 3372.91  545.78
   6   3  30 4641.79  879.47
   6   3  33  641.12  112.06
   6   3  36 8611.11  552.77
   6   3  3910640.49  326.58
   6   3  42 3664.10  188.58
   6   3  45  444.46  145.70
   6   3  51  356.12  119.45
   6   3  54  249.81  118.36
   6   3  57  137.07   63.71
   6   3  60  216.63   55.48
   6   4 -31  389.05  317.81
   6   4 -28 1092.49  757.46
   6   4 -2511420.55 1467.67
   6   4 -22  340.87  872.69
   6   4 -1934798.30 2056.52
   6   4 -1310761.76  896.10
   6   4 -1016357.52  974.66
   6   4  -7 5466.01  474.27
   6   4  -4 5213.10  498.59
   6   4  -117030.18 1492.11
   6   4   221212.69  791.40
   6   4   510326.45 1254.20
   6   4   814107.48 2464.50
   6   4  11 9910.66 1320.49
   6   4  14 4380.69 1719.27
   6   4  1742734.28 1755.96
   6   4  20 2811.78  669.10
   6   4  23 6939.26 1139.42
   6   4  26 5193.72  656.27
   6   4  29 4617.58  909.47
   6   4  32 3901.67  223.63
   6   4  35  660.46  145.32
   6   4  41  928.34  297.24
   6   4  44 1047.14  176.84
   6   4  47 1082.61   94.62
   6   4  50  567.13  117.16
   6   4  53  194.58  107.21
   6   4  56  147.04   61.85
   6   4  59   38.38   56.21
   6   5 -32 2475.08  620.73
   6   5 -2921492.20 1981.28
   6   5 -2615867.89 1547.08
   6   5 -23  666.91  707.82
   6   5 -20 3244.65 1055.48
   6   5 -1416554.47 1013.46
   6   5 -1123482.27 1105.59
   6   5  -810417.20  982.15
   6   5  -537594.30 1511.87
   6   5  -213826.21  836.34
   6   5   1 8795.67  804.55
   6   5   420398.51 1065.78
   6   5   7 2909.21  792.63
   6   5  10 3337.01  966.32
   6   5  1325062.18 1452.46
   6   5  16 5562.85  950.99
   6   5  1913526.53  864.58
   6   5  2212117.36  949.52
   6   5  25 8630.34  887.84
   6   5  28  881.55  425.88
   6   5  31  385.09  159.89
   6   5  34 1281.81  155.52
   6   5  40 3474.64  183.75
   6   5  43  178.02   77.12
   6   5  46   44.56   76.28
   6   5  49  478.02  137.48
   6   5  52  150.69   91.66
   6   5  55  400.30   78.67
   6   5  58  224.67   71.78
   6   6 -33 6396.48  329.32
   6   6 -30  842.83  146.00
   6   6 -27 9421.06 1390.36
   6   6 -24 8788.81 1104.81
   6   6 -21  194.27  553.15
   6   6 -12 7251.64  520.51
   6   6  -9 1605.47  582.22
   6   6  -611477.11  816.05
   6   6  -313352.42  855.53
   6   6   0 2785.54  411.41
   6   6   3 4672.66  880.29
   6   6   6 7380.03  874.44
   6   6   9 2087.86  628.87
   6   6  12 2692.26  597.76
   6   6  15 7700.79 1107.52
   6   6  1820473.71 1358.45
   6   6  21 1733.70  301.46
   6   6  24 2766.62  662.14
   6   6  27 2994.35  368.97
   6   6  30 1015.74  256.28
   6   6  33 4800.75  449.16
   6   6  36 2250.89  487.99
   6   6  39  225.86   97.03
   6   6  45  705.30  174.56
   6   6  48   78.28   71.52
   6   6  51  764.73  113.58
   6   6  54   59.80   71.43
   6   6  57  234.73   56.62
   6   7 -34 3173.57  233.40
   6   7 -31  309.06  165.16
   6   7 -28  843.52  179.99
   6   7 -25 4412.41  265.93
   6   7 -22 4569.44 1005.77
   6   7 -1320207.51 1055.64
   6   7 -10 6584.67  900.77
   6   7  -7  168.81  215.18
   6   7  -4 2661.28  658.55
   6   7  -1  253.93  467.41
   6   7   2 4741.14  465.01
   6   7   5 3283.43  588.23
   6   7   8 3728.11  519.14
   6   7  11 3534.85  715.37
   6   7  14 5515.86  659.76
   6   7  17 6173.27  811.36
   6   7  20  858.04  503.86
   6   7  23  130.33  527.10
   6   7  26  362.34   82.42
   6   7  29  846.35  339.04
   6   7  32   92.62  264.12
   6   7  35 4306.39  338.21
   6   7  38  849.95  196.06
   6   7  41  665.66  175.13
   6   7  44  575.14   79.81
   6   7  47  579.07   80.20
   6   7  50   46.57   87.70
   6   7  53  289.31   81.20
   6   7  56  269.13   51.28
   6   8 -32 5302.05  316.32
   6   8 -29  789.41  197.51
   6   8 -26 1283.99  204.43
   6   8 -23  101.86  153.97
   6   8 -1116500.71  858.34
   6   8  -8 7148.02  939.57
   6   8  -5  390.16  575.16
   6   8  -2 2400.83  373.63
   6   8   1 2161.23  687.48
   6   8   415706.79 1160.75
   6   8   7 2246.97  428.85
   6   8  10 2529.36  641.04
   6   8  13  162.65  242.82
   6   8  1610195.08  947.17
   6   8  19 6769.77  896.93
   6   8  22 9714.59  532.19
   6   8  25 6083.90  313.69
   6   8  28 4309.15  330.80
   6   8  31  585.00  179.52
   6   8  34 2976.62  247.58
   6   8  37  198.60  123.42
   6   8  40  158.19  134.15
   6   8  43    6.24  128.49
   6   8  46 1246.54   94.28
   6   8  49   69.84   73.83
   6   8  52   46.39   46.09
   6   8  55  106.88   31.27
   6   9 -33  558.89  139.24
   6   9 -30   82.74  131.63
   6   9 -27 2681.63  298.27
   6   9 -24  707.82  214.51
   6   9 -21  625.96  177.61
   6   9 -18 6863.72  448.11
   6   9 -12 2204.56  819.47
   6   9  -9 2420.73  580.96
   6   9  -6 4812.37  558.69
   6   9  -3 8435.33  764.32
   6   9   0 2557.87  545.38
   6   9   3 3125.53  625.26
   6   9   6 5972.00  802.07
   6   9   9 6661.28  758.29
   6   9  12 2992.91  747.34
   6   9  15 3527.05  579.91
   6   9  18 3360.90  299.44
   6   9  21 2981.87  288.19
   6   9  24  465.25  128.23
   6   9  27 1373.43  214.07
   6   9  30 5542.48  385.30
   6   9  33 6234.51  338.89
   6   9  36  264.96  208.57
   6   9  39  267.02   81.05
   6   9  42  805.97  109.75
   6   9  45  124.71   83.96
   6   9  48  238.48   82.33
   6   9  51  313.43   59.54
   6   9  54   68.71   32.00
   6  10 -31 1145.54  248.48
   6  10 -28  278.96  113.63
   6  10 -25 5504.26  367.49
   6  10 -22 2338.62  208.91
   6  10 -19 3541.19  269.64
   6  10 -16 6173.15  420.83
   6  10 -13  151.23  116.48
   6  10 -10  451.81  515.84
   6  10  -7 1039.02  460.47
   6  10  -4 1292.96  378.45
   6  10  -1 8636.21  936.27
   6  10   2 4072.57  698.00
   6  10   5 3503.10  523.14
   6  10   8   50.88  216.53
   6  10  11 1174.46  201.78
   6  10  14 2388.18  239.40
   6  10  17 1718.29  357.28
   6  10  20 2851.40  303.84
   6  10  23 2976.93  202.73
   6  10  26 4447.24  377.91
   6  10  29  375.63  182.48
   6  10  32  944.18  211.99
   6  10  35  303.01  235.52
   6  10  38  103.86   93.92
   6  10  41  193.80   48.04
   6  10  44  229.44   38.40
   6  10  47  117.77   33.53
   6  10  50   27.41   38.55
   6  11 -29  283.48  269.29
   6  11 -26  574.27  209.40
   6  11 -23 1909.27  219.73
   6  11 -20  432.21   98.41
   6  11 -17 1026.02  226.63
   6  11 -14 3076.21  208.11
   6  11 -11 1207.21  186.05
   6  11  -8 5832.62  289.32
   6  11  -5 4073.19  292.59
   6  11  -2 8095.72  392.05
   6  11   1  703.89  118.23
   6  11   4 1067.20  101.81
   6  11   7  710.66  141.42
   6  11  10  991.38  171.27
   6  11  13  611.75   99.37
   6  11  16 1597.61  252.47
   6  11  19 2681.08  284.30
   6  11  22 2642.54  130.04
   6  11  25 2686.95  171.85
   6  11  28 3670.02  200.71
   6  11  31 2375.81  146.55
   6  11  34  824.46   81.08
   6  11  37  353.41   84.12
   6  11  40  203.09   51.00
   6  11  43  712.30   63.95
   6  11  46  102.72   29.56
   6  11  49  138.00   41.08
   6  12 -27  545.79  144.18
   6  12 -24 1793.03  234.52
   6  12 -21  334.58  199.29
   6  12 -18 5412.85  427.46
   6  12 -15 1577.90  183.06
   6  12 -12 2851.45  294.82
   6  12  -9 2781.02  249.10
   6  12  -6 4254.95  219.07
   6  12  -3  664.85  157.70
   6  12   0  370.64   76.94
   6  12   3 2854.97  257.98
   6  12   6 6497.61  313.32
   6  12   9  767.62  161.09
   6  12  12  100.95  126.48
   6  12  15  923.76  201.89
   6  12  18 2973.82  248.34
   6  12  21  607.18  336.84
   6  12  24 1132.62  165.84
   6  12  27 3694.79  208.22
   6  12  30 3045.52  200.01
   6  12  33  272.44  108.00
   6  12  36  357.17   90.20
   6  12  39  625.18   73.97
   6  12  42  671.61   65.35
   6  12  45   12.43   30.37
   6  12  48  527.84   59.13
   6  13 -22  606.70  158.86
   6  13 -19 1701.48  185.69
   6  13 -16 2926.17  377.67
   6  13 -13 8440.53  419.09
   6  13 -10 4906.36  273.05
   6  13  -7 6239.37  304.85
   6  13  -4   83.22  118.76
   6  13  -1 1815.33  164.27
   6  13   2  167.16  104.93
   6  13   510053.93  371.59
   6  13   8 3802.25  256.79
   6  13  11 3012.19  302.17
   6  13  14 2412.90  329.02
   6  13  17 5541.45  352.96
   6  13  20 4841.80  358.42
   6  13  23 1685.60  221.21
   6  13  26  550.42  185.58
   6  13  29 2363.94  158.64
   6  13  32  146.61   75.14
   6  13  35 1767.18  122.63
   6  13  38  286.94   74.67
   6  13  41  987.30   98.13
   6  13  44   59.36   42.87
   6  14 -17   30.73   99.33
   6  14 -14 1712.01  223.63
   6  14 -11 1368.14  238.64
   6  14  -8  982.18  127.74
   6  14  -5 4189.30  180.09
   6  14  -2 8363.47  272.48
   6  14   1 3908.35  215.84
   6  14   4 4660.99  320.26
   6  14   7 2846.55  269.75
   6  14  10 1416.10  196.95
   6  14  13 1412.90  246.08
   6  14  16  526.18  185.08
   6  14  19  607.56  187.27
   6  14  22  234.20  121.11
   6  14  25   43.45  112.37
   6  14  28 1570.83  191.02
   6  14  31  264.41   92.48
   6  14  34  116.86   52.71
   6  14  37  108.29   61.14
   6  14  40   97.82   38.16
   6  15  -9  163.28  187.59
   6  15  -6  175.77   81.92
   6  15  -3  193.59   70.49
   6  15   0  447.29  157.80
   6  15   3  359.37  108.98
   6  15   6 1274.27  262.27
   6  15   9  778.29  137.30
   6  15  12 2519.50  212.54
   6  15  15 2172.75  253.22
   6  15  18  249.63  138.82
   6  15  21  182.41  119.92
   6  15  24   97.22  110.07
   6  15  27   10.47   78.12
   6  15  30  219.07  114.65
   6  15  33  612.56  112.06
   6  15  36   33.46   75.58
   6  15  39   48.67   46.96
   6  16 -10  902.37  137.03
   6  16  -7  626.53  190.78
   6  16  -4  333.56  117.90
   6  16  -1 1445.68  188.52
   6  16   2  412.81  140.85
   6  16   5 1169.01  211.37
   6  16   8  129.91  112.80
   6  16  11  488.43   95.94
   6  16  14  921.33  174.93
   6  16  17    8.26  105.29
   6  16  20   33.94   85.52
   6  16  23  147.45  128.19
   6  16  26   30.82  107.73
   6  16  29   71.06   72.89
   6  16  32   62.35   68.08
   6  16  35  181.27   69.17
   6  16  38   89.23   34.89
   6  17  -8  326.61   84.18
   6  17  -5  398.23  115.86
   6  17  -2  512.14  144.10
   6  17   1   58.58   69.54
   6  17   4  472.33  152.81
   6  17   7  168.90  139.98
   6  17  10  139.70  106.44
   6  17  13  510.98  150.51
   6  17  16   69.35   98.25
   6  17  19  641.38  132.89
   6  17  22   60.77   70.30
   6  17  25   54.29   67.77
   6  17  28    0.75   68.95
   6  17  31  307.24   77.62
   6  17  34   16.70   52.54
   6  18  -9  381.25   91.51
   6  18  -6  237.33   85.70
   6  18  -3  198.14  112.09
   6  18   0   56.91   93.93
   6  18   3  167.84   83.56
   6  18   6  216.04   81.05
   6  18   9  225.39   74.21
   6  18  12   26.66   79.39
   6  18  15  118.69   73.59
   6  18  18  186.32  103.80
   6  18  21  162.58  100.64
   6  18  24   65.44   71.04
   6  18  27  152.91   69.50
   6  18  30   59.28   56.21
   6  19  -7   22.54   62.44
   6  19  -4   99.26   70.92
   6  19  -1  123.22   87.29
[truncated: 110,815 more chars]
