# Supplementary material for: Assembled molecular face-rotating polyhedra to transfer chirality from two to three dimensions
Source: Nat Commun. 2016 Aug 24;7:12469. doi: 10.1038/ncomms12469 (PMC4999497; doi:10.1038/ncomms12469)
Supplement: Supplementary Data 3 — Cif file of octahedron (CAAA)-2 [file ncomms12469-s4.cif]

data_(CAAA)-2
_audit_creation_date              2016-04-27
_audit_creation_method
;
Olex2 1.2
(compiled 2016.02.19 svn.r3266 for OlexSys, GUI svn.r5155)
;
_shelxl_version_number            2013-2
_publ_contact_author_address      'Xiamen University, Xiamen, Fujian, China'
_publ_contact_author_email        'xchwang@stu.xmu.edu.cn'
_publ_contact_author_name         'Xinchang Wang'
_publ_contact_author_phone        ?
_publ_section_references
;
Dolomanov, O.V., Bourhis, L.J., Gildea, R.J, Howard, J.A.K. & Puschmann, H.
 (2009), J. Appl. Cryst. 42, 339-341.

Sheldrick, G.M. (2015), Acta Cryst. C. 71, 3-8.
;
_chemical_name_common             (CAAA)-2
_chemical_name_systematic         ?
_chemical_formula_moiety          'C252 H324 N12'
_chemical_formula_sum             'C252 H324 N12'
_chemical_formula_weight          3521.21
_chemical_absolute_configuration  
;
The absolute configuration of (CAAA)-2 in crystal was assigned by reference to an unchanging chiral centre in the synthetic procedure, i.e., chiral reagent (1R,2R)-diaminocyclohexane, instead of anomalous dispersion effects in diffraction measurements on the crystal and the derived Flack x parameter. The cage crystal contains only light atoms (N, O, C, H) and has large void regions, therefore it��s extremely difficult to determine the absolute configuration by the Flack x parameter with such large uncertainty. However, the diaminocyclohexane reagent used in the assembly procedure has a known absolute configuration: it is enantiopure (1R,2R)-diaminocyclohexane (commercial available enantiopure reagent from Sigma-Aldrich Co., ee: >99%). Based on the well-established principle in dynamic covalent chemistry, this (1R,2R)-diaminocyclohexane would not change its absolute configuration during the assembly process. Therefore, (1R,2R)-diaminocyclohexane fragments can be used as an internal reference to determine the absolute configuration of the octahedron (CAAA)-2.
;
_chemical_melting_point           'Not measured'
loop_
  _atom_type_symbol
  _atom_type_description
  _atom_type_scat_dispersion_real
  _atom_type_scat_dispersion_imag
  _atom_type_scat_source
 'C' 'C' 0.0181 0.0091 'International Tables Vol C Tables 4.2.6.8 and 6.1.1.4'
 'H' 'H' 0.0000 0.0000 'International Tables Vol C Tables 4.2.6.8 and 6.1.1.4'
 'N' 'N' 0.0311 0.0180 'International Tables Vol C Tables 4.2.6.8 and 6.1.1.4'

_shelx_space_group_comment
;
The symmetry employed for this shelxl refinement is uniquely defined
by the following loop, which should always be used as a source of
symmetry information in preference to the above space-group names.
They are only intended as comments.
;
_space_group_crystal_system       'trigonal'
_space_group_IT_number            146
_space_group_name_H-M_alt         'R 3'
_space_group_name_Hall            'R 3'
loop_
  _space_group_symop_operation_xyz
 'x, y, z'
 '-y, x-y, z'
 '-x+y, -x, z'
 'x+2/3, y+1/3, z+1/3'
 '-y+2/3, x-y+1/3, z+1/3'
 '-x+y+2/3, -x+1/3, z+1/3'
 'x+1/3, y+2/3, z+2/3'
 '-y+1/3, x-y+2/3, z+2/3'
 '-x+y+1/3, -x+2/3, z+2/3'

_cell_length_a                    23.1134(9)
_cell_length_b                    23.1134(9)
_cell_length_c                    52.322(3)
_cell_angle_alpha                 90
_cell_angle_beta                  90
_cell_angle_gamma                 120
_cell_volume                      24207(2)
_cell_formula_units_Z             3
_cell_measurement_reflns_used     7819
_cell_measurement_temperature     100.01(10)
_cell_measurement_theta_max       61.9260
_cell_measurement_theta_min       4.0150
_shelx_estimated_absorpt_T_max    0.886
_shelx_estimated_absorpt_T_min    0.861
_exptl_absorpt_coefficient_mu     0.309
_exptl_absorpt_correction_T_max   1.00000
_exptl_absorpt_correction_T_min   0.88191
_exptl_absorpt_correction_type    multi-scan
_exptl_absorpt_process_details
;
CrysAlisPro, Agilent Technologies,
Version 1.171.36.28 (release 01-02-2013 CrysAlis171 .NET)
(compiled Feb  1 2013,16:14:44)
Empirical absorption correction using spherical harmonics,
 implemented in SCALE3 ABSPACK scaling algorithm.
;
_exptl_crystal_colour             'clear light colourless'
_exptl_crystal_density_diffrn     0.725
_exptl_crystal_density_meas       'Not measured'
_exptl_crystal_density_method     'Not measured'
_exptl_crystal_description        block
_exptl_crystal_F_000              5760
_exptl_crystal_size_max           0.5
_exptl_crystal_size_mid           0.4
_exptl_crystal_size_min           0.4
_exptl_special_details
;
Dehydrated solvents were used in crystal growth
;
_exptl_transmission_factor_max    'Not measured'
_exptl_transmission_factor_min    'Not measured'
_diffrn_reflns_av_R_equivalents   0.0300
_diffrn_reflns_av_unetI/netI      0.0280
_diffrn_reflns_Laue_measured_fraction_full 0.929
_diffrn_reflns_Laue_measured_fraction_max 0.973
_diffrn_reflns_limit_h_max        24
_diffrn_reflns_limit_h_min        -25
_diffrn_reflns_limit_k_max        26
_diffrn_reflns_limit_k_min        -21
_diffrn_reflns_limit_l_max        54
_diffrn_reflns_limit_l_min        -60
_diffrn_reflns_number             29315
_diffrn_reflns_point_group_measured_fraction_full 0.753
_diffrn_reflns_point_group_measured_fraction_max 0.789
_diffrn_reflns_theta_full         67.684
_diffrn_reflns_theta_max          65.661
_diffrn_reflns_theta_min          3.825
_diffrn_ambient_temperature       100.01(10)
_diffrn_detector_area_resol_mean  10.3415
_diffrn_measured_fraction_theta_full 0.929
_diffrn_measured_fraction_theta_max 0.973
_diffrn_measurement_details
;
#__ type_ start__ end____ width___ exp.time_
  1 omega  -43.00   30.00   0.5000    5.0000
omega____ theta____ kappa____ phi______ frames
    -      -40.7424   38.0000  -30.0000 146

#__ type_ start__ end____ width___ exp.time_
  2 omega  -25.00   24.00   0.5000    5.0000
omega____ theta____ kappa____ phi______ frames
    -      -40.7424   38.0000 -180.0000 98

#__ type_ start__ end____ width___ exp.time_
  3 omega  -49.00   32.00   0.5000    5.0000
omega____ theta____ kappa____ phi______ frames
    -      -40.7424   38.0000   90.0000 162

#__ type_ start__ end____ width___ exp.time_
  4 omega   64.00  166.00   0.5000   25.0000
omega____ theta____ kappa____ phi______ frames
    -       90.7981   30.0000  -60.0000 204

#__ type_ start__ end____ width___ exp.time_
  5 omega  106.00  158.00   0.5000   25.0000
omega____ theta____ kappa____ phi______ frames
    -       90.7981  125.0000   90.0000 104

#__ type_ start__ end____ width___ exp.time_
  6 omega  108.00  155.00   0.5000   25.0000
omega____ theta____ kappa____ phi______ frames
    -       90.7981  125.0000 -120.0000 94

#__ type_ start__ end____ width___ exp.time_
  7 omega   36.00   79.00   0.5000   25.0000
omega____ theta____ kappa____ phi______ frames
    -       90.7981  -61.0000 -120.0000 86

#__ type_ start__ end____ width___ exp.time_
  8 omega   71.00  166.00   0.5000   25.0000
omega____ theta____ kappa____ phi______ frames
    -       90.7981   45.0000   30.0000 190

#__ type_ start__ end____ width___ exp.time_
  9 omega   96.00  121.00   0.5000   25.0000
omega____ theta____ kappa____ phi______ frames
    -       90.7981  -61.0000 -120.0000 50

#__ type_ start__ end____ width___ exp.time_
 10 omega   94.00  121.50   0.5000   25.0000
omega____ theta____ kappa____ phi______ frames
    -       90.7981  125.0000 -150.0000 55
;
_diffrn_measurement_device_type   'SuperNova, Dual, Cu at zero, Atlas'
_diffrn_measurement_method        '\w scans'
_diffrn_radiation_type            CuK\a
_diffrn_radiation_wavelength      1.54184
_diffrn_source                    'SuperNova (Cu) X-ray Source'
_reflns_Friedel_coverage          0.620
_reflns_Friedel_fraction_full     0.577
_reflns_Friedel_fraction_max      0.604
_reflns_number_gt                 10078
_reflns_number_total              14704
_reflns_special_details
;
 Data were apparently pre-merged, so _diffrn_reflns_number
 etc. will have to be added later.
 
 Reflections were merged by SHELXL according to the crystal
 class for the calculation of statistics and refinement.
 
 _reflns_Friedel_fraction is defined as the number of unique
 Friedel pairs measured divided by the number that would be
 possible theoretically, ignoring centric projections and
 systematic absences.
;
_reflns_threshold_expression      'I > 2\s(I)'
_computing_cell_refinement
;
CrysAlisPro, Agilent Technologies,
Version 1.171.36.28 (release 01-02-2013 CrysAlis171 .NET)
(compiled Feb  1 2013,16:14:44)
;
_computing_data_collection
;
CrysAlisPro, Agilent Technologies,
Version 1.171.36.28 (release 01-02-2013 CrysAlis171 .NET)
(compiled Feb  1 2013,16:14:44)
;
_computing_data_reduction
;
CrysAlisPro, Agilent Technologies,
Version 1.171.36.28 (release 01-02-2013 CrysAlis171 .NET)
(compiled Feb  1 2013,16:14:44)
;
_computing_molecular_graphics     'Olex2 (Dolomanov et al., 2009)'
_computing_publication_material   'Olex2 (Dolomanov et al., 2009)'
_computing_structure_refinement   'ShelXL (Sheldrick, 2015)'
_computing_structure_solution     'ShelXS (Sheldrick, 2008)'
_refine_diff_density_max          0.206
_refine_diff_density_min          -0.175
_refine_diff_density_rms          0.034
_refine_ls_abs_structure_details
;
 Flack x determined using 3565 quotients [(I+)-(I-)]/[(I+)+(I-)]
 (Parsons and Flack (2004), Acta Cryst. A60, s61).
;
_refine_ls_abs_structure_Flack    0.8(3)
_refine_ls_extinction_coef        .
_refine_ls_extinction_method      none
_refine_ls_goodness_of_fit_ref    0.935
_refine_ls_hydrogen_treatment     constr
_refine_ls_matrix_type            full
_refine_ls_number_parameters      801
_refine_ls_number_reflns          14704
_refine_ls_number_restraints      179
_refine_ls_R_factor_all           0.0823
_refine_ls_R_factor_gt            0.0696
_refine_ls_restrained_S_all       0.959
_refine_ls_shift/su_max           0.000
_refine_ls_shift/su_mean          0.000
_refine_ls_structure_factor_coef  Fsqd
_refine_ls_weighting_details
;
 w=1/[\s^2^(Fo^2^)+(0.1535P)^2^]
 where P=(Fo^2^+2Fc^2^)/3
;
_refine_ls_weighting_scheme       calc
_refine_ls_wR_factor_gt           0.1906
_refine_ls_wR_factor_ref          0.2059
_refine_special_details
;
All non-hydrogen atoms were refined anisotropically. Hydrogen atoms were placed at calculated positions using the riding model and refined isotropically.  The instructions AFIX 13, AFIX 23 and AFIX 43 were used for the hydrogen atoms on the tertiary C-H, the secondary -CH2- and the aromatic C-H, respectively, with the parameter of Uiso=1.2 Ueq. The instruction AFIX 33 was used for the hydrogen atoms on the highly disordered terminal -CH3 groups with the parameter of Uiso=1.5 Ueq.
No Shelx restraint was applied to the skeleton of this cage, i.e. truxene faces and diamine vortices. Nevertheless the flexible butyl groups are expected to be highly disordered, as they are flexible and vibrate randomly in the large voids in the crystal. Therefore, necessary Shelx restraints (i.e., DELU, SIMU and EADP) were applied to the butyl groups to result a reasonable model. Specifically, the anisotropic displacement parameters of disordered atoms in butyl groups were restrained to be equal within an effective standard deviation of 0.001 using the DELU command. Uij values of disordered atoms of butyl groups were constrained to be similar using the SIMU command. Atomic displacement parameters (ADPs) of different parts of disordered atoms were restrained using the EADP command. 
There are large voids between the cage molecules in crystal, filling with highly disordered solvent molecules. A satisfactory disorder model for the solvent molecules was not found, and therefore the OLEX2 Solvent Mask routine (similar to PLATON/SQUEEZE) was used to mask out the disordered density.
;
_olex2_refinement_description
;
1. Fixed Uiso
 At 1.2 times of:
  All C(H) groups, All C(H,H) groups, All C(H,H,H,H) groups
 At 1.5 times of:
  All C(H,H,H) groups
2. Restrained distances
 C2AA-C22
 1.54 with sigma of 0.02
 C2AA-C23
 2.55 with sigma of 0.02
 C23-C22
 1.54 with sigma of 0.02
 C31-C6AA
 1.54 with sigma of 0.02
 C1AA-C31
 2.55 with sigma of 0.02
 C2AB-C22
 1.54 with sigma of 0.02
 C26-C13
 1.54 with sigma of 0.02
 C26-C14
 2.55 with sigma of 0.02
 C7-C25
 1.54 with sigma of 0.02
 C7-C0AA
 1.54 with sigma of 0.02
 H64A-H2A
 2 with sigma of 0.02
 H64A-H7AB
 1.9 with sigma of 0.02
 C61-C27
 1.54 with sigma of 0.02
 C27-C16
 1.54 with sigma of 0.02
 C61-C16
 2.55 with sigma of 0.02
 C11-C27
 2.55 with sigma of 0.02
 C16-C11
 1.54 with sigma of 0.02
3. Rigid bond restraints
 C6, C22, C23, C2AA
 with sigma for 1-2 distances of 0.001 and sigma for 1-3 distances of 0.001
 C6AA, C5AA, C1AA, C31
 with sigma for 1-2 distances of 0.001 and sigma for 1-3 distances of 0.001
 C12, C13, C14, C26
 with sigma for 1-2 distances of 0.001 and sigma for 1-3 distances of 0.001
 C24, C0AA, C7, C25
 with sigma for 1-2 distances of 0.001 and sigma for 1-3 distances of 0.001
 C63, C64, C1, C3
 with sigma for 1-2 distances of 0.001 and sigma for 1-3 distances of 0.001
 C2, C65, C7AA, C62
 with sigma for 1-2 distances of 0.001 and sigma for 1-3 distances of 0.001
 C11, C16, C27, C61
 with sigma for 1-2 distances of 0.001 and sigma for 1-3 distances of 0.001
4. Uiso/Uaniso restraints and constraints
C6 \\sim C22 \\sim C23 \\sim C2AA: within 1.7A with sigma of 0.04 and sigma for
terminal atoms of 0.08
C6AA \\sim C5AA \\sim C1AA \\sim C31: within 1.7A with sigma of 0.04 and sigma
for terminal atoms of 0.08
C12 \\sim C13 \\sim C14 \\sim C26: within 1.7A with sigma of 0.04 and sigma for
terminal atoms of 0.08
C24 \\sim C0AA \\sim C7 \\sim C25: within 1.7A with sigma of 0.04 and sigma for
terminal atoms of 0.08
C64 \\sim C1 \\sim C3 \\sim C63: within 1.7A with sigma of 0.04 and sigma for
terminal atoms of 0.08
C7AA \\sim C2 \\sim C65 \\sim C62: within 1.7A with sigma of 0.04 and sigma for
terminal atoms of 0.08
C11 \\sim C16 \\sim C27 \\sim C61: within 1.7A with sigma of 0.04 and sigma for
terminal atoms of 0.08
Uanis(C31) = Uanis(C31A)
Uanis(C2AA) = Uanis(C2AB)
5. Others
 Sof(H6AC)=Sof(H6AD)=Sof(C31A)=Sof(H31D)=Sof(H31E)=Sof(H31F)=1-FVAR(1)
 Sof(H6AA)=Sof(H6AB)=Sof(C31)=Sof(H31A)=Sof(H31B)=Sof(H31C)=FVAR(1)
 Sof(H22C)=Sof(H22D)=Sof(C2AB)=Sof(H2AD)=Sof(H2AE)=Sof(H2AF)=1-FVAR(2)
 Sof(H22A)=Sof(H22B)=Sof(C2AA)=Sof(H2AA)=Sof(H2AB)=Sof(H2AC)=FVAR(2)
6.a Ternary CH refined with riding coordinates:
 C005(H005), C009(H009), C00E(H00F), C00K(H00K)
6.b Secondary CH2 refined with riding coordinates:
 C006(H00A,H00B), C008(H00C,H00D), C00G(H00H,H00I), C00O(H00N,H00O), C00S(H00P,
 H00Q), C010(H01A,H01B), C01A(H01C,H01D), C01I(H01E,H01F), C6AA(H6AA,H6AB),
 C6AA(H6AC,H6AD), C5AA(H5AA,H5AB), C4(H4A,H4B), C6(H6A,H6B), C1AA(H1AA,H1AB),
 C8(H8A,H8B), C11(H11A,H11B), C12(H12A,H12B), C13(H13A,H13B), C14(H14A,H14B),
 C16(H16A,H16B), C22(H22A,H22B), C22(H22C,H22D), C23(H23A,H23B), C24(H24A,H24B),
  C0AA(H0AA,H0AB), C7(H7A,H7B), C27(H27A,H27B), C4AA(H4AA,H4AB), C63(H63A,H63B),
  C62(H62A,H62B), C64(H64A,H64B), C65(H65A,H65B), C1(H1A,H1B), C2(H2A,H2B)
6.c Me refined with riding coordinates:
 C25(H25A,H25B,H25C), C2AA(H2AA,H2AB,H2AC), C26(H26A,H26B,H26C), C31(H31A,H31B,
 H31C), C3AA(H3AA,H3AB,H3AC), C31A(H31D,H31E,H31F), C2AB(H2AD,H2AE,H2AF),
 C61(H61A,H61B,H61C), C3(H3A,H3B,H3C), C7AA(H7AA,H7AB,H7AC)
6.d Aromatic/amide H refined with riding coordinates:
 C007(H007), C00B(H00E), C00F(H00G), C00H(H00J), C00L(H00L), C00M(H00M),
 C00T(H00T), C00V(H00V), C00Y(H00Y), C012(H012), C017(H017), C01J(H01J),
 C01P(H01P), C01X(H01X), C01B(H01G), C01V(H01V)
;
_atom_sites_solution_hydrogens    geom
_atom_sites_solution_primary      direct
_atom_sites_solution_secondary    difmap
loop_
  _atom_site_label
  _atom_site_type_symbol
  _atom_site_fract_x
  _atom_site_fract_y
  _atom_site_fract_z
  _atom_site_U_iso_or_equiv
  _atom_site_adp_type
  _atom_site_occupancy
  _atom_site_site_symmetry_order
  _atom_site_calc_flag
  _atom_site_refinement_flags_posn
  _atom_site_refinement_flags_adp
  _atom_site_refinement_flags_occupancy
  _atom_site_disorder_assembly
  _atom_site_disorder_group
 N001 N 0.03510(13) -0.28199(13) -0.62425(6) 0.0742(7) Uani 1 1 d . . . . .
 N002 N 0.08120(18) -0.37338(15) -0.63135(6) 0.0853(8) Uani 1 1 d . . . . .
 N003 N -0.28907(14) -0.30539(15) -0.37998(6) 0.0776(7) Uani 1 1 d . . . . .
 N004 N -0.2838(2) -0.2250(2) -0.42343(8) 0.1018(10) Uani 1 1 d . . . . .
 C005 C 0.10291(15) -0.25926(16) -0.63296(7) 0.0709(8) Uani 1 1 d . . . . .
 H005 H 0.1322 -0.2478 -0.6180 0.085 Uiso 1 1 calc R . . . .
 C006 C -0.2606(2) -0.2117(2) -0.35164(8) 0.0874(10) Uani 1 1 d . . . . .
 H00A H -0.3069 -0.2324 -0.3464 0.105 Uiso 1 1 calc R . . . .
 H00B H -0.2383 -0.2278 -0.3404 0.105 Uiso 1 1 calc R . . . .
 C007 C 0.02880(19) -0.2735(2) -0.60091(9) 0.0872(10) Uani 1 1 d . . . . .
 H007 H 0.0667 -0.2533 -0.5907 0.105 Uiso 1 1 calc R . . . .
 C008 C 0.1272(2) -0.19863(18) -0.64943(9) 0.0910(11) Uani 1 1 d . . . . .
 H00C H 0.1266 -0.1632 -0.6397 0.109 Uiso 1 1 calc R . . . .
 H00D H 0.0976 -0.2089 -0.6640 0.109 Uiso 1 1 calc R . . . .
 C009 C -0.25761(19) -0.23312(18) -0.37859(7) 0.0789(9) Uani 1 1 d . . . . .
 H009 H -0.2106 -0.2136 -0.3836 0.095 Uiso 1 1 calc R . . . .
 C00A C -0.1572(2) -0.3466(2) -0.58886(8) 0.0909(11) Uani 1 1 d . . . . .
 C00B C -0.09626(17) -0.3317(2) -0.60096(8) 0.0831(10) Uani 1 1 d . . . . .
 H00E H -0.0969 -0.3476 -0.6173 0.100 Uiso 1 1 calc R . . . .
 C00C C -0.03827(19) -0.2951(2) -0.58902(9) 0.0954(12) Uani 1 1 d . . . . .
 C00D C -0.2772(2) -0.40145(19) -0.38530(8) 0.0863(10) Uani 1 1 d . . . . .
 C00E C 0.1048(2) -0.31526(17) -0.64765(7) 0.0796(9) Uani 1 1 d . . . . .
 H00F H 0.0753 -0.3270 -0.6625 0.096 Uiso 1 1 calc R . . . .
 C00F C 0.0247(2) -0.42525(18) -0.63644(8) 0.0851(10) Uani 1 1 d . . . . .
 H00G H 0.0002 -0.4230 -0.6501 0.102 Uiso 1 1 calc R . . . .
 C00G C -0.2288(3) -0.1377(2) -0.34867(10) 0.1066(14) Uani 1 1 d . . . . .
 H00H H -0.1813 -0.1168 -0.3521 0.128 Uiso 1 1 calc R . . . .
 H00I H -0.2346 -0.1271 -0.3313 0.128 Uiso 1 1 calc R . . . .
 C00H C -0.2345(2) -0.4259(2) -0.38513(7) 0.0889(11) Uani 1 1 d . . . . .
 H00J H -0.1885 -0.3971 -0.3844 0.107 Uiso 1 1 calc R . . . .
 C00I C -0.51383(19) -0.5166(2) -0.62236(9) 0.0968(12) Uani 1 1 d . . . . .
 C00J C -0.3929(2) -0.4492(2) -0.59645(8) 0.0927(11) Uani 1 1 d . . . . .
 C00K C -0.2910(3) -0.2080(2) -0.39670(8) 0.0958(12) Uani 1 1 d . . . . .
 H00K H -0.3385 -0.2279 -0.3924 0.115 Uiso 1 1 calc R . . . .
 C00L C -0.39561(19) -0.4818(3) -0.61902(8) 0.1014(13) Uani 1 1 d . . . . .
 H00L H -0.3580 -0.4820 -0.6252 0.122 Uiso 1 1 calc R . . . .
 C00M C -0.25109(19) -0.32831(18) -0.38459(7) 0.0778(9) Uani 1 1 d . . . . .
 H00M H -0.2060 -0.2991 -0.3876 0.093 Uiso 1 1 calc R . . . .
 C00N C -0.39708(19) -0.6731(2) -0.38656(9) 0.0918(11) Uani 1 1 d . . . . .
 C00O C 0.1753(2) -0.29242(19) -0.65680(8) 0.0876(10) Uani 1 1 d . . . . .
 H00N H 0.1756 -0.3280 -0.6665 0.105 Uiso 1 1 calc R . . . .
 H00O H 0.2045 -0.2827 -0.6422 0.105 Uiso 1 1 calc R . . . .
 C00P C -0.4493(2) -0.4537(3) -0.58627(9) 0.1082(14) Uani 1 1 d . . . . .
 C00Q C -0.3409(2) -0.6102(2) -0.38726(8) 0.0915(11) Uani 1 1 d . . . . .
 C00R C -0.3287(2) -0.5382(2) -0.38616(8) 0.0846(10) Uani 1 1 d . . . . .
 C00S C 0.1989(2) -0.17468(18) -0.65900(9) 0.0894(11) Uani 1 1 d . . . . .
 H00P H 0.2132 -0.1362 -0.6701 0.107 Uiso 1 1 calc R . . . .
 H00Q H 0.2292 -0.1612 -0.6446 0.107 Uiso 1 1 calc R . . . .
 C00T C -0.3731(2) -0.5138(2) -0.38603(9) 0.0958(12) Uani 1 1 d . . . . .
 H00T H -0.4191 -0.5424 -0.3860 0.115 Uiso 1 1 calc R . . . .
 C00U C -0.26148(19) -0.4968(2) -0.38612(8) 0.0890(11) Uani 1 1 d . . . . .
 C00V C -0.3464(2) -0.4473(2) -0.38602(8) 0.0917(11) Uani 1 1 d . . . . .
 H00V H -0.3754 -0.4303 -0.3865 0.110 Uiso 1 1 calc R . . . .
 C00W C -0.2197(2) -0.5304(2) -0.38584(10) 0.0983(12) Uani 1 1 d . . . . .
 C00X C -0.1569(2) -0.3268(3) -0.56385(9) 0.0989(12) Uani 1 1 d . . . . .
 C00Y C -0.4553(2) -0.5140(3) -0.63211(9) 0.1061(14) Uani 1 1 d . . . . .
 H00Y H -0.4573 -0.5344 -0.6477 0.127 Uiso 1 1 calc R . . . .
 C00Z C -0.2690(2) -0.3866(2) -0.57815(8) 0.0903(11) Uani 1 1 d . . . . .
 C010 C 0.2015(2) -0.2300(2) -0.67353(9) 0.0966(12) Uani 1 1 d . . . . .
 H01A H 0.2472 -0.2153 -0.6786 0.116 Uiso 1 1 calc R . . . .
 H01B H 0.1746 -0.2405 -0.6889 0.116 Uiso 1 1 calc R . . . .
 C012 C -0.5112(2) -0.4874(3) -0.59988(9) 0.0981(12) Uani 1 1 d . . . . .
 H012 H -0.5493 -0.4890 -0.5932 0.118 Uiso 1 1 calc R . . . .
 C014 C -0.2562(2) -0.3343(2) -0.53601(8) 0.0884(10) Uani 1 1 d . . . . .
 C017 C -0.3374(3) -0.2601(3) -0.43622(10) 0.1235(18) Uani 1 1 d . . . . .
 H017 H -0.3782 -0.2716 -0.4287 0.148 Uiso 1 1 calc R . . . .
 C01A C -0.2603(4) -0.1105(3) -0.36710(11) 0.1256(18) Uani 1 1 d . . . . .
 H01C H -0.2371 -0.0621 -0.3659 0.151 Uiso 1 1 calc R . . . .
 H01D H -0.3066 -0.1274 -0.3624 0.151 Uiso 1 1 calc R . . . .
 C01C C -0.2231(2) -0.2964(3) -0.51188(9) 0.1073(15) Uani 1 1 d . . . . .
 C01D C -0.3356(2) -0.4098(2) -0.57757(8) 0.0954(12) Uani 1 1 d . . . . .
 C01E C -0.3644(2) -0.3947(3) -0.55754(9) 0.0994(12) Uani 1 1 d . . . . .
 C01F C -0.2275(2) -0.3466(3) -0.55699(9) 0.0989(12) Uani 1 1 d . . . . .
 C01G C -0.2263(2) -0.3931(2) -0.59971(8) 0.0898(11) Uani 1 1 d . . . . .
 C01H C -0.4379(2) -0.4190(3) -0.56062(9) 0.1237(19) Uani 1 1 d . . . . .
 C01I C -0.2567(3) -0.1312(3) -0.39509(10) 0.1155(16) Uani 1 1 d . . . . .
 H01E H -0.2789 -0.1152 -0.4064 0.139 Uiso 1 1 calc R . . . .
 H01F H -0.2104 -0.1114 -0.4004 0.139 Uiso 1 1 calc R . . . .
 C01J C -0.0374(2) -0.2730(3) -0.56405(11) 0.128(2) Uani 1 1 d . . . . .
 H01J H 0.0033 -0.2469 -0.5558 0.154 Uiso 1 1 calc R . . . .
 C01N C -0.3277(2) -0.3586(3) -0.53626(8) 0.1020(13) Uani 1 1 d . . . . .
 C01P C -0.0965(2) -0.2895(4) -0.55136(10) 0.134(2) Uani 1 1 d . . . . .
 H01P H -0.0955 -0.2755 -0.5346 0.161 Uiso 1 1 calc R . . . .
 C01X C -0.3962(3) -0.3174(4) -0.47633(12) 0.157(3) Uani 1 1 d . . . . .
 H01X H -0.4355 -0.3236 -0.4690 0.189 Uiso 1 1 calc R . . . .
 C013 C -0.3368(3) -0.2832(4) -0.46264(11) 0.132(2) Uani 1 1 d . . . . .
 C01B C -0.2788(3) -0.2735(3) -0.47364(10) 0.1146(16) Uani 1 1 d . . . . .
 H01G H -0.2386 -0.2495 -0.4649 0.138 Uiso 1 1 calc R . . . .
 C018 C -0.2798(2) -0.3001(2) -0.49839(9) 0.0984(12) Uani 1 1 d . . . . .
 C015 C -0.3393(2) -0.3342(3) -0.51187(11) 0.1222(18) Uani 1 1 d . . . . .
 C01V C -0.3986(3) -0.3420(6) -0.50002(12) 0.181(4) Uani 1 1 d . . . . .
 H01V H -0.4392 -0.3642 -0.5087 0.217 Uiso 1 1 calc R . . . .
 C6AA C -0.2247(3) -0.2654(3) -0.64926(10) 0.1158(13) Uani 1 1 d D U . . .
 H6AA H -0.1968 -0.2707 -0.6618 0.139 Uiso 0.102(11) 1 calc R . P A 1
 H6AB H -0.2099 -0.2182 -0.6478 0.139 Uiso 0.102(11) 1 calc R . P A 1
 H6AC H -0.1951 -0.2693 -0.6614 0.139 Uiso 0.898(11) 1 calc R . P A 2
 H6AD H -0.2701 -0.2927 -0.6555 0.139 Uiso 0.898(11) 1 calc R . P A 2
 C5AA C -0.2336(2) -0.3636(3) -0.62540(8) 0.0998(11) Uani 1 1 d . U . . .
 H5AA H -0.2039 -0.3660 -0.6379 0.120 Uiso 1 1 calc R . . . .
 H5AB H -0.2790 -0.3909 -0.6316 0.120 Uiso 1 1 calc R . . . .
 C4 C -0.1768(2) -0.51268(19) -0.36086(10) 0.0925(11) Uani 1 1 d . . . . .
 H4A H -0.1461 -0.5295 -0.3627 0.111 Uiso 1 1 calc R . . . .
 H4B H -0.1501 -0.4644 -0.3597 0.111 Uiso 1 1 calc R . . . .
 C6 C -0.2377(3) -0.4625(3) -0.60295(11) 0.1207(15) Uani 1 1 d . U . . .
 H6A H -0.2832 -0.4907 -0.6089 0.145 Uiso 1 1 calc R . . . .
 H6B H -0.2083 -0.4614 -0.6164 0.145 Uiso 1 1 calc R . . . .
 C1AA C -0.2183(3) -0.2926(3) -0.62346(10) 0.1078(11) Uani 1 1 d D U . . .
 H1AA H -0.1732 -0.2650 -0.6170 0.129 Uiso 1 1 calc R . . . .
 H1AB H -0.2487 -0.2900 -0.6114 0.129 Uiso 1 1 calc R . . . .
 C8 C -0.2133(2) -0.5381(3) -0.33620(11) 0.1129(14) Uani 1 1 d . . . . .
 H8A H -0.2416 -0.5188 -0.3336 0.135 Uiso 1 1 calc R . . . .
 H8B H -0.2420 -0.5862 -0.3375 0.135 Uiso 1 1 calc R . . . .
 C11 C -0.4545(4) -0.3611(5) -0.56330(15) 0.165(2) Uani 1 1 d D U . . .
 H11A H -0.4422 -0.3359 -0.5475 0.198 Uiso 1 1 calc R . . . .
 H11B H -0.5025 -0.3811 -0.5652 0.198 Uiso 1 1 calc R . . . .
 C12 C -0.4853(4) -0.4711(6) -0.54183(12) 0.171(3) Uani 1 1 d . U . . .
 H12A H -0.4803 -0.4503 -0.5252 0.206 Uiso 1 1 calc R . . . .
 H12B H -0.5309 -0.4877 -0.5475 0.206 Uiso 1 1 calc R . . . .
 C13 C -0.5265(7) -0.5871(8) -0.5223(2) 0.282(7) Uani 1 1 d D U . . .
 H13A H -0.5099 -0.6168 -0.5178 0.338 Uiso 1 1 calc R . . . .
 H13B H -0.5367 -0.5710 -0.5068 0.338 Uiso 1 1 calc R . . . .
 C14 C -0.4735(5) -0.5264(7) -0.5393(2) 0.211(4) Uani 1 1 d D U . . .
 H14A H -0.4295 -0.5099 -0.5319 0.253 Uiso 1 1 calc R . . . .
 H14B H -0.4729 -0.5431 -0.5562 0.253 Uiso 1 1 calc R . . . .
 C16 C -0.4189(5) -0.3094(5) -0.5866(2) 0.200(3) Uani 1 1 d D U . . .
 H16A H -0.3709 -0.2905 -0.5860 0.240 Uiso 1 1 calc R . . . .
 H16B H -0.4353 -0.3315 -0.6029 0.240 Uiso 1 1 calc R . . . .
 C22 C -0.2323(6) -0.5617(5) -0.5852(2) 0.216(4) Uani 1 1 d D U . . .
 H22A H -0.2718 -0.5975 -0.5771 0.259 Uiso 0.430(13) 1 calc R . P B 1
 H22B H -0.1931 -0.5617 -0.5786 0.259 Uiso 0.430(13) 1 calc R . P B 1
 H22C H -0.1974 -0.5559 -0.5969 0.259 Uiso 0.570(13) 1 calc R . P B 2
 H22D H -0.2750 -0.5921 -0.5930 0.259 Uiso 0.570(13) 1 calc R . P B 2
 C23 C -0.2278(4) -0.4947(3) -0.58070(14) 0.1485(18) Uani 1 1 d D U . . .
 H23A H -0.2607 -0.5008 -0.5679 0.178 Uiso 1 1 calc R . . . .
 H23B H -0.1841 -0.4645 -0.5736 0.178 Uiso 1 1 calc R . . . .
 C24 C -0.1729(4) -0.2219(5) -0.51682(18) 0.175(3) Uani 1 1 d . U . . .
 H24A H -0.1669 -0.1989 -0.5007 0.210 Uiso 1 1 calc R . . . .
 H24B H -0.1305 -0.2188 -0.5208 0.210 Uiso 1 1 calc R . . . .
 C0AA C -0.1833(8) -0.1851(6) -0.5351(3) 0.246(6) Uani 1 1 d D U . . .
 H0AA H -0.2182 -0.1759 -0.5300 0.295 Uiso 1 1 calc R . . . .
 H0AB H -0.1944 -0.2075 -0.5515 0.295 Uiso 1 1 calc R . . . .
 C7 C -0.1151(9) -0.1216(7) -0.5356(3) 0.287(8) Uani 1 1 d D U . . .
 H7A H -0.0798 -0.1327 -0.5362 0.345 Uiso 1 1 calc R . . . .
 H7B H -0.1089 -0.0950 -0.5204 0.345 Uiso 1 1 calc R . . . .
 C25 C -0.1133(8) -0.0822(11) -0.5600(4) 0.343(11) Uani 1 1 d D U . . .
 H25A H -0.1116 -0.1055 -0.5749 0.514 Uiso 1 1 calc R . . . .
 H25B H -0.0745 -0.0384 -0.5595 0.514 Uiso 1 1 calc R . . . .
 H25C H -0.1528 -0.0783 -0.5606 0.514 Uiso 1 1 calc R . . . .
 C27 C -0.4370(10) -0.2566(8) -0.5828(4) 0.304(7) Uani 1 1 d D U . . .
 H27A H -0.4596 -0.2631 -0.5990 0.365 Uiso 1 1 calc R . . . .
 H27B H -0.4733 -0.2818 -0.5709 0.365 Uiso 1 1 calc R . . . .
 C2AA C -0.2368(12) -0.5695(11) -0.6171(4) 0.199(5) Uani 0.430(13) 1 d D U P B
 1
 H2AA H -0.2390 -0.6107 -0.6219 0.299 Uiso 0.430(13) 1 calc R . P B 1
 H2AB H -0.1979 -0.5327 -0.6247 0.299 Uiso 0.430(13) 1 calc R . P B 1
 H2AC H -0.2760 -0.5695 -0.6231 0.299 Uiso 0.430(13) 1 calc R . P B 1
 C26 C -0.5879(7) -0.6223(9) -0.5395(4) 0.320(10) Uani 1 1 d D U . . .
 H26A H -0.6229 -0.6597 -0.5305 0.480 Uiso 1 1 calc R . . . .
 H26B H -0.5767 -0.6377 -0.5547 0.480 Uiso 1 1 calc R . . . .
 H26C H -0.6029 -0.5917 -0.5440 0.480 Uiso 1 1 calc R . . . .
 C31 C -0.2995(16) -0.305(3) -0.6581(9) 0.132(2) Uani 0.102(11) 1 d D U P A 1
 H31A H -0.3035 -0.2885 -0.6745 0.198 Uiso 0.102(11) 1 calc R . P A 1
 H31B H -0.3267 -0.2978 -0.6459 0.198 Uiso 0.102(11) 1 calc R . P A 1
 H31C H -0.3141 -0.3513 -0.6592 0.198 Uiso 0.102(11) 1 calc R . P A 1
 C4AA C -0.1700(3) -0.5234(2) -0.31400(13) 0.1159(16) Uani 1 1 d . . . . .
 H4AA H -0.1405 -0.5412 -0.3170 0.139 Uiso 1 1 calc R . . . .
 H4AB H -0.1424 -0.4753 -0.3124 0.139 Uiso 1 1 calc R . . . .
 C3AA C -0.2046(4) -0.5498(4) -0.28994(18) 0.160(2) Uani 1 1 d . . . . .
 H3AA H -0.2337 -0.5321 -0.2866 0.240 Uiso 1 1 calc R . . . .
 H3AB H -0.1726 -0.5371 -0.2764 0.240 Uiso 1 1 calc R . . . .
 H3AC H -0.2306 -0.5976 -0.2909 0.240 Uiso 1 1 calc R . . . .
 C31A C -0.2085(4) -0.1952(4) -0.64822(14) 0.132(2) Uani 0.898(11) 1 d . . P A
 2
 H31D H -0.1625 -0.1674 -0.6436 0.198 Uiso 0.898(11) 1 calc R . P A 2
 H31E H -0.2364 -0.1906 -0.6357 0.198 Uiso 0.898(11) 1 calc R . P A 2
 H31F H -0.2162 -0.1819 -0.6647 0.198 Uiso 0.898(11) 1 calc R . P A 2
 C2AB C -0.2249(9) -0.5935(8) -0.5592(4) 0.199(5) Uani 0.570(13) 1 d D . P B 2
 H2AD H -0.2516 -0.5891 -0.5462 0.299 Uiso 0.570(13) 1 calc R . P B 2
 H2AE H -0.1789 -0.5707 -0.5540 0.299 Uiso 0.570(13) 1 calc R . P B 2
 H2AF H -0.2396 -0.6400 -0.5619 0.299 Uiso 0.570(13) 1 calc R . P B 2
 C61 C -0.4301(17) -0.1924(11) -0.5773(9) 0.50(2) Uani 1 1 d D U . . .
 H61A H -0.3867 -0.1577 -0.5827 0.747 Uiso 1 1 calc R . . . .
 H61B H -0.4350 -0.1886 -0.5593 0.747 Uiso 1 1 calc R . . . .
 H61C H -0.4639 -0.1881 -0.5863 0.747 Uiso 1 1 calc R . . . .
 C63 C -0.1768(3) -0.5082(3) -0.40937(12) 0.1181(14) Uani 1 1 d . U . . .
 H63A H -0.1510 -0.5309 -0.4098 0.142 Uiso 1 1 calc R . . . .
 H63B H -0.1454 -0.4607 -0.4079 0.142 Uiso 1 1 calc R . . . .
 C62 C -0.1945(3) -0.3345(5) -0.49562(11) 0.159(2) Uani 1 1 d . U . . .
 H62A H -0.1770 -0.3109 -0.4796 0.191 Uiso 1 1 calc R . . . .
 H62B H -0.1575 -0.3332 -0.5049 0.191 Uiso 1 1 calc R . . . .
 C64 C -0.2142(5) -0.5209(4) -0.43465(15) 0.166(2) Uani 1 1 d . U . . .
 H64A H -0.2353 -0.4938 -0.4358 0.199 Uiso 1 1 calc DR . . . .
 H64B H -0.2486 -0.5675 -0.4360 0.199 Uiso 1 1 calc R . . . .
 C65 C -0.2497(8) -0.4128(8) -0.4893(3) 0.246(5) Uani 1 1 d . U . . .
 H65A H -0.2878 -0.4136 -0.4812 0.295 Uiso 1 1 calc R . . . .
 H65B H -0.2651 -0.4363 -0.5054 0.295 Uiso 1 1 calc R . . . .
 C1 C -0.1619(10) -0.5021(10) -0.4563(3) 0.298(7) Uani 1 1 d . U . . .
 H1A H -0.1358 -0.4538 -0.4578 0.357 Uiso 1 1 calc R . . . .
 H1B H -0.1848 -0.5198 -0.4724 0.357 Uiso 1 1 calc R . . . .
 C2 C -0.2306(13) -0.4469(11) -0.4747(5) 0.356(10) Uani 1 1 d . U . . .
 H2A H -0.2188 -0.4275 -0.4578 0.427 Uiso 1 1 calc DR . . . .
 H2B H -0.1922 -0.4471 -0.4821 0.427 Uiso 1 1 calc R . . . .
 C3 C -0.1119(17) -0.5319(19) -0.4506(9) 0.538(19) Uani 1 1 d . U . . .
 H3A H -0.0892 -0.5144 -0.4347 0.806 Uiso 1 1 calc R . . . .
 H3B H -0.0797 -0.5189 -0.4641 0.806 Uiso 1 1 calc R . . . .
 H3C H -0.1375 -0.5797 -0.4497 0.806 Uiso 1 1 calc R . . . .
 C7AA C -0.296(3) -0.5244(14) -0.4734(6) 0.64(4) Uani 1 1 d . U . . .
 H7AA H -0.3348 -0.5228 -0.4677 0.953 Uiso 1 1 calc R . . . .
 H7AB H -0.2869 -0.5506 -0.4617 0.953 Uiso 1 1 calc DR . . . .
 H7AC H -0.3045 -0.5443 -0.4901 0.953 Uiso 1 1 calc R . . . .

loop_
  _atom_site_aniso_label
  _atom_site_aniso_U_11
  _atom_site_aniso_U_22
  _atom_site_aniso_U_33
  _atom_site_aniso_U_23
  _atom_site_aniso_U_13
  _atom_site_aniso_U_12
 N001 0.0603(15) 0.0648(15) 0.091(2) 0.0029(14) -0.0035(13) 0.0265(13)
 N002 0.101(2) 0.0588(16) 0.0897(19) 0.0152(14) 0.0164(16) 0.0357(17)
 N003 0.0673(16) 0.0798(18) 0.0880(18) -0.0016(14) 0.0125(13) 0.0384(15)
 N004 0.127(3) 0.107(2) 0.094(2) -0.009(2) 0.011(2) 0.076(2)
 C005 0.0549(17) 0.0660(18) 0.082(2) -0.0059(16) -0.0029(15) 0.0229(14)
 C006 0.081(2) 0.101(3) 0.094(3) -0.018(2) -0.0010(19) 0.055(2)
 C007 0.072(2) 0.097(3) 0.093(3) -0.001(2) 0.0050(19) 0.042(2)
 C008 0.088(2) 0.0576(19) 0.115(3) -0.0016(19) 0.010(2) 0.0271(18)
 C009 0.080(2) 0.076(2) 0.092(2) -0.0152(18) 0.0073(18) 0.0474(18)
 C00A 0.086(2) 0.108(3) 0.078(2) -0.017(2) -0.0172(19) 0.049(2)
 C00B 0.061(2) 0.089(2) 0.101(3) -0.006(2) -0.0042(18) 0.0391(18)
 C00C 0.065(2) 0.107(3) 0.108(3) -0.014(2) -0.003(2) 0.039(2)
 C00D 0.098(3) 0.071(2) 0.091(2) -0.0016(18) 0.002(2) 0.043(2)
 C00E 0.097(2) 0.0587(18) 0.076(2) 0.0018(15) 0.0093(18) 0.0333(17)
 C00F 0.089(2) 0.064(2) 0.094(2) 0.0085(18) 0.021(2) 0.031(2)
 C00G 0.133(4) 0.096(3) 0.114(3) -0.034(2) -0.022(3) 0.074(3)
 C00H 0.113(3) 0.086(2) 0.083(2) 0.0015(19) 0.012(2) 0.061(2)
 C00I 0.062(2) 0.109(3) 0.108(3) 0.004(2) -0.006(2) 0.033(2)
 C00J 0.080(2) 0.113(3) 0.091(3) 0.000(2) 0.005(2) 0.053(2)
 C00K 0.116(3) 0.105(3) 0.088(3) -0.011(2) -0.004(2) 0.072(3)
 C00L 0.064(2) 0.143(4) 0.087(3) -0.012(3) -0.0101(19) 0.043(2)
 C00M 0.077(2) 0.071(2) 0.083(2) 0.0042(16) 0.0045(17) 0.0349(18)
 C00N 0.072(2) 0.097(3) 0.103(3) 0.014(2) -0.0071(19) 0.040(2)
 C00O 0.097(3) 0.072(2) 0.095(3) 0.0060(18) 0.022(2) 0.043(2)
 C00P 0.075(3) 0.150(4) 0.094(3) 0.000(3) 0.015(2) 0.052(3)
 C00Q 0.111(3) 0.089(3) 0.093(3) 0.018(2) 0.013(2) 0.064(3)
 C00R 0.080(2) 0.088(2) 0.084(2) -0.0029(19) 0.0030(18) 0.041(2)
 C00S 0.087(2) 0.062(2) 0.103(3) 0.0078(18) 0.007(2) 0.0252(17)
 C00T 0.076(2) 0.087(3) 0.116(3) 0.014(2) 0.000(2) 0.034(2)
 C00U 0.074(2) 0.097(3) 0.102(3) 0.015(2) 0.0094(19) 0.048(2)
 C00V 0.092(3) 0.071(2) 0.101(3) 0.0062(19) 0.002(2) 0.033(2)
 C00W 0.089(3) 0.097(3) 0.118(3) 0.016(2) 0.010(2) 0.053(2)
 C00X 0.094(3) 0.129(3) 0.089(3) -0.024(2) -0.016(2) 0.068(3)
 C00Y 0.083(3) 0.143(4) 0.096(3) -0.019(3) -0.010(2) 0.060(3)
 C00Z 0.093(3) 0.118(3) 0.073(2) 0.008(2) 0.011(2) 0.062(2)
 C010 0.090(3) 0.088(3) 0.097(3) 0.000(2) 0.014(2) 0.033(2)
 C012 0.072(2) 0.128(3) 0.092(3) -0.009(2) 0.009(2) 0.048(2)
 C014 0.080(2) 0.102(3) 0.084(2) -0.017(2) -0.0095(19) 0.046(2)
 C017 0.121(4) 0.178(5) 0.100(3) -0.046(3) -0.009(3) 0.096(4)
 C01A 0.167(5) 0.123(4) 0.124(4) -0.048(3) -0.035(3) 0.101(4)
 C01C 0.097(3) 0.155(4) 0.082(3) -0.040(3) -0.010(2) 0.072(3)
 C01D 0.083(3) 0.120(3) 0.082(2) -0.012(2) -0.018(2) 0.050(2)
 C01E 0.081(2) 0.128(3) 0.087(3) -0.028(2) -0.018(2) 0.051(2)
 C01F 0.070(2) 0.116(3) 0.102(3) -0.006(2) -0.005(2) 0.040(2)
 C01G 0.077(2) 0.114(3) 0.082(2) -0.023(2) -0.0113(18) 0.050(2)
 C01H 0.076(3) 0.191(6) 0.091(3) -0.034(3) -0.006(2) 0.056(3)
 C01I 0.171(5) 0.103(3) 0.108(3) -0.017(2) -0.002(3) 0.095(3)
 C01J 0.072(3) 0.173(5) 0.114(4) -0.051(4) 0.001(2) 0.044(3)
 C01N 0.105(3) 0.138(4) 0.077(2) -0.012(2) 0.004(2) 0.071(3)
 C01P 0.085(3) 0.220(7) 0.091(3) -0.040(3) -0.012(2) 0.072(4)
 C01X 0.092(3) 0.256(8) 0.124(4) -0.095(5) -0.022(3) 0.088(4)
 C013 0.120(4) 0.205(6) 0.103(3) -0.007(4) 0.015(3) 0.106(4)
 C01B 0.126(4) 0.163(5) 0.094(3) -0.027(3) -0.005(3) 0.102(4)
 C018 0.093(3) 0.120(3) 0.093(3) -0.025(2) -0.018(2) 0.061(3)
 C015 0.086(3) 0.172(5) 0.125(4) -0.051(4) -0.011(3) 0.076(3)
 C01V 0.108(4) 0.330(11) 0.116(4) -0.088(6) -0.024(3) 0.118(6)
 C6AA 0.116(3) 0.145(4) 0.108(3) 0.009(3) 0.006(2) 0.081(3)
 C5AA 0.103(3) 0.136(3) 0.075(2) -0.008(2) -0.009(2) 0.070(3)
 C4 0.074(2) 0.066(2) 0.133(3) 0.004(2) 0.000(2) 0.0319(18)
 C6 0.103(3) 0.159(4) 0.112(3) -0.051(3) -0.012(3) 0.074(3)
 C1AA 0.105(3) 0.138(3) 0.097(2) -0.007(2) -0.004(2) 0.073(3)
 C8 0.089(3) 0.105(3) 0.122(4) 0.004(3) 0.009(3) 0.032(2)
 C11 0.149(5) 0.255(8) 0.160(5) -0.085(4) -0.043(4) 0.154(6)
 C12 0.109(4) 0.262(8) 0.090(4) -0.026(5) 0.015(3) 0.053(5)
 C13 0.220(10) 0.287(10) 0.168(8) 0.047(8) 0.024(6) 0.000(8)
 C14 0.169(7) 0.263(9) 0.141(6) 0.054(7) 0.021(5) 0.063(6)
 C16 0.167(7) 0.262(8) 0.177(6) -0.081(5) -0.033(5) 0.112(6)
 C22 0.240(10) 0.148(5) 0.228(7) -0.011(5) -0.054(8) 0.073(6)
 C23 0.126(4) 0.147(4) 0.132(4) -0.003(3) 0.011(3) 0.038(4)
 C24 0.122(5) 0.177(7) 0.163(6) -0.050(4) 0.043(4) 0.028(5)
 C0AA 0.324(14) 0.167(7) 0.173(8) -0.031(5) 0.041(8) 0.068(6)
 C7 0.327(15) 0.196(8) 0.239(12) -0.006(7) 0.063(11) 0.056(8)
 C25 0.219(13) 0.324(19) 0.37(2) 0.126(15) 0.072(14) 0.048(13)
 C27 0.357(17) 0.327(10) 0.316(18) 0.027(10) 0.045(15) 0.237(11)
 C2AA 0.176(10) 0.158(9) 0.237(7) -0.069(7) -0.016(9) 0.064(8)
 C26 0.209(10) 0.249(15) 0.40(3) -0.035(15) -0.056(11) 0.035(8)
 C31 0.137(4) 0.161(6) 0.138(5) -0.014(4) -0.031(3) 0.104(4)
 C4AA 0.093(3) 0.085(3) 0.160(5) 0.003(3) -0.031(3) 0.038(2)
 C3AA 0.147(5) 0.147(5) 0.174(7) 0.009(5) -0.012(5) 0.064(5)
 C31A 0.137(4) 0.161(6) 0.138(5) -0.014(4) -0.031(3) 0.104(4)
 C2AB 0.176(10) 0.158(9) 0.237(7) -0.069(7) -0.016(9) 0.064(8)
 C61 0.50(3) 0.342(15) 0.75(6) 0.08(3) 0.28(4) 0.283(17)
 C63 0.109(3) 0.096(3) 0.160(3) 0.025(3) 0.048(3) 0.059(3)
 C62 0.123(4) 0.288(7) 0.093(3) -0.070(4) -0.035(3) 0.123(5)
 C64 0.204(7) 0.161(6) 0.141(4) 0.016(4) 0.039(3) 0.097(6)
 C65 0.284(13) 0.267(9) 0.197(10) -0.030(8) -0.064(9) 0.146(7)
 C1 0.324(15) 0.370(17) 0.170(4) -0.014(10) 0.100(8) 0.153(12)
 C2 0.42(2) 0.353(13) 0.35(2) 0.007(14) -0.112(18) 0.235(14)
 C3 0.429(19) 0.64(3) 0.67(5) 0.04(3) 0.26(3) 0.362(17)
 C7AA 0.83(6) 0.396(19) 0.41(4) 0.21(3) -0.04(4) 0.10(2)

_geom_special_details
;
 All esds (except the esd in the dihedral angle between two l.s. planes)
 are estimated using the full covariance matrix.  The cell esds are taken
 into account individually in the estimation of esds in distances, angles
 and torsion angles; correlations between esds in cell parameters are only
 used when they are defined by crystal symmetry.  An approximate (isotropic)
 treatment of cell esds is used for estimating esds involving l.s. planes.
;
loop_
  _geom_bond_atom_site_label_1
  _geom_bond_atom_site_label_2
  _geom_bond_distance
  _geom_bond_site_symmetry_2
  _geom_bond_publ_flag
 N001 C005 1.455(4) . ?
 N001 C007 1.257(5) . ?
 N002 C00E 1.448(5) . ?
 N002 C00F 1.284(5) . ?
 N003 C009 1.452(5) . ?
 N003 C00M 1.255(5) . ?
 N004 C00K 1.484(6) . ?
 N004 C017 1.279(7) . ?
 C005 H005 0.9800 . ?
 C005 C008 1.495(5) . ?
 C005 C00E 1.525(5) . ?
 C006 H00A 0.9700 . ?
 C006 H00B 0.9700 . ?
 C006 C009 1.507(6) . ?
 C006 C00G 1.496(6) . ?
 C007 H007 0.9300 . ?
 C007 C00C 1.505(6) . ?
 C008 H00C 0.9700 . ?
 C008 H00D 0.9700 . ?
 C008 C00S 1.544(6) . ?
 C009 H009 0.9800 . ?
 C009 C00K 1.511(6) . ?
 C00A C00B 1.421(6) . ?
 C00A C00X 1.385(6) . ?
 C00A C01G 1.520(6) . ?
 C00B H00E 0.9300 . ?
 C00B C00C 1.330(6) . ?
 C00C C01J 1.399(7) . ?
 C00D C00H 1.362(6) . ?
 C00D C00M 1.484(5) . ?
 C00D C00V 1.410(6) . ?
 C00E H00F 0.9800 . ?
 C00E C00O 1.518(6) . ?
 C00F H00G 0.9300 . ?
 C00F C00I 1.426(6) 3_545 ?
 C00G H00H 0.9700 . ?
 C00G H00I 0.9700 . ?
 C00G C01A 1.520(8) . ?
 C00H H00J 0.9300 . ?
 C00H C00U 1.433(6) . ?
 C00I C00F 1.426(6) 2_445 ?
 C00I C00Y 1.418(6) . ?
 C00I C012 1.342(7) . ?
 C00J C00L 1.386(7) . ?
 C00J C00P 1.362(6) . ?
 C00J C01D 1.534(6) . ?
 C00K H00K 0.9800 . ?
 C00K C01I 1.542(7) . ?
 C00L H00L 0.9300 . ?
 C00L C00Y 1.379(6) . ?
 C00M H00M 0.9300 . ?
 C00N C00Q 1.383(6) . ?
 C00N C00Q 1.425(6) 2_445 ?
 C00N C00W 1.523(6) 2_445 ?
 C00O H00N 0.9700 . ?
 C00O H00O 0.9700 . ?
 C00O C010 1.529(6) . ?
 C00P C012 1.431(7) . ?
 C00P C01H 1.518(7) . ?
 C00Q C00N 1.425(6) 3_545 ?
 C00Q C00R 1.544(6) . ?
 C00R C00T 1.397(6) . ?
 C00R C00U 1.358(6) . ?
 C00S H00P 0.9700 . ?
 C00S H00Q 0.9700 . ?
 C00S C010 1.515(6) . ?
 C00T H00T 0.9300 . ?
 C00T C00V 1.339(6) . ?
 C00U C00W 1.512(6) . ?
 C00V H00V 0.9300 . ?
 C00W C00N 1.523(6) 3_545 ?
 C00W C4 1.567(7) . ?
 C00W C63 1.501(7) . ?
 C00X C01F 1.500(6) . ?
 C00X C01P 1.384(7) . ?
 C00Y H00Y 0.9300 . ?
 C00Z C01D 1.353(6) . ?
 C00Z C01F 1.455(7) . ?
 C00Z C01G 1.556(6) . ?
 C010 H01A 0.9700 . ?
 C010 H01B 0.9700 . ?
 C012 H012 0.9300 . ?
 C014 C01C 1.509(6) . ?
 C014 C01F 1.384(6) . ?
 C014 C01N 1.456(6) . ?
 C017 H017 0.9300 . ?
 C017 C013 1.484(8) . ?
 C01A H01C 0.9700 . ?
 C01A H01D 0.9700 . ?
 C01A C01I 1.556(8) . ?
 C01C C018 1.452(6) . ?
 C01C C24 1.542(11) . ?
 C01C C62 1.588(10) . ?
 C01D C01E 1.377(6) . ?
 C01E C01H 1.506(6) . ?
 C01E C01N 1.396(6) . ?
 C01G C5AA 1.555(7) . ?
 C01G C6 1.500(8) . ?
 C01H C11 1.572(10) . ?
 C01H C12 1.516(11) . ?
 C01I H01E 0.9700 . ?
 C01I H01F 0.9700 . ?
 C01J H01J 0.9300 . ?
 C01J C01P 1.391(7) . ?
 C01N C015 1.472(7) . ?
 C01P H01P 0.9300 . ?
 C01X H01X 0.9300 . ?
 C01X C013 1.392(8) . ?
 C01X C01V 1.354(8) . ?
 C013 C01B 1.371(7) . ?
 C01B H01G 0.9300 . ?
 C01B C018 1.429(7) . ?
 C018 C015 1.388(7) . ?
 C015 C01V 1.433(8) . ?
 C01V H01V 0.9300 . ?
 C6AA H6AA 0.9700 . ?
 C6AA H6AB 0.9700 . ?
 C6AA H6AC 0.9700 . ?
 C6AA H6AD 0.9700 . ?
 C6AA C1AA 1.527(8) . ?
 C6AA C31 1.57(2) . ?
 C6AA C31A 1.473(9) . ?
 C5AA H5AA 0.9700 . ?
 C5AA H5AB 0.9700 . ?
 C5AA C1AA 1.500(7) . ?
 C4 H4A 0.9700 . ?
 C4 H4B 0.9700 . ?
 C4 C8 1.492(7) . ?
 C6 H6A 0.9700 . ?
 C6 H6B 0.9700 . ?
 C6 C23 1.461(10) . ?
 C1AA H1AA 0.9700 . ?
 C1AA H1AB 0.9700 . ?
 C8 H8A 0.9700 . ?
 C8 H8B 0.9700 . ?
 C8 C4AA 1.457(8) . ?
 C11 H11A 0.9700 . ?
 C11 H11B 0.9700 . ?
 C11 C16 1.613(13) . ?
 C12 H12A 0.9700 . ?
 C12 H12B 0.9700 . ?
 C12 C14 1.440(15) . ?
 C13 H13A 0.9700 . ?
 C13 H13B 0.9700 . ?
 C13 C14 1.593(15) . ?
 C13 C26 1.527(16) . ?
 C14 H14A 0.9700 . ?
 C14 H14B 0.9700 . ?
 C16 H16A 0.9700 . ?
 C16 H16B 0.9700 . ?
 C16 C27 1.486(14) . ?
 C22 H22A 0.9700 . ?
 C22 H22B 0.9700 . ?
 C22 H22C 0.9700 . ?
 C22 H22D 0.9700 . ?
 C22 C23 1.516(12) . ?
 C22 C2AA 1.681(19) . ?
 C22 C2AB 1.593(18) . ?
 C23 H23A 0.9700 . ?
 C23 H23B 0.9700 . ?
 C24 H24A 0.9700 . ?
 C24 H24B 0.9700 . ?
 C24 C0AA 1.376(17) . ?
 C0AA H0AA 0.9700 . ?
 C0AA H0AB 0.9700 . ?
 C0AA C7 1.525(16) . ?
 C7 H7A 0.9700 . ?
 C7 H7B 0.9700 . ?
 C7 C25 1.557(19) . ?
 C25 H25A 0.9600 . ?
 C25 H25B 0.9600 . ?
 C25 H25C 0.9600 . ?
 C27 H27A 0.9700 . ?
 C27 H27B 0.9700 . ?
 C27 C61 1.440(17) . ?
 C2AA H2AA 0.9600 . ?
 C2AA H2AB 0.9600 . ?
 C2AA H2AC 0.9600 . ?
 C26 H26A 0.9600 . ?
 C26 H26B 0.9600 . ?
 C26 H26C 0.9600 . ?
 C31 H31A 0.9600 . ?
 C31 H31B 0.9600 . ?
 C31 H31C 0.9600 . ?
 C4AA H4AA 0.9700 . ?
 C4AA H4AB 0.9700 . ?
 C4AA C3AA 1.453(11) . ?
 C3AA H3AA 0.9600 . ?
 C3AA H3AB 0.9600 . ?
 C3AA H3AC 0.9600 . ?
 C31A H31D 0.9600 . ?
 C31A H31E 0.9600 . ?
 C31A H31F 0.9600 . ?
 C2AB H2AD 0.9600 . ?
 C2AB H2AE 0.9600 . ?
 C2AB H2AF 0.9600 . ?
 C61 H61A 0.9600 . ?
 C61 H61B 0.9600 . ?
 C61 H61C 0.9600 . ?
 C63 H63A 0.9700 . ?
 C63 H63B 0.9700 . ?
 C63 C64 1.526(11) . ?
 C62 H62A 0.9700 . ?
 C62 H62B 0.9700 . ?
 C62 C65 1.645(18) . ?
 C64 H64A 0.9700 . ?
 C64 H64B 0.9700 . ?
 C64 C1 1.553(14) . ?
 C65 H65A 0.9700 . ?
 C65 H65B 0.9700 . ?
 C65 C2 1.321(19) . ?
 C1 H1A 0.9700 . ?
 C1 H1B 0.9700 . ?
 C1 C3 1.64(4) . ?
 C2 H2A 0.9700 . ?
 C2 H2B 0.9700 . ?
 C2 C7AA 1.67(3) . ?
 C3 H3A 0.9600 . ?
 C3 H3B 0.9600 . ?
 C3 H3C 0.9600 . ?
 C7AA H7AA 0.9600 . ?
 C7AA H7AB 0.9600 . ?
 C7AA H7AC 0.9600 . ?

loop_
  _geom_angle_atom_site_label_1
  _geom_angle_atom_site_label_2
  _geom_angle_atom_site_label_3
  _geom_angle
  _geom_angle_site_symmetry_1
  _geom_angle_site_symmetry_3
  _geom_angle_publ_flag
 C007 N001 C005 115.8(3) . . ?
 C00F N002 C00E 118.7(4) . . ?
 C00M N003 C009 116.2(3) . . ?
 C017 N004 C00K 117.4(4) . . ?
 N001 C005 H005 108.8 . . ?
 N001 C005 C008 110.6(3) . . ?
 N001 C005 C00E 109.5(3) . . ?
 C008 C005 H005 108.8 . . ?
 C008 C005 C00E 110.4(3) . . ?
 C00E C005 H005 108.8 . . ?
 H00A C006 H00B 107.7 . . ?
 C009 C006 H00A 108.9 . . ?
 C009 C006 H00B 108.9 . . ?
 C00G C006 H00A 108.9 . . ?
 C00G C006 H00B 108.9 . . ?
 C00G C006 C009 113.3(4) . . ?
 N001 C007 H007 119.0 . . ?
 N001 C007 C00C 122.0(4) . . ?
 C00C C007 H007 119.0 . . ?
 C005 C008 H00C 109.5 . . ?
 C005 C008 H00D 109.5 . . ?
 C005 C008 C00S 110.9(3) . . ?
 H00C C008 H00D 108.1 . . ?
 C00S C008 H00C 109.5 . . ?
 C00S C008 H00D 109.5 . . ?
 N003 C009 C006 110.2(3) . . ?
 N003 C009 H009 108.6 . . ?
 N003 C009 C00K 110.7(3) . . ?
 C006 C009 H009 108.6 . . ?
 C006 C009 C00K 110.2(3) . . ?
 C00K C009 H009 108.6 . . ?
 C00B C00A C01G 124.6(3) . . ?
 C00X C00A C00B 120.0(4) . . ?
 C00X C00A C01G 114.6(4) . . ?
 C00A C00B H00E 119.8 . . ?
 C00C C00B C00A 120.5(4) . . ?
 C00C C00B H00E 119.8 . . ?
 C00B C00C C007 124.1(4) . . ?
 C00B C00C C01J 119.8(4) . . ?
 C01J C00C C007 116.1(4) . . ?
 C00H C00D C00M 120.4(4) . . ?
 C00H C00D C00V 118.3(4) . . ?
 C00V C00D C00M 121.3(4) . . ?
 N002 C00E C005 109.5(3) . . ?
 N002 C00E H00F 108.9 . . ?
 N002 C00E C00O 110.4(3) . . ?
 C005 C00E H00F 108.9 . . ?
 C00O C00E C005 110.2(3) . . ?
 C00O C00E H00F 108.9 . . ?
 N002 C00F H00G 118.1 . . ?
 N002 C00F C00I 123.9(4) . 3_545 ?
 C00I C00F H00G 118.1 3_545 . ?
 C006 C00G H00H 109.6 . . ?
 C006 C00G H00I 109.6 . . ?
 C006 C00G C01A 110.2(4) . . ?
 H00H C00G H00I 108.1 . . ?
 C01A C00G H00H 109.6 . . ?
 C01A C00G H00I 109.6 . . ?
 C00D C00H H00J 120.6 . . ?
 C00D C00H C00U 118.9(4) . . ?
 C00U C00H H00J 120.6 . . ?
 C00Y C00I C00F 119.9(5) . 2_445 ?
 C012 C00I C00F 120.6(4) . 2_445 ?
 C012 C00I C00Y 119.5(4) . . ?
 C00L C00J C01D 131.4(4) . . ?
 C00P C00J C00L 120.7(4) . . ?
 C00P C00J C01D 107.6(4) . . ?
 N004 C00K C009 110.0(3) . . ?
 N004 C00K H00K 109.9 . . ?
 N004 C00K C01I 107.1(4) . . ?
 C009 C00K H00K 109.9 . . ?
 C009 C00K C01I 109.9(4) . . ?
 C01I C00K H00K 109.9 . . ?
 C00J C00L H00L 120.8 . . ?
 C00Y C00L C00J 118.5(4) . . ?
 C00Y C00L H00L 120.8 . . ?
 N003 C00M C00D 120.9(4) . . ?
 N003 C00M H00M 119.6 . . ?
 C00D C00M H00M 119.6 . . ?
 C00Q C00N C00Q 119.6(4) . 2_445 ?
 C00Q C00N C00W 113.6(4) 2_445 2_445 ?
 C00Q C00N C00W 126.8(4) . 2_445 ?
 C00E C00O H00N 109.4 . . ?
 C00E C00O H00O 109.4 . . ?
 C00E C00O C010 111.0(3) . . ?
 H00N C00O H00O 108.0 . . ?
 C010 C00O H00N 109.4 . . ?
 C010 C00O H00O 109.4 . . ?
 C00J C00P C012 120.4(4) . . ?
 C00J C00P C01H 113.5(4) . . ?
 C012 C00P C01H 126.1(4) . . ?
 C00N C00Q C00N 120.2(4) . 3_545 ?
 C00N C00Q C00R 105.0(4) 3_545 . ?
 C00N C00Q C00R 134.5(4) . . ?
 C00T C00R C00Q 131.4(4) . . ?
 C00U C00R C00Q 106.7(4) . . ?
 C00U C00R C00T 121.9(4) . . ?
 C008 C00S H00P 109.6 . . ?
 C008 C00S H00Q 109.6 . . ?
 H00P C00S H00Q 108.1 . . ?
 C010 C00S C008 110.4(3) . . ?
 C010 C00S H00P 109.6 . . ?
 C010 C00S H00Q 109.6 . . ?
 C00R C00T H00T 121.5 . . ?
 C00V C00T C00R 117.0(4) . . ?
 C00V C00T H00T 121.5 . . ?
 C00H C00U C00W 124.2(4) . . ?
 C00R C00U C00H 119.7(4) . . ?
 C00R C00U C00W 116.0(4) . . ?
 C00D C00V H00V 118.0 . . ?
 C00T C00V C00D 124.1(4) . . ?
 C00T C00V H00V 118.0 . . ?
 C00N C00W C4 112.9(4) 3_545 . ?
 C00U C00W C00N 98.7(3) . 3_545 ?
 C00U C00W C4 110.9(4) . . ?
 C63 C00W C00N 114.3(4) . 3_545 ?
 C63 C00W C00U 107.4(4) . . ?
 C63 C00W C4 111.8(4) . . ?
 C00A C00X C01F 107.5(4) . . ?
 C01P C00X C00A 119.2(4) . . ?
 C01P C00X C01F 132.9(4) . . ?
 C00I C00Y H00Y 119.3 . . ?
 C00L C00Y C00I 121.4(4) . . ?
 C00L C00Y H00Y 119.3 . . ?
 C01D C00Z C01F 119.6(4) . . ?
 C01D C00Z C01G 129.0(4) . . ?
 C01F C00Z C01G 111.3(3) . . ?
 C00O C010 H01A 109.6 . . ?
 C00O C010 H01B 109.6 . . ?
 C00S C010 C00O 110.2(3) . . ?
 C00S C010 H01A 109.6 . . ?
 C00S C010 H01B 109.6 . . ?
 H01A C010 H01B 108.1 . . ?
 C00I C012 C00P 119.4(4) . . ?
 C00I C012 H012 120.3 . . ?
 C00P C012 H012 120.3 . . ?
 C01F C014 C01C 128.8(4) . . ?
 C01F C014 C01N 118.8(4) . . ?
 C01N C014 C01C 112.3(3) . . ?
 N004 C017 H017 118.8 . . ?
 N004 C017 C013 122.4(5) . . ?
 C013 C017 H017 118.8 . . ?
 C00G C01A H01C 109.4 . . ?
 C00G C01A H01D 109.4 . . ?
 C00G C01A C01I 111.1(4) . . ?
 H01C C01A H01D 108.0 . . ?
 C01I C01A H01C 109.4 . . ?
 C01I C01A H01D 109.4 . . ?
 C014 C01C C24 112.8(5) . . ?
 C014 C01C C62 110.9(4) . . ?
 C018 C01C C014 101.1(4) . . ?
 C018 C01C C24 107.5(5) . . ?
 C018 C01C C62 108.7(5) . . ?
 C24 C01C C62 114.9(6) . . ?
 C00Z C01D C00J 134.0(4) . . ?
 C00Z C01D C01E 121.0(4) . . ?
 C01E C01D C00J 104.9(3) . . ?
 C01D C01E C01H 114.9(4) . . ?
 C01D C01E C01N 122.1(4) . . ?
 C01N C01E C01H 122.9(4) . . ?
 C00Z C01F C00X 106.5(4) . . ?
 C014 C01F C00X 133.4(4) . . ?
 C014 C01F C00Z 120.2(4) . . ?
 C00A C01G C00Z 98.9(3) . . ?
 C00A C01G C5AA 108.6(4) . . ?
 C5AA C01G C00Z 111.7(3) . . ?
 C6 C01G C00A 111.1(4) . . ?
 C6 C01G C00Z 113.9(4) . . ?
 C6 C01G C5AA 111.9(4) . . ?
 C00P C01H C11 108.6(5) . . ?
 C01E C01H C00P 99.0(4) . . ?
 C01E C01H C11 113.7(5) . . ?
 C01E C01H C12 117.3(6) . . ?
 C12 C01H C00P 106.7(5) . . ?
 C12 C01H C11 110.3(6) . . ?
 C00K C01I C01A 109.2(5) . . ?
 C00K C01I H01E 109.8 . . ?
 C00K C01I H01F 109.8 . . ?
 C01A C01I H01E 109.8 . . ?
 C01A C01I H01F 109.8 . . ?
 H01E C01I H01F 108.3 . . ?
 C00C C01J H01J 119.6 . . ?
 C01P C01J C00C 120.8(4) . . ?
 C01P C01J H01J 119.6 . . ?
 C014 C01N C015 103.5(4) . . ?
 C01E C01N C014 118.1(4) . . ?
 C01E C01N C015 138.4(4) . . ?
 C00X C01P C01J 119.5(5) . . ?
 C00X C01P H01P 120.2 . . ?
 C01J C01P H01P 120.2 . . ?
 C013 C01X H01X 118.9 . . ?
 C01V C01X H01X 118.9 . . ?
 C01V C01X C013 122.1(5) . . ?
 C01X C013 C017 120.0(5) . . ?
 C01B C013 C017 121.1(5) . . ?
 C01B C013 C01X 118.9(5) . . ?
 C013 C01B H01G 119.8 . . ?
 C013 C01B C018 120.5(5) . . ?
 C018 C01B H01G 119.8 . . ?
 C01B C018 C01C 126.5(4) . . ?
 C015 C018 C01C 113.3(4) . . ?
 C015 C018 C01B 120.2(4) . . ?
 C018 C015 C01N 109.9(4) . . ?
 C018 C015 C01V 117.8(5) . . ?
 C01V C015 C01N 132.3(5) . . ?
 C01X C01V C015 120.5(5) . . ?
 C01X C01V H01V 119.7 . . ?
 C015 C01V H01V 119.7 . . ?
 H6AA C6AA H6AB 108.3 . . ?
 H6AC C6AA H6AD 107.7 . . ?
 C1AA C6AA H6AA 109.8 . . ?
 C1AA C6AA H6AB 109.8 . . ?
 C1AA C6AA H6AC 108.9 . . ?
 C1AA C6AA H6AD 108.9 . . ?
 C1AA C6AA C31 109.2(17) . . ?
 C31 C6AA H6AA 109.8 . . ?
 C31 C6AA H6AB 109.8 . . ?
 C31A C6AA H6AC 108.9 . . ?
 C31A C6AA H6AD 108.9 . . ?
 C31A C6AA C1AA 113.3(5) . . ?
 C01G C5AA H5AA 108.8 . . ?
 C01G C5AA H5AB 108.8 . . ?
 H5AA C5AA H5AB 107.7 . . ?
 C1AA C5AA C01G 113.8(4) . . ?
 C1AA C5AA H5AA 108.8 . . ?
 C1AA C5AA H5AB 108.8 . . ?
 C00W C4 H4A 108.0 . . ?
 C00W C4 H4B 108.0 . . ?
 H4A C4 H4B 107.2 . . ?
 C8 C4 C00W 117.3(4) . . ?
 C8 C4 H4A 108.0 . . ?
 C8 C4 H4B 108.0 . . ?
 C01G C6 H6A 107.9 . . ?
 C01G C6 H6B 107.9 . . ?
 H6A C6 H6B 107.2 . . ?
 C23 C6 C01G 117.8(4) . . ?
 C23 C6 H6A 107.9 . . ?
 C23 C6 H6B 107.9 . . ?
 C6AA C1AA H1AA 109.3 . . ?
 C6AA C1AA H1AB 109.3 . . ?
 C5AA C1AA C6AA 111.8(4) . . ?
 C5AA C1AA H1AA 109.3 . . ?
 C5AA C1AA H1AB 109.3 . . ?
 H1AA C1AA H1AB 107.9 . . ?
 C4 C8 H8A 108.7 . . ?
 C4 C8 H8B 108.7 . . ?
 H8A C8 H8B 107.6 . . ?
 C4AA C8 C4 114.2(4) . . ?
 C4AA C8 H8A 108.7 . . ?
 C4AA C8 H8B 108.7 . . ?
 C01H C11 H11A 108.2 . . ?
 C01H C11 H11B 108.2 . . ?
 C01H C11 C16 116.6(5) . . ?
 H11A C11 H11B 107.3 . . ?
 C16 C11 H11A 108.2 . . ?
 C16 C11 H11B 108.2 . . ?
 C01H C12 H12A 109.1 . . ?
 C01H C12 H12B 109.1 . . ?
 H12A C12 H12B 107.8 . . ?
 C14 C12 C01H 112.5(7) . . ?
 C14 C12 H12A 109.1 . . ?
 C14 C12 H12B 109.1 . . ?
 H13A C13 H13B 109.0 . . ?
 C14 C13 H13A 110.9 . . ?
 C14 C13 H13B 110.9 . . ?
 C26 C13 H13A 110.9 . . ?
 C26 C13 H13B 110.9 . . ?
 C26 C13 C14 104.0(11) . . ?
 C12 C14 C13 115.4(13) . . ?
 C12 C14 H14A 108.4 . . ?
 C12 C14 H14B 108.4 . . ?
 C13 C14 H14A 108.4 . . ?
 C13 C14 H14B 108.4 . . ?
 H14A C14 H14B 107.5 . . ?
 C11 C16 H16A 110.7 . . ?
 C11 C16 H16B 110.7 . . ?
 H16A C16 H16B 108.8 . . ?
 C27 C16 C11 105.1(9) . . ?
 C27 C16 H16A 110.7 . . ?
 C27 C16 H16B 110.7 . . ?
 H22A C22 H22B 109.0 . . ?
 H22C C22 H22D 107.9 . . ?
 C23 C22 H22A 111.1 . . ?
 C23 C22 H22B 111.1 . . ?
 C23 C22 H22C 109.2 . . ?
 C23 C22 H22D 109.2 . . ?
 C23 C22 C2AA 103.4(10) . . ?
 C23 C22 C2AB 111.9(10) . . ?
 C2AA C22 H22A 111.1 . . ?
 C2AA C22 H22B 111.1 . . ?
 C2AB C22 H22C 109.2 . . ?
 C2AB C22 H22D 109.2 . . ?
 C6 C23 C22 116.7(7) . . ?
 C6 C23 H23A 108.1 . . ?
 C6 C23 H23B 108.1 . . ?
 C22 C23 H23A 108.1 . . ?
 C22 C23 H23B 108.1 . . ?
 H23A C23 H23B 107.3 . . ?
 C01C C24 H24A 106.7 . . ?
 C01C C24 H24B 106.7 . . ?
 H24A C24 H24B 106.6 . . ?
 C0AA C24 C01C 122.7(9) . . ?
 C0AA C24 H24A 106.7 . . ?
 C0AA C24 H24B 106.7 . . ?
 C24 C0AA H0AA 111.6 . . ?
 C24 C0AA H0AB 111.6 . . ?
 C24 C0AA C7 101.0(13) . . ?
 H0AA C0AA H0AB 109.4 . . ?
 C7 C0AA H0AA 111.6 . . ?
 C7 C0AA H0AB 111.6 . . ?
 C0AA C7 H7A 110.3 . . ?
 C0AA C7 H7B 110.3 . . ?
 C0AA C7 C25 106.9(14) . . ?
 H7A C7 H7B 108.6 . . ?
 C25 C7 H7A 110.3 . . ?
 C25 C7 H7B 110.3 . . ?
 C7 C25 H25A 109.5 . . ?
 C7 C25 H25B 109.5 . . ?
 C7 C25 H25C 109.5 . . ?
 H25A C25 H25B 109.5 . . ?
 H25A C25 H25C 109.5 . . ?
 H25B C25 H25C 109.5 . . ?
 C16 C27 H27A 96.1 . . ?
 C16 C27 H27B 96.1 . . ?
 H27A C27 H27B 103.4 . . ?
 C61 C27 C16 160(2) . . ?
 C61 C27 H27A 96.1 . . ?
 C61 C27 H27B 96.1 . . ?
 C22 C2AA H2AA 109.5 . . ?
 C22 C2AA H2AB 109.5 . . ?
 C22 C2AA H2AC 109.5 . . ?
 H2AA C2AA H2AB 109.5 . . ?
 H2AA C2AA H2AC 109.5 . . ?
 H2AB C2AA H2AC 109.5 . . ?
 C13 C26 H26A 109.5 . . ?
 C13 C26 H26B 109.5 . . ?
 C13 C26 H26C 109.5 . . ?
 H26A C26 H26B 109.5 . . ?
 H26A C26 H26C 109.5 . . ?
 H26B C26 H26C 109.5 . . ?
 C6AA C31 H31A 109.5 . . ?
 C6AA C31 H31B 109.5 . . ?
 C6AA C31 H31C 109.5 . . ?
 H31A C31 H31B 109.5 . . ?
 H31A C31 H31C 109.5 . . ?
 H31B C31 H31C 109.5 . . ?
 C8 C4AA H4AA 108.5 . . ?
 C8 C4AA H4AB 108.5 . . ?
 H4AA C4AA H4AB 107.5 . . ?
 C3AA C4AA C8 115.0(5) . . ?
 C3AA C4AA H4AA 108.5 . . ?
 C3AA C4AA H4AB 108.5 . . ?
 C4AA C3AA H3AA 109.5 . . ?
 C4AA C3AA H3AB 109.5 . . ?
 C4AA C3AA H3AC 109.5 . . ?
 H3AA C3AA H3AB 109.5 . . ?
 H3AA C3AA H3AC 109.5 . . ?
 H3AB C3AA H3AC 109.5 . . ?
 C6AA C31A H31D 109.5 . . ?
 C6AA C31A H31E 109.5 . . ?
 C6AA C31A H31F 109.5 . . ?
 H31D C31A H31E 109.5 . . ?
 H31D C31A H31F 109.5 . . ?
 H31E C31A H31F 109.5 . . ?
 C22 C2AB H2AD 109.5 . . ?
 C22 C2AB H2AE 109.5 . . ?
 C22 C2AB H2AF 109.5 . . ?
 H2AD C2AB H2AE 109.5 . . ?
 H2AD C2AB H2AF 109.5 . . ?
 H2AE C2AB H2AF 109.5 . . ?
 C27 C61 H61A 109.5 . . ?
 C27 C61 H61B 109.5 . . ?
 C27 C61 H61C 109.5 . . ?
 H61A C61 H61B 109.5 . . ?
 H61A C61 H61C 109.5 . . ?
 H61B C61 H61C 109.5 . . ?
 C00W C63 H63A 108.4 . . ?
 C00W C63 H63B 108.4 . . ?
 C00W C63 C64 115.5(5) . . ?
 H63A C63 H63B 107.5 . . ?
 C64 C63 H63A 108.4 . . ?
 C64 C63 H63B 108.4 . . ?
 C01C C62 H62A 108.7 . . ?
 C01C C62 H62B 108.7 . . ?
 C01C C62 C65 114.2(6) . . ?
 H62A C62 H62B 107.6 . . ?
 C65 C62 H62A 108.7 . . ?
 C65 C62 H62B 108.7 . . ?
 C63 C64 H64A 110.3 . . ?
 C63 C64 H64B 110.3 . . ?
 C63 C64 C1 107.0(10) . . ?
 H64A C64 H64B 108.6 . . ?
 C1 C64 H64A 110.3 . . ?
 C1 C64 H64B 110.3 . . ?
 C62 C65 H65A 107.9 . . ?
 C62 C65 H65B 107.9 . . ?
 H65A C65 H65B 107.2 . . ?
 C2 C65 C62 117.7(16) . . ?
 C2 C65 H65A 107.9 . . ?
 C2 C65 H65B 107.9 . . ?
 C64 C1 H1A 109.4 . . ?
 C64 C1 H1B 109.4 . . ?
 C64 C1 C3 111.2(17) . . ?
 H1A C1 H1B 108.0 . . ?
 C3 C1 H1A 109.4 . . ?
 C3 C1 H1B 109.4 . . ?
 C65 C2 H2A 110.6 . . ?
 C65 C2 H2B 110.6 . . ?
 C65 C2 C7AA 106(3) . . ?
 H2A C2 H2B 108.8 . . ?
 C7AA C2 H2A 110.6 . . ?
 C7AA C2 H2B 110.6 . . ?
 C1 C3 H3A 109.5 . . ?
 C1 C3 H3B 109.5 . . ?
 C1 C3 H3C 109.5 . . ?
 H3A C3 H3B 109.5 . . ?
 H3A C3 H3C 109.5 . . ?
 H3B C3 H3C 109.5 . . ?
 C2 C7AA H7AA 109.5 . . ?
 C2 C7AA H7AB 109.5 . . ?
 C2 C7AA H7AC 109.5 . . ?
 H7AA C7AA H7AB 109.5 . . ?
 H7AA C7AA H7AC 109.5 . . ?
 H7AB C7AA H7AC 109.5 . . ?

loop_
  _geom_torsion_atom_site_label_1
  _geom_torsion_atom_site_label_2
  _geom_torsion_atom_site_label_3
  _geom_torsion_atom_site_label_4
  _geom_torsion
  _geom_torsion_site_symmetry_1
  _geom_torsion_site_symmetry_2
  _geom_torsion_site_symmetry_3
  _geom_torsion_site_symmetry_4
  _geom_torsion_publ_flag
 N001 C005 C008 C00S -179.3(3) . . . . ?
 N001 C005 C00E N002 -58.2(4) . . . . ?
 N001 C005 C00E C00O -179.8(3) . . . . ?
 N001 C007 C00C C00B 8.7(7) . . . . ?
 N001 C007 C00C C01J -169.7(5) . . . . ?
 N002 C00E C00O C010 -178.6(3) . . . . ?
 N003 C009 C00K N004 -61.9(5) . . . . ?
 N003 C009 C00K C01I -179.6(3) . . . . ?
 N004 C00K C01I C01A -177.7(4) . . . . ?
 N004 C017 C013 C01X -175.6(7) . . . . ?
 N004 C017 C013 C01B 6.8(10) . . . . ?
 C005 N001 C007 C00C -179.4(4) . . . . ?
 C005 C008 C00S C010 57.4(5) . . . . ?
 C005 C00E C00O C010 -57.5(5) . . . . ?
 C006 C009 C00K N004 176.0(4) . . . . ?
 C006 C009 C00K C01I 58.2(5) . . . . ?
 C006 C00G C01A C01I -55.0(7) . . . . ?
 C007 N001 C005 C008 -109.4(4) . . . . ?
 C007 N001 C005 C00E 128.8(4) . . . . ?
 C007 C00C C01J C01P 179.4(6) . . . . ?
 C008 C005 C00E N002 179.9(3) . . . . ?
 C008 C005 C00E C00O 58.2(4) . . . . ?
 C008 C00S C010 C00O -56.0(5) . . . . ?
 C009 N003 C00M C00D 177.2(3) . . . . ?
 C009 C006 C00G C01A 55.8(5) . . . . ?
 C009 C00K C01I C01A -58.2(5) . . . . ?
 C00A C00B C00C C007 -176.3(4) . . . . ?
 C00A C00B C00C C01J 2.0(7) . . . . ?
 C00A C00X C01F C00Z 7.5(5) . . . . ?
 C00A C00X C01F C014 -172.6(5) . . . . ?
 C00A C00X C01P C01J -0.5(10) . . . . ?
 C00A C01G C5AA C1AA -53.3(5) . . . . ?
 C00A C01G C6 C23 54.2(6) . . . . ?
 C00B C00A C00X C01F 177.3(4) . . . . ?
 C00B C00A C00X C01P 3.4(8) . . . . ?
 C00B C00A C01G C00Z -179.1(4) . . . . ?
 C00B C00A C01G C5AA -62.5(5) . . . . ?
 C00B C00A C01G C6 61.0(6) . . . . ?
 C00B C00C C01J C01P 0.9(10) . . . . ?
 C00C C01J C01P C00X -1.7(11) . . . . ?
 C00D C00H C00U C00R -2.7(6) . . . . ?
 C00D C00H C00U C00W -179.5(4) . . . . ?
 C00E N002 C00F C00I 177.8(4) . . . 3_545 ?
 C00E C005 C008 C00S -58.0(4) . . . . ?
 C00E C00O C010 C00S 57.0(5) . . . . ?
 C00F N002 C00E C005 110.5(4) . . . . ?
 C00F N002 C00E C00O -128.0(4) . . . . ?
 C00F C00I C00Y C00L 179.8(5) 2_445 . . . ?
 C00F C00I C012 C00P -179.5(5) 2_445 . . . ?
 C00G C006 C009 N003 179.8(3) . . . . ?
 C00G C006 C009 C00K -57.8(5) . . . . ?
 C00G C01A C01I C00K 56.8(7) . . . . ?
 C00H C00D C00M N003 -166.6(4) . . . . ?
 C00H C00D C00V C00T 1.4(6) . . . . ?
 C00H C00U C00W C00N 178.6(4) . . . 3_545 ?
 C00H C00U C00W C4 59.9(5) . . . . ?
 C00H C00U C00W C63 -62.5(6) . . . . ?
 C00J C00L C00Y C00I -2.8(8) . . . . ?
 C00J C00P C012 C00I 2.4(8) . . . . ?
 C00J C00P C01H C01E -1.2(7) . . . . ?
 C00J C00P C01H C11 117.7(6) . . . . ?
 C00J C00P C01H C12 -123.4(6) . . . . ?
 C00J C01D C01E C01H -1.1(6) . . . . ?
 C00J C01D C01E C01N -180.0(5) . . . . ?
 C00K N004 C017 C013 -176.8(5) . . . . ?
 C00L C00J C00P C012 -5.5(8) . . . . ?
 C00L C00J C00P C01H 175.9(5) . . . . ?
 C00L C00J C01D C00Z 10.5(9) . . . . ?
 C00L C00J C01D C01E -174.3(5) . . . . ?
 C00M N003 C009 C006 -112.5(4) . . . . ?
 C00M N003 C009 C00K 125.4(4) . . . . ?
 C00M C00D C00H C00U -179.3(4) . . . . ?
 C00M C00D C00V C00T -178.2(4) . . . . ?
 C00N C00Q C00R C00T -179.4(4) 3_545 . . . ?
 C00N C00Q C00R C00T -5.8(8) . . . . ?
 C00N C00Q C00R C00U 176.3(5) . . . . ?
 C00N C00Q C00R C00U 2.7(4) 3_545 . . . ?
 C00N C00W C4 C8 -43.4(5) 3_545 . . . ?
 C00N C00W C63 C64 52.6(6) 3_545 . . . ?
 C00P C00J C00L C00Y 5.7(8) . . . . ?
 C00P C00J C01D C00Z -175.0(5) . . . . ?
 C00P C00J C01D C01E 0.2(5) . . . . ?
 C00P C01H C11 C16 -51.4(7) . . . . ?
 C00P C01H C12 C14 60.4(8) . . . . ?
 C00Q C00N C00Q C00N -5.2(8) 2_445 . . 3_545 ?
 C00Q C00N C00Q C00R -178.1(3) 2_445 . . . ?
 C00Q C00R C00T C00V -177.3(4) . . . . ?
 C00Q C00R C00U C00H -179.9(4) . . . . ?
 C00Q C00R C00U C00W -2.8(5) . . . . ?
 C00R C00T C00V C00D -2.1(7) . . . . ?
 C00R C00U C00W C00N 1.7(5) . . . 3_545 ?
 C00R C00U C00W C4 -117.0(4) . . . . ?
 C00R C00U C00W C63 120.6(4) . . . . ?
 C00T C00R C00U C00H 2.0(6) . . . . ?
 C00T C00R C00U C00W 179.1(4) . . . . ?
 C00U C00R C00T C00V 0.4(6) . . . . ?
 C00U C00W C4 C8 66.3(5) . . . . ?
 C00U C00W C63 C64 -55.8(6) . . . . ?
 C00V C00D C00H C00U 1.0(6) . . . . ?
 C00V C00D C00M N003 13.0(6) . . . . ?
 C00W C00N C00Q C00N 176.8(3) 2_445 . . 3_545 ?
 C00W C00N C00Q C00R 3.9(8) 2_445 . . . ?
 C00W C4 C8 C4AA 176.3(4) . . . . ?
 C00W C63 C64 C1 -173.6(9) . . . . ?
 C00X C00A C00B C00C -4.2(7) . . . . ?
 C00X C00A C01G C00Z 10.7(5) . . . . ?
 C00X C00A C01G C5AA 127.3(4) . . . . ?
 C00X C00A C01G C6 -109.3(5) . . . . ?
 C00Y C00I C012 C00P 0.5(8) . . . . ?
 C00Z C01D C01E C01H 174.9(5) . . . . ?
 C00Z C01D C01E C01N -3.9(8) . . . . ?
 C00Z C01G C5AA C1AA 54.7(5) . . . . ?
 C00Z C01G C6 C23 -56.3(6) . . . . ?
 C012 C00I C00Y C00L -0.3(8) . . . . ?
 C012 C00P C01H C01E -179.7(5) . . . . ?
 C012 C00P C01H C11 -60.8(8) . . . . ?
 C012 C00P C01H C12 58.1(8) . . . . ?
 C014 C01C C018 C01B 178.6(5) . . . . ?
 C014 C01C C018 C015 -0.7(6) . . . . ?
 C014 C01C C24 C0AA 36.3(11) . . . . ?
 C014 C01C C62 C65 -53.6(8) . . . . ?
 C014 C01N C015 C018 -1.3(6) . . . . ?
 C014 C01N C015 C01V -178.2(8) . . . . ?
 C017 N004 C00K C009 122.3(5) . . . . ?
 C017 N004 C00K C01I -118.3(5) . . . . ?
 C017 C013 C01B C018 175.6(6) . . . . ?
 C01C C014 C01F C00X -2.0(9) . . . . ?
 C01C C014 C01F C00Z 177.9(5) . . . . ?
 C01C C014 C01N C01E -179.8(5) . . . . ?
 C01C C014 C01N C015 0.9(6) . . . . ?
 C01C C018 C015 C01N 1.3(7) . . . . ?
 C01C C018 C015 C01V 178.7(7) . . . . ?
 C01C C24 C0AA C7 -169.4(8) . . . . ?
 C01C C62 C65 C2 -176.6(17) . . . . ?
 C01D C00J C00L C00Y 179.6(5) . . . . ?
 C01D C00J C00P C012 179.2(5) . . . . ?
 C01D C00J C00P C01H 0.7(6) . . . . ?
 C01D C00Z C01F C00X -177.9(4) . . . . ?
 C01D C00Z C01F C014 2.2(7) . . . . ?
 C01D C00Z C01G C00A 171.3(5) . . . . ?
 C01D C00Z C01G C5AA 57.1(6) . . . . ?
 C01D C00Z C01G C6 -70.8(6) . . . . ?
 C01D C01E C01H C00P 1.4(7) . . . . ?
 C01D C01E C01H C11 -113.6(5) . . . . ?
 C01D C01E C01H C12 115.6(6) . . . . ?
 C01D C01E C01N C014 2.3(8) . . . . ?
 C01D C01E C01N C015 -178.8(7) . . . . ?
 C01E C01H C11 C16 57.8(7) . . . . ?
 C01E C01H C12 C14 -49.5(9) . . . . ?
 C01E C01N C015 C018 179.7(6) . . . . ?
 C01E C01N C015 C01V 2.9(14) . . . . ?
 C01F C00X C01P C01J -172.6(6) . . . . ?
 C01F C00Z C01D C00J 176.3(5) . . . . ?
 C01F C00Z C01D C01E 1.7(7) . . . . ?
 C01F C00Z C01G C00A -5.4(5) . . . . ?
 C01F C00Z C01G C5AA -119.6(4) . . . . ?
 C01F C00Z C01G C6 112.5(4) . . . . ?
 C01F C014 C01C C018 178.3(5) . . . . ?
 C01F C014 C01C C24 63.8(7) . . . . ?
 C01F C014 C01C C62 -66.7(7) . . . . ?
 C01F C014 C01N C01E 1.5(7) . . . . ?
 C01F C014 C01N C015 -177.7(5) . . . . ?
 C01G C00A C00B C00C -174.0(4) . . . . ?
 C01G C00A C00X C01F -12.0(6) . . . . ?
 C01G C00A C00X C01P 174.1(5) . . . . ?
 C01G C00Z C01D C00J -0.2(9) . . . . ?
 C01G C00Z C01D C01E -174.8(5) . . . . ?
 C01G C00Z C01F C00X -0.8(5) . . . . ?
 C01G C00Z C01F C014 179.2(4) . . . . ?
 C01G C5AA C1AA C6AA 178.7(4) . . . . ?
 C01G C6 C23 C22 -173.6(7) . . . . ?
 C01H C00P C012 C00I -179.3(6) . . . . ?
 C01H C01E C01N C014 -176.5(5) . . . . ?
 C01H C01E C01N C015 2.4(11) . . . . ?
 C01H C11 C16 C27 -173.7(10) . . . . ?
 C01H C12 C14 C13 -173.3(7) . . . . ?
 C01N C014 C01C C018 -0.2(6) . . . . ?
 C01N C014 C01C C24 -114.7(6) . . . . ?
 C01N C014 C01C C62 114.9(5) . . . . ?
 C01N C014 C01F C00X 176.4(5) . . . . ?
 C01N C014 C01F C00Z -3.7(7) . . . . ?
 C01N C01E C01H C00P -179.7(5) . . . . ?
 C01N C01E C01H C11 65.2(7) . . . . ?
 C01N C01E C01H C12 -65.5(8) . . . . ?
 C01N C015 C01V C01X 175.9(8) . . . . ?
 C01P C00X C01F C00Z -179.7(6) . . . . ?
 C01P C00X C01F C014 0.2(11) . . . . ?
 C01X C013 C01B C018 -2.1(10) . . . . ?
 C013 C01X C01V C015 0.7(16) . . . . ?
 C013 C01B C018 C01C -177.1(6) . . . . ?
 C013 C01B C018 C015 2.1(9) . . . . ?
 C01B C018 C015 C01N -178.0(5) . . . . ?
 C01B C018 C015 C01V -0.6(10) . . . . ?
 C018 C01C C24 C0AA -74.2(10) . . . . ?
 C018 C01C C62 C65 56.6(8) . . . . ?
 C018 C015 C01V C01X -0.7(13) . . . . ?
 C01V C01X C013 C017 -177.0(9) . . . . ?
 C01V C01X C013 C01B 0.7(13) . . . . ?
 C5AA C01G C6 C23 175.8(5) . . . . ?
 C4 C00W C63 C64 -177.6(5) . . . . ?
 C4 C8 C4AA C3AA -177.9(5) . . . . ?
 C6 C01G C5AA C1AA -176.3(4) . . . . ?
 C11 C01H C12 C14 178.2(7) . . . . ?
 C11 C16 C27 C61 112(7) . . . . ?
 C12 C01H C11 C16 -168.1(6) . . . . ?
 C24 C01C C018 C01B -63.0(8) . . . . ?
 C24 C01C C018 C015 117.8(6) . . . . ?
 C24 C01C C62 C65 177.1(7) . . . . ?
 C24 C0AA C7 C25 166.4(15) . . . . ?
 C2AA C22 C23 C6 8.2(13) . . . . ?
 C26 C13 C14 C12 75.2(17) . . . . ?
 C31 C6AA C1AA C5AA 66(2) . . . . ?
 C31A C6AA C1AA C5AA -178.7(5) . . . . ?
 C2AB C22 C23 C6 -176.7(10) . . . . ?
 C63 C00W C4 C8 -173.9(4) . . . . ?
 C63 C64 C1 C3 45(2) . . . . ?
 C62 C01C C018 C01B 61.9(7) . . . . ?
 C62 C01C C018 C015 -117.4(6) . . . . ?
 C62 C01C C24 C0AA 164.7(9) . . . . ?
 C62 C65 C2 C7AA -177(2) . . . . ?

_smtbx_masks_special_details      ?
loop_
  _smtbx_masks_void_nr
  _smtbx_masks_void_average_x
  _smtbx_masks_void_average_y
  _smtbx_masks_void_average_z
  _smtbx_masks_void_volume
  _smtbx_masks_void_count_electrons
  _smtbx_masks_void_content
 1 -0.281 -0.543 -0.421 10409.2 3055.8 ?
 2 0.000 0.000 0.172 55.1 12.8 ?
 3 0.000 0.000 0.380 18.8 0.0 ?
 4 0.061 0.854 0.141 13.7 4.6 ?
 5 0.127 0.606 0.808 13.7 4.6 ?
 6 0.146 0.207 0.141 13.7 4.6 ?
 7 0.333 0.667 0.838 55.1 12.8 ?
 8 0.333 0.667 0.047 18.8 0.0 ?
 9 0.394 0.521 0.808 13.7 4.6 ?
 10 0.460 0.272 0.474 13.7 4.6 ?
 11 0.479 0.873 0.808 13.7 4.6 ?
 12 0.667 0.333 0.505 55.1 12.8 ?
 13 0.667 0.333 0.713 18.8 0.0 ?
 14 0.728 0.188 0.474 13.7 4.6 ?
 15 0.793 0.939 0.141 13.7 4.6 ?
 16 0.812 0.540 0.474 13.7 4.6 ?

_shelx_res_file
;
TITL wxc-130727_a.res in R3
REM Old TITL wxc-130727 in R-3 #148
CELL 1.54184 23.113383 23.113383 52.322006 90 90 120
ZERR 3 0.00094 0.00094 0.003051 0 0 0
LATT -3
SYMM -Y,+X-Y,+Z
SYMM +Y-X,-X,+Z
SFAC C H N
UNIT 756 972 36
DFIX 1.54 C2AA C22
DFIX 2.55 C2AA C23
DFIX 1.54 C23 C22
DFIX 1.54 C31 C6AA
DFIX 2.55 C1AA C31
DFIX 1.54 C2AB C22
DFIX 1.54 C26 C13
DFIX 2.55 C26 C14
DFIX 1.54 C7 C25
DFIX 1.54 C7 C0AA
DFIX 2 H64a H2a
DFIX 1.9 H64a H7Ab
DFIX 1.54 C61 C27
DFIX 1.54 C27 C16
DFIX 2.55 C61 C16
DFIX 2.55 C11 C27
DFIX 1.54 C16 C11
DELU 0.001 0.001 C6 C22 C23 C2AA
DELU 0.001 0.001 C6AA C5AA C1AA C31
DELU 0.001 0.001 C12 C13 C14 C26
DELU 0.001 0.001 C24 > C25
DELU 0.001 0.001 C63 C64 C1 C3
DELU 0.001 0.001 C2 C65 C7AA C62
DELU 0.001 0.001 C11 C16 C27 C61
SIMU 0.04 0.08 1.7 C6 C22 C23 C2AA
SIMU 0.04 0.08 1.7 C6AA C5AA C1AA C31
SIMU 0.04 0.08 1.7 C12 C13 C14 C26
SIMU 0.04 0.08 1.7 C24 > C25
SIMU 0.04 0.08 1.7 C64 C1 C3 C63
SIMU 0.04 0.08 1.7 C7AA C2 C65 C62
SIMU 0.04 0.08 1.7 C11 C16 C27 C61
EADP C31 C31A
EADP C2AA C2AB

L.S. 10
PLAN  100
SIZE 0.5 0.4 0.4
BOND $H
LIST 6
MORE -1
CONF
fmap 2 53
acta
OMIT 1 4 -3
OMIT 1 1 15
OMIT -4 5 3
OMIT 1 9 22
OMIT -3 2 19
OMIT -1 4 1
OMIT 2 2 45
OMIT -3 8 4
OMIT -4 3 -7
OMIT 0 3 21
OMIT -1 4 7
OMIT -11 23 11
OMIT -4 5 36
OMIT -1 8 33
OMIT 1 5 38
OMIT -7 12 -13
OMIT 3 13 11
OMIT 0 10 17
OMIT -2 4 -45
OMIT -2 8 17
OMIT -4 17 -27
OMIT -1 13 -8
OMIT -2 18 -29
OMIT -4 7 -38
OMIT -15 10 23
OMIT -8 8 -16
OMIT 0 11 34
OMIT 1 1 18
OMIT -2 4 -30
OMIT 1 3 10
OMIT 0 9 -3
OMIT 2 2 30
OMIT -8 9 16
OMIT 1 14 -28
OMIT -7 13 -2
OMIT -15 10 -13
OMIT -15 9 -9
OMIT -1 15 -31
OMIT -5 4 -9
OMIT -10 23 -12
OMIT -2 5 17
OMIT 7 7 -15
OMIT -6 9 -21
OMIT 5 7 13
OMIT 2 7 -5
OMIT -8 6 -17
OMIT -2 15 13
OMIT -4 16 7
OMIT 0 10 20
OMIT -5 10 33
OMIT 4 11 -46
OMIT -5 12 7
OMIT -4 12 17
REM <olex2.extras>
REM <HklSrc "%.\\wxc-130727-mask.hkl">
REM </olex2.extras>

WGHT    0.153500
FVAR       1.40627   0.10184   0.42990
N001  3    0.035105   -0.281994   -0.624255    11.00000    0.06028    0.06482 =
         0.09129    0.00285   -0.00352    0.02651
N002  3    0.081203   -0.373383   -0.631353    11.00000    0.10150    0.05876 =
         0.08968    0.01521    0.01642    0.03570
N003  3   -0.289074   -0.305395   -0.379976    11.00000    0.06727    0.07979 =
         0.08802   -0.00156    0.01247    0.03845
N004  3   -0.283815   -0.224951   -0.423428    11.00000    0.12746    0.10711 =
         0.09445   -0.00914    0.01150    0.07630
C005  1    0.102915   -0.259256   -0.632960    11.00000    0.05489    0.06597 =
         0.08212   -0.00588   -0.00288    0.02293
AFIX  13
H005  2    0.132203   -0.247829   -0.618018    11.00000   -1.20000
AFIX   0
C006  1   -0.260563   -0.211729   -0.351637    11.00000    0.08060    0.10100 =
         0.09390   -0.01751   -0.00098    0.05545
AFIX  23
H00A  2   -0.306937   -0.232435   -0.346370    11.00000   -1.20000
H00B  2   -0.238322   -0.227782   -0.340359    11.00000   -1.20000
AFIX   0
C007  1    0.028798   -0.273532   -0.600914    11.00000    0.07187    0.09654 =
         0.09341   -0.00129    0.00503    0.04217
AFIX  43
H007  2    0.066744   -0.253307   -0.590673    11.00000   -1.20000
AFIX   0
C008  1    0.127245   -0.198628   -0.649431    11.00000    0.08777    0.05759 =
         0.11522   -0.00156    0.00953    0.02713
AFIX  23
H00C  2    0.126617   -0.163168   -0.639741    11.00000   -1.20000
H00D  2    0.097599   -0.208930   -0.663959    11.00000   -1.20000
AFIX   0
C009  1   -0.257609   -0.233123   -0.378589    11.00000    0.08024    0.07618 =
         0.09151   -0.01519    0.00726    0.04744
AFIX  13
H009  2   -0.210626   -0.213602   -0.383556    11.00000   -1.20000
AFIX   0
C00A  1   -0.157227   -0.346592   -0.588856    11.00000    0.08629    0.10817 =
         0.07849   -0.01748   -0.01720    0.04883
C00B  1   -0.096260   -0.331671   -0.600961    11.00000    0.06111    0.08945 =
         0.10069   -0.00604   -0.00422    0.03914
AFIX  43
H00E  2   -0.096924   -0.347583   -0.617347    11.00000   -1.20000
AFIX   0
C00C  1   -0.038271   -0.295115   -0.589018    11.00000    0.06540    0.10731 =
         0.10843   -0.01399   -0.00349    0.03933
C00D  1   -0.277218   -0.401445   -0.385297    11.00000    0.09831    0.07086 =
         0.09117   -0.00156    0.00211    0.04343
C00E  1    0.104791   -0.315263   -0.647646    11.00000    0.09658    0.05873 =
         0.07615    0.00176    0.00931    0.03333
AFIX  13
H00F  2    0.075253   -0.327002   -0.662524    11.00000   -1.20000
AFIX   0
C00F  1    0.024702   -0.425249   -0.636437    11.00000    0.08856    0.06350 =
         0.09398    0.00852    0.02131    0.03100
AFIX  43
H00G  2    0.000206   -0.422970   -0.650110    11.00000   -1.20000
AFIX   0
C00G  1   -0.228805   -0.137660   -0.348673    11.00000    0.13308    0.09582 =
         0.11362   -0.03394   -0.02199    0.07421
AFIX  23
H00H  2   -0.181279   -0.116795   -0.352059    11.00000   -1.20000
H00I  2   -0.234617   -0.127061   -0.331262    11.00000   -1.20000
AFIX   0
C00H  1   -0.234478   -0.425940   -0.385126    11.00000    0.11275    0.08611 =
         0.08324    0.00151    0.01206    0.06116
AFIX  43
H00J  2   -0.188549   -0.397149   -0.384377    11.00000   -1.20000
AFIX   0
C00I  1   -0.513830   -0.516563   -0.622356    11.00000    0.06178    0.10861 =
         0.10798    0.00374   -0.00561    0.03350
C00J  1   -0.392943   -0.449223   -0.596449    11.00000    0.08029    0.11313 =
         0.09130    0.00013    0.00503    0.05324
C00K  1   -0.291030   -0.207961   -0.396697    11.00000    0.11597    0.10490 =
         0.08841   -0.01118   -0.00430    0.07152
AFIX  13
H00K  2   -0.338465   -0.227941   -0.392364    11.00000   -1.20000
AFIX   0
C00L  1   -0.395612   -0.481841   -0.619022    11.00000    0.06374    0.14266 =
         0.08683   -0.01164   -0.01014    0.04332
AFIX  43
H00L  2   -0.357987   -0.482045   -0.625200    11.00000   -1.20000
AFIX   0
C00M  1   -0.251094   -0.328306   -0.384587    11.00000    0.07666    0.07108 =
         0.08278    0.00419    0.00453    0.03487
AFIX  43
H00M  2   -0.205960   -0.299064   -0.387601    11.00000   -1.20000
AFIX   0
C00N  1   -0.397079   -0.673058   -0.386561    11.00000    0.07205    0.09658 =
         0.10322    0.01404   -0.00706    0.03954
C00O  1    0.175304   -0.292416   -0.656804    11.00000    0.09689    0.07187 =
         0.09464    0.00603    0.02170    0.04259
AFIX  23
H00N  2    0.175639   -0.328001   -0.666512    11.00000   -1.20000
H00O  2    0.204480   -0.282747   -0.642162    11.00000   -1.20000
AFIX   0
C00P  1   -0.449274   -0.453734   -0.586269    11.00000    0.07488    0.14990 =
         0.09401   -0.00019    0.01495    0.05175
C00Q  1   -0.340898   -0.610183   -0.387260    11.00000    0.11084    0.08907 =
         0.09337    0.01811    0.01292    0.06412
C00R  1   -0.328715   -0.538198   -0.386156    11.00000    0.08033    0.08753 =
         0.08393   -0.00293    0.00301    0.04051
C00S  1    0.198888   -0.174681   -0.659004    11.00000    0.08691    0.06212 =
         0.10306    0.00779    0.00678    0.02517
AFIX  23
H00P  2    0.213171   -0.136234   -0.670076    11.00000   -1.20000
H00Q  2    0.229184   -0.161202   -0.644554    11.00000   -1.20000
AFIX   0
C00T  1   -0.373112   -0.513775   -0.386031    11.00000    0.07560    0.08701 =
         0.11620    0.01438   -0.00002    0.03426
AFIX  43
H00T  2   -0.419119   -0.542388   -0.385956    11.00000   -1.20000
AFIX   0
C00U  1   -0.261482   -0.496821   -0.386120    11.00000    0.07445    0.09720 =
         0.10220    0.01505    0.00941    0.04809
C00V  1   -0.346448   -0.447292   -0.386024    11.00000    0.09180    0.07137 =
         0.10149    0.00616    0.00163    0.03296
AFIX  43
H00V  2   -0.375386   -0.430304   -0.386530    11.00000   -1.20000
AFIX   0
C00W  1   -0.219716   -0.530445   -0.385845    11.00000    0.08889    0.09656 =
         0.11843    0.01637    0.00951    0.05313
C00X  1   -0.156947   -0.326800   -0.563850    11.00000    0.09423    0.12928 =
         0.08919   -0.02376   -0.01646    0.06794
C00Y  1   -0.455344   -0.513983   -0.632108    11.00000    0.08275    0.14349 =
         0.09612   -0.01887   -0.01012    0.05954
AFIX  43
H00Y  2   -0.457315   -0.534397   -0.647655    11.00000   -1.20000
AFIX   0
C00Z  1   -0.269041   -0.386598   -0.578153    11.00000    0.09274    0.11801 =
         0.07300    0.00847    0.01111    0.06223
C010  1    0.201512   -0.230019   -0.673528    11.00000    0.08991    0.08804 =
         0.09674   -0.00007    0.01380    0.03307
AFIX  23
H01A  2    0.247195   -0.215258   -0.678579    11.00000   -1.20000
H01B  2    0.174596   -0.240534   -0.688889    11.00000   -1.20000
AFIX   0
C012  1   -0.511223   -0.487390   -0.599875    11.00000    0.07193    0.12776 =
         0.09227   -0.00911    0.00909    0.04807
AFIX  43
H012  2   -0.549309   -0.489030   -0.593202    11.00000   -1.20000
AFIX   0
C014  1   -0.256185   -0.334304   -0.536009    11.00000    0.08032    0.10180 =
         0.08372   -0.01744   -0.00952    0.04607
C017  1   -0.337385   -0.260102   -0.436218    11.00000    0.12098    0.17789 =
         0.09988   -0.04612   -0.00888    0.09585
AFIX  43
H017  2   -0.378204   -0.271632   -0.428689    11.00000   -1.20000
AFIX   0
C01A  1   -0.260284   -0.110473   -0.367097    11.00000    0.16742    0.12318 =
         0.12365   -0.04782   -0.03477    0.10074
AFIX  23
H01C  2   -0.237143   -0.062132   -0.365886    11.00000   -1.20000
H01D  2   -0.306601   -0.127385   -0.362395    11.00000   -1.20000
AFIX   0
C01C  1   -0.223070   -0.296352   -0.511875    11.00000    0.09654    0.15496 =
         0.08238   -0.03990   -0.00959    0.07187
C01D  1   -0.335620   -0.409811   -0.577575    11.00000    0.08269    0.12028 =
         0.08214   -0.01194   -0.01760    0.04997
C01E  1   -0.364434   -0.394727   -0.557536    11.00000    0.08095    0.12823 =
         0.08670   -0.02828   -0.01835    0.05056
C01F  1   -0.227478   -0.346602   -0.556985    11.00000    0.07050    0.11565 =
         0.10225   -0.00599   -0.00542    0.04029
C01G  1   -0.226287   -0.393108   -0.599708    11.00000    0.07660    0.11416 =
         0.08159   -0.02312   -0.01128    0.04984
C01H  1   -0.437858   -0.418993   -0.560621    11.00000    0.07563    0.19068 =
         0.09123   -0.03388   -0.00566    0.05636
C01I  1   -0.256703   -0.131201   -0.395090    11.00000    0.17130    0.10277 =
         0.10847   -0.01655   -0.00194    0.09549
AFIX  23
H01E  2   -0.278870   -0.115209   -0.406436    11.00000   -1.20000
H01F  2   -0.210420   -0.111390   -0.400382    11.00000   -1.20000
AFIX   0
C01J  1   -0.037351   -0.272951   -0.564052    11.00000    0.07237    0.17341 =
         0.11432   -0.05062    0.00114    0.04354
AFIX  43
H01J  2    0.003320   -0.246868   -0.555843    11.00000   -1.20000
AFIX   0
C01N  1   -0.327682   -0.358562   -0.536258    11.00000    0.10484    0.13781 =
         0.07665   -0.01221    0.00400    0.07074
C01P  1   -0.096536   -0.289459   -0.551360    11.00000    0.08516    0.21986 =
         0.09065   -0.03964   -0.01230    0.07154
AFIX  43
H01P  2   -0.095519   -0.275512   -0.534611    11.00000   -1.20000
AFIX   0
C01X  1   -0.396220   -0.317399   -0.476326    11.00000    0.09203    0.25600 =
         0.12408   -0.09491   -0.02230    0.08760
AFIX  43
H01X  2   -0.435518   -0.323554   -0.468951    11.00000   -1.20000
AFIX   0
C013  1   -0.336809   -0.283172   -0.462637    11.00000    0.11951    0.20534 =
         0.10296   -0.00748    0.01538    0.10566
C01B  1   -0.278808   -0.273508   -0.473638    11.00000    0.12594    0.16316 =
         0.09449   -0.02725   -0.00512    0.10213
AFIX  43
H01G  2   -0.238554   -0.249478   -0.464932    11.00000   -1.20000
AFIX   0
C018  1   -0.279763   -0.300094   -0.498386    11.00000    0.09293    0.12001 =
         0.09316   -0.02538   -0.01765    0.06137
C015  1   -0.339254   -0.334175   -0.511874    11.00000    0.08563    0.17155 =
         0.12476   -0.05095   -0.01149    0.07588
C01V  1   -0.398631   -0.342009   -0.500022    11.00000    0.10805    0.32955 =
         0.11569   -0.08770   -0.02377    0.11776
AFIX  43
H01V  2   -0.439151   -0.364177   -0.508678    11.00000   -1.20000
AFIX   0
C6AA  1   -0.224692   -0.265437   -0.649264    11.00000    0.11594    0.14455 =
         0.10846    0.00921    0.00584    0.08124
PART 1
AFIX  23
H6AA  2   -0.196774   -0.270728   -0.661806    21.00000   -1.20000
H6AB  2   -0.209901   -0.218218   -0.647782    21.00000   -1.20000
AFIX  23
PART 0
PART 2
H6AC  2   -0.195099   -0.269303   -0.661411   -21.00000   -1.20000
H6AD  2   -0.270064   -0.292697   -0.655453   -21.00000   -1.20000
AFIX   0
PART 0
C5AA  1   -0.233605   -0.363568   -0.625404    11.00000    0.10251    0.13579 =
         0.07467   -0.00760   -0.00908    0.06975
AFIX  23
H5AA  2   -0.203890   -0.365981   -0.637905    11.00000   -1.20000
H5AB  2   -0.278972   -0.390892   -0.631591    11.00000   -1.20000
AFIX   0
C4    1   -0.176755   -0.512683   -0.360857    11.00000    0.07440    0.06572 =
         0.13315    0.00391    0.00019    0.03187
AFIX  23
H4A   2   -0.146055   -0.529547   -0.362660    11.00000   -1.20000
H4B   2   -0.150074   -0.464408   -0.359698    11.00000   -1.20000
AFIX   0
C6    1   -0.237722   -0.462532   -0.602954    11.00000    0.10272    0.15909 =
         0.11169   -0.05113   -0.01189    0.07408
AFIX  23
H6A   2   -0.283202   -0.490708   -0.608886    11.00000   -1.20000
H6B   2   -0.208318   -0.461381   -0.616419    11.00000   -1.20000
AFIX   0
C1AA  1   -0.218278   -0.292550   -0.623460    11.00000    0.10459    0.13815 =
         0.09746   -0.00748   -0.00403    0.07336
AFIX  23
H1AA  2   -0.173180   -0.265016   -0.617043    11.00000   -1.20000
H1AB  2   -0.248700   -0.289968   -0.611359    11.00000   -1.20000
AFIX   0
C8    1   -0.213254   -0.538144   -0.336203    11.00000    0.08878    0.10526 =
         0.12246    0.00416    0.00915    0.03197
AFIX  23
H8A   2   -0.241605   -0.518815   -0.333559    11.00000   -1.20000
H8B   2   -0.242019   -0.586176   -0.337482    11.00000   -1.20000
AFIX   0
C11   1   -0.454484   -0.361101   -0.563302    11.00000    0.14906    0.25525 =
         0.16018   -0.08461   -0.04319    0.15377
AFIX  23
H11A  2   -0.442166   -0.335901   -0.547467    11.00000   -1.20000
H11B  2   -0.502456   -0.381091   -0.565242    11.00000   -1.20000
AFIX   0
C12   1   -0.485285   -0.471092   -0.541832    11.00000    0.10879    0.26226 =
         0.09038   -0.02614    0.01462    0.05320
AFIX  23
H12A  2   -0.480282   -0.450342   -0.525248    11.00000   -1.20000
H12B  2   -0.530873   -0.487707   -0.547496    11.00000   -1.20000
AFIX   0
C13   1   -0.526475   -0.587062   -0.522323    11.00000    0.22034    0.28702 =
         0.16838    0.04747    0.02438    0.00006
AFIX  23
H13A  2   -0.509861   -0.616830   -0.517807    11.00000   -1.20000
H13B  2   -0.536695   -0.571045   -0.506789    11.00000   -1.20000
AFIX   0
C14   1   -0.473477   -0.526370   -0.539285    11.00000    0.16949    0.26288 =
         0.14099    0.05386    0.02135    0.06332
AFIX  23
H14A  2   -0.429516   -0.509948   -0.531881    11.00000   -1.20000
H14B  2   -0.472886   -0.543105   -0.556227    11.00000   -1.20000
AFIX   0
C16   1   -0.418935   -0.309406   -0.586552    11.00000    0.16692    0.26242 =
         0.17687   -0.08115   -0.03290    0.11200
AFIX  23
H16A  2   -0.370865   -0.290505   -0.585959    11.00000   -1.20000
H16B  2   -0.435304   -0.331515   -0.602881    11.00000   -1.20000
AFIX   0
C22   1   -0.232301   -0.561669   -0.585152    11.00000    0.23955    0.14811 =
         0.22825   -0.01143   -0.05430    0.07264
PART 1
AFIX  23
H22A  2   -0.271798   -0.597502   -0.577097    31.00000   -1.20000
H22B  2   -0.193077   -0.561727   -0.578593    31.00000   -1.20000
AFIX  23
PART 0
PART 2
H22C  2   -0.197386   -0.555903   -0.596925   -31.00000   -1.20000
H22D  2   -0.275005   -0.592057   -0.592954   -31.00000   -1.20000
AFIX   0
PART 0
C23   1   -0.227794   -0.494728   -0.580698    11.00000    0.12614    0.14703 =
         0.13164   -0.00256    0.01094    0.03784
AFIX  23
H23A  2   -0.260749   -0.500763   -0.567912    11.00000   -1.20000
H23B  2   -0.184133   -0.464463   -0.573569    11.00000   -1.20000
AFIX   0
C24   1   -0.172907   -0.221868   -0.516822    11.00000    0.12204    0.17696 =
         0.16331   -0.04978    0.04286    0.02752
AFIX  23
H24A  2   -0.166941   -0.198893   -0.500682    11.00000   -1.20000
H24B  2   -0.130462   -0.218764   -0.520817    11.00000   -1.20000
AFIX   0
C0AA  1   -0.183274   -0.185097   -0.535067    11.00000    0.32438    0.16671 =
         0.17294   -0.03054    0.04070    0.06788
AFIX  23
H0AA  2   -0.218230   -0.175868   -0.530000    11.00000   -1.20000
H0AB  2   -0.194406   -0.207476   -0.551511    11.00000   -1.20000
AFIX   0
C7    1   -0.115059   -0.121611   -0.535608    11.00000    0.32739    0.19577 =
         0.23870   -0.00580    0.06284    0.05575
AFIX  23
H7A   2   -0.079775   -0.132700   -0.536241    11.00000   -1.20000
H7B   2   -0.108903   -0.095047   -0.520426    11.00000   -1.20000
AFIX   0
C25   1   -0.113299   -0.082159   -0.559986    11.00000    0.21885    0.32388 =
         0.36842    0.12595    0.07222    0.04815
AFIX  33
H25A  2   -0.111560   -0.105456   -0.574893    11.00000   -1.50000
H25B  2   -0.074496   -0.038371   -0.559510    11.00000   -1.50000
H25C  2   -0.152758   -0.078318   -0.560589    11.00000   -1.50000
AFIX   0
C27   1   -0.436957   -0.256626   -0.582772    11.00000    0.35652    0.32741 =
         0.31613    0.02702    0.04487    0.23669
AFIX  23
H27A  2   -0.459550   -0.263094   -0.599034    11.00000   -1.20000
H27B  2   -0.473287   -0.281786   -0.570899    11.00000   -1.20000
AFIX   0
PART 1
C2AA  1   -0.236794   -0.569473   -0.617138    31.00000    0.17571    0.15810 =
         0.23723   -0.06880   -0.01550    0.06383
AFIX  33
H2AA  2   -0.239044   -0.610677   -0.621875    31.00000   -1.50000
H2AB  2   -0.197867   -0.532741   -0.624666    31.00000   -1.50000
H2AC  2   -0.276035   -0.569458   -0.623140    31.00000   -1.50000
AFIX   0
PART 0
C26   1   -0.587932   -0.622307   -0.539493    11.00000    0.20929    0.24851 =
         0.39662   -0.03528   -0.05649    0.03473
AFIX  33
H26A  2   -0.622913   -0.659712   -0.530540    11.00000   -1.50000
H26B  2   -0.576659   -0.637713   -0.554713    11.00000   -1.50000
H26C  2   -0.602864   -0.591658   -0.544022    11.00000   -1.50000
AFIX   0
PART 1
C31   1   -0.299491   -0.304566   -0.658090    21.00000    0.13656    0.16051 =
         0.13824   -0.01374   -0.03115    0.10358
AFIX  33
H31A  2   -0.303529   -0.288483   -0.674531    21.00000   -1.50000
H31B  2   -0.326662   -0.297834   -0.645922    21.00000   -1.50000
H31C  2   -0.314097   -0.351347   -0.659221    21.00000   -1.50000
AFIX   0
PART 0
C4AA  1   -0.170001   -0.523363   -0.314003    11.00000    0.09334    0.08499 =
         0.16027    0.00334   -0.03135    0.03776
AFIX  23
H4AA  2   -0.140494   -0.541204   -0.316993    11.00000   -1.20000
H4AB  2   -0.142365   -0.475254   -0.312434    11.00000   -1.20000
AFIX   0
C3AA  1   -0.204638   -0.549812   -0.289940    11.00000    0.14747    0.14736 =
         0.17356    0.00874   -0.01164    0.06427
AFIX  33
H3AA  2   -0.233676   -0.532142   -0.286617    11.00000   -1.50000
H3AB  2   -0.172574   -0.537126   -0.276376    11.00000   -1.50000
H3AC  2   -0.230554   -0.597647   -0.290925    11.00000   -1.50000
AFIX   0
PART 2
C31A  1   -0.208550   -0.195214   -0.648219   -21.00000    0.13656    0.16051 =
         0.13824   -0.01374   -0.03115    0.10358
AFIX  33
H31D  2   -0.162492   -0.167356   -0.643569   -21.00000   -1.50000
H31E  2   -0.236403   -0.190591   -0.635731   -21.00000   -1.50000
H31F  2   -0.216238   -0.181942   -0.664675   -21.00000   -1.50000
AFIX   0
C2AB  1   -0.224863   -0.593513   -0.559238   -31.00000    0.17571    0.15810 =
         0.23723   -0.06880   -0.01550    0.06383
AFIX  33
H2AD  2   -0.251597   -0.589130   -0.546178   -31.00000   -1.50000
H2AE  2   -0.178884   -0.570652   -0.554021   -31.00000   -1.50000
H2AF  2   -0.239625   -0.639952   -0.561894   -31.00000   -1.50000
AFIX   0
PART 0
C61   1   -0.430060   -0.192403   -0.577295    11.00000    0.49834    0.34212 =
         0.75037    0.07959    0.27553    0.28331
AFIX  33
H61A  2   -0.386724   -0.157746   -0.582667    11.00000   -1.50000
H61B  2   -0.434986   -0.188582   -0.559256    11.00000   -1.50000
H61C  2   -0.463875   -0.188073   -0.586311    11.00000   -1.50000
AFIX   0
C63   1   -0.176803   -0.508234   -0.409369    11.00000    0.10859    0.09638 =
         0.16013    0.02517    0.04804    0.05945
AFIX  23
H63A  2   -0.151044   -0.530885   -0.409850    11.00000   -1.20000
H63B  2   -0.145438   -0.460726   -0.407932    11.00000   -1.20000
AFIX   0
C62   1   -0.194465   -0.334497   -0.495623    11.00000    0.12308    0.28775 =
         0.09321   -0.07042   -0.03521    0.12308
AFIX  23
H62A  2   -0.177050   -0.310892   -0.479623    11.00000   -1.20000
H62B  2   -0.157500   -0.333237   -0.504887    11.00000   -1.20000
AFIX   0
C64   1   -0.214232   -0.520924   -0.434648    11.00000    0.20404    0.16116 =
         0.14064    0.01613    0.03854    0.09713
AFIX  23
H64A  2   -0.235308   -0.493755   -0.435758    11.00000   -1.20000
H64B  2   -0.248554   -0.567550   -0.436012    11.00000   -1.20000
AFIX   0
C65   1   -0.249700   -0.412830   -0.489297    11.00000    0.28421    0.26732 =
         0.19658   -0.02957   -0.06448    0.14570
AFIX  23
H65A  2   -0.287812   -0.413629   -0.481169    11.00000   -1.20000
H65B  2   -0.265102   -0.436333   -0.505429    11.00000   -1.20000
AFIX   0
C1    1   -0.161914   -0.502082   -0.456335    11.00000    0.32431    0.37040 =
         0.17044   -0.01386    0.10012    0.15289
AFIX  23
H1A   2   -0.135768   -0.453841   -0.457846    11.00000   -1.20000
H1B   2   -0.184819   -0.519791   -0.472437    11.00000   -1.20000
AFIX   0
C2    1   -0.230588   -0.446916   -0.474721    11.00000    0.41810    0.35311 =
         0.35351    0.00653   -0.11198    0.23501
AFIX  23
H2A   2   -0.218848   -0.427524   -0.457755    11.00000   -1.20000
H2B   2   -0.192196   -0.447119   -0.482106    11.00000   -1.20000
AFIX   0
C3    1   -0.111879   -0.531856   -0.450598    11.00000    0.42922    0.63650 =
         0.67455    0.03571    0.25814    0.36226
AFIX  33
H3A   2   -0.089194   -0.514379   -0.434661    11.00000   -1.50000
H3B   2   -0.079656   -0.518882   -0.464117    11.00000   -1.50000
H3C   2   -0.137538   -0.579712   -0.449663    11.00000   -1.50000
AFIX   0
C7AA  1   -0.296153   -0.524400   -0.473430    11.00000    0.82927    0.39572 =
         0.40715    0.20640   -0.03886    0.10042
AFIX  33
H7AA  2   -0.334800   -0.522768   -0.467742    11.00000   -1.50000
H7AB  2   -0.286851   -0.550646   -0.461697    11.00000   -1.50000
H7AC  2   -0.304462   -0.544283   -0.490112    11.00000   -1.50000
AFIX   0
HKLF 4

REM  wxc-130727_a.res in R3
REM R1 =  0.0696 for   10078 Fo > 4sig(Fo)  and  0.0823 for all   14704 data
REM    801 parameters refined using    179 restraints

END

WGHT      0.1534      0.0000

REM Highest difference peak  0.206,  deepest hole -0.175,  1-sigma level  0.034
Q1    1  -0.3863 -0.5756 -0.3941  11.00000  0.05    0.21
Q2    1  -0.3901 -0.5803 -0.3876  11.00000  0.05    0.20
Q3    1  -0.3514 -0.2428 -0.5846  11.00000  0.05    0.19
Q4    1  -0.4847 -0.1685 -0.5718  11.00000  0.05    0.18
Q5    1  -0.2337 -0.2113 -0.6279  11.00000  0.05    0.17
Q6    1  -0.2006 -0.4072 -0.3954  11.00000  0.05    0.16
Q7    1  -0.4123 -0.4425 -0.5042  11.00000  0.05    0.15
Q8    1  -0.2495 -0.4684 -0.4639  11.00000  0.05    0.15
Q9    1  -0.2435 -0.2254 -0.6340  11.00000  0.05    0.15
Q10   1  -0.4542 -0.1459 -0.5657  11.00000  0.05    0.15
Q11   1  -0.1552 -0.5669 -0.3680  11.00000  0.05    0.15
Q12   1  -0.1766 -0.5999 -0.4400  11.00000  0.05    0.14
Q13   1   0.0747 -0.2823 -0.6344  11.00000  0.05    0.14
Q14   1  -0.4950 -0.1819 -0.5764  11.00000  0.05    0.13
Q15   1  -0.5309 -0.6555 -0.5312  11.00000  0.05    0.13
Q16   1  -0.1856 -0.1112 -0.5527  11.00000  0.05    0.13
Q17   1  -0.3489 -0.5863 -0.4811  11.00000  0.05    0.13
Q18   1  -0.3802 -0.2799 -0.5564  11.00000  0.05    0.13
Q19   1  -0.2145 -0.4968 -0.6209  11.00000  0.05    0.13
Q20   1  -0.1472 -0.4309 -0.5725  11.00000  0.05    0.13
Q21   1  -0.1527 -0.5773 -0.4169  11.00000  0.05    0.13
Q22   1  -0.2628 -0.4370 -0.4138  11.00000  0.05    0.13
Q23   1  -0.1649 -0.4116 -0.5916  11.00000  0.05    0.12
Q24   1  -0.3248 -0.4348 -0.6325  11.00000  0.05    0.12
Q25   1  -0.3088 -0.3844 -0.6278  11.00000  0.05    0.12
Q26   1  -0.5388 -0.5134 -0.5895  11.00000  0.05    0.12
Q27   1  -0.2980 -0.1511 -0.3598  11.00000  0.05    0.12
Q28   1  -0.2880 -0.5258 -0.3700  11.00000  0.05    0.12
Q29   1  -0.1890 -0.5213 -0.5478  11.00000  0.05    0.12
Q30   1   0.0618 -0.3209 -0.6551  11.00000  0.05    0.12
Q31   1  -0.1459 -0.2892 -0.4735  11.00000  0.05    0.12
Q32   1  -0.1580 -0.5792 -0.4279  11.00000  0.05    0.12
Q33   1  -0.1997 -0.5873 -0.3476  11.00000  0.05    0.12
Q34   1  -0.2638 -0.5111 -0.3808  11.00000  0.05    0.12
Q35   1  -0.2588 -0.5779 -0.2975  11.00000  0.05    0.12
Q36   1  -0.1537 -0.3667 -0.6033  11.00000  0.05    0.12
Q37   1  -0.2891 -0.5784 -0.4670  11.00000  0.05    0.12
Q38   1  -0.2518 -0.2048 -0.4669  11.00000  0.05    0.12
Q39   1  -0.5362 -0.6528 -0.5210  11.00000  0.05    0.12
Q40   1   0.0162 -0.3753 -0.6476  11.00000  0.05    0.12
Q41   1  -0.3292 -0.5536 -0.5170  11.00000  0.05    0.11
Q42   1  -0.2194 -0.4762 -0.3931  11.00000  0.05    0.11
Q43   1  -0.2144 -0.6044 -0.3045  11.00000  0.05    0.11
Q44   1  -0.2332 -0.5640 -0.6269  11.00000  0.05    0.11
Q45   1  -0.5413 -0.4665 -0.5527  11.00000  0.05    0.11
Q46   1   0.0337 -0.3834 -0.6416  11.00000  0.05    0.11
Q47   1  -0.1426 -0.4393 -0.5959  11.00000  0.05    0.11
Q48   1  -0.3147 -0.5865 -0.4702  11.00000  0.05    0.10
Q49   1  -0.2297 -0.4734 -0.4680  11.00000  0.05    0.10
Q50   1  -0.4127 -0.3419 -0.5250  11.00000  0.05    0.10
Q51   1  -0.1701 -0.4834 -0.5716  11.00000  0.05    0.10
Q52   1  -0.3799 -0.4221 -0.4953  11.00000  0.05    0.10
Q53   1  -0.5023 -0.3027 -0.6027  11.00000  0.05    0.10
Q54   1  -0.0160 -0.0701 -0.5317  11.00000  0.05    0.10
Q55   1  -0.4989 -0.3680 -0.5884  11.00000  0.05    0.10
Q56   1  -0.4679 -0.4946 -0.6261  11.00000  0.05    0.10
Q57   1  -0.1531 -0.4721 -0.5939  11.00000  0.05    0.10
Q58   1  -0.1525 -0.5255 -0.5878  11.00000  0.05    0.10
Q59   1  -0.3733 -0.3861 -0.5441  11.00000  0.05    0.10
Q60   1  -0.5403 -0.5242 -0.5400  11.00000  0.05    0.10
Q61   1  -0.2401 -0.4608 -0.3185  11.00000  0.05    0.10
Q62   1  -0.3556 -0.4825 -0.4627  11.00000  0.05    0.10
Q63   1  -0.2074 -0.4128 -0.4474  11.00000  0.05    0.10
Q64   1  -0.4034 -0.6398 -0.3704  11.00000  0.05    0.10
Q65   1  -0.2095 -0.5620 -0.3032  11.00000  0.05    0.10
Q66   1  -0.2037 -0.0917 -0.3270  11.00000  0.05    0.09
Q67   1  -0.3912 -0.3667 -0.5245  11.00000  0.05    0.09
Q68   1  -0.2881 -0.4658 -0.5160  11.00000  0.05    0.09
Q69   1  -0.3781 -0.6456 -0.3863  11.00000  0.05    0.09
Q70   1  -0.1612 -0.4486 -0.6171  11.00000  0.05    0.09
Q71   1  -0.5092 -0.2948 -0.6076  11.00000  0.05    0.09
Q72   1   0.0343 -0.2745 -0.6122  11.00000  0.05    0.09
Q73   1  -0.0512 -0.2648 -0.5732  11.00000  0.05    0.09
Q74   1  -0.2504 -0.2653 -0.4140  11.00000  0.05    0.09
Q75   1   0.1612 -0.3734 -0.6738  11.00000  0.05    0.09
Q76   1  -0.1936 -0.2358 -0.3921  11.00000  0.05    0.09
Q77   1  -0.1491 -0.2461 -0.6207  11.00000  0.05    0.09
Q78   1   0.1552 -0.3726 -0.6739  11.00000  0.05    0.09
Q79   1  -0.1356 -0.5903 -0.3195  11.00000  0.05    0.09
Q80   1  -0.2626 -0.1896 -0.6343  11.00000  0.05    0.09
Q81   1  -0.1615 -0.5844 -0.3079  11.00000  0.05    0.09
Q82   1  -0.3941 -0.4111 -0.3844  11.00000  0.05    0.09
Q83   1  -0.4038 -0.6607 -0.3756  11.00000  0.05    0.09
Q84   1  -0.1093 -0.5554 -0.3105  11.00000  0.05    0.09
Q85   1  -0.5139 -0.4786 -0.5382  11.00000  0.05    0.09
Q86   1  -0.3288 -0.5150 -0.3949  11.00000  0.05    0.09
Q87   1  -0.1890 -0.1594 -0.5684  11.00000  0.05    0.09
Q88   1  -0.3936 -0.2670 -0.5510  11.00000  0.05    0.09
Q89   1  -0.2436 -0.4176 -0.5538  11.00000  0.05    0.09
Q90   1  -0.4636 -0.1925 -0.5561  11.00000  0.05    0.09
Q91   1  -0.4894 -0.3459 -0.5970  11.00000  0.05    0.09
Q92   1   0.1346 -0.2681 -0.6135  11.00000  0.05    0.09
Q93   1  -0.3555 -0.1429 -0.3394  11.00000  0.05    0.09
Q94   1  -0.2302 -0.3546 -0.5694  11.00000  0.05    0.08
Q95   1  -0.1141 -0.3436 -0.5209  11.00000  0.05    0.08
Q96   1  -0.1366 -0.4428 -0.5010  11.00000  0.05    0.08
Q97   1  -0.2488 -0.5198 -0.4508  11.00000  0.05    0.08
Q98   1  -0.1680 -0.6229 -0.5575  11.00000  0.05    0.08
Q99   1  -0.2416 -0.4865 -0.3286  11.00000  0.05    0.08
Q100  1  -0.0827 -0.0650 -0.5125  11.00000  0.05    0.08
;
_shelx_res_checksum               20652
_shelx_hkl_file
;
 -23  -1  -4    3.24   54.86
 -23  -1  -1   49.56   59.70
 -23  -1   2   95.25   62.01
 -23  -1   5   14.34   57.46
 -22  -2 -11   73.59   40.45
 -22  -2  -8   21.18   38.25
 -22  -2  -5   80.47   38.81
 -22  -2  -2    0.62   38.54
 -22  -2   1  169.83   47.65
 -22  -2   4   90.30   49.29
 -22  -2   7    6.76   41.79
 -22  -2  10   49.88   50.51
 -22  -2  13   94.84   40.66
 -22  -1 -18   49.55   39.99
 -22  -1 -15  296.07   51.74
 -22  -1 -12   40.14   46.04
 -22  -1  -9   46.11   51.06
 -22  -1  -6    5.04   42.33
 -22  -1  -3   55.30   38.24
 -22  -1   0  157.92   64.56
 -22  -1   3   94.53   40.26
 -22  -1   6    5.92   32.96
 -22  -1   9   44.59   46.67
 -22  -1  12    3.70   46.74
 -22  -1  15   13.40   42.41
 -22  -1  18   89.59   57.58
 -21  -4  -8   13.44   55.80
 -21  -4  -5   56.89   59.68
 -21  -4  -2    1.87   58.50
 -21  -4   1   18.13   41.27
 -21  -4   4    6.37   41.48
 -21  -4   7    8.40   42.10
 -21  -4  10   72.47   42.28
 -21  -3 -15   46.28   39.00
 -21  -3 -12  228.83   53.42
 -21  -3  -9  141.39   47.40
 -21  -3  -6   12.84   33.02
 -21  -3  -3   59.81   35.97
 -21  -3   0   27.72   35.97
 -21  -3   3  404.25   57.67
 -21  -3   6  207.49   53.17
 -21  -3   9   21.26   54.90
 -21  -3  12   53.64   47.66
 -21  -3  15  216.08   47.89
 -21  -2 -22  160.81   57.41
 -21  -2 -19   27.29   54.19
 -21  -2 -16   11.61   43.81
 -21  -2 -13   55.90   48.51
 -21  -2 -10   65.69   43.20
 -21  -2  -7   72.98   53.95
 -21  -2  -4   76.85   42.78
 -21  -2  -1  259.89   45.87
 -21  -2   2  333.17   48.81
 -21  -2   5   14.94   50.61
 -21  -2   8  251.24   71.33
 -21  -2  11   50.93   56.37
 -21  -2  14    2.55   46.65
 -21  -2  17   99.86   84.62
 -21  -2  20  201.20   45.04
 -21  -1 -23   27.82   55.76
 -21  -1 -20  143.81   63.07
 -21  -1 -17   82.82   66.98
 -21  -1 -14   18.73   89.90
 -21  -1 -11  112.98   52.90
 -21  -1  -8  189.13   48.82
 -21  -1  -5   18.06   51.91
 -21  -1  -2   25.02   53.73
 -21  -1   1   95.48   55.57
 -21  -1   4   84.95   42.91
 -21  -1   7  161.44   41.63
 -21  -1  10  201.64   61.92
 -21  -1  13  145.94   53.57
 -21  -1  16   54.95   52.33
 -21  -1  19   23.67   49.23
 -21  -1  22  152.25   49.75
 -20  -5 -12   46.77   35.75
 -20  -5  -9   40.78   70.12
 -20  -5  -6   92.02   47.15
 -20  -5  -3    0.88   29.30
 -20  -5   0   33.69   42.10
 -20  -5   3    1.50   45.98
 -20  -5   6   71.13   44.40
 -20  -5   9  166.27   47.83
 -20  -5  12  123.41   48.30
 -20  -5  15    8.57   58.37
 -20  -4 -19   68.85   44.09
 -20  -4 -16   22.48   41.65
 -20  -4 -13  104.79   47.18
 -20  -4 -10  174.74   51.00
 -20  -4  -7   97.83   36.09
 -20  -4  -4  169.92   41.58
 -20  -4  -1   99.50   36.47
 -20  -4   2   47.47   36.30
 -20  -4   5  105.58   52.99
 -20  -4   8   72.13   64.82
 -20  -4  11   72.24   48.24
 -20  -4  14  418.32   59.74
 -20  -4  17   91.19   44.76
 -20  -4  20    0.74   55.80
 -20  -3 -23   17.59   55.42
 -20  -3 -20    0.62   57.96
 -20  -3 -17  111.93   50.56
 -20  -3 -14   19.23   64.65
 -20  -3 -11   28.31   50.92
 -20  -3  -8   89.02   40.70
 -20  -3  -5  135.71   62.34
 -20  -3  -2  174.80   45.23
 -20  -3   1   74.27   42.46
 -20  -3   4  134.27   43.10
 -20  -3   7   35.80   55.17
 -20  -3  10    1.64   59.61
 -20  -3  13   70.04   54.28
 -20  -3  16  262.27   97.89
 -20  -3  19  138.51   50.35
 -20  -3  22   60.23   43.82
 -20  -2 -27   76.20   56.67
 -20  -2 -24    1.99   60.47
 -20  -2 -21  124.46   63.59
 -20  -2 -18   53.21   66.90
 -20  -2 -15   31.81   72.65
 -20  -2 -12    5.85   52.18
 -20  -2  -9    6.63   56.56
 -20  -2  -6   40.30   53.56
 -20  -2  -3  501.93   52.90
 -20  -2   0   49.58   44.74
 -20  -2   3   98.85   44.53
 -20  -2   6  286.47   50.49
 -20  -2   9  101.37   58.64
 -20  -2  12   42.59   85.45
 -20  -2  15   52.70   56.16
 -20  -2  18  137.53   59.71
 -20  -2  21   33.11   32.74
 -20  -2  24  124.10   94.74
 -20  -1 -28   51.91   55.36
 -20  -1 -25  158.47   72.06
 -20  -1 -22   28.26   65.20
 -20  -1 -19  191.48   81.80
 -20  -1 -16  385.66   99.10
 -20  -1 -13  226.02   85.19
 -20  -1 -10  124.68   81.02
 -20  -1  -7  236.20   71.89
 -20  -1  -4   94.17   60.16
 -20  -1  -1  161.61   61.72
 -20  -1   2  353.59   68.33
 -20  -1   5  777.71   79.95
 -20  -1   8  204.04   56.03
 -20  -1  11  130.94   41.99
 -20  -1  14  286.93   99.68
 -20  -1  17  315.61   68.42
 -20  -1  20   20.52   37.12
 -20  -1  23   12.48   41.77
 -20  -1  26   61.53   40.00
 -19  -7  -3    3.14   49.11
 -19  -7   0   13.54   50.80
 -19  -7   3    4.30   55.24
 -19  -7   6   38.15   56.72
 -19  -6 -16   95.47   54.18
 -19  -6 -13   80.77   63.93
 -19  -6 -10   41.23   38.63
 -19  -6  -7   17.55   48.96
 -19  -6  -4   13.67   31.03
 -19  -6  -1    1.81   43.52
 -19  -6   2    6.10   78.87
 -19  -6   5   20.77   47.61
 -19  -6   8   58.64   45.20
 -19  -6  11  192.96   51.36
 -19  -6  14  488.73   87.18
 -19  -6  17   31.58  108.74
 -19  -5 -23   63.19   51.43
 -19  -5 -20   84.74   43.62
 -19  -5 -17   12.25   56.04
 -19  -5 -14    1.60   43.60
 -19  -5 -11   12.60   45.88
 -19  -5  -8   20.05   49.17
 -19  -5  -5  221.10   44.21
 -19  -5  -2   15.51   36.69
 -19  -5   1   83.32   36.92
 -19  -5   4   37.71   50.54
 -19  -5   7    1.76   51.81
 -19  -5  10  299.18   61.61
 -19  -5  13  463.02  105.23
 -19  -5  16  149.41   57.20
 -19  -5  19  261.80   54.95
 -19  -5  22  195.47   67.92
 -19  -4 -24    2.13   61.57
 -19  -4 -21   36.37   61.22
 -19  -4 -18   56.22   63.43
 -19  -4 -15    1.47   51.12
 -19  -4 -12   66.89   58.68
 -19  -4  -9  242.97   45.50
 -19  -4  -6   27.10   44.79
 -19  -4  -3  241.83   48.34
 -19  -4   0  242.80   49.60
 -19  -4   3   21.57   43.82
 -19  -4   6    9.66   56.20
 -19  -4   9   26.51   55.17
 -19  -4  12    2.49   55.76
 -19  -4  15   38.62   54.43
 -19  -4  18    7.32   52.73
 -19  -4  21  207.90   59.02
 -19  -4  24    1.13   62.63
 -19  -3 -28    8.42   59.76
 -19  -3 -25   10.11   64.37
 -19  -3 -22    2.79   67.26
 -19  -3 -19  201.24   82.39
 -19  -3 -16    3.54   70.34
 -19  -3 -13  118.45   77.12
 -19  -3 -10   84.24   45.38
 -19  -3  -7  194.76   51.49
 -19  -3  -4   28.05   46.33
 -19  -3  -1   40.10   55.96
 -19  -3   2   19.89   46.33
 -19  -3   5  381.97   62.35
 -19  -3   8   19.34   60.40
 -19  -3  11  134.69   64.12
 -19  -3  14   17.72   56.06
 -19  -3  17  276.72   67.22
 -19  -3  20  162.62   56.94
 -19  -3  23   86.27   39.11
 -19  -3  26   34.20   37.49
 -19  -2 -29   27.18   57.98
 -19  -2 -26  120.45   69.92
 -19  -2 -23   38.45   67.51
 -19  -2 -20   90.58   75.30
 -19  -2 -17  565.95  122.01
 -19  -2 -14  432.09  101.78
 -19  -2 -11   88.35   81.35
 -19  -2  -8  340.46   94.86
 -19  -2  -5  195.72   64.20
 -19  -2  -2  100.43   57.99
 -19  -2   1   90.60   59.38
 -19  -2   4   42.55   55.55
 -19  -2   7   31.99   55.10
 -19  -2  10   56.16   44.89
 -19  -2  13  261.59   72.55
 -19  -2  16  658.00  107.00
 -19  -2  19  353.36   51.98
 -19  -2  22   98.71   39.11
 -19  -2  25  147.50   38.44
 -19  -2  28  129.69   39.88
 -19  -2  31   99.50   52.28
 -19  -1 -33  149.89   41.44
 -19  -1 -30    0.26   45.91
 -19  -1 -27   21.10   51.40
 -19  -1 -24   10.95   53.31
 -19  -1 -21  332.84   67.45
 -19  -1 -18   72.04   84.74
 -19  -1 -15   87.10   83.44
 -19  -1 -12   28.16   83.97
 -19  -1  -9  234.88  104.50
 -19  -1  -6  363.45  111.84
 -19  -1  -3  148.43   75.24
 -19  -1   0   33.81   59.77
 -19  -1   3   18.33   60.32
 -19  -1   6  171.90   58.47
 -19  -1   9  448.77   66.19
 -19  -1  12  206.12  146.50
 -19  -1  15    3.94   38.06
 -19  -1  18   89.34   43.87
 -19  -1  21   23.08   41.94
 -19  -1  24  266.22   46.77
 -19  -1  27  140.65   49.20
 -19  -1  30   40.13   38.69
 -19  -1  33    0.45   49.88
 -18  -8  -4    4.21   48.41
 -18  -8  -1   17.93   51.63
 -18  -8   2   10.28   38.24
 -18  -8   5    4.14   38.96
 -18  -8   8  130.92   52.55
 -18  -8  11  242.78   65.22
 -18  -7 -17    8.94   56.73
 -18  -7 -14   13.29   73.01
 -18  -7 -11    3.46   72.60
 -18  -7  -8   18.76   48.58
 -18  -7  -5   25.34   47.38
 -18  -7  -2   20.26   42.74
 -18  -7   1    2.45   48.37
 -18  -7   4    9.71   49.29
 -18  -7   7   22.38   46.27
 -18  -7  10  155.26   48.66
 -18  -7  13  191.92   50.66
 -18  -7  16  251.07   53.14
 -18  -7  19  684.52   56.22
 -18  -6 -24   22.32   52.56
 -18  -6 -21  104.83  100.95
 -18  -6 -18  126.13   75.04
 -18  -6 -15  225.58   95.57
 -18  -6 -12   84.17   51.99
 -18  -6  -9   97.32   86.70
 -18  -6  -6   37.45   37.38
 -18  -6  -3    2.39   44.16
 -18  -6   0   75.31   37.81
 -18  -6   3  158.63   54.34
 -18  -6   6   41.94   67.82
 -18  -6   9   51.06   53.44
 -18  -6  12  232.67   59.92
 -18  -6  15  319.93   63.57
 -18  -6  18  503.80   63.29
 -18  -6  21  142.42   47.00
 -18  -5 -25    6.18   59.61
 -18  -5 -22    8.84   68.34
 -18  -5 -19    1.76   65.24
 -18  -5 -16    8.13   65.93
 -18  -5 -13    5.46   50.75
 -18  -5 -10    4.09   51.70
 -18  -5  -7  361.41   50.48
 -18  -5  -4  196.53   49.26
 -18  -5  -1  166.19   70.97
 -18  -5   2  228.54   45.70
 -18  -5   5  184.64   61.90
 -18  -5   8  203.33   74.74
 -18  -5  11  214.51  104.40
 -18  -5  14   24.21   56.02
 -18  -5  17  115.37   58.81
 -18  -5  20   24.28   34.53
 -18  -5  23    3.21   42.26
 -18  -5  26   45.35   36.45
 -18  -4 -29    5.03   60.58
 -18  -4 -26    7.51   70.00
 -18  -4 -23    4.67   67.60
 -18  -4 -20    1.11   70.43
 -18  -4 -17   20.60   71.67
 -18  -4 -14   22.20   72.96
 -18  -4 -11  114.00   71.24
 -18  -4  -8  550.19   61.64
 -18  -4  -5   10.30   45.81
 -18  -4  -2  193.70   48.75
 -18  -4   1  112.73   45.85
 -18  -4   4   83.99   49.31
 -18  -4   7  590.95   84.36
 -18  -4  10   92.80   63.00
 -18  -4  13  103.89   67.81
 -18  -4  16  339.77   65.35
 -18  -4  19   68.85   82.10
 -18  -4  22   32.84   54.49
 -18  -4  25    7.15   36.48
 -18  -4  28   31.46   39.53
 -18  -4  31   25.77   50.08
 -18  -3 -30   28.60   48.20
 -18  -3 -27  106.63   54.48
 -18  -3 -24    3.86   88.95
 -18  -3 -21   16.19   74.80
 -18  -3 -18   72.41   79.35
 -18  -3 -15  188.90   82.04
 -18  -3 -12   20.00   52.12
 -18  -3  -9   71.77   80.29
 -18  -3  -6  943.07  130.18
 -18  -3  -3   68.24   83.96
 -18  -3   0  437.58   67.23
 -18  -3   3  136.17   64.26
 -18  -3   6  844.58   84.24
 -18  -3   9 1080.11   88.86
 -18  -3  12  341.42   81.46
 -18  -3  15   17.66   41.49
 -18  -3  18  407.97   92.76
 -18  -3  21  128.04   45.44
 -18  -3  24   54.75   39.55
 -18  -3  27    2.79   43.39
 -18  -3  30   71.49   39.70
 -18  -3  33  112.46   55.09
 -18  -2 -34  130.50   74.56
 -18  -2 -31    9.59   46.90
 -18  -2 -28   28.16   50.77
 -18  -2 -25   93.17   67.72
 -18  -2 -22    5.52   58.84
 -18  -2 -19  119.46   68.55
 -18  -2 -16  477.35   96.07
 -18  -2 -13  458.23  109.58
 -18  -2 -10   16.12   93.18
 -18  -2  -7  653.99  118.79
 -18  -2  -4  131.20   99.56
 -18  -2  -1  781.43   87.80
 -18  -2   2  157.76   68.55
 -18  -2   5  574.15   82.83
 -18  -2   8   29.44   57.36
 -18  -2  11  730.33   74.12
 -18  -2  14  868.96  110.08
 -18  -2  17  148.18   48.28
 -18  -2  20   24.21   46.91
 -18  -2  23  152.23   48.31
 -18  -2  26  466.70   86.72
 -18  -2  29  156.74   62.64
 -18  -2  32   28.73   57.41
 -18  -2  35   43.14   52.48
 -18  -1 -38  200.39   65.25
 -18  -1 -35   19.33   96.39
 -18  -1 -32   25.43   49.07
 -18  -1 -29   48.20   51.88
 -18  -1 -26  306.40   59.78
 -18  -1 -23   14.70   58.22
 -18  -1 -20   60.22   68.84
 -18  -1 -17   20.41   63.99
 -18  -1 -14   37.29   95.90
 -18  -1 -11  174.13  103.19
 -18  -1  -8  677.63  125.77
 -18  -1  -5 2215.42  181.93
 -18  -1  -2  625.91  113.44
 -18  -1   1  638.20   93.49
 -18  -1   4  278.25  122.82
 -18  -1   7  367.15   78.33
 -18  -1  10  643.84   82.24
 -18  -1  13   65.78   36.48
 -18  -1  16   34.95   45.58
 -18  -1  19  119.66   41.48
 -18  -1  22  124.13   42.47
 -18  -1  25  233.32   43.21
 -18  -1  28  375.53   65.73
 -18  -1  31   35.53   44.16
 -18  -1  34   29.41   57.63
 -18  -1  37   65.45   56.80
 -17  -9  -5   78.89   50.76
 -17  -9  -2   20.38   49.46
 -17  -9   1   10.48   36.48
 -17  -9   4    6.28   37.26
 -17  -9   7   65.42   82.67
 -17  -9  10   62.96   74.11
 -17  -9  13   61.88   61.49
 -17  -8 -18  120.80   57.10
 -17  -8 -15  140.36   81.74
 -17  -8 -12   16.83   71.46
 -17  -8  -9    6.25   40.28
 -17  -8  -6   28.79   56.79
 -17  -8  -3   14.18   85.11
 -17  -8   0    1.36   62.83
 -17  -8   3  203.11   72.33
 -17  -8   6  214.46   54.73
 -17  -8   9   46.63   82.67
 -17  -8  12   40.74   52.77
 -17  -8  15   79.77   47.13
 -17  -8  18  129.96   46.80
 -17  -8  21  366.45   71.03
 -17  -7 -22   10.36   59.54
 -17  -7 -19   20.98   64.54
 -17  -7 -16   27.98   45.84
 -17  -7 -13   56.69   66.66
 -17  -7 -10   42.85   49.03
 -17  -7  -7   53.03   37.39
 -17  -7  -4   80.76   38.61
 -17  -7  -1   67.99   54.03
 -17  -7   2  103.80   54.97
 -17  -7   5   78.29   60.00
 -17  -7   8  131.75  139.09
 -17  -7  11  218.50   95.36
 -17  -7  14   47.86   62.23
 -17  -7  17   35.97   51.01
 -17  -7  20   93.55   52.43
 -17  -7  23   80.16   68.62
 -17  -6 -26   24.08   61.23
 -17  -6 -23    4.16   65.73
 -17  -6 -20  101.56   66.68
 -17  -6 -17   75.70   71.70
 -17  -6 -14  166.81   55.88
 -17  -6 -11  268.38   60.98
 -17  -6  -8  317.56   48.44
 -17  -6  -5  287.37   47.70
 -17  -6  -2  174.40   45.62
 -17  -6   1    5.88   41.96
 -17  -6   4    8.42   59.31
 -17  -6   7   23.70   59.11
 -17  -6  10  358.50   84.65
 -17  -6  13  289.20   70.83
 -17  -6  16  400.83   69.39
 -17  -6  19  481.11   97.73
 -17  -6  22  122.88   38.42
 -17  -6  25    1.00   40.96
 -17  -6  28   22.13   44.00
 -17  -5 -27   38.50   64.88
 -17  -5 -24    2.91   69.48
 -17  -5 -21   98.00   75.47
 -17  -5 -18   91.77   75.83
 -17  -5 -15  160.83   77.69
 -17  -5 -12  334.75   91.49
 -17  -5  -9  237.66   54.38
 -17  -5  -6  499.99   65.85
 -17  -5  -3  117.37   63.60
 -17  -5   0  142.68   47.75
 -17  -5   3  421.74   58.18
 -17  -5   6  385.42  122.71
 -17  -5   9   36.36   63.32
 -17  -5  12   98.03   62.29
 -17  -5  15  482.69   63.36
 -17  -5  18  637.06  112.43
 -17  -5  21   62.77   52.37
 -17  -5  24    4.31   38.71
 -17  -5  27   66.79   53.64
 -17  -5  30    6.09   37.09
 -17  -4 -34   25.18   69.37
 -17  -4 -31   23.62  110.25
 -17  -4 -28   19.96   52.19
 -17  -4 -25  128.98   57.70
 -17  -4 -22  144.96   64.93
 -17  -4 -19  115.27   89.49
 -17  -4 -16    3.67   80.81
 -17  -4 -13   54.94   78.91
 -17  -4 -10   13.91   54.33
 -17  -4  -7  147.37   84.05
 -17  -4  -4   36.78   61.79
 -17  -4  -1  155.97   59.80
 -17  -4   2  126.80   58.85
 -17  -4   5   11.16   51.48
 -17  -4   8  172.11   45.30
 -17  -4  11  499.37   82.64
 -17  -4  14  540.23   80.67
 -17  -4  17   72.98   49.13
 -17  -4  20   37.88   45.16
 -17  -4  23   54.63   43.93
 -17  -4  26   11.06   43.28
 -17  -4  29   75.72   48.40
 -17  -4  32   44.44   60.86
 -17  -4  35   55.41   50.16
 -17  -3 -35   44.09   67.01
 -17  -3 -32    1.22   61.81
 -17  -3 -29   33.34   54.03
 -17  -3 -26   17.78   55.96
 -17  -3 -23   54.26   59.27
 -17  -3 -20  117.49   62.66
 -17  -3 -17   23.67   62.78
 -17  -3 -14  328.78  106.26
 -17  -3 -11  404.19  104.37
 -17  -3  -8   11.50   87.72
 -17  -3  -5  291.76   88.81
 -17  -3  -2  748.62   96.31
 -17  -3   1  105.89   61.29
 -17  -3   4  331.17   74.60
 -17  -3   7  701.44   74.39
 -17  -3  10  706.51   71.54
 -17  -3  13  486.63   56.47
 -17  -3  16  385.80   73.82
 -17  -3  19  185.77   51.58
 -17  -3  22  127.56   58.90
 -17  -3  25   10.46   44.68
 -17  -3  28   16.09   50.62
 -17  -3  31  127.07   59.33
 -17  -3  34   44.64   60.69
 -17  -3  37    1.42   49.27
 -17  -2 -39    1.97   60.76
 -17  -2 -36   94.81   73.27
 -17  -2 -33  152.47   51.14
 -17  -2 -30   14.52   79.84
 -17  -2 -27   45.82   58.28
 -17  -2 -24   12.33   61.27
 -17  -2 -21  364.93   82.03
 -17  -2 -18 1154.93  112.00
 -17  -2 -15  407.73   97.74
 -17  -2 -12  857.75  122.64
 -17  -2  -9  293.99   91.73
 -17  -2  -6   31.81   95.26
 -17  -2  -3  530.90  119.40
 -17  -2   0  147.58   65.00
 -17  -2   3 1696.57  106.60
 -17  -2   6  646.15  132.64
 -17  -2   9 1231.72  100.95
 -17  -2  12 1026.43   67.13
 -17  -2  15  424.69   66.20
 -17  -2  18   28.86   44.44
 -17  -2  21  498.55   53.46
 -17  -2  24   34.92   42.80
 -17  -2  27  257.51   49.67
 -17  -2  30    6.97   47.85
 -17  -2  33   74.34   65.67
 -17  -2  36   78.80   61.48
 -17  -2  39   57.80   40.31
 -17  -1 -40   45.26   66.97
 -17  -1 -37   18.28   73.83
 -17  -1 -34  189.27   57.91
 -17  -1 -31   13.94   68.38
 -17  -1 -28  148.64   66.51
 -17  -1 -25  111.05   67.53
 -17  -1 -22   76.46  445.33
 -17  -1 -19  990.74   99.69
 -17  -1 -16  396.29   92.12
 -17  -1 -13  139.09   72.12
 -17  -1 -10  490.76   82.02
 -17  -1  -7  686.49  128.91
 -17  -1  -4  108.10   90.02
 -17  -1  -1 3444.62  240.53
 -17  -1   2 1141.41   97.37
 -17  -1   5 3786.02  166.32
 -17  -1   8 3631.12  152.83
 -17  -1  11  162.48   42.52
 -17  -1  14   34.86   47.79
 -17  -1  17 1324.92   74.62
 -17  -1  20  577.30   55.52
 -17  -1  23 1299.07   88.79
 -17  -1  26   22.05   42.67
 -17  -1  29   21.28   39.54
 -17  -1  32  107.64   77.42
 -17  -1  35   14.19   62.64
 -17  -1  38   24.55   56.77
 -17  -1  41   11.73   41.13
 -16 -10  -3   16.88   45.71
 -16 -10   0    6.26   48.94
 -16 -10   3    9.16   36.78
 -16 -10   6   65.46   41.00
 -16 -10   9  123.28   52.52
 -16 -10  12   42.81   60.35
 -16 -10  15   62.48   62.19
 -16  -9 -16   76.03   56.76
 -16  -9 -13   24.41   37.88
 -16  -9 -10   16.56   46.27
 -16  -9  -7   14.70   38.39
 -16  -9  -4   99.31   40.94
 -16  -9  -1  103.63   48.31
 -16  -9   2   63.44   76.75
 -16  -9   5  207.61   53.76
 -16  -9   8  142.91   84.08
 -16  -9  11  139.84   79.18
 -16  -9  14    7.32   65.53
 -16  -9  17   34.49   45.99
 -16  -9  20   27.01   68.67
 -16  -8 -20    6.36   79.11
 -16  -8 -17   32.04   74.17
 -16  -8 -14  101.24   47.26
 -16  -8 -11    7.74   49.85
 -16  -8  -8   29.89   47.10
 -16  -8  -5  243.85   42.83
 -16  -8  -2  222.66   46.65
 -16  -8   1   25.53   53.16
 -16  -8   4   43.70   55.90
 -16  -8   7   13.20   82.58
 -16  -8  10  375.27   63.91
 -16  -8  13  428.75  108.47
 -16  -8  16  164.63   59.76
 -16  -8  19  242.99   55.30
 -16  -8  22   10.96   38.01
 -16  -8  25    1.95   35.27
 -16  -7 -24   34.54   67.75
 -16  -7 -21   17.40   67.80
 -16  -7 -18  165.53   79.05
 -16  -7 -15  101.08   76.94
 -16  -7 -12   41.41   51.63
 -16  -7  -9  157.45   62.94
 -16  -7  -6   90.91   57.56
 -16  -7  -3  123.53   42.45
 -16  -7   0  268.05   51.27
 -16  -7   3  313.54   71.88
 -16  -7   6  319.39   73.86
 -16  -7   9   89.42   64.53
 -16  -7  12  166.36   62.07
 -16  -7  15  182.21   65.89
 -16  -7  18  126.01   47.30
 -16  -7  21  122.06   43.23
 -16  -7  24    0.91   45.62
 -16  -7  27   13.44   39.06
 -16  -7  30   15.29   45.40
 -16  -6 -28  174.59   70.97
 -16  -6 -25   26.20   71.95
 -16  -6 -22   35.61   78.28
 -16  -6 -19  141.69   79.72
 -16  -6 -16   14.04   76.45
 -16  -6 -13   15.47   75.46
 -16  -6 -10  125.46  114.92
 -16  -6  -7  136.66   51.17
 -16  -6  -4  457.90   57.27
 -16  -6  -1  293.77   52.09
 -16  -6   2  196.86   48.79
 -16  -6   5  125.70  139.49
 -16  -6   8  265.28   70.39
 -16  -6  11   45.02  128.07
 -16  -6  14  137.24   43.29
 -16  -6  17   16.74   44.79
 -16  -6  20  247.07   46.78
 -16  -6  23  169.46   44.62
 -16  -6  26   20.66   55.53
 -16  -6  29   12.17   43.29
 -16  -6  32   10.97   53.94
 -16  -5 -35  231.53   75.03
 -16  -5 -32   69.71   73.80
 -16  -5 -29  272.68   61.07
 -16  -5 -26  228.00   64.06
 -16  -5 -23   30.91   59.80
 -16  -5 -20   25.72   62.38
 -16  -5 -17  306.68   91.30
 -16  -5 -14  291.17   94.69
 -16  -5 -11  750.69   73.70
 -16  -5  -8  617.04   91.71
 -16  -5  -5   93.70   57.71
 -16  -5  -2  339.59   57.44
 -16  -5   1  300.74   55.04
 -16  -5   4  213.29   51.95
 -16  -5   7  731.04  145.22
 -16  -5  10  542.03   76.39
 -16  -5  13  844.07   68.88
 -16  -5  16  229.25   55.73
 -16  -5  19  141.52   50.12
 -16  -5  22   23.74   44.77
 -16  -5  25   81.36   46.06
 -16  -5  28  148.02   54.79
 -16  -5  31  135.50   51.70
 -16  -5  34    0.32   57.42
 -16  -4 -39   32.25   58.78
 -16  -4 -36  438.23   88.13
 -16  -4 -33  146.30   52.03
 -16  -4 -30  358.95   61.63
 -16  -4 -27  368.47   72.05
 -16  -4 -24  782.62  122.23
 -16  -4 -21  920.55  101.15
 -16  -4 -18   25.39   65.65
 -16  -4 -15  584.33  136.97
 -16  -4 -12 1737.20  170.53
 -16  -4  -9  365.19  101.60
 -16  -4  -6  734.16  104.58
 -16  -4  -3  746.22  118.71
 -16  -4   0  110.93   64.21
 -16  -4   3  745.84   83.48
 -16  -4   6 1448.75  108.12
 -16  -4   9 3754.36  112.38
 -16  -4  12  933.87   74.08
 -16  -4  15  143.02   61.79
 -16  -4  18  181.76   69.32
 -16  -4  21 1613.29  131.59
 -16  -4  24  254.14   49.12
 -16  -4  27   13.60   54.12
 -16  -4  30  406.99  134.42
 -16  -4  33  326.45  188.85
 -16  -4  36   49.42   57.74
 -16  -4  39   11.94   32.67
 -16  -3 -40  133.32   66.74
 -16  -3 -37  134.88   78.73
 -16  -3 -34  602.17   69.48
 -16  -3 -31   80.93   57.40
 -16  -3 -28  927.36   98.45
 -16  -3 -25  282.31   71.90
 -16  -3 -22  592.55   93.09
 -16  -3 -19  174.17   76.42
 -16  -3 -16 1164.18  112.45
 -16  -3 -13 1443.75  104.81
 -16  -3 -10   76.66   68.39
 -16  -3  -7 1249.82  150.52
 -16  -3  -4   75.16   91.79
 -16  -3  -1  629.85  106.07
 -16  -3   2 1514.55  246.98
 -16  -3   5 3125.61  205.16
 -16  -3   8  794.05   91.82
 -16  -3  11 1631.46   73.74
 -16  -3  14  217.06   52.08
 -16  -3  17 1387.66   64.84
 -16  -3  20  482.01   59.12
 -16  -3  23   98.13   81.76
 -16  -3  26  706.74   79.13
 -16  -3  29  140.07   48.33
 -16  -3  32   18.59   47.35
 -16  -3  35   87.73   67.61
 -16  -3  38   28.16   56.08
 -16  -3  41   19.09   32.07
 -16  -2 -41   47.51   62.31
 -16  -2 -38  133.80   77.78
 -16  -2 -35  124.82   53.25
 -16  -2 -32  482.90   85.85
 -16  -2 -26 1450.97  106.13
 -16  -2 -23  203.96  163.11
 -16  -2 -20   23.74  221.36
 -16  -2 -17 1357.77  121.98
 -16  -2 -14   26.68   88.30
 -16  -2 -11 2173.99  169.29
 -16  -2  -8  668.11   85.84
 -16  -2  -5 2763.24  193.62
 -16  -2  -2 3954.59  165.93
 -16  -2   1 4126.84  206.42
 -16  -2   4 1095.31   77.36
 -16  -2   7 1707.82  106.25
 -16  -2  10  457.86   52.72
 -16  -2  13  831.06   56.23
 -16  -2  16  296.11   57.01
 -16  -2  19  408.26   60.37
 -16  -2  22 2517.88  118.39
 -16  -2  25  525.07  130.37
 -16  -2  28  397.53   56.09
 -16  -2  31  319.42  144.30
 -16  -2  34   87.19   71.98
 -16  -2  37   31.87   63.93
 -16  -2  40  238.43   49.80
 -16  -1 -42   79.98   72.19
 -16  -1 -36   13.92   73.86
 -16  -1 -33  385.21   76.34
 -16  -1 -30 1171.96  101.20
 -16  -1 -27  330.98   80.72
 -16  -1 -24 3345.65  273.08
 -16  -1 -21 1437.07  112.40
 -16  -1 -18 4061.01  155.18
 -16  -1 -15   97.59   70.56
 -16  -1 -12  869.47   86.06
 -16  -1  -9 1396.79  113.97
 -16  -1  -6 3751.87  152.99
 -16  -1  -3  115.13   79.43
 -16  -1   0 4014.01  202.83
 -16  -1   3 1359.06  148.71
 -16  -1   6  644.82   79.11
 -16  -1   9  534.03   45.67
 -16  -1  12  235.53   45.76
 -16  -1  15 1452.14   71.77
 -16  -1  18 1302.86  129.31
 -16  -1  21 2028.91   95.67
 -16  -1  24  547.06   65.89
 -16  -1  27  233.59   64.52
 -16  -1  30  236.13   45.18
 -16  -1  33   10.19   59.03
 -16  -1  36   41.86   67.41
 -16  -1  39   18.63   61.61
 -16  -1  42   16.98   34.91
 -15 -11  -1   36.19   51.46
 -15 -11   2   34.68   59.72
 -15 -11   5   51.33   60.79
 -15 -11   8   34.81   64.11
 -15 -11  11  178.30   70.04
 -15 -11  14    4.94   65.27
 -15 -11  17   14.22   58.49
 -15 -10 -11  136.27   39.33
 -15 -10  -8    2.37   39.85
 -15 -10  -5    7.81   54.73
 -15 -10  -2    1.25   42.07
 -15 -10   1   49.70   46.37
 -15 -10   4  174.51   50.12
 -15 -10   7  170.40   50.22
 -15 -10  10   80.75   51.02
 -15 -10  13   23.05   45.81
 -15 -10  16   11.00   42.41
 -15 -10  19   99.37   77.38
 -15 -10  22   34.02   62.03
 -15  -9 -18   38.25   49.09
 -15  -9 -15   16.21   45.88
 -15  -9 -12    9.34   45.85
 -15  -9  -9   82.69   50.03
 -15  -9  -6   17.13   37.42
 -15  -9  -3    0.36   38.28
 -15  -9   0  126.55   55.81
 -15  -9   3   58.23   64.93
 -15  -9   6   42.71   56.83
 -15  -9   9    4.17   54.29
 -15  -9  12   18.93   53.41
 -15  -9  15    5.12   53.52
 -15  -9  18  113.36   51.24
 -15  -9  21   22.46  117.18
 -15  -9  24    3.39   57.67
 -15  -9  27   11.84   54.65
 -15  -8 -22  170.89   78.57
 -15  -8 -19   45.48   76.11
 -15  -8 -16    7.07   75.50
 -15  -8 -13    8.65   60.58
 -15  -8 -10  191.60  108.49
 -15  -8  -7   13.45   42.39
 -15  -8  -4   32.29   42.16
 -15  -8  -1   43.21   47.18
 -15  -8   2  168.37   69.42
 -15  -8   5  801.54   84.35
 -15  -8   8  957.98  180.31
 -15  -8  11   80.63   84.63
 -15  -8  14  298.44   63.07
 -15  -8  17  762.56   82.11
 -15  -8  20  116.94   42.67
 -15  -8  23  144.98   42.38
 -15  -8  26   95.93   72.47
 -15  -8  29    4.26   37.86
 -15  -7 -26  175.25   83.33
 -15  -7 -23   76.18   81.50
 -15  -7 -20   39.86   75.78
 -15  -7 -17  478.71  100.34
 -15  -7 -14  256.00   80.64
 -15  -7 -11  798.77  115.00
 -15  -7  -8 1227.95   83.33
 -15  -7  -5   70.40   46.01
 -15  -7  -2  206.17   62.33
 -15  -7   1  564.88   63.44
 -15  -7   4   43.27   63.35
 -15  -7   7 1408.46  107.81
 -15  -7  10  941.12  124.37
 -15  -7  13  606.18   75.30
 -15  -7  16 1029.38   88.71
 -15  -7  19    2.99   44.51
 -15  -7  22  240.68   53.46
 -15  -7  25  137.60   50.55
 -15  -7  28   10.93   47.26
 -15  -7  31   44.07   41.10
 -15  -7  34   17.68   49.45
 -15  -6 -36   19.81   64.11
 -15  -6 -33   32.87   73.10
 -15  -6 -30  307.14   63.44
 -15  -6 -27  133.06   57.69
 -15  -6 -24   30.85   96.04
 -15  -6 -21   86.69   60.92
 -15  -6 -18  420.49   79.85
 -15  -6 -15  101.19   82.01
 -15  -6 -12  163.78   95.30
 -15  -6  -9  462.55   72.33
 -15  -6  -6  891.70   83.80
 -15  -6  -3  146.89   61.71
 -15  -6   0  641.23   72.47
 -15  -6   3  719.53   66.44
 -15  -6   6 2131.28  140.68
 -15  -6   9 1973.87  114.93
 -15  -6  12  827.77   72.86
 -15  -6  15  825.00  117.27
 -15  -6  18  579.65   64.92
 -15  -6  21   75.19   47.24
 -15  -6  24    7.95   45.68
 -15  -6  27   88.79   53.82
 -15  -6  30   62.21   49.25
 -15  -6  33  127.52   70.22
 -15  -6  36   18.35   54.43
 -15  -5 -37   36.81   69.23
 -15  -5 -34   45.13   80.59
 -15  -5 -31  151.38   57.91
 -15  -5 -28  255.70   69.27
 -15  -5 -25  321.46   74.59
 -15  -5 -22 1245.27  102.65
 -15  -5 -19  183.38   69.11
 -15  -5 -16  248.05   68.52
 -15  -5 -13  544.81   91.52
 -15  -5 -10 1546.65   97.20
 -15  -5  -7 1202.45  144.02
 -15  -5  -4    8.28   92.41
 -15  -5  -1  758.38  120.08
 -15  -5   2 2595.13  200.12
 -15  -5   5  324.74   57.52
 -15  -5   8 1280.36  112.20
 -15  -5  11  777.78   74.88
 -15  -5  14  422.79   68.87
 -15  -5  17  789.09   73.67
 -15  -5  20  551.50   63.29
 -15  -5  23   48.39   49.13
 -15  -5  26  135.08   66.55
 -15  -5  29    5.00   64.62
 -15  -5  32   17.24   47.63
 -15  -5  35   32.68   61.29
 -15  -5  38   33.26   53.79
 -15  -4 -41  120.56   69.66
 -15  -4 -38  362.31   92.96
 -15  -4 -35   37.53   76.86
 -15  -4 -32   12.65   55.13
 -15  -4 -29  414.94   70.47
 -15  -4 -26  180.68   72.38
 -15  -4 -23 1382.01   97.44
 -15  -4 -20  285.14   77.60
 -15  -4 -17  353.47   79.48
 -15  -4 -14 1032.64  150.64
 -15  -4 -11 4385.98  168.24
 -15  -4  -8   80.09   86.33
 -15  -4  -5 3556.49  184.87
 -15  -4  -2  313.02  111.29
 -15  -4   1 2647.20  161.00
 -15  -4   4 8701.54  266.75
 -15  -4   7  359.27   66.85
 -15  -4  10   56.51   62.87
 -15  -4  13  310.57   56.93
 -15  -4  16  532.01   63.55
 -15  -4  19  349.69   92.42
 -15  -4  22  713.27  108.40
 -15  -4  25  140.56   67.59
 -15  -4  28  192.78   58.18
 -15  -4  31  482.65  110.03
 -15  -4  34  107.36   76.36
 -15  -4  37   67.50   62.39
 -15  -4  40    4.26   36.54
 -15  -3 -42   25.91   64.49
 -15  -3 -39  119.84   72.50
 -15  -3 -36  171.32   84.05
 -15  -3 -33  255.81   61.81
 -15  -3 -30  134.58   64.87
 -15  -3 -27  244.92   63.92
 -15  -3 -24  678.78   96.65
 -15  -3 -21 2062.08  152.55
 -15  -3 -18  573.33  116.33
 -15  -3 -15 2250.40  128.89
 -15  -3 -12  747.24   86.53
 -15  -3  -9  127.28   64.65
 -15  -3  -6  217.07   82.12
 -15  -3  -3 3302.04  203.22
 -15  -3   0 4043.88  199.12
 -15  -3   3    5.59  119.84
 -15  -3   6   28.48   57.26
 -15  -3   9   25.77   39.60
 -15  -3  12 1929.28   80.73
 -15  -3  15  770.40   63.03
 -15  -3  18   35.95   54.66
 -15  -3  21  294.42   63.94
 -15  -3  24  622.13   99.20
 -15  -3  27  536.62   73.14
 -15  -3  30  144.34   61.03
 -15  -3  33    7.94   49.57
 -15  -3  36   50.75   67.12
 -15  -3  39   27.54   60.49
 -15  -3  42   62.34   37.82
 -15  -2 -43   95.53   65.12
 -15  -2 -40  112.09   75.51
 -15  -2 -37    5.13   73.55
 -15  -2 -34  139.20   58.79
 -15  -2 -31  174.08   74.55
 -15  -2 -28  133.91   62.47
 -15  -2 -25  203.53  152.48
 -15  -2 -22 2707.94  298.53
 -15  -2 -19 2433.86  143.90
 -15  -2 -16  950.33  105.91
 -15  -2 -13  261.54   66.13
 -15  -2 -10 1318.10   85.70
 -15  -2  -7 1478.47  110.58
 -15  -2  -4   42.82   73.77
 -15  -2  -1   87.73  119.62
 -15  -2   2 1719.56  132.23
 -15  -2   5 1473.82   99.22
 -15  -2   8  142.74   36.23
 -15  -2  11 1041.40   60.19
 -15  -2  14  249.22   44.97
 -15  -2  17  494.93   92.43
 -15  -2  20  721.51   72.04
 -15  -2  23 1271.59   75.04
 -15  -2  26   53.20   47.74
 -15  -2  29  169.63   78.82
 -15  -2  32    8.27   48.56
 -15  -2  35   51.31   82.17
 -15  -2  38   10.20   64.56
 -15  -2  41  108.77   43.68
 -15  -2  44    9.88   34.18
 -15  -1 -44   62.78   64.34
 -15  -1 -41   85.03   80.88
 -15  -1 -38   89.28   68.84
 -15  -1 -35  100.84   59.16
 -15  -1 -32  109.05   83.62
 -15  -1 -29   74.60   69.83
 -15  -1 -26  221.78  101.91
 -15  -1 -23 1960.92  330.50
 -15  -1 -20 1087.70  104.47
 -15  -1 -17 1916.93  188.88
 -15  -1 -14   49.91   59.52
 -15  -1 -11  261.03   59.74
 -15  -1  -8  751.07   68.92
 -15  -1  -5 3280.93  115.04
 -15  -1  -2  245.49   80.97
 -15  -1   1 3919.29  183.71
 -15  -1   4 1299.31  103.92
 -15  -1   7   36.17   35.39
 -15  -1  10  967.15  105.80
 -15  -1  13 1162.12   76.53
 -15  -1  16 1181.31  104.04
 -15  -1  19 1154.51  152.38
 -15  -1  22  946.18   73.10
 -15  -1  25 1206.42  138.70
 -15  -1  28  882.34   89.43
 -15  -1  31  310.26   53.26
 -15  -1  34  162.85   63.77
 -15  -1  37   42.43   76.37
 -15  -1  40   26.53   63.37
 -15  -1  43   70.75   37.69
 -15  -1  46   69.71   41.32
 -14 -12   1    6.69   53.81
 -14 -12   4   58.74   60.78
 -14 -12   7   91.42   62.48
 -14 -12  10   54.77   66.59
 -14 -12  13   16.67   65.76
 -14 -12  16   25.09   63.85
 -14 -11  -3   32.04   58.46
 -14 -11   0   20.01   66.84
 -14 -11   3  226.52   49.49
 -14 -11   6   80.64   63.66
 -14 -11   9  124.21   96.29
 -14 -11  12   46.71   42.53
 -14 -11  15   58.61   43.38
 -14 -11  18   60.24   71.44
 -14 -11  21    8.99   64.37
 -14 -10 -16   11.59   67.95
 -14 -10 -13   32.56   58.47
 -14 -10 -10   22.34   44.12
 -14 -10  -7   32.61   50.43
 -14 -10  -4   29.36   47.39
 -14 -10  -1   34.81   49.11
 -14 -10   2  106.57   49.67
 -14 -10   5   81.59  109.55
 -14 -10   8   34.44   53.85
 -14 -10  11  126.61   54.80
 -14 -10  14    5.81   68.95
 -14 -10  17   44.19   58.38
 -14 -10  20   28.73   93.58
 -14 -10  23   14.62   42.61
 -14 -10  26    6.38   51.16
 -14  -9 -23   80.28   80.20
 -14  -9 -20  201.27   84.15
 -14  -9 -17  181.53   63.51
 -14  -9 -14  282.44   59.71
 -14  -9 -11  264.52   58.46
 -14  -9  -8  584.67   73.07
 -14  -9  -5  350.76   53.27
 -14  -9  -2  258.86   48.23
 -14  -9   1  303.98   60.83
 -14  -9   4  277.85   65.44
 -14  -9   7 1192.44   91.14
 -14  -9  10  501.26  134.02
 -14  -9  13  330.11   50.64
 -14  -9  16  316.56   82.27
 -14  -9  19  253.74   44.59
 -14  -9  22  156.85   57.71
 -14  -9  25  103.67   54.34
 -14  -9  28   40.81   42.09
 -14  -9  31    9.67   50.44
 -14  -8 -24  139.38   85.80
 -14  -8 -21   92.89   81.39
 -14  -8 -18  181.31   93.06
 -14  -8 -15  125.91   83.84
 -14  -8 -12    6.79   77.45
 -14  -8  -9  211.58   64.45
 -14  -8  -6   45.92   82.21
 -14  -8  -3  429.69   74.13
 -14  -8   0   91.44   54.49
 -14  -8   3   42.87   63.96
 -14  -8   6   61.49   68.92
 -14  -8   9  171.77   74.39
 -14  -8  12  261.19   54.42
 -14  -8  15   98.73   52.96
 -14  -8  18  290.23   54.90
 -14  -8  21  128.24   45.65
 -14  -8  24   35.05   42.90
 -14  -8  27    3.78   70.66
 -14  -8  30   14.13   47.17
 -14  -8  33   10.02   55.74
 -14  -7 -37   41.79   59.25
 -14  -7 -34   17.59   67.27
 -14  -7 -31   14.80   74.78
 -14  -7 -28   10.26   56.39
 -14  -7 -25  133.71  132.84
 -14  -7 -22  216.38   70.75
 -14  -7 -19  309.60   90.56
 -14  -7 -16  161.97  103.21
 -14  -7 -13  376.97   98.89
 -14  -7 -10  198.13   75.61
 -14  -7  -7   75.06   56.65
 -14  -7  -4 1034.73   79.02
 -14  -7  -1 1782.14   87.85
 -14  -7   2 2825.40   98.48
 -14  -7   5 3151.84  145.93
 -14  -7   8  448.71  112.57
 -14  -7  11   69.70   48.48
 -14  -7  14  735.27   79.28
 -14  -7  17   62.45   51.21
 -14  -7  20   61.36   49.76
 -14  -7  23   46.05   47.83
 -14  -7  26   26.21   44.23
 -14  -7  29   55.27   52.09
 -14  -7  32    0.28   47.57
 -14  -7  35   48.56   59.16
 -14  -7  38   32.95   45.37
 -14  -6 -38  106.13   77.94
 -14  -6 -35  949.75  110.17
 -14  -6 -32  126.52   80.72
 -14  -6 -29   19.89   57.43
 -14  -6 -26  252.36   73.14
 -14  -6 -23  216.21   68.42
 -14  -6 -20  449.68   80.09
 -14  -6 -17  332.48   75.60
 -14  -6 -14  620.47   88.43
 -14  -6 -11  330.06   63.72
 -14  -6  -8  945.47   84.16
 -14  -6  -5  979.96  108.02
 -14  -6  -2 4574.11  170.25
 -14  -6   1 1362.03   79.93
 -14  -6   4 1110.10   90.95
 -14  -6   7 2123.92  128.50
 -14  -6  10 1020.76   73.61
 -14  -6  13 1468.64   95.56
 -14  -6  16 1553.08   93.47
 -14  -6  19  298.99   52.53
 -14  -6  22  460.07   56.99
 -14  -6  25  291.42   97.77
 -14  -6  28  288.75   60.50
 -14  -6  31  230.81   54.94
 -14  -6  34    2.90   84.16
 -14  -6  37   96.32   72.20
 -14  -6  40   27.59   33.59
 -14  -5 -42   51.50   56.81
 -14  -5 -39   86.96   70.54
 -14  -5 -36   90.41   81.35
 -14  -5 -33  201.15   63.00
 -14  -5 -30  250.66   62.42
 -14  -5 -27  216.83   64.42
 -14  -5 -24  262.44   71.81
 -14  -5 -21  255.24   91.32
 -14  -5 -18 1232.68  111.05
 -14  -5 -15  620.44   90.60
 -14  -5 -12  180.59   80.06
 -14  -5  -9 1587.33  112.32
 -14  -5  -6 2863.56  171.35
 -14  -5  -3  300.37   81.73
 -14  -5   0  824.03  143.48
 -14  -5   3 4222.10  197.85
 -14  -5   6  952.39   86.09
 -14  -5   9  228.18   55.46
 -14  -5  12  235.44   49.24
 -14  -5  15  925.11   68.73
 -14  -5  18 1181.88   86.19
 -14  -5  21  337.26   65.28
 -14  -5  24  581.60   62.50
 -14  -5  27 1100.65   80.52
 -14  -5  30   23.13   58.07
 -14  -5  33  179.87   50.81
 -14  -5  36  331.67   80.42
 -14  -5  39  226.45   68.72
 -14  -5  42   83.41   74.52
 -14  -4 -43   45.30   59.68
 -14  -4 -40  156.67   76.31
 -14  -4 -37  343.19   94.35
 -14  -4 -34    1.33   57.96
 -14  -4 -31  819.54  102.01
 -14  -4 -28 1063.12  103.89
 -14  -4 -25  500.25  114.26
 -14  -4 -22  270.89   76.15
 -14  -4 -19  675.70  101.15
 -14  -4 -16 3640.43  159.39
 -14  -4 -13  177.71   66.84
 -14  -4 -10  879.98   79.80
 -14  -4  -7 1224.60   77.96
 -14  -4  -4 1405.69  137.17
 -14  -4  -1 1005.81  150.30
 -14  -4   2 2372.48  155.17
 -14  -4   5 3968.86  138.69
 -14  -4   8  383.29   44.49
 -14  -4  11 1393.95   85.71
 -14  -4  14 1630.85   82.92
 -14  -4  17  937.96   58.56
 -14  -4  20  324.03   51.29
 -14  -4  23  107.06   47.11
 -14  -4  26 1123.69  120.67
 -14  -4  29   76.77   64.83
 -14  -4  32   81.51   73.24
 -14  -4  35    4.80   73.63
 -14  -4  38    5.70   67.18
 -14  -4  41   27.12   40.47
 -14  -4  44  121.75   39.50
 -14  -3 -44   62.09   62.23
 -14  -3 -41  101.99   70.07
 -14  -3 -38   68.32   77.36
 -14  -3 -35   82.41   57.29
 -14  -3 -32   98.01   78.05
 -14  -3 -29 1465.34  123.18
 -14  -3 -26  563.27   77.28
 -14  -3 -23 1364.16  327.15
 -14  -3 -20 4464.37  177.03
 -14  -3 -17  207.09   82.31
 -14  -3 -14 4989.91  166.38
 -14  -3 -11 2037.51  112.06
 -14  -3  -8 1026.19   79.38
 -14  -3  -5   24.33   71.62
 -14  -3  -2 1919.49  137.53
 -14  -3   1 1014.16  108.47
 -14  -3   4 2506.35  138.38
 -14  -3   7  571.90   50.83
 -14  -3  10  798.35   50.20
 -14  -3  13   57.23   43.85
 -14  -3  16   83.26   44.55
 -14  -3  19  677.87   57.15
 -14  -3  22  146.13   49.27
 -14  -3  25  238.94   69.98
 -14  -3  28  628.88  100.20
 -14  -3  31  313.57   63.77
 -14  -3  34  222.78  100.18
 -14  -3  37   69.38   71.64
 -14  -3  40   44.88   63.32
 -14  -3  43  134.56   67.47
 -14  -3  46   36.55   47.15
 -14  -2 -45    4.14   66.51
 -14  -2 -42  253.31   86.61
 -14  -2 -39   33.38   83.91
 -14  -2 -36   28.02  121.73
 -14  -2 -33  382.09  118.15
 -14  -2 -30  266.21   60.54
 -14  -2 -27 1521.96  118.98
 -14  -2 -24 1592.45  154.33
 -14  -2 -21 1495.94   90.17
 -14  -2 -18 3595.45  142.05
 -14  -2 -15   94.20   67.95
 -14  -2 -12  338.83   66.30
 -14  -2  -9   90.73   53.61
 -14  -2  -6  157.02   51.96
 -14  -2  -3  351.13   70.39
 -14  -2   0  486.08  130.68
 -14  -2   3  210.74   80.11
 -14  -2   6 5320.74  100.91
 -14  -2   9 2779.46   79.89
 -14  -2  12  625.94   53.08
 -14  -2  15  907.63   78.97
 -14  -2  18 3112.52  103.77
 -14  -2  21  601.97   54.49
 -14  -2  24 2802.02  101.91
 -14  -2  27 2190.42  127.84
 -14  -2  30  192.43   46.79
 -14  -2  33  101.16   66.80
 -14  -2  36   27.39   74.97
 -14  -2  39   13.68   70.48
 -14  -2  42    4.24   43.76
 -14  -2  45    6.62   35.92
 -14  -1 -46   87.27   75.89
 -14  -1 -43   19.52   44.83
 -14  -1 -40   95.78  135.44
 -14  -1 -37   63.36   56.10
 -14  -1 -34   92.62   69.55
 -14  -1 -28 6158.37  608.84
 -14  -1 -25 2230.81  254.34
 -14  -1 -22  621.24   86.19
 -14  -1 -19  390.40   78.13
 -14  -1 -16 2122.18  132.18
 -14  -1 -13  873.74   83.84
 -14  -1 -10 1432.64   99.05
 -14  -1  -7 3061.17  122.85
 -14  -1  -4 3599.10  140.05
 -14  -1  -1   58.39   53.21
 -14  -1   2  125.84   89.09
 -14  -1   5 2021.96   88.10
 -14  -1   8 1289.85   60.09
 -14  -1  11 1906.89   69.17
 -14  -1  14   90.37   34.52
 -14  -1  17  498.61   54.86
 -14  -1  20  827.15   76.28
 -14  -1  23  766.92  101.02
 -14  -1  26  679.99   79.83
 -14  -1  29 1454.05   96.37
 -14  -1  32 1174.15  105.45
 -14  -1  35   88.23   66.44
 -14  -1  38   31.61   61.38
 -14  -1  41   46.87   68.34
 -14  -1  44   15.63   42.51
 -14  -1  47    9.56   45.05
 -13 -13   0   21.58   51.26
 -13 -13   3    2.27   55.91
 -13 -13   6   61.52   63.35
 -13 -13   9    8.33   62.77
 -13 -13  12   16.38   63.97
 -13 -13  15   38.14   61.98
 -13 -13  18   21.37   62.09
 -13 -12  -1   16.80   61.18
 -13 -12   2  136.87   71.93
 -13 -12   5   27.34   75.54
 -13 -12   8   44.85   75.48
 -13 -12  11    7.71   78.06
 -13 -12  14    1.57   74.18
 -13 -12  17   21.99   74.84
 -13 -12  20  105.99   39.99
 -13 -12  23   29.71   64.31
 -13 -11 -11   32.15   65.13
 -13 -11  -8   27.46   66.43
 -13 -11  -5   64.26   64.61
 -13 -11  -2    7.73   44.93
 -13 -11   1  104.40  117.47
 -13 -11   4   78.45   69.50
 -13 -11   7   63.56   51.77
 -13 -11  10  208.35   61.68
 -13 -11  13  270.49   66.24
 -13 -11  16   88.74   46.17
 -13 -11  19  267.75   86.06
 -13 -11  22   63.13   44.08
 -13 -11  25   15.07   41.78
 -13 -11  28    0.94   53.13
 -13 -10 -18   84.94   74.45
 -13 -10 -15    5.32   46.51
 -13 -10  -9    8.86   50.12
 -13 -10  -6   50.20   40.89
 -13 -10  -3   20.42   41.55
 -13 -10   0  467.96   92.11
 -13 -10   3  173.43   61.34
 -13 -10   6   35.32   58.30
 -13 -10   9    9.46   64.75
 -13 -10  12   90.73   43.67
 -13 -10  15   73.75   64.45
 -13 -10  18   18.69   42.43
 -13 -10  21    8.55   39.59
 -13 -10  24    3.74   50.47
 -13 -10  27   15.99   46.10
 -13 -10  30   17.97   56.63
 -13  -9 -22  165.95   87.07
 -13  -9 -19   94.99   84.62
 -13  -9 -16  115.02   81.61
 -13  -9 -13  181.24   85.51
 -13  -9 -10  183.60   71.23
 -13  -9  -7   16.98   45.52
 -13  -9  -4    1.72   90.79
 -13  -9  -1  289.43   53.54
 -13  -9   2  782.94   88.31
 -13  -9   5 2122.82  122.30
 -13  -9   8 2299.85  134.44
 -13  -9  11  541.16   66.49
 -13  -9  14 1602.39  110.11
 -13  -9  17  165.86   51.11
 -13  -9  20   13.25   46.39
 -13  -9  23    1.57   44.16
 -13  -9  26    4.86   53.13
 -13  -9  29    9.97   48.78
 -13  -9  32   14.45   43.76
 -13  -9  35    6.08   44.58
 -13  -8 -35  198.09   72.70
 -13  -8 -32  149.73   75.86
 -13  -8 -29  154.85   92.92
 -13  -8 -26  248.54   72.89
 -13  -8 -23  106.70  115.82
 -13  -8 -20   56.53   64.50
 -13  -8 -17   48.18   84.01
 -13  -8 -14  656.59  126.23
 -13  -8 -11  865.06  125.18
 -13  -8  -8  644.05  145.81
 -13  -8  -5 1460.36   89.94
 -13  -8  -2 1353.26   81.80
 -13  -8   1  336.50   82.36
 -13  -8   4   76.74   71.56
 -13  -8   7 1132.36  181.92
 -13  -8  10   82.99   48.96
 -13  -8  13   18.61   55.38
 -13  -8  16  211.27   56.75
 -13  -8  19  177.30   53.98
 -13  -8  22   29.36   49.23
 -13  -8  25   42.24   46.77
 -13  -8  28  265.55  120.39
 -13  -8  31  262.72   68.32
 -13  -8  34    4.68   41.57
 -13  -8  37   15.01   34.87
 -13  -7 -39    1.89   61.97
 -13  -7 -36   27.48   74.79
 -13  -7 -33  203.57   86.43
 -13  -7 -30   82.24   59.21
 -13  -7 -27    5.05   64.27
 -13  -7 -24    7.86   69.68
 -13  -7 -21  276.17   68.94
 -13  -7 -18  826.69  107.64
 -13  -7 -15  657.64  133.42
 -13  -7 -12  306.08   95.24
 -13  -7  -9  537.20  155.92
 -13  -7  -6 1216.26   93.35
 -13  -7  -3 2494.02  119.54
 -13  -7   0  206.79   49.99
 -13  -7   3  836.88  133.37
 -13  -7   6 3541.83  157.37
 -13  -7   9 1096.83   71.94
 -13  -7  12   23.06   57.75
 -13  -7  15  936.87  115.04
 -13  -7  18  308.22   61.62
 -13  -7  21  295.90   55.34
 -13  -7  24  275.80   57.81
 -13  -7  27  204.03   53.74
 -13  -7  30  193.05   94.74
 -13  -7  33  165.37   52.67
 -13  -7  36    6.82   63.72
 -13  -7  39   28.13   66.28
 -13  -6 -40  438.73   85.90
 -13  -6 -37  483.82  100.25
 -13  -6 -34  601.22  112.02
 -13  -6 -31  478.68  146.30
 -13  -6 -28    1.05   62.01
 -13  -6 -25  353.77  102.20
 -13  -6 -22  173.52   67.79
 -13  -6 -19  790.84  102.02
 -13  -6 -16  533.92  106.50
 -13  -6 -13 4277.98  181.85
 -13  -6 -10  872.62   83.09
 -13  -6  -7 4152.27  194.19
 -13  -6  -4  539.14   84.51
 -13  -6  -1 2426.31  280.90
 -13  -6   2  831.13   71.85
 -13  -6   5 5502.36  136.88
 -13  -6   8 1926.40  111.47
 -13  -6  11  567.96   72.21
 -13  -6  14  288.61   54.68
 -13  -6  17 2543.79  105.41
 -13  -6  20  614.59   59.77
 -13  -6  23   57.34   51.16
 -13  -6  26   72.44   55.93
 -13  -6  29   30.78   60.75
 -13  -6  32  192.47   66.32
 -13  -6  35  182.56   84.25
 -13  -6  38   39.91   66.51
 -13  -6  41  120.19   96.52
 -13  -5 -44   58.05   56.46
 -13  -5 -41   15.18   67.26
 -13  -5 -38   36.35   75.34
 -13  -5 -35   15.43   78.82
 -13  -5 -32   39.99   77.73
 -13  -5 -29  609.82   81.90
 -13  -5 -26   40.46   65.27
 -13  -5 -23 1226.87   89.71
 -13  -5 -20 2124.22  123.73
 -13  -5 -17 2214.81  146.69
 -13  -5 -14 1417.60  107.96
 -13  -5 -11  695.97   81.89
 -13  -5  -8 2271.44  136.36
 -13  -5  -5  120.84   79.93
 -13  -5  -2  819.44  106.30
 -13  -5   1 8776.75  295.02
 -13  -5   4 1202.82  106.74
 -13  -5   7  148.45   40.49
 -13  -5  10 1013.32   96.98
 -13  -5  13  456.52   56.81
 -13  -5  16   22.26   45.83
 -13  -5  19  145.30   62.92
 -13  -5  22  240.53   60.05
 -13  -5  25 1523.34   95.57
 -13  -5  28  834.56   87.48
 -13  -5  31  533.74   77.86
 -13  -5  34  386.89   75.17
 -13  -5  37   10.68   70.29
 -13  -5  40   22.11   62.20
 -13  -5  43   91.33   54.74
 -13  -4 -45   24.96   59.07
 -13  -4 -42    6.56   71.61
 -13  -4 -39  266.26   89.06
 -13  -4 -36   35.05   83.60
 -13  -4 -33   19.78   84.45
 -13  -4 -30  539.19  119.52
 -13  -4 -24  196.26   93.29
 -13  -4 -21   30.83  164.92
 -13  -4 -18  859.00  116.31
 -13  -4 -15 2611.09  124.32
 -13  -4 -12  726.68   72.99
 -13  -4  -9  377.04   96.98
 -13  -4  -6  478.04   58.27
 -13  -4  -3  609.71   82.20
 -13  -4   0 2002.57  183.84
 -13  -4   3  320.78   70.82
 -13  -4   6  694.17   45.90
 -13  -4   9 3179.16   86.91
 -13  -4  12  624.74   65.76
 -13  -4  15  226.98   50.65
 -13  -4  18  534.09   59.20
 -13  -4  21  593.21   55.44
 -13  -4  24  446.68   52.45
 -13  -4  27   64.29   49.61
 -13  -4  30    5.66   53.56
 -13  -4  33   82.07   54.98
 -13  -4  36   95.22   75.31
 -13  -4  39   10.72   69.30
 -13  -4  42   36.47   41.47
 -13  -4  45  154.83  133.45
 -13  -3 -46   49.06   59.72
 -13  -3 -43   54.78   65.45
 -13  -3 -40    5.43   74.82
 -13  -3 -37   10.33  111.76
 -13  -3 -34   53.31   97.28
 -13  -3 -31  877.24  101.82
 -13  -3 -28   73.89   67.39
 -13  -3 -25 5695.41  335.83
 -13  -3 -22 1488.09   90.35
 -13  -3 -19  164.46   89.27
 -13  -3 -16 6308.27  337.89
 -13  -3 -13 2770.90  129.30
 -13  -3 -10 1503.20   88.68
 -13  -3  -7  425.29   52.36
 -13  -3  -4   78.33   48.60
 -13  -3  -1 1146.54  105.05
 -13  -3   2 2390.09  140.76
 -13  -3   5 2055.51   71.15
 -13  -3   8 2656.47   76.71
 -13  -3  11 1084.24   54.39
 -13  -3  14 1437.22   58.07
 -13  -3  17  618.07   53.41
 -13  -3  20 2745.00   94.76
 -13  -3  23 1348.91   68.70
 -13  -3  26 1371.32   79.44
 -13  -3  29 1573.62  149.34
 -13  -3  32  349.21   62.68
 -13  -3  35  186.07   80.60
 -13  -3  38   62.25   79.35
 -13  -3  41   52.62   71.33
 -13  -3  44    0.50   44.15
 -13  -3  47   43.92   61.58
 -13  -2 -47   64.00   66.21
 -13  -2 -44   65.55   44.90
 -13  -2 -41  119.58   48.52
 -13  -2 -38  136.56  139.27
 -13  -2 -35   70.19   59.65
 -13  -2 -32  302.22  135.50
 -13  -2 -29 1424.15  115.65
 -13  -2 -26 2734.38  128.97
 -13  -2 -23 6870.00  192.69
 -13  -2 -20 3128.53  129.87
 -13  -2 -17  442.80   77.83
 -13  -2 -14  324.71   55.97
 -13  -2 -11  972.16   77.32
 -13  -2  -8 1021.35   70.34
 -13  -2  -5 1241.82   80.31
 -13  -2  -2 4138.99  152.62
 -13  -2   1 6040.08  214.42
 -13  -2   4 2377.71  100.45
 -13  -2   7 4389.81   81.08
 -13  -2  10 1347.90   56.28
 -13  -2  16   48.17   50.90
 -13  -2  19  833.84   89.49
 -13  -2  22  228.02   51.70
 -13  -2  25  283.75   51.02
 -13  -2  28    2.22   52.01
 -13  -2  31   99.50   46.44
 -13  -2  34   10.65   69.20
 -13  -2  37    1.33   76.63
 -13  -2  40    2.77   72.58
 -13  -2  43    4.78   45.13
 -13  -2  46   23.79   37.38
 -13  -2  49   18.62   44.75
 -13  -1 -48   19.18   43.50
 -13  -1 -45   14.16   44.33
 -13  -1 -42   97.09   85.19
 -13  -1 -39  113.88   79.75
 -13  -1 -36  383.05   79.59
 -13  -1 -33 1422.14  104.04
 -13  -1 -30 3700.73  179.57
 -13  -1 -27 4237.53  163.48
 -13  -1 -24  461.77   81.44
 -13  -1 -21  365.31   69.66
 -13  -1 -18  288.14   67.77
 -13  -1 -15 2106.22  100.95
 -13  -1 -12  175.24   55.70
 -13  -1  -9 2286.70   94.67
 -13  -1  -6 1171.15   84.26
 -13  -1  -3 9445.14  176.39
 -13  -1   0  166.59   55.66
 -13  -1   3  745.96   63.23
 -13  -1   6 2602.62   73.63
 -13  -1   9 2309.76   81.51
 -13  -1  12 1486.34   53.02
 -13  -1  15  894.10   43.79
 -13  -1  18 1175.89   67.78
 -13  -1  21  103.68   47.22
 -13  -1  24 2440.40  103.94
 -13  -1  27   11.11   45.02
 -13  -1  30 1488.06  105.50
 -13  -1  33  184.55   75.99
 -13  -1  36  338.11   77.08
 -13  -1  39   68.12   89.50
 -13  -1  42   39.06   46.81
 -13  -1  45   22.08   79.85
 -13  -1  48   24.88   54.66
 -12 -14   2   16.81   52.00
 -12 -14   5    7.94   58.82
 -12 -14   8    7.01   60.32
 -12 -14  11    0.06   62.30
 -12 -14  14    7.49   61.74
 -12 -14  17   81.92   67.14
 -12 -13  -2   74.35   61.90
 -12 -13   1   10.32   64.49
 -12 -13   4  117.66   80.08
 -12 -13   7   16.74   73.17
 -12 -13  10   19.88   74.06
 -12 -13  13   26.20   74.59
 -12 -13  16   78.15   39.23
 -12 -13  19   65.83   39.68
 -12 -13  22    3.47   64.39
 -12 -12  -3  153.66   68.18
 -12 -12   0  198.33   86.36
 -12 -12   3    7.19   80.99
 -12 -12   6   94.71   81.73
 -12 -12   9    5.09   93.33
 -12 -12  12  226.64   62.60
 -12 -12  15   17.17   34.76
 -12 -12  18   59.27   46.39
 -12 -12  21   16.84   45.46
 -12 -12  24    3.00   44.48
 -12 -12  27    5.32   40.32
 -12 -11 -16  166.18   82.79
 -12 -11 -13  560.49   96.85
 -12 -11 -10   98.05   81.02
 -12 -11  -7   17.87   46.16
 -12 -11  -4   30.27   39.34
 -12 -11  -1  219.29   57.06
 -12 -11   2  101.16   58.45
 -12 -11   5   84.21   62.87
 -12 -11   8  131.38   60.46
 -12 -11  14  482.74   59.61
 -12 -11  17   32.35   41.44
 -12 -11  20   18.17   52.88
 -12 -11  23   16.99   53.78
 -12 -11  26    3.69   49.64
 -12 -11  29   90.58   44.32
 -12 -11  32   25.65   54.91
 -12 -10 -20  256.33   87.90
 -12 -10 -17  722.74  114.16
 -12 -10 -14   64.89   85.19
 -12 -10 -11 1506.77   96.55
 -12 -10  -8 1178.76   92.64
 -12 -10  -5  508.31   81.84
 -12 -10  -2   95.14   74.68
 -12 -10   1 2007.19  116.11
 -12 -10   4  508.46   76.86
 -12 -10   7 1715.44  111.87
 -12 -10  10  610.69  117.30
 -12 -10  13  569.18   80.77
 -12 -10  16  707.47   79.08
 -12 -10  19  160.77   47.67
 -12 -10  22    2.53   44.23
 -12 -10  25   71.00   54.62
 -12 -10  28   67.09   51.99
 -12 -10  31   19.84   47.56
 -12 -10  34   96.57   62.48
 -12  -9 -36  190.75   66.07
 -12  -9 -33   13.34   65.12
 -12  -9 -30   32.43   71.71
 -12  -9 -27  282.48   96.61
 -12  -9 -24  640.56   79.95
 -12  -9 -21  820.70   85.43
 -12  -9 -18  129.46   91.32
 -12  -9 -15  672.18  107.01
 -12  -9 -12  836.30  109.28
 -12  -9  -9   87.17   83.90
 -12  -9  -6   52.20   46.24
 -12  -9  -3   93.31   65.06
 -12  -9   0  286.57   48.91
 -12  -9   3 1583.11  113.91
 -12  -9   6  844.13  170.49
 -12  -9   9 2025.87   92.95
 -12  -9  12 3381.18  117.22
 -12  -9  15  126.03   50.57
 -12  -9  18   34.15   51.05
 -12  -9  21   75.10   51.43
 -12  -9  24   16.48   45.22
 -12  -9  27    7.65   54.43
 -12  -9  30   46.12   55.96
 -12  -9  33   22.28   47.07
 -12  -9  36   94.10   62.00
 -12  -9  39  117.70   50.13
 -12  -8 -40   79.00   57.26
 -12  -8 -37   18.09   68.06
 -12  -8 -34   56.33   74.26
 -12  -8 -31  113.45   86.13
 -12  -8 -28  232.40   71.13
 -12  -8 -25  275.61   88.78
 -12  -8 -22  247.89   71.52
 -12  -8 -19  490.95  130.35
 -12  -8 -16  561.89  105.52
 -12  -8 -13 1136.70  126.95
 -12  -8 -10 1711.51  136.04
 -12  -8  -7 4440.05  149.32
 -12  -8  -4 1479.03   99.30
 -12  -8  -1 1557.40   92.30
 -12  -8   2  871.75   74.71
 -12  -8   5  301.93   68.50
 -12  -8   8 2191.13   89.65
 -12  -8  11  287.57   53.84
 -12  -8  14  620.50   63.58
 -12  -8  17   15.79   51.49
 -12  -8  20   86.39   79.85
 -12  -8  23   19.53   55.60
 -12  -8  26  117.59   57.51
 -12  -8  29  221.82   63.25
 -12  -8  32  323.42   94.47
 -12  -8  35  742.68  261.44
 -12  -8  38  189.86  119.41
 -12  -8  41    9.45   33.49
 -12  -7 -41    8.32   56.17
 -12  -7 -38  131.06   79.50
 -12  -7 -35  165.58   77.23
 -12  -7 -32   58.06   81.10
 -12  -7 -29   11.24   61.51
 -12  -7 -26   63.29   61.73
 -12  -7 -23 1234.80  126.52
 -12  -7 -20  886.33  161.46
 -12  -7 -17  349.61   75.31
 -12  -7 -14 1330.12  117.72
 -12  -7 -11  749.82   77.67
 -12  -7  -8 1518.05   85.69
 -12  -7  -5  133.52   54.28
 -12  -7  -2  122.11   62.99
 -12  -7   1  138.33   75.88
 -12  -7   4 1148.43   76.40
 -12  -7   7  279.66   58.32
 -12  -7  10 1298.84   65.51
 -12  -7  13  118.11   50.41
 -12  -7  16  285.32   69.21
 -12  -7  19   25.90   52.81
 -12  -7  22  944.07   81.05
 -12  -7  25  330.92   72.32
 -12  -7  28  226.60   72.80
 -12  -7  31  377.86   79.84
 -12  -7  34    5.32   54.35
 -12  -7  37  138.82   76.91
 -12  -7  40   16.70   50.89
 -12  -7  43   50.73   87.62
 -12  -6 -42   20.12   63.17
 -12  -6 -39  191.83   77.59
 -12  -6 -36  202.04   84.35
 -12  -6 -33   25.30   72.96
 -12  -6 -30  324.26  108.90
 -12  -6 -27   64.41   60.96
 -12  -6 -24  899.38   86.22
 -12  -6 -21  749.05   86.44
 -12  -6 -18 2178.14  137.27
 -12  -6 -15  848.00  106.71
 -12  -6 -12 2551.26   98.75
 -12  -6  -9 2799.89  129.52
 -12  -6  -6 1797.88  123.12
 -12  -6  -3 1590.41  128.33
 -12  -6   0  600.66  194.10
 -12  -6   3 1145.92   90.77
 -12  -6   6 3505.01   92.18
 -12  -6   9 3339.80  103.88
 -12  -6  12  434.26   58.56
 -12  -6  15 1185.90   79.59
 -12  -6  18 1642.73   97.97
 -12  -6  21  108.37   53.16
 -12  -6  24  372.05   64.57
 -12  -6  27 3276.32  121.63
 -12  -6  30 1552.94  176.34
 -12  -6  33   19.64   56.00
 -12  -6  36   21.61   74.66
 -12  -6  39   81.51   67.94
 -12  -6  42  100.56  101.37
 -12  -6  45    2.01   36.10
 -12  -5 -46   70.04   57.24
 -12  -5 -43    8.59   64.37
 -12  -5 -40    5.09   74.27
 -12  -5 -37  218.83   97.27
 -12  -5 -34   20.21   84.80
 -12  -5 -31   68.29  143.24
 -12  -5 -28  336.01   71.77
 -12  -5 -25  632.20   85.56
 -12  -5 -22 3420.80  168.16
 -12  -5 -19 4656.56  182.89
 -12  -5 -16  712.64   82.41
 -12  -5 -13  118.38   64.63
 -12  -5 -10 1769.94  102.67
 -12  -5  -7  757.49   77.15
 -12  -5  -4   93.49   54.57
 -12  -5  -1   65.45   65.11
 -12  -5   2 2551.87  244.16
 -12  -5   5  448.17   50.44
 -12  -5   8 4045.89  100.19
 -12  -5  11 2719.02   91.20
 -12  -5  14 2128.18   70.87
 -12  -5  17   77.98   42.64
 -12  -5  20  170.00   49.51
 -12  -5  23  801.14   68.10
 -12  -5  26 1559.26   90.02
 -12  -5  29   13.44   52.31
 -12  -5  32   24.10   70.58
 -12  -5  35  233.79   67.87
 -12  -5  38   75.40   75.24
 -12  -5  41  195.59   52.14
 -12  -5  44   95.75   40.09
 -12  -5  47   22.07   44.75
 -12  -4 -47   79.63   58.52
 -12  -4 -44   37.13   67.55
 -12  -4 -41   53.75   75.03
 -12  -4 -38  357.57   95.88
 -12  -4 -35   15.92   71.71
 -12  -4 -32  247.27  153.20
 -12  -4 -29  788.66  109.84
 -12  -4 -26  266.55  125.76
 -12  -4 -23  177.29   71.32
 -12  -4 -20 2857.90  125.17
 -12  -4 -17 6021.00  161.96
 -12  -4 -14 1557.44   92.35
 -12  -4 -11  635.17   73.20
 -12  -4  -8 1886.20  102.61
 -12  -4  -5 2344.71   97.34
 -12  -4  -2 5200.04  141.65
 -12  -4   1 1058.84  102.62
 -12  -4   4  969.60   92.90
 -12  -4  10  225.95   59.45
 -12  -4  13 2976.58  148.58
 -12  -4  16  399.84   57.21
 -12  -4  19  273.32   56.06
 -12  -4  22  592.56   64.18
 -12  -4  25  311.23   51.57
 -12  -4  28  814.54   83.90
 -12  -4  31  751.23   91.33
 -12  -4  34   70.04   72.52
 -12  -4  37   13.54   80.39
 -12  -4  40   83.29   74.93
 -12  -4  43    4.63   44.52
 -12  -4  46    2.52   36.85
 -12  -4  49   28.76   44.87
 -12  -3 -48   16.83   62.31
 -12  -3 -45   67.51   90.68
 -12  -3 -42   16.45   45.22
 -12  -3 -39  120.24   49.66
 -12  -3 -36  189.45   68.42
 -12  -3 -33   21.15   61.19
 -12  -3 -30 1093.76   91.43
 -12  -3 -27 2724.85  134.58
 -12  -3 -24  882.84   97.88
 -12  -3 -21 1391.89  136.42
 -12  -3 -18 3375.51  141.24
 -12  -3 -15 2469.85  126.37
 -12  -3 -12  408.01   58.07
 -12  -3  -9 2153.27  120.96
 -12  -3  -6   42.40   48.33
 -12  -3  -3 1048.14   77.89
 -12  -3   0   50.78   47.75
 -12  -3   3 1729.57  117.71
 -12  -3   6 1926.55   78.74
 -12  -3   9   63.66   31.65
 -12  -3  12  206.68   60.94
 -12  -3  15  926.63   72.38
 -12  -3  18 1957.30   93.99
 -12  -3  21  673.33   60.24
 -12  -3  24 1234.93   71.94
 -12  -3  27 1148.97   63.74
 -12  -3  30  288.69   54.97
 -12  -3  33   13.13   58.02
 -12  -3  36    6.90   92.24
 -12  -3  39    4.08   80.89
 -12  -3  42   14.79   47.96
 -12  -3  45    3.03   40.68
 -12  -3  48  106.18   57.68
 -12  -2 -49   23.25   34.88
 -12  -2 -46   14.48   42.44
 -12  -2 -43   64.77   49.89
 -12  -2 -40    0.19   52.44
 -12  -2 -37    4.91   59.90
 -12  -2 -34  606.44   74.62
 -12  -2 -31 2699.95  126.38
 -12  -2 -28 1927.22  117.88
 -12  -2 -25 1173.75   98.30
 -12  -2 -22 2425.12   90.87
 -12  -2 -19  308.34   78.36
 -12  -2 -16 2607.47  121.57
 -12  -2 -13  348.77   61.97
 -12  -2 -10  475.54   59.04
 -12  -2  -7 3718.60  133.98
 -12  -2  -4 1189.01   85.61
 -12  -2  -1   59.51   44.27
 -12  -2   2 4874.88  153.67
 -12  -2   5 2586.81   77.10
 -12  -2   8 3678.06   89.57
 -12  -2  11 1848.90   73.69
 -12  -2  14  749.26   53.35
 -12  -2  17 3586.56   98.44
 -12  -2  20 3371.74  141.04
 -12  -2  23  508.69   75.00
 -12  -2  26  265.70   46.99
 -12  -2  29 2861.14   99.33
 -12  -2  32  208.50   96.23
 -12  -2  35   20.25  102.46
 -12  -2  38   18.00   84.31
 -12  -2  41   90.85   74.70
 -12  -2  44   27.71   45.08
 -12  -2  47   98.48   41.92
 -12  -2  50  126.78   54.90
 -12  -1 -50   12.67   41.37
 -12  -1 -47   16.37   45.22
 -12  -1 -44   71.49   53.26
 -12  -1 -41   41.97   61.49
 -12  -1 -38   31.80   57.70
 -12  -1 -35  495.55   75.11
 -12  -1 -32 2053.64  115.93
 -12  -1 -29    8.29   62.37
 -12  -1 -26  586.94   67.57
 -12  -1 -23 1233.35   89.22
 -12  -1 -20 1897.22  118.52
 -12  -1 -17  411.63   48.45
 -12  -1 -14  638.35   64.33
 -12  -1 -11 3093.46  173.30
 -12  -1  -5  929.39   75.41
 -12  -1  -2 2657.65  102.59
 -12  -1   1 4923.53  135.60
 -12  -1   4 8236.91  132.67
 -12  -1   7 3094.86   91.40
 -12  -1  10  135.03   35.11
 -12  -1  13 2019.38   74.42
 -12  -1  16  246.20   49.41
 -12  -1  19  896.41   74.91
 -12  -1  22  652.19   52.35
 -12  -1  25 1526.49   89.61
 -12  -1  28  660.01   75.92
 -12  -1  31  892.65   83.28
 -12  -1  34   86.69   66.08
 -12  -1  37   75.15   68.45
 -12  -1  40    5.62   61.40
 -12  -1  43   31.02   49.97
 -12  -1  46  125.77   47.76
 -12  -1  49    3.05   50.67
 -11 -15   4   90.90   57.65
 -11 -15   7   38.42   58.09
 -11 -15  10   47.13   67.12
 -11 -15  13   37.90   61.64
 -11 -15  16    3.63   61.49
 -11 -14   0  403.95   75.02
 -11 -14   3   63.77   71.16
 -11 -14   6   73.82   74.10
 -11 -14   9   60.86   82.15
 -11 -14  12   71.33   88.13
 -11 -14  15   84.84   65.36
 -11 -14  18   55.91   40.62
 -11 -14  21   11.48   37.48
 -11 -14  24   11.13   59.31
 -11 -13  -1  488.41   95.51
 -11 -13   2  319.22   89.93
 -11 -13   5   49.67   79.23
 -11 -13   8  108.30   86.14
 -11 -13  11    6.96   84.00
 -11 -13  14   56.21   49.99
 -11 -13  17  118.41   50.53
 -11 -13  20   36.48   47.98
 -11 -13  23    0.01   46.49
 -11 -13  26   10.43   41.80
 -11 -12  -8  469.04   84.18
 -11 -12  -5   75.23   67.05
 -11 -12  -2    3.12   76.47
 -11 -12   1  354.40  105.67
 -11 -12   4  279.69   97.31
 -11 -12   7  135.41   55.04
 -11 -12  10  857.02   93.68
 -11 -12  13  397.50   49.77
 -11 -12  16  363.07   80.78
 -11 -12  19   27.21   54.16
 -11 -12  22  146.02   77.20
 -11 -12  25  185.89   72.50
 -11 -12  28   26.46   67.55
 -11 -12  31    8.42   38.90
 -11 -11 -18   90.05   80.49
 -11 -11 -15  216.16   87.21
 -11 -11 -12  290.72   90.05
 -11 -11  -9  620.92  103.43
 -11 -11  -6   20.91   43.84
 -11 -11  -3  206.62   42.16
 -11 -11   0  728.89   83.14
 -11 -11   3 1127.33   88.83
 -11 -11   6  262.56  146.98
 -11 -11   9 1172.09  102.80
 -11 -11  12 1240.89   90.38
 -11 -11  15  239.29   77.37
 -11 -11  18   10.86   47.63
 -11 -11  21   71.78   45.41
 -11 -11  24   45.91   56.15
 -11 -11  27  126.77   56.80
 -11 -11  30   56.66   81.28
 -11 -11  33   91.09   31.43
 -11 -11  36    1.39   55.43
 -11 -10 -34  101.77   63.75
 -11 -10 -31  119.72   73.85
 -11 -10 -28  116.52   88.03
 -11 -10 -25  133.91   88.75
 -11 -10 -22  378.50   71.82
 -11 -10 -19  135.58   98.70
 -11 -10 -16  153.53   87.75
 -11 -10 -13 2134.71  151.11
 -11 -10 -10  206.41   85.55
 -11 -10  -7  869.28   61.57
 -11 -10  -4  293.34   45.50
 -11 -10  -1  398.23   50.49
 -11 -10   2 2602.51  117.90
 -11 -10   5   12.25   63.76
 -11 -10   8 1369.25   94.09
 -11 -10  11 2336.11  212.43
 -11 -10  14  175.81   51.95
 -11 -10  17    1.46   52.79
 -11 -10  20   84.86   50.54
 -11 -10  23   14.13   48.15
 -11 -10  26    4.55   58.57
 -11 -10  29   24.03   55.10
 -11 -10  32   38.01   51.92
 -11 -10  35  107.70   86.28
 -11 -10  38    7.70   32.94
 -11  -9 -38   80.89   58.70
 -11  -9 -35   82.16   78.10
 -11  -9 -32   38.01   74.75
 -11  -9 -29   14.01   80.47
 -11  -9 -26  314.43   70.47
 -11  -9 -23    4.28   61.66
 -11  -9 -20   62.37   68.70
 -11  -9 -17  108.12   66.53
 -11  -9 -14 2529.57  166.07
 -11  -9 -11  941.71  115.86
 -11  -9  -8  990.37  115.52
 -11  -9  -5  227.09   49.55
 -11  -9  -2 1298.94   82.25
 -11  -9   1 1644.59   86.72
 -11  -9   4  606.86  140.90
 -11  -9   7 1493.56  100.50
 -11  -9  10  181.17   73.42
 -11  -9  13 2099.65  114.54
 -11  -9  16  235.26   58.16
 -11  -9  19  211.97   86.09
 -11  -9  22   56.59   58.82
 -11  -9  25  123.52   53.13
 -11  -9  28  120.21   65.68
 -11  -9  31    4.78   57.18
 -11  -9  34   95.54   70.03
 -11  -9  37    6.55   43.50
 -11  -9  40   26.55   35.62
 -11  -8 -42  147.26   60.18
 -11  -8 -39   73.63   67.51
 -11  -8 -36  131.51   84.70
 -11  -8 -33  184.34   88.17
 -11  -8 -30   56.65  127.50
 -11  -8 -27  357.94  103.34
 -11  -8 -24 1549.58  116.83
 -11  -8 -21 1238.64  105.13
 -11  -8 -18 4455.94  225.21
 -11  -8 -15 2842.04  188.97
 -11  -8 -12 1112.80  109.02
 -11  -8  -9  819.13   87.33
 -11  -8  -6  292.71   54.45
 -11  -8  -3   78.11   54.49
 -11  -8   0  451.79   45.78
 -11  -8   3  298.33   51.87
 -11  -8   6 5423.12  120.09
 -11  -8   9 5985.48  136.85
 -11  -8  12  731.75   75.32
 -11  -8  15 4136.23  138.07
 -11  -8  18 1463.87   79.47
 -11  -8  21  946.73   82.07
 -11  -8  24   61.74   53.95
 -11  -8  27  385.92   67.14
 -11  -8  30  298.50   69.23
 -11  -8  33  714.34  135.78
 -11  -8  36   72.81   49.61
 -11  -8  39  312.87  136.81
 -11  -8  42   14.98   68.11
 -11  -7 -43   28.37   56.03
 -11  -7 -40   25.93   68.46
 -11  -7 -37   32.93   74.69
 -11  -7 -34  197.61   86.12
 -11  -7 -31   34.12  109.19
 -11  -7 -28   21.47  106.24
 -11  -7 -25  562.81   77.37
 -11  -7 -22   44.13   63.94
 -11  -7 -19  438.90   82.69
 -11  -7 -16 1098.25  121.49
 -11  -7 -13 2354.16  111.99
 -11  -7 -10  198.32   75.23
 -11  -7  -7 2653.97  122.97
 -11  -7  -4 4603.65  154.16
 -11  -7  -1 1501.09  114.58
 -11  -7   2  449.23   56.12
 -11  -7   5  337.42   43.60
 -11  -7   8 1180.23   75.69
 -11  -7  11  601.54   72.15
 -11  -7  14  366.53   60.30
 -11  -7  17  633.08   69.63
 -11  -7  20 2035.18   93.79
 -11  -7  23  934.55   78.76
 -11  -7  26  648.58   65.38
 -11  -7  29  387.29   98.58
 -11  -7  32   77.20   67.57
 -11  -7  35  141.78   53.16
 -11  -7  38  249.82   90.21
 -11  -7  41  455.91  108.81
 -11  -7  44   99.75   38.05
 -11  -6 -44   72.28   65.25
 -11  -6 -41   26.82   67.59
 -11  -6 -38  269.92   84.51
 -11  -6 -35   28.79   81.59
 -11  -6 -32  497.26  149.54
 -11  -6 -29    2.15   68.67
 -11  -6 -26   17.86   68.22
 -11  -6 -23  912.40  109.63
 -11  -6 -20   60.33   62.81
 -11  -6 -17 1602.05  115.47
 -11  -6 -14  367.90  106.65
 -11  -6 -11   72.95   57.39
 -11  -6  -8   88.43   72.94
 -11  -6  -5 1631.37  135.93
 -11  -6  -2 4651.76  170.28
 -11  -6   1   28.54   57.35
 -11  -6   4  242.80   47.99
 -11  -6   7   34.10   47.70
 -11  -6  10  573.90   50.16
 -11  -6  13  720.65   66.95
 -11  -6  16  308.25   54.00
 -11  -6  19   46.09   51.02
 -11  -6  22  761.77   67.84
 -11  -6  25 1714.68   95.31
 -11  -6  28  170.95   56.56
 -11  -6  31  253.35   68.71
 -11  -6  34  103.93   88.78
 -11  -6  37    9.38   78.75
 -11  -6  40   20.66   69.76
 -11  -6  43  131.62   79.79
 -11  -6  46   45.65   34.93
 -11  -5 -48    5.18   49.73
 -11  -5 -45  112.55   71.16
 -11  -5 -42  155.08   76.83
 -11  -5 -39  489.78  107.44
 -11  -5 -36   22.97   80.53
 -11  -5 -33  674.08  100.25
 -11  -5 -30   71.73   65.52
 -11  -5 -27   48.94   62.49
 -11  -5 -24 1047.69   85.73
 -11  -5 -21  174.57   67.91
 -11  -5 -18 3051.14  131.24
 -11  -5 -15 1153.20   95.55
 -11  -5 -12 3643.04  128.40
 -11  -5  -9 2719.41   96.27
 -11  -5  -6  828.43   83.58
 -11  -5  -3 1649.36   90.19
 -11  -5   0  799.24  102.31
 -11  -5   3 1099.52  119.61
 -11  -5   6 4075.29  106.21
 -11  -5   9 1482.63   86.12
 -11  -5  12  584.95  102.59
 -11  -5  15   62.35   44.45
 -11  -5  18  938.25   65.80
 -11  -5  21  628.63   59.59
 -11  -5  24  240.20   47.78
 -11  -5  27 3310.08  116.52
 -11  -5  30 1122.13   82.35
 -11  -5  33  885.87   96.85
 -11  -5  36  222.63   81.61
 -11  -5  39   13.96   77.79
 -11  -5  42   83.25   66.14
 -11  -5  45   46.53   43.09
 -11  -5  48   40.48   36.23
 -11  -4 -49   32.45   57.74
 -11  -4 -46    4.83   37.54
 -11  -4 -43   38.41   44.63
 -11  -4 -40   23.57   51.00
 -11  -4 -37   75.77   62.99
 -11  -4 -34   14.52   51.60
 -11  -4 -31  120.52  116.69
 -11  -4 -28 1091.04  107.26
 -11  -4 -25  687.92   84.29
 -11  -4 -22 2091.51   98.83
 -11  -4 -19 1176.94  103.92
 -11  -4 -16 5188.41  188.06
 -11  -4 -13    7.06   53.29
 -11  -4 -10  948.35   82.34
 -11  -4  -7  126.88   44.89
 -11  -4  -4   78.01   44.00
 -11  -4  -1 7182.29  139.76
 -11  -4   2 3301.63  165.37
 -11  -4   5 2124.66   68.96
 -11  -4   8 3960.37   85.01
 -11  -4  11 1068.20   58.42
 -11  -4  14 1148.94   87.07
 -11  -4  17 3417.15  110.94
 -11  -4  20 4149.03  104.20
 -11  -4  23  327.26   48.79
 -11  -4  26  255.67   54.97
 -11  -4  29 2295.67   97.40
 -11  -4  32  251.07   64.18
 -11  -4  35  336.23   90.84
 -11  -4  38   31.67   86.57
 -11  -4  41   10.38   74.83
 -11  -4  44   34.67   43.86
 -11  -4  47   15.02   38.29
 -11  -4  50    9.67   48.83
 -11  -3 -50   19.00   55.74
 -11  -3 -47   49.90   40.56
 -11  -3 -44   31.97   59.14
 -11  -3 -41   52.94   66.66
 -11  -3 -38  480.16  269.61
 -11  -3 -35  123.16   62.36
 -11  -3 -32 1258.08  140.18
 -11  -3 -29 5504.38  183.48
 -11  -3 -26 3410.38  141.25
 -11  -3 -23 1951.93  118.99
 -11  -3 -20 5458.72  147.39
 -11  -3 -17 4881.80  150.09
 -11  -3 -14   32.70   47.21
 -11  -3 -11 2917.27  127.38
 -11  -3  -8 2862.88  129.96
 -11  -3  -5 3371.58   87.98
 -11  -3  -2  109.73   40.60
 -11  -3   1 1261.11   74.78
 -11  -3   4   23.37   31.36
 -11  -3   7  359.48   46.68
 -11  -3  10  518.85   44.53
 -11  -3  13   90.31   45.38
 -11  -3  16 4073.65  111.47
 -11  -3  19 7226.75  162.53
 -11  -3  22  390.55   58.34
 -11  -3  25  306.12   51.89
 -11  -3  28 1563.76   74.28
 -11  -3  31  120.59   56.25
 -11  -3  34  324.81   78.74
 -11  -3  37    0.24   94.87
 -11  -3  40   11.30   77.71
 -11  -3  43   29.23   47.92
 -11  -3  46   65.38   43.33
 -11  -3  49    4.10   33.70
 -11  -2 -51   60.07   35.56
 -11  -2 -48   90.03  140.76
 -11  -2 -45  132.58  140.52
 -11  -2 -42   93.00  120.39
 -11  -2 -39  342.10   93.88
 -11  -2 -36  190.13   60.85
 -11  -2 -33 1222.51  170.03
 -11  -2 -30 1498.50   90.87
 -11  -2 -27 2465.85  111.81
 -11  -2 -24 1067.57   65.97
 -11  -2 -21 6507.53  174.34
 -11  -2 -18 5406.31  165.19
 -11  -2 -15  502.70   58.23
 -11  -2 -12 9993.49  253.11
 -11  -2  -9 2329.98  103.63
 -11  -2  -6 5589.54  123.75
 -11  -2  -3 3846.60   86.57
 -11  -2   0 4998.18  115.69
 -11  -2   3 3806.91  151.66
 -11  -2   6 5609.58   94.41
 -11  -2   9 2370.16   59.65
 -11  -2  12 1853.64   63.09
 -11  -2  15  324.09   55.98
 -11  -2  18  139.77   40.26
 -11  -2  21  246.29   63.49
 -11  -2  24 1011.62   69.67
 -11  -2  27 2705.75   86.16
 -11  -2  30 4081.68  115.23
 -11  -2  33  251.00   94.38
 -11  -2  36  932.25  101.67
 -11  -2  39  184.44   88.61
 -11  -2  42   14.43   52.37
 -11  -2  45  391.69  133.43
 -11  -2  48   86.44   44.88
 -11  -2  51  186.75   58.41
 -11  -1 -52  102.75   52.11
 -11  -1 -49   42.89  132.76
 -11  -1 -46   62.78   63.56
 -11  -1 -43   99.53   73.53
 -11  -1 -40 1483.95  164.61
 -11  -1 -37 1490.38   98.71
 -11  -1 -34  407.81   70.07
 -11  -1 -31    9.32   85.47
 -11  -1 -28 8073.67  189.34
 -11  -1 -25 1285.11   82.20
 -11  -1 -22  623.76   58.43
 -11  -1 -19 1876.83   94.62
 -11  -1 -16  299.74   58.37
 -11  -1 -13 1312.71   74.62
 -11  -1 -10  622.31   63.88
 -11  -1  -7 6269.80  226.19
 -11  -1  -4 2034.24  120.36
 -11  -1  -1  330.13   53.48
 -11  -1   2 1197.46   45.52
 -11  -1   5 1914.39  144.37
 -11  -1   8  686.03   47.53
 -11  -1  11 7586.59   95.00
 -11  -1  14  521.29   38.17
 -11  -1  17 1263.16   73.68
 -11  -1  20  492.85   42.73
 -11  -1  23 1737.29   80.40
 -11  -1  26 1598.67   73.04
 -11  -1  29  819.09   67.05
 -11  -1  32  317.00   76.27
 -11  -1  35   28.94   77.01
 -11  -1  38  321.12   71.46
 -11  -1  41  239.59   73.32
 -11  -1  44  174.13   54.59
 -11  -1  47  101.40   48.83
 -11  -1  50  104.35   56.91
 -11  -1  53  261.58   58.00
 -10 -16   6  208.06   59.65
 -10 -16   9   97.02   62.83
 -10 -16  12   48.74   58.49
 -10 -15   2   64.15   68.55
 -10 -15   5  291.18   80.93
 -10 -15   8  361.13   91.49
 -10 -15  11   53.96   81.68
 -10 -15  14   14.03   42.40
 -10 -15  17   21.61   51.06
 -10 -15  20    3.23   38.27
 -10 -14  -2  579.91   86.63
 -10 -14   1  231.83   80.92
 -10 -14   4   93.33   87.37
 -10 -14   7  632.32  109.14
 -10 -14  10  250.73   95.37
 -10 -14  13   80.65   46.61
 -10 -14  16  116.73   53.75
 -10 -14  19  104.41   49.85
 -10 -14  22   76.47   86.27
 -10 -14  25    0.58   44.01
 -10 -14  28    9.05   49.11
 -10 -13  -3  309.39   82.30
 -10 -13   0  141.14   85.03
 -10 -13   3  623.51  108.33
 -10 -13   6  158.95   94.83
 -10 -13   9   25.92   67.89
 -10 -13  12   10.33   59.64
 -10 -13  15  179.52   62.09
 -10 -13  18    5.68   56.78
 -10 -13  21   92.47   54.03
 -10 -13  24   83.29   54.04
 -10 -13  27   13.50   49.46
 -10 -13  30    7.33   41.52
 -10 -13  33   27.31   52.92
 -10 -12 -13  237.68   76.23
 -10 -12 -10   77.06   80.84
 -10 -12  -7  941.21  112.62
 -10 -12  -4  425.14   88.38
 -10 -12  -1  303.76   89.67
 -10 -12   2  575.10  116.11
 -10 -12   5 1546.38   94.88
 -10 -12   8  171.23   71.03
 -10 -12  11 1082.52  173.60
 -10 -12  14   65.25   45.78
 -10 -12  17  244.62   49.00
 -10 -12  20  239.97   92.63
 -10 -12  23    2.46   59.85
 -10 -12  26   92.38   75.53
 -10 -12  29   45.20   60.98
 -10 -12  32   47.75   35.27
 -10 -12  35    3.97   55.77
 -10 -11 -20  285.96   95.72
 -10 -11 -17  233.35   89.24
 -10 -11 -14  553.72  119.81
 -10 -11 -11  450.72  118.22
 -10 -11  -8 1083.66  124.63
 -10 -11  -5   17.75   49.69
 -10 -11  -2 1002.45   62.19
 -10 -11   1 1210.35   98.45
 -10 -11   4 2128.27  119.43
 -10 -11   7  925.99   67.98
 -10 -11  10 4871.97  198.32
 -10 -11  13  393.93   61.11
 -10 -11  16  278.21   60.55
 -10 -11  19  563.90   60.28
 -10 -11  22  208.39   52.04
 -10 -11  25  366.98  104.32
 -10 -11  28   41.21   58.01
 -10 -11  31  125.73   56.53
 -10 -11  34  187.06   38.40
 -10 -11  37   19.01   43.15
 -10 -10 -36  535.15   93.78
 -10 -10 -33  474.45   91.81
 -10 -10 -30  645.12  100.83
 -10 -10 -27   87.58   87.89
 -10 -10 -24   44.92   62.57
 -10 -10 -21  164.38  129.26
 -10 -10 -18  514.91  184.83
 -10 -10 -15  506.60  104.35
 -10 -10 -12 4606.60  222.19
 -10 -10  -9  152.13   84.49
 -10 -10  -6 1166.43   74.96
 -10 -10  -3  930.94  102.82
 -10 -10   0 1226.58   70.43
 -10 -10   3 3135.93  145.49
 -10 -10   6 1386.93   80.58
 -10 -10   9 3467.95  119.58
 -10 -10  12 2875.47  108.17
 -10 -10  15  677.77   64.78
 -10 -10  18  355.03   64.15
 -10 -10  21  144.54   52.21
 -10 -10  24  323.37   59.44
 -10 -10  27   88.40   66.56
 -10 -10  30  613.26   93.99
 -10 -10  33   18.46   55.68
 -10 -10  36  304.26   42.88
 -10 -10  39  173.96  102.90
 -10  -9 -40   26.01   53.31
 -10  -9 -37   32.74   71.42
 -10  -9 -34  117.49   73.22
 -10  -9 -31  192.94   88.52
 -10  -9 -28    0.74   59.57
 -10  -9 -25   77.93  137.39
 -10  -9 -22  348.80  104.56
 -10  -9 -19  147.27  109.51
 -10  -9 -16 1012.79  141.74
 -10  -9 -13 1699.18  110.89
 -10  -9 -10 4682.16  183.17
 -10  -9  -7  514.06   61.85
 -10  -9  -4  337.14   99.00
 -10  -9  -1  832.49   52.83
 -10  -9   2  995.01   77.58
 -10  -9   5  442.29   64.61
 -10  -9   8 3526.73  105.07
 -10  -9  11 2549.99   95.93
 -10  -9  14 1449.15   99.83
 -10  -9  17  333.95   90.94
 -10  -9  20  242.75   69.65
 -10  -9  23  807.84   76.05
 -10  -9  26  112.94   76.78
 -10  -9  29  106.14   61.21
 -10  -9  32  295.91   66.07
 -10  -9  35  646.79  339.95
 -10  -9  38  231.94  105.35
 -10  -9  41   52.55   65.50
 -10  -8 -44  159.00   56.34
 -10  -8 -41   24.28   58.23
 -10  -8 -38   28.70   66.14
 -10  -8 -35   58.35   75.76
 -10  -8 -32  917.59  129.38
 -10  -8 -29  202.30   68.68
 -10  -8 -26   27.86   62.79
 -10  -8 -23  312.29   64.84
 -10  -8 -20 1006.56   92.79
 -10  -8 -17 1309.30  112.80
 -10  -8 -14 4447.78  211.30
 -10  -8 -11 1231.17   86.33
 -10  -8  -8   63.85   77.08
 -10  -8  -5 1081.40   97.42
 -10  -8  -2 1626.09   92.90
 -10  -8   1 1498.34   69.36
 -10  -8   4  815.31   55.23
 -10  -8   7   98.59   44.19
 -10  -8  10 4224.47  125.29
 -10  -8  13 2884.82  102.86
 -10  -8  16 1227.73   82.74
 -10  -8  19 1750.23   87.68
 -10  -8  22  855.54   70.27
 -10  -8  25  433.08   77.47
 -10  -8  28    9.55   64.56
 -10  -8  31  486.69   85.33
 -10  -8  34  292.77   99.53
 -10  -8  37  120.30   78.49
 -10  -8  40  114.32   49.68
 -10  -8  43   37.19   39.65
 -10  -8  46  213.90   55.38
 -10  -7 -45   58.13   54.04
 -10  -7 -42   61.30   64.45
 -10  -7 -39   20.83   70.31
 -10  -7 -36  307.67   79.46
 -10  -7 -33  437.02  111.04
 -10  -7 -30  209.94   91.73
 -10  -7 -27    3.77   64.07
 -10  -7 -24  209.40   64.17
 -10  -7 -21   38.04   61.75
 -10  -7 -18 8066.85  243.30
 -10  -7 -15 1705.12  144.40
 -10  -7 -12 1320.93  100.60
 -10  -7  -9 1048.73   61.03
 -10  -7  -6  309.58   50.32
 -10  -7  -3   67.12   61.93
 -10  -7   0 1858.16   85.57
 -10  -7   3   93.22   32.37
 -10  -7   6  296.04   62.90
 -10  -7   9  120.11   42.95
 -10  -7  12  420.80   67.79
 -10  -7  15 2672.58  113.27
 -10  -7  18  589.69   50.39
 -10  -7  21   49.96   51.21
 -10  -7  24  131.47   59.21
 -10  -7  27 3233.48  134.27
 -10  -7  30  727.60   86.87
 -10  -7  33 1594.29  230.03
 -10  -7  36  174.15   61.37
 -10  -7  39  112.08   79.21
 -10  -7  42   91.62   49.96
 -10  -7  45    3.71   36.77
 -10  -7  48    6.62   43.43
 -10  -6 -46   46.08   58.48
 -10  -6 -43  299.13   77.34
 -10  -6 -40  147.55   79.95
 -10  -6 -37  225.71   82.02
 -10  -6 -34  116.91   88.91
 -10  -6 -31   23.73   89.15
 -10  -6 -28   47.27   69.19
 -10  -6 -25 2790.15  126.72
 -10  -6 -22 3698.28  149.55
 -10  -6 -19 3617.71  157.00
 -10  -6 -16 6623.61  186.31
 -10  -6 -13 2954.04  106.78
 -10  -6 -10 2881.99  143.40
 -10  -6  -7 1446.39   89.95
 -10  -6  -4 1842.04   96.60
 -10  -6  -1 1822.56  132.44
 -10  -6   2 1420.85  104.51
 -10  -6   5  972.56   50.56
 -10  -6   8  141.67   45.67
 -10  -6  11  376.80   40.10
 -10  -6  14 4359.00  114.88
 -10  -6  17  779.31   73.25
 -10  -6  20 1075.63   70.07
 -10  -6  23 1835.47   88.92
 -10  -6  26 1821.69   91.61
 -10  -6  29  440.91   69.88
 -10  -6  32  512.46   73.06
 -10  -6  35  106.65   56.27
 -10  -6  38    7.89   86.10
 -10  -6  41    1.25   48.31
 -10  -6  44   52.23   43.01
 -10  -6  47    4.47   34.88
 -10  -5 -50   53.68   50.69
 -10  -5 -47   34.73   62.56
 -10  -5 -44    5.73   38.84
 -10  -5 -41    3.54   43.30
 -10  -5 -38   50.01   60.70
 -10  -5 -35  647.25   77.71
 -10  -5 -32  701.04  118.11
 -10  -5 -29   51.30   63.17
 -10  -5 -26 1442.39  113.65
 -10  -5 -23  759.81   91.09
 -10  -5 -20  377.74   83.10
 -10  -5 -17 1004.04  102.29
 -10  -5 -14 8857.90  174.37
 -10  -5 -11 4132.42  120.08
 -10  -5  -8   61.00   51.97
 -10  -5  -5 2053.57   92.04
 -10  -5  -2 1018.45   83.61
 -10  -5   1 1714.35   79.57
 -10  -5   4   29.60   31.26
 -10  -5   7   77.04   35.49
 -10  -5  10  607.87   41.24
 -10  -5  13  349.45   42.50
 -10  -5  16 2885.51   96.82
 -10  -5  19  518.31   77.69
 -10  -5  22 3785.67  145.27
 -10  -5  25 2514.21   92.46
 -10  -5  28 4264.90  137.85
 -10  -5  31  777.55   81.28
 -10  -5  34  691.31   95.69
 -10  -5  37   29.62   95.83
 -10  -5  40  145.49   77.12
 -10  -5  43  130.16   49.81
 -10  -5  46   24.04   40.76
 -10  -5  49  107.60   67.39
 -10  -4 -51   17.23   49.96
 -10  -4 -48    7.73   38.14
 -10  -4 -45   50.47  104.89
 -10  -4 -42    0.35   48.81
 -10  -4 -39   22.18   95.40
 -10  -4 -36 1020.38  264.21
 -10  -4 -33 2341.45  213.25
 -10  -4 -30 1825.60  107.21
 -10  -4 -27  565.91   71.15
 -10  -4 -24  358.37   62.76
 -10  -4 -21  475.90   81.34
 -10  -4 -18 5558.70  153.88
 -10  -4 -15 3515.76  161.10
 -10  -4 -12  734.36   55.46
 -10  -4  -911914.13  193.54
 -10  -4  -6 5712.19  156.10
 -10  -4  -3 1010.42   64.35
 -10  -4   0 3314.93   65.35
 -10  -4   3 1146.09  121.99
 -10  -4   6 2582.37   73.61
 -10  -4   9 3694.75   72.04
 -10  -4  12 6288.42  119.25
 -10  -4  15  487.10   58.48
 -10  -4  18 1032.57   71.72
 -10  -4  21 1049.10   58.00
 -10  -4  24 3074.97   85.91
 -10  -4  27 5011.50  114.22
 -10  -4  30  145.89   48.51
 -10  -4  33  158.33   73.18
 -10  -4  36  133.04   88.24
 -10  -4  39   93.52   79.67
 -10  -4  42    8.94   54.26
 -10  -4  45   98.16   50.40
 -10  -4  48   75.59   38.70
 -10  -4  51  147.72   58.53
 -10  -3 -52   67.98   56.02
 -10  -3 -49    9.88   41.91
 -10  -3 -46   18.92   48.37
 -10  -3 -43    5.02   51.98
 -10  -3 -40  172.23  164.83
 -10  -3 -37 1991.22  149.92
 -10  -3 -34 2506.60  128.65
 -10  -3 -31 3111.03  123.79
 -10  -3 -28  354.56   53.06
 -10  -3 -25 2055.04   76.30
 -10  -3 -22  303.29   55.07
 -10  -3 -19 2284.83   99.41
 -10  -3 -16   29.54   47.43
 -10  -3 -13 4344.49  118.25
 -10  -3 -10 1199.55   86.94
 -10  -3  -7 1583.42   96.80
 -10  -3  -4 5291.48  121.96
 -10  -3  -1 2992.14  125.23
 -10  -3   212155.61  353.57
 -10  -3   5  264.19   39.68
 -10  -3   8 9187.20  123.31
 -10  -3  11  261.04   62.15
 -10  -3  14 5365.83  107.88
 -10  -3  17 1716.41   79.01
 -10  -3  20  791.60   57.00
 -10  -3  23  362.87   50.09
 -10  -3  26  230.68   54.06
 -10  -3  29 2199.78  116.74
 -10  -3  32  373.87   64.80
 -10  -3  35  701.16   90.54
 -10  -3  38  331.40   91.21
 -10  -3  41  183.61   87.24
 -10  -3  44   80.21   47.94
 -10  -3  47    0.28   42.06
 -10  -3  50   42.63   37.92
 -10  -3  53    7.65   46.01
 -10  -2 -53   33.67   36.32
 -10  -2 -50    7.90   44.85
 -10  -2 -47  195.15  191.89
 -10  -2 -44  153.20  158.07
 -10  -2 -41  299.28  100.47
 -10  -2 -38 1350.04  154.91
 -10  -2 -35 7597.40  253.90
 -10  -2 -32  172.40   57.38
 -10  -2 -29  243.14  105.45
 -10  -2 -26  147.31   50.58
 -10  -2 -2314839.48  237.46
 -10  -2 -2011610.28  265.94
 -10  -2 -17 1739.05   86.99
 -10  -2 -14 2337.77  132.46
 -10  -2 -1124919.74  602.15
 -10  -2  -8 6531.39  111.15
 -10  -2  -5  245.62   42.37
 -10  -2  -2 7643.48  160.19
 -10  -2   1  403.54  147.19
 -10  -2   4  921.49  161.01
 -10  -2   7 1526.64  205.03
 -10  -2  10 4192.71   92.35
 -10  -2  13 4347.60   77.85
 -10  -2  16 2721.17   88.67
 -10  -2  19 5979.69  263.27
 -10  -2  22 2641.97  123.50
 -10  -2  25 2627.78   84.18
 -10  -2  28 2053.56   72.27
 -10  -2  31 1041.50  167.25
 -10  -2  34   70.04   66.60
 -10  -2  37  111.51   65.95
 -10  -2  40  184.81   85.18
 -10  -2  43  116.70   59.16
 -10  -2  46  720.96  166.77
 -10  -2  49  601.33   71.69
 -10  -2  52  336.57   74.83
 -10  -1 -54    9.80   36.08
 -10  -1 -51   95.72   68.32
 -10  -1 -48   53.80   51.63
 -10  -1 -45   89.93   55.46
 -10  -1 -42  643.48  114.41
 -10  -1 -39 7057.14  299.22
 -10  -1 -36 1803.57  112.20
 -10  -1 -33  856.86   70.92
 -10  -1 -30  117.20   52.56
 -10  -1 -27 1349.75   82.98
 -10  -1 -24 5934.70  195.44
 -10  -1 -2116115.90  433.00
 -10  -1 -18 4136.33  126.53
 -10  -1 -1512150.87  324.07
 -10  -1 -12 1393.35   69.90
 -10  -1  -9 5020.96  138.88
 -10  -1  -615704.86  472.84
 -10  -1  -3 5044.94  317.57
 -10  -1   011728.41  377.35
 -10  -1   3  764.82  113.12
 -10  -1   627730.07  880.20
 -10  -1   9 9635.80  293.89
 -10  -1  12  677.72   38.03
 -10  -1  15 4934.50  133.57
 -10  -1  18 5692.64  131.22
 -10  -1  21 9988.27  206.21
 -10  -1  24 1605.63   89.63
 -10  -1  27  337.47   55.29
 -10  -1  30 3720.54  115.62
 -10  -1  33 2376.14  144.48
 -10  -1  36 1341.81  120.90
 -10  -1  39   52.84   65.06
 -10  -1  42  235.48   61.21
 -10  -1  45   42.23   49.69
 -10  -1  48  112.68   44.15
 -10  -1  51   52.45   61.35
 -10  -1  54  142.75   55.37
  -9 -16   1    6.73   55.98
  -9 -16   4   57.83   65.04
  -9 -16   7  303.19   83.24
  -9 -16  10   55.45   76.16
  -9 -16  13  400.25   88.91
  -9 -16  16  151.48   43.05
  -9 -16  19    7.55   46.36
  -9 -15   0   89.25   72.28
  -9 -15   3  144.21   83.17
  -9 -15   6  105.70   88.32
  -9 -15   9   62.29   80.30
  -9 -15  12   27.30   48.55
  -9 -15  15   18.93   48.84
  -9 -15  18   96.09   51.66
  -9 -15  21   46.35   76.51
  -9 -15  24   16.58   47.57
  -9 -15  27    0.55   50.18
  -9 -14  -1  473.24   87.32
  -9 -14   2   84.82   81.64
  -9 -14   5  620.26  109.85
  -9 -14   8  533.56   75.56
  -9 -14  11  122.03   63.17
  -9 -14  14  100.42   57.52
  -9 -14  17  345.78   67.17
  -9 -14  20  185.20   61.24
  -9 -14  23   36.25   51.76
  -9 -14  26   95.67   52.60
  -9 -14  29   17.38   61.50
  -9 -14  32    7.51   51.35
  -9 -13  -5  236.39   79.41
  -9 -13  -2 1172.81  133.71
  -9 -13   1 1049.41  133.30
  -9 -13   4  781.40  108.60
  -9 -13   7 1070.34  164.11
  -9 -13  10  126.98  123.87
  -9 -13  13  157.35   65.38
  -9 -13  16  168.65   67.47
  -9 -13  19   31.88   59.56
  -9 -13  22   26.86   58.81
  -9 -13  25  163.63   56.87
  -9 -13  28    9.56   51.24
  -9 -13  31   19.05   46.14
  -9 -13  34   10.39   56.54
  -9 -12 -15  124.20   82.17
  -9 -12 -12  536.34  101.20
  -9 -12  -9  252.41   80.34
  -9 -12  -6   93.94   57.60
  -9 -12  -3  182.71   84.55
  -9 -12   0  484.44  100.77
  -9 -12   3  831.96  132.99
  -9 -12   6 1013.84  105.71
  -9 -12   9 2566.36  227.10
  -9 -12  12  927.97   66.89
  -9 -12  15   69.35   60.16
  -9 -12  18  162.42   48.90
  -9 -12  21  490.83   74.79
  -9 -12  24   35.20   61.55
  -9 -12  27   14.93   59.55
  -9 -12  30    8.35   55.46
  -9 -12  33    6.48   31.98
  -9 -12  36   75.28   35.41
  -9 -12  39   52.18   52.69
  -9 -11 -34  347.52   75.26
  -9 -11 -31  221.44   76.49
  -9 -11 -28  550.01  109.37
  -9 -11 -25  433.02   98.25
  -9 -11 -22 1277.64  130.25
  -9 -11 -19 1012.43   91.65
  -9 -11 -16 1222.41  129.56
  -9 -11 -13 3290.80  202.36
  -9 -11 -10 1889.31  156.34
  -9 -11  -7 3085.21  120.85
  -9 -11  -4 1111.22   73.74
  -9 -11  -1 1326.22   94.78
  -9 -11   2 6520.02  166.56
  -9 -11   5 4947.40  162.05
  -9 -11   8 3103.94  110.61
  -9 -11  11 8390.29  177.95
  -9 -11  14 3264.27  118.52
  -9 -11  17  871.77   78.36
  -9 -11  20 1299.46   85.83
  -9 -11  23  410.89   91.12
  -9 -11  26  828.03   89.80
  -9 -11  29  405.36  102.00
  -9 -11  32  103.06   88.51
  -9 -11  35  496.58   71.26
  -9 -11  38  407.80  144.48
  -9 -11  41   38.66   52.90
  -9 -10 -38    5.08   54.49
  -9 -10 -35  238.70   72.53
  -9 -10 -32  274.46   87.10
  -9 -10 -29   66.77   75.68
  -9 -10 -26  219.77  100.78
  -9 -10 -23   40.77   62.64
  -9 -10 -20 2022.33  123.72
  -9 -10 -17 2805.01  323.01
  -9 -10 -14  430.26  105.96
  -9 -10 -11  485.79   81.98
  -9 -10  -8 2739.28  131.38
  -9 -10  -5 2678.32  100.95
  -9 -10  -2 1590.86   76.07
  -9 -10   1 1570.36   98.21
  -9 -10   4  874.74   94.32
  -9 -10   7 2347.48  127.11
  -9 -10  10 4180.58  154.87
  -9 -10  13  311.06   68.33
  -9 -10  16  154.05   49.38
  -9 -10  19 2024.01   94.29
  -9 -10  22  403.54   66.24
  -9 -10  25 1176.82   94.28
  -9 -10  28   38.16   68.50
  -9 -10  31  493.40   84.48
  -9 -10  34   37.79   59.74
  -9 -10  37  448.89   79.37
  -9 -10  40  115.04   63.00
  -9 -10  43  191.24   63.16
  -9  -9 -42    0.02   52.43
  -9  -9 -39  179.93   62.68
  -9  -9 -36  215.02   73.01
  -9  -9 -33  267.47   90.57
  -9  -9 -30  280.60   94.77
  -9  -9 -27   36.54   61.14
  -9  -9 -24  177.55   63.92
  -9  -9 -21 1882.77  261.45
  -9  -9 -18 5946.46  171.08
  -9  -9 -15  842.29   79.11
  -9  -9 -12 1465.93   88.30
  -9  -9  -9  470.58   48.14
  -9  -9  -6  780.43   67.27
  -9  -9  -3  260.21   68.04
  -9  -9   0 1821.07   73.73
  -9  -9   3 5960.72  157.40
  -9  -9   6   54.86   56.71
  -9  -9   9  270.32   62.98
  -9  -9  12 3277.72  128.32
  -9  -9  15 2170.99   97.84
  -9  -9  18  338.58   54.32
  -9  -9  21  220.88   51.95
  -9  -9  24  960.38   73.47
  -9  -9  27  114.20   64.48
  -9  -9  30  217.71   67.36
  -9  -9  33 1355.66   94.11
  -9  -9  36  261.83   65.83
  -9  -9  39  265.96   80.74
  -9  -9  42    4.19   39.71
  -9  -9  45   16.31   32.44
  -9  -8 -43    6.79   56.94
  -9  -8 -40  215.84   85.99
  -9  -8 -37  143.60   83.23
  -9  -8 -34  423.80   92.80
  -9  -8 -31  532.18  122.35
  -9  -8 -28  319.88  115.37
  -9  -8 -25  185.60   66.70
  -9  -8 -22  291.89   75.25
  -9  -8 -19   51.61   80.50
  -9  -8 -16 2342.02  118.33
  -9  -8 -13 3963.62  124.57
  -9  -8 -10 1560.29   65.66
  -9  -8  -7 1971.31   82.48
  -9  -8  -4  484.22   58.43
  -9  -8  -1  124.76   42.96
  -9  -8   2  396.09   40.41
  -9  -8   5    3.75   50.34
  -9  -8   8  861.23   77.22
  -9  -8  11  553.03  115.67
  -9  -8  14 1994.32  121.87
  -9  -8  17 3253.50  108.78
  -9  -8  20 4024.20  118.89
  -9  -8  23 6714.51  202.40
  -9  -8  26  871.26   84.40
  -9  -8  29   75.08   63.04
  -9  -8  32  102.56   70.33
  -9  -8  35  950.71   87.69
  -9  -8  38  305.13   93.76
  -9  -8  41   79.54   47.16
  -9  -8  44    9.93   38.85
  -9  -8  47    7.90   45.83
  -9  -7 -47    8.04   49.62
  -9  -7 -44   99.44   62.49
  -9  -7 -41   98.32   77.15
  -9  -7 -38   38.98   78.09
  -9  -7 -35  957.77  117.20
  -9  -7 -32 1186.15  100.65
  -9  -7 -29  295.39   64.43
  -9  -7 -26   65.90   66.84
  -9  -7 -23  542.24   72.09
  -9  -7 -20 1116.48  125.66
  -9  -7 -17 2723.69  113.37
  -9  -7 -14   95.64   68.07
  -9  -7 -11 1752.05   90.45
  -9  -7  -8  927.96   58.13
  -9  -7  -5  171.71   51.20
  -9  -7  -2  574.87   55.01
  -9  -7   1 3028.97  116.64
  -9  -7   4 3055.84   91.41
  -9  -7   7  376.84   59.51
  -9  -7  10  845.40   76.15
  -9  -7  13  965.08   94.41
  -9  -7  16 2401.76  101.97
  -9  -7  19 1254.89   82.46
  -9  -7  22 2778.83  137.86
  -9  -7  25  752.33   71.74
  -9  -7  28    8.45   54.82
  -9  -7  31   79.47   61.63
  -9  -7  34  540.24   81.62
  -9  -7  37   41.86   93.29
  -9  -7  40  108.51   49.28
  -9  -7  43   55.03   50.66
  -9  -7  46   69.66  105.12
  -9  -7  49   11.81   48.11
  -9  -6 -48   58.50   59.22
  -9  -6 -45   41.69   72.20
  -9  -6 -42   14.32   70.76
  -9  -6 -39  342.54   98.36
  -9  -6 -36  512.11  109.16
  -9  -6 -33 1277.70   88.70
  -9  -6 -30   77.95   60.51
  -9  -6 -27  311.72   70.60
  -9  -6 -24  121.18   61.88
  -9  -6 -21  562.08   68.53
  -9  -6 -18 4437.99  153.55
  -9  -6 -15  542.63   96.31
  -9  -6 -12 1770.43  224.05
  -9  -6  -9 2026.17   85.48
  -9  -6  -6 4763.23  166.19
  -9  -6  -3 2522.00   93.33
  -9  -6   0 4486.49  160.19
  -9  -6   3  171.95   51.38
  -9  -6   6 5459.95  136.87
  -9  -6   9 1903.66   82.40
  -9  -6  12 2883.85   78.97
  -9  -6  15 1110.77   71.67
  -9  -6  18 5736.73  102.81
  -9  -6  21 1197.88   69.88
  -9  -6  24  409.40   55.45
  -9  -6  27 1333.04   74.90
  -9  -6  30  739.02   88.73
  -9  -6  33 2660.32  147.65
  -9  -6  36    3.17   89.27
  -9  -6  39   92.12   79.19
  -9  -6  42  166.69   58.69
  -9  -6  45    5.79   43.19
  -9  -6  48   44.92   36.12
  -9  -6  51   96.03   47.68
  -9  -5 -49   70.01   69.64
  -9  -5 -46   11.50   41.18
  -9  -5 -43   14.27   46.12
  -9  -5 -40  114.68  139.92
  -9  -5 -37  290.63   71.04
  -9  -5 -34  272.39  133.49
  -9  -5 -31 1756.44  109.51
  -9  -5 -28 1470.66   79.19
  -9  -5 -25    6.50   53.15
  -9  -5 -22 1937.81   99.40
  -9  -5 -19 5627.37  154.20
  -9  -5 -16 2894.01  106.09
  -9  -5 -13 7955.23  173.02
  -9  -5 -10 1993.16   75.26
  -9  -5  -7 1765.65   86.51
  -9  -5  -4 7218.14  136.17
  -9  -5  -1 2960.20   98.00
  -9  -5   216993.81  249.79
  -9  -5   5 7383.45  129.57
  -9  -5   8 2025.95  114.73
  -9  -5  11 2353.24  115.74
  -9  -5  14 6444.43  119.32
  -9  -5  17  321.76   53.71
  -9  -5  20  664.92   52.76
  -9  -5  23 1335.69   86.28
  -9  -5  26  122.06   40.09
  -9  -5  29 2749.49  172.26
  -9  -5  32  402.94   73.71
  -9  -5  35 1272.60  155.87
  -9  -5  38  116.23   85.30
  -9  -5  41    0.93   79.80
  -9  -5  44    3.97   47.61
  -9  -5  47   44.96   43.03
  -9  -5  50   91.13   59.70
  -9  -4 -53   44.59   47.57
  -9  -4 -50   34.65   41.30
  -9  -4 -47   86.69  137.94
  -9  -4 -44  107.30  132.57
  -9  -4 -41  299.41  100.82
  -9  -4 -38  225.69  319.85
  -9  -4 -35  732.48  143.84
  -9  -4 -32 4108.69  164.46
  -9  -4 -29   92.66   56.68
  -9  -4 -26 1180.38   79.66
  -9  -4 -23 2579.90  112.83
  -9  -4 -20 2676.58  105.89
  -9  -4 -17  180.91   54.61
  -9  -4 -1415291.45  272.76
  -9  -4 -11  472.06   54.14
  -9  -4  -8 6321.40  144.94
  -9  -4  -5 2007.06   66.83
  -9  -4  -2  260.23   47.86
  -9  -4   1 3609.11  112.39
  -9  -4   4 3801.68  283.50
  -9  -4   7  345.62   88.82
  -9  -4  10 8709.23  135.03
  -9  -4  13 2810.99  106.83
  -9  -4  16 2470.91  170.57
  -9  -4  19 4366.03  100.23
  -9  -4  22 4424.16  104.91
  -9  -4  25 4912.03  111.15
  -9  -4  28  876.30   64.77
  -9  -4  31 1680.58   82.89
  -9  -4  34 1572.90  106.60
  -9  -4  37  717.18  129.24
  -9  -4  40   27.26   82.36
  -9  -4  43   84.03   53.23
  -9  -4  46   43.64   57.04
  -9  -4  49  105.24   41.25
  -9  -4  52  130.85   54.76
  -9  -3 -54   94.31   51.09
  -9  -3 -51   31.56   43.57
  -9  -3 -48  127.77   77.12
  -9  -3 -45   33.61   52.79
  -9  -3 -42   17.84   58.86
  -9  -3 -39 1248.39  146.68
  -9  -3 -36 2105.22  134.77
  -9  -3 -33 4043.26  195.54
  -9  -3 -30 2367.73  103.07
  -9  -3 -27  460.85   55.48
  -9  -3 -24 1953.09   84.64
  -9  -3 -21 1534.92   73.14
  -9  -3 -18 2113.84  101.23
  -9  -3 -1514193.29  376.92
  -9  -3 -12 2366.87   94.39
  -9  -3  -9 1059.47  125.29
  -9  -3  -6 1042.35   93.83
  -9  -3  -3 1276.50  127.44
  -9  -3   020397.84  298.70
  -9  -3   3 1834.60   92.84
  -9  -3   6 6052.06  660.67
  -9  -3   9 2671.89  113.16
  -9  -3  12 3257.89   86.25
  -9  -3  15  174.44   43.36
  -9  -3  18 1616.57   63.30
  -9  -3  21 2342.16  142.93
  -9  -3  24 1098.13   55.40
  -9  -3  27 1931.48   61.86
  -9  -3  30 2692.40  110.43
  -9  -3  33  125.95   67.52
  -9  -3  36   83.28  144.45
  -9  -3  39   84.99   82.76
  -9  -3  42   66.17   56.44
  -9  -3  45  533.72   82.11
  -9  -3  48  223.92   71.80
  -9  -3  51   70.71   63.02
  -9  -3  54   27.50   47.53
  -9  -2 -55   52.66   53.22
  -9  -2 -52   71.71   43.51
  -9  -2 -49   58.32   55.80
  -9  -2 -46   32.50   54.12
  -9  -2 -43  144.50   83.81
  -9  -2 -40   80.45  103.69
  -9  -2 -37 1373.99  137.84
  -9  -2 -34 1520.71   87.24
  -9  -2 -31 3152.66  128.62
  -9  -2 -28 3170.78  110.51
  -9  -2 -25 2588.95  108.26
  -9  -2 -22 1702.73  171.60
  -9  -2 -19 1774.63  124.10
  -9  -2 -16 7409.42  144.99
  -9  -2 -13 5458.98  238.47
  -9  -2 -1019385.72  181.61
  -9  -2  -716710.42  487.04
  -9  -2  -4 1847.75  251.00
  -9  -2  -1 1099.82  163.78
  -9  -2   2 5590.86  722.70
  -9  -2   517383.58  506.45
  -9  -2   8 6636.21  631.34
  -9  -2  11  299.91   95.32
  -9  -2  14 2833.30   97.71
  -9  -2  17 7174.41  173.31
  -9  -2  2010379.86  179.22
  -9  -2  23  159.42   37.26
  -9  -2  26 1688.96   72.89
  -9  -2  29  694.45   54.92
  -9  -2  32 2691.98  149.92
  -9  -2  35  418.61  122.96
  -9  -2  38   21.40   71.14
  -9  -2  41  291.68   87.63
  -9  -2  44  161.88   55.39
  -9  -2  47   31.68   45.71
  -9  -2  50  246.65   81.41
  -9  -2  53    2.33   53.53
  -9  -1 -56   48.11   49.74
  -9  -1 -53   34.90   43.67
  -9  -1 -50   87.39   69.54
  -9  -1 -47    7.73   55.60
  -9  -1 -44   77.61   85.89
  -9  -1 -41 1345.56  155.79
  -9  -1 -38 1193.10  132.08
  -9  -1 -35 1651.41   92.44
  -9  -1 -32  421.11   63.57
  -9  -1 -29 2059.78   94.69
  -9  -1 -26 2085.33  108.67
  -9  -1 -23  848.03   44.84
  -9  -1 -20 1664.68  115.65
  -9  -1 -17 7933.10  127.55
  -9  -1 -14 2436.90  160.67
  -9  -1 -11 4741.42  308.94
  -9  -1  -814698.89  555.44
  -9  -1  -5 7194.41  376.54
  -9  -1  -236764.35  935.55
  -9  -1   142083.87  734.65
  -9  -1   4 1718.21  114.40
  -9  -1   7 2580.73  361.37
  -9  -1  1024384.17  986.53
  -9  -1  13 3012.27  328.41
  -9  -1  16 8689.10  359.52
  -9  -1  1914439.95  247.72
  -9  -1  22 3518.36  289.06
  -9  -1  25  546.74   69.59
  -9  -1  28  828.70   58.97
  -9  -1  31   99.45   67.26
  -9  -1  34 2249.43  131.03
  -9  -1  37  193.90   93.47
  -9  -1  40 1502.99  165.04
  -9  -1  43 1351.49  225.18
  -9  -1  46   25.72   48.16
  -9  -1  49    1.75   66.83
  -9  -1  52  160.63   64.93
  -8 -17  15   84.64   50.14
  -8 -16  -1  350.52   73.81
  -8 -16   2  478.24   88.60
  -8 -16   5  217.53   90.62
  -8 -16   8   55.93   81.78
  -8 -16  11  148.16   53.39
  -8 -16  14   37.22   36.21
  -8 -16  17   31.44   47.13
  -8 -16  20   18.88   45.42
  -8 -16  23    2.94   55.69
  -8 -16  26   46.12   52.32
  -8 -15  -2   57.27   71.72
  -8 -15   1  369.02   92.87
  -8 -15   4  612.77  115.28
  -8 -15   7  218.03   60.56
  -8 -15  10  145.53   66.61
  -8 -15  13  314.37   67.79
  -8 -15  16  155.77   62.16
  -8 -15  19  199.67   65.50
  -8 -15  22  127.17   55.42
  -8 -15  25   19.25   49.46
  -8 -15  28   19.21   58.05
  -8 -15  31   11.98   56.26
  -8 -14  -3  269.79   82.94
  -8 -14   0   17.40   83.69
  -8 -14   3 1042.26  130.98
  -8 -14   6 1948.85  159.39
  -8 -14   9 1254.93   85.85
  -8 -14  12  180.60   87.61
  -8 -14  15   60.45   60.65
  -8 -14  18   11.92   59.84
  -8 -14  21  130.92  113.31
  -8 -14  24   51.71   54.80
  -8 -14  27   29.93   52.20
  -8 -14  30    8.56   65.31
  -8 -14  33   23.24   57.75
  -8 -13  -4  719.96  105.01
  -8 -13  -1 2298.61  157.17
  -8 -13   2  427.25  108.08
  -8 -13   5 1506.26  158.52
  -8 -13   8 1564.55  179.99
  -8 -13  11 4531.13  263.15
  -8 -13  14 1676.42  107.23
  -8 -13  17  394.15   85.55
  -8 -13  20  383.36   74.19
  -8 -13  23  302.35   70.77
  -8 -13  26  487.37  126.50
  -8 -13  29    8.80   55.40
  -8 -13  32   53.93   34.16
  -8 -13  35   98.19   64.48
  -8 -13  38  106.94   57.93
  -8 -12 -29  100.49   70.34
  -8 -12 -26  315.04   79.90
  -8 -12 -17  815.17  132.15
  -8 -12 -14  199.40   87.90
  -8 -12 -11   29.78   84.48
  -8 -12  -8  419.66  105.19
  -8 -12  -5   56.09   61.71
  -8 -12  -2  755.45  104.41
  -8 -12   1 1312.48  144.72
  -8 -12   4 3638.25  205.84
  -8 -12   7 4039.51  138.06
  -8 -12  10 3079.40  121.71
  -8 -12  13 1163.68   70.52
  -8 -12  16 1679.45   96.70
  -8 -12  19   86.61   79.28
  -8 -12  22  422.88  122.32
  -8 -12  25   91.53   64.24
  -8 -12  28  122.41   62.39
  -8 -12  31   90.52   59.59
  -8 -12  34   40.48   35.37
  -8 -12  37    0.70   35.18
  -8 -12  40   60.68   55.87
  -8 -11 -33  279.99   78.05
  -8 -11 -30  493.61   92.96
  -8 -11 -27  554.70  106.22
  -8 -11 -24  248.27   77.38
  -8 -11 -21  211.33   70.07
  -8 -11 -18 4138.95  241.01
  -8 -11 -15  113.38   64.61
  -8 -11 -12 1468.80  117.15
  -8 -11  -9   24.62  107.15
  -8 -11  -6 1867.31   88.39
  -8 -11  -3 1558.99   69.92
  -8 -11   0  926.54   70.57
  -8 -11   3    1.59   84.14
  -8 -11   6 1670.19   86.57
  -8 -11   9  582.02  111.58
  -8 -11  12  100.58   60.22
  -8 -11  15  598.59   84.44
  -8 -11  18   48.56   73.09
  -8 -11  21  820.20   75.53
  -8 -11  24  108.72  106.52
  -8 -11  27  408.88   75.31
  -8 -11  30   16.05   62.55
  -8 -11  33   71.10   56.56
  -8 -11  36   20.84   39.69
  -8 -11  39  365.11   51.33
  -8 -11  42   41.34   32.46
  -8 -10 -37   58.57   67.02
  -8 -10 -34   19.66   72.41
  -8 -10 -31  123.55   78.11
  -8 -10 -28  546.49  106.38
  -8 -10 -25  118.79   60.55
  -8 -10 -22 1126.49  127.30
  -8 -10 -19 2526.81  127.05
  -8 -10 -16 8525.58  261.86
  -8 -10 -13 1138.98   81.76
  -8 -10 -10 2410.67  100.74
  -8 -10  -7 1241.67   80.23
  -8 -10  -4 1222.58   99.33
  -8 -10  -1 1318.76   66.32
  -8 -10   2 8568.23  180.99
  -8 -10   5 1114.44   91.93
  -8 -10   8 5509.01  157.98
  -8 -10  11 5123.20  158.98
  -8 -10  14 4197.05  186.00
  -8 -10  17  636.22   68.17
  -8 -10  20 1568.41   90.38
  -8 -10  23    2.23   52.74
  -8 -10  26 1514.80  111.01
  -8 -10  29  572.96   73.43
  -8 -10  32  399.94   92.97
  -8 -10  35  744.81   77.11
  -8 -10  38   38.80   47.84
  -8 -10  41    3.03   73.57
  -8 -10  44   91.74   35.94
  -8  -9 -44  139.22   54.32
  -8  -9 -41   97.86   58.16
  -8  -9 -38   40.62   65.67
  -8  -9 -35   17.50   74.83
  -8  -9 -32  922.67  103.94
  -8  -9 -29    4.36   78.93
  -8  -9 -26   93.43   62.29
  -8  -9 -23  887.94   81.30
  -8  -9 -20 3796.31  141.29
  -8  -9 -17 1970.50  151.48
  -8  -9 -14 3776.06  119.37
  -8  -9 -11 3298.28  125.14
  -8  -9  -8 2269.35   64.85
  -8  -9  -5  574.29   82.61
  -8  -9  -2  253.84   66.28
  -8  -9   1  697.36   47.85
  -8  -9   4  172.01   49.94
  -8  -9   7 2411.31  153.77
  -8  -9  10   41.52   51.82
  -8  -9  13 5645.16  164.39
  -8  -9  16 3565.13  125.60
  -8  -9  19 2742.46  134.56
  -8  -9  22 1289.91   78.01
  -8  -9  25 2961.62  115.86
  -8  -9  28   42.17   96.83
  -8  -9  31 1678.46  122.42
  -8  -9  34  833.72   79.67
  -8  -9  37  696.55   90.99
  -8  -9  40  364.11  112.93
  -8  -9  43   87.60   87.45
  -8  -9  46   42.66   34.99
  -8  -8 -45  126.38   58.28
  -8  -8 -42   39.81   65.22
  -8  -8 -39  339.88   84.67
  -8  -8 -36  251.66   85.25
  -8  -8 -33 1320.96  124.84
  -8  -8 -30  116.75   58.88
  -8  -8 -27  283.23   71.07
  -8  -8 -24  836.93   81.93
  -8  -8 -21 4493.32  143.59
  -8  -8 -18 3400.50  123.82
  -8  -8 -15 3412.49  121.69
  -8  -8 -12 1021.78   63.85
  -8  -8  -9 1512.67   60.62
  -8  -8  -6   63.61   37.72
  -8  -8  -3  779.31   69.77
  -8  -8   0 5257.01  116.69
  -8  -8   3  616.49   42.31
  -8  -8   6 2307.61   92.45
  -8  -8   9 1782.92   88.93
  -8  -8  12 3873.17  156.64
  -8  -8  15 1120.90   78.06
  -8  -8  18 9306.79  207.07
  -8  -8  21 4368.75  136.73
  -8  -8  24  582.82   72.60
  -8  -8  27 4281.49  142.56
  -8  -8  30  763.03   91.44
  -8  -8  33 2477.19  140.83
  -8  -8  36   49.37   60.15
  -8  -8  39  251.30   58.14
  -8  -8  42  118.98   83.49
  -8  -8  45    1.17   85.23
  -8  -8  48   42.45   33.39
  -8  -7 -49  137.55   47.62
  -8  -7 -46   13.07   62.37
  -8  -7 -43   16.93   67.99
  -8  -7 -40  145.06   82.51
  -8  -7 -37  302.68   93.28
  -8  -7 -34  894.38  117.48
  -8  -7 -31 1322.64  102.47
  -8  -7 -28  378.16   75.53
  -8  -7 -25 1333.43  112.65
  -8  -7 -22 1860.98   93.12
  -8  -7 -19 1078.67   96.59
  -8  -7 -16 2097.50  111.70
  -8  -7 -13 2689.73  115.85
  -8  -7 -10 6165.16  128.44
  -8  -7  -7  844.69   78.98
  -8  -7  -4 1694.59   96.92
  -8  -7  -1 1534.99   85.92
  -8  -7   2  412.21   55.45
  -8  -7   5  343.21   51.83
  -8  -7   8 1102.33   84.97
  -8  -7  11  769.44   66.16
  -8  -7  14  753.77   94.34
  -8  -7  17 1055.19   99.24
  -8  -7  20 2514.78  113.49
  -8  -7  23 2364.64   90.61
  -8  -7  26 1718.59   85.64
  -8  -7  29 2747.61  127.93
  -8  -7  32 1268.45  190.98
  -8  -7  35  137.45   65.01
  -8  -7  38   50.46   81.81
  -8  -7  41   19.96   48.76
  -8  -7  44   18.55   47.45
  -8  -7  47   12.71   38.46
  -8  -7  50   12.37   47.66
  -8  -6 -50   63.08   57.27
  -8  -6 -47  141.56  136.16
  -8  -6 -44   33.96   49.62
  -8  -6 -41   83.71   74.59
  -8  -6 -38 1283.00  130.60
  -8  -6 -35 2325.40  120.96
  -8  -6 -32 1774.01  232.02
  -8  -6 -29 1663.29  118.23
  -8  -6 -26  592.92   72.04
  -8  -6 -23 1181.83   92.96
  -8  -6 -20 5773.88  156.95
  -8  -6 -17  285.75   59.53
  -8  -6 -1414842.51  297.12
  -8  -6 -11 1985.66   91.84
  -8  -6  -8 8626.05  162.51
  -8  -6  -5 2843.91  110.66
  -8  -6  -2  897.29   63.64
  -8  -6   1   20.59   44.69
  -8  -6   4 1724.02  232.48
  -8  -6   7   62.23   42.03
  -8  -6  10 1631.09   87.79
  -8  -6  13   14.64   37.90
  -8  -6  16  846.49   84.61
  -8  -6  19 6246.34  131.79
  -8  -6  22 3445.01  109.65
  -8  -6  25 4872.13  105.89
  -8  -6  28 2181.52  113.77
  -8  -6  31  143.31   70.49
  -8  -6  34   29.70   70.32
  -8  -6  37  334.08  100.89
  -8  -6  40    2.04   83.68
  -8  -6  43  159.27   65.06
  -8  -6  46  187.54  116.19
  -8  -6  49   93.84   37.37
  -8  -6  52   35.68   46.62
  -8  -5 -51   93.77   55.19
  -8  -5 -48    0.11   44.95
  -8  -5 -45    6.65   48.51
  -8  -5 -42   86.61  148.22
  -8  -5 -39   44.34  123.86
  -8  -5 -36 4736.06 2130.92
  -8  -5 -33 7415.48  295.75
  -8  -5 -30 1622.55   95.93
  -8  -5 -27 1496.01   96.18
  -8  -5 -24 2905.84  120.60
  -8  -5 -21 3470.90  107.16
  -8  -5 -18 1131.88   78.92
  -8  -5 -15  464.69   60.58
  -8  -5 -12 9247.61  183.14
  -8  -5  -9 8274.97  134.12
  -8  -5  -6 2255.61   83.30
  -8  -5  -3 1466.66   48.86
  -8  -5   0 8977.25  202.74
  -8  -5   3 1792.58  173.44
  -8  -5   612658.64  541.17
  -8  -5   9 2106.91  105.74
  -8  -5  1217283.88  246.27
  -8  -5  15 3530.82  130.64
  -8  -5  1814486.58  228.33
  -8  -5  21 1192.81  145.33
  -8  -5  24 5951.83  112.04
  -8  -5  27 1646.35   68.11
  -8  -5  30  150.67   50.73
  -8  -5  33  651.95   71.00
  -8  -5  36 2322.41  177.84
  -8  -5  39  159.08   82.70
  -8  -5  42  139.41   56.81
  -8  -5  45  187.50   53.35
  -8  -5  48  232.28  143.97
  -8  -5  51   56.03   57.27
  -8  -4 -52   10.76   37.81
  -8  -4 -49    5.11   47.00
  -8  -4 -46  217.52  264.69
  -8  -4 -43   17.76   86.79
  -8  -4 -40  195.35   94.67
  -8  -4 -37  610.78  459.79
  -8  -4 -34  742.15   85.78
  -8  -4 -31  621.39   69.19
  -8  -4 -28 1695.33   92.87
  -8  -4 -25  688.35   67.05
  -8  -4 -22 1145.82  129.84
  -8  -4 -19  622.43   62.70
  -8  -4 -16 2307.60   80.07
  -8  -4 -1310628.48  224.42
  -8  -4 -10 4300.58   99.18
  -8  -4  -7 2548.26  156.26
  -8  -4  -4 5640.59  314.48
  -8  -4  -1 3959.66  215.14
  -8  -4   2 1642.70  284.35
  -8  -4   510102.27  518.96
  -8  -4   818831.44  594.20
  -8  -4  11 9413.91  186.42
  -8  -4  14 3814.96  156.18
  -8  -4  20 1876.01   65.32
  -8  -4  23 1612.05   62.62
  -8  -4  26  196.59   39.57
  -8  -4  29  206.64   42.78
  -8  -4  32  247.01   66.12
  -8  -4  35 1376.37  223.30
  -8  -4  38  291.48  103.97
  -8  -4  41   95.39  102.69
  -8  -4  44  752.52   89.73
  -8  -4  47    4.72   48.52
  -8  -4  50   43.46   61.72
  -8  -4  53   20.58   52.98
  -8  -3 -53   41.34   52.19
  -8  -3 -50   17.96   46.46
  -8  -3 -47   46.40   53.10
  -8  -3 -44  426.20  318.40
  -8  -3 -41  801.61  322.86
  -8  -3 -38 2128.73  162.53
  -8  -3 -35 4776.65  167.72
  -8  -3 -32 2165.71  101.88
  -8  -3 -29  354.31   51.20
  -8  -3 -26 2375.49   96.16
  -8  -3 -23 2305.98  103.95
  -8  -3 -20 3665.17  126.03
  -8  -3 -17 2170.86  101.43
  -8  -3 -1416549.85  470.50
  -8  -3 -1113332.65  469.94
  -8  -3  -814109.31 1204.30
  -8  -3  -513872.03  443.37
  -8  -3  -232167.47  881.35
  -8  -3   126721.39 1075.23
  -8  -3   4 2337.98  326.95
  -8  -3   734570.56 1082.75
  -8  -3  1032772.73 1139.06
  -8  -3  13  888.94   62.62
  -8  -3  16 9794.61  172.37
  -8  -3  1946065.03  323.25
  -8  -3  22 1880.79   79.67
  -8  -3  25 1557.46   53.85
  -8  -3  28 5704.47  109.79
  -8  -3  31 2555.16  133.77
  -8  -3  34  722.13   83.00
  -8  -3  37   81.45  135.61
  -8  -3  40 2096.40  160.26
  -8  -3  43 1337.76  174.56
  -8  -3  46  233.30   69.51
  -8  -3  49  620.11   93.31
  -8  -3  52  329.78   80.64
  -8  -2 -54   80.31  103.47
  -8  -2 -51   18.06   47.54
  -8  -2 -48    1.39   53.13
  -8  -2 -45  365.63  136.54
  -8  -2 -42 1120.39  166.32
  -8  -2 -39 3040.58  183.50
  -8  -2 -36  259.00   77.23
  -8  -2 -33  345.77   77.62
  -8  -2 -30 6008.12  155.79
  -8  -2 -27 1122.89  100.07
  -8  -2 -24 1063.49   89.19
  -8  -2 -21 8163.60  179.90
  -8  -2 -18 3522.42  197.40
  -8  -2 -15 4047.54  193.69
  -8  -2 -12 5599.58  378.20
  -8  -2  -9 2533.03  181.17
  -8  -2  -655309.37 1228.12
  -8  -2  -319537.72  722.80
  -8  -2   0 3167.90  310.50
  -8  -2   323700.71  536.60
  -8  -2   629619.30  974.89
  -8  -2   911354.47  655.86
  -8  -2  1247385.40 1421.97
  -8  -2  15 2460.60  255.60
  -8  -2  18 2455.11   61.41
  -8  -2  21 2603.03   85.13
  -8  -2  24 3522.20   85.98
  -8  -2  27  205.08   35.49
  -8  -2  30   27.66   51.04
  -8  -2  33 1929.07  126.92
  -8  -2  36  492.16   70.72
  -8  -2  39 1608.60  120.19
  -8  -2  42  682.90   78.17
  -8  -2  45  458.49   84.90
  -8  -2  48  420.93   85.43
  -8  -2  51  241.90   82.92
  -8  -2  54  119.48   63.17
  -8  -1 -55  127.71  119.87
  -8  -1 -52   43.72   51.56
  -8  -1 -49  129.46   73.88
  -8  -1 -46   11.20   59.17
  -8  -1 -43 1044.95  142.77
  -8  -1 -40  778.16  124.61
  -8  -1 -37   11.68   89.72
  -8  -1 -34 3228.26  114.08
  -8  -1 -31 3713.65  220.81
  -8  -1 -28 3080.11  129.48
  -8  -1 -25 3771.00  108.43
  -8  -1 -22 6397.68  224.95
  -8  -1 -1933301.61  546.41
  -8  -1 -1624844.20  874.01
  -8  -1 -13 1634.17  177.74
  -8  -1 -1059171.49  801.77
  -8  -1  -7 6758.42  355.38
  -8  -1  -4 8736.29  364.59
  -8  -1  -156296.33  822.33
  -8  -1   217433.95  544.50
  -8  -1   532732.33 1059.74
  -8  -1   811502.07  615.40
  -8  -1  1122780.89  886.40
  -8  -1  1414523.57  369.16
  -8  -1  1718322.55  713.75
  -8  -1  20 2024.82  101.52
  -8  -1  23  724.60   51.78
  -8  -1  26 5733.89  104.32
  -8  -1  29  862.99   58.97
  -8  -1  32 4748.53  257.14
  -8  -1  35  532.08   83.63
  -8  -1  38 1567.40  100.88
  -8  -1  41 1088.10   91.23
  -8  -1  44  588.60   81.92
  -8  -1  47  114.25   46.98
  -8  -1  50  298.44   83.61
  -8  -1  53   14.21   56.83
  -7 -17   4  119.43   72.02
  -7 -17   7   37.43   75.49
  -7 -17  10  153.21   49.18
  -7 -17  13    1.78   60.61
  -7 -17  16   96.37   42.65
  -7 -17  19   67.36   44.15
  -7 -17  22   34.37   38.39
  -7 -17  25    1.88   53.47
  -7 -16   0  238.12   82.65
  -7 -16   3  709.76  108.90
  -7 -16   6  732.96   98.74
  -7 -16   9  146.37   56.25
  -7 -16  12   34.77   54.70
  -7 -16  15  516.86  129.57
  -7 -16  18  590.38  182.30
  -7 -16  21  119.52   54.42
  -7 -16  24   82.25   62.65
  -7 -16  27   17.59   58.04
  -7 -16  30   43.78   54.10
  -7 -15  -1  119.65   82.78
  -7 -15   2  257.53   92.44
  -7 -15   5  130.26   98.63
  -7 -15   8  306.92  100.80
  -7 -15  11  498.64  115.67
  -7 -15  14  102.19   66.54
  -7 -15  17   64.99   62.83
  -7 -15  20  175.17   68.27
  -7 -15  23  135.55   60.52
  -7 -15  26   43.44   53.29
  -7 -15  29   32.09   66.55
  -7 -15  32    1.35   57.70
  -7 -15  35   40.90   51.86
  -7 -14  -5  992.74  107.17
  -7 -14  -2 1099.17  125.50
  -7 -14   1  514.71  104.84
  -7 -14   4  485.52  114.13
  -7 -14   7  312.96  111.37
  -7 -14  10  886.83  137.67
  -7 -14  13 2278.88  189.98
  -7 -14  16  846.50  144.57
  -7 -14  19  182.83   68.81
  -7 -14  22   78.90   64.08
  -7 -14  25  265.06   82.40
  -7 -14  28   58.18   53.67
  -7 -14  31   14.48   69.10
  -7 -14  34    1.70   63.50
  -7 -14  37   19.77   55.93
  -7 -13  -6  941.90   86.21
  -7 -13  -3  831.79  121.89
  -7 -13   0 3998.70  230.98
  -7 -13   3 1100.08  129.55
  -7 -13   6 1381.79  148.22
  -7 -13   9 4649.67  247.64
  -7 -13  12 1253.16  172.64
  -7 -13  15  139.57  106.23
  -7 -13  18 1900.45  191.76
  -7 -13  21  416.58   77.79
  -7 -13  24  492.31  110.44
  -7 -13  27  398.29  108.98
  -7 -13  30  104.81   63.05
  -7 -13  33  248.65   79.56
  -7 -13  36   15.29   32.65
  -7 -13  39  347.66   72.58
  -7 -12 -28 2232.09  136.32
  -7 -12 -25 1699.33  135.06
  -7 -12 -22 3181.84  202.34
  -7 -12 -19 5827.79  233.50
  -7 -12 -1610944.95  359.53
  -7 -12 -13  822.87  131.88
  -7 -12 -10 3980.29  173.60
  -7 -12  -7 6842.76  157.39
  -7 -12  -4 3790.60  130.96
  -7 -12  -1 4633.74  183.72
  -7 -12   2 3917.49  197.56
  -7 -12   5 5948.06  213.48
  -7 -12   810717.81  334.06
  -7 -12  11 1398.20   88.23
  -7 -12  14 6560.59  190.55
  -7 -12  17 5830.97  171.27
  -7 -12  20 1827.71  123.20
  -7 -12  23  911.45  107.73
  -7 -12  26 2349.39  144.66
  -7 -12  29  352.71   81.64
  -7 -12  32  538.12   83.83
  -7 -12  35  576.61  160.00
  -7 -12  38  227.32   49.78
  -7 -12  41  159.08   40.18
  -7 -11 -32  195.76   73.87
  -7 -11 -29  109.70   72.14
  -7 -11 -26  439.35   87.06
  -7 -11 -23  922.38  118.99
  -7 -11 -20   69.31   84.08
  -7 -11 -17  101.91   59.07
  -7 -11 -14 3100.87  215.49
  -7 -11 -11  196.95  114.06
  -7 -11  -8 1750.80   84.50
  -7 -11  -5  797.27   92.60
  -7 -11  -2  249.97   55.66
  -7 -11   1 1888.64   99.21
  -7 -11   4  745.44   69.72
  -7 -11   7  440.98   77.74
  -7 -11  10 1345.02  107.22
  -7 -11  13  293.57  128.68
  -7 -11  16  631.57   75.90
  -7 -11  19  607.89  162.06
  -7 -11  22  382.28   67.54
  -7 -11  25  851.70  106.17
  -7 -11  28  113.56   71.52
  -7 -11  31 1067.31   92.90
  -7 -11  34  135.07   66.13
  -7 -11  37  537.08   73.78
  -7 -11  40    6.86   41.05
  -7 -11  43  144.68   39.97
  -7 -10 -39  374.37   76.71
  -7 -10 -36  741.90   99.84
  -7 -10 -33  790.02   90.30
  -7 -10 -30  576.33  108.26
  -7 -10 -27 4874.52  240.51
  -7 -10 -24  182.43   68.14
  -7 -10 -21 7374.60  192.19
  -7 -10 -18 1541.30   88.55
  -7 -10 -15 1207.24   83.12
  -7 -10 -12  210.67   52.70
  -7 -10  -9  410.59   55.42
  -7 -10  -6 2779.00   96.08
  -7 -10  -3 5683.85  133.72
  -7 -10   0 1437.34   61.79
  -7 -10   314963.92  232.84
  -7 -10   6 8572.76  302.28
  -7 -10   9  418.62   93.48
  -7 -10  12 2407.08   97.39
  -7 -10  15 1629.54  102.28
  -7 -10  18  422.45   77.12
  -7 -10  21 5681.24  172.34
  -7 -10  24 2026.26  109.11
  -7 -10  27 3863.25  170.62
  -7 -10  30  479.38  102.77
  -7 -10  33  787.92   83.78
  -7 -10  36  371.84   71.87
  -7 -10  39  233.65   52.82
  -7 -10  42   44.09   43.91
  -7 -10  45   98.70   38.46
  -7  -9 -43  501.64   77.34
  -7  -9 -40  381.50   79.90
  -7  -9 -37 1861.64  127.75
  -7  -9 -34   71.57   80.61
  -7  -9 -31 2565.03  160.20
  -7  -9 -28   78.00   63.13
  -7  -9 -25 2410.87  117.10
  -7  -9 -22 3074.06  280.65
  -7  -9 -19  334.60  103.85
  -7  -9 -16 2624.44  109.34
  -7  -9 -13 5506.17  153.28
  -7  -9 -10 6133.44  137.43
  -7  -9  -7 1262.08   58.55
  -7  -9  -4   57.14   49.94
  -7  -9  -1  323.70   62.83
  -7  -9   2  673.68   84.45
  -7  -9   5  539.46   62.65
  -7  -9   8  802.21   67.14
  -7  -9  11  968.76   61.73
  -7  -9  14  383.51   59.38
  -7  -9  17 2120.54   93.29
  -7  -9  20 1841.15   89.07
  -7  -9  23 1696.94  104.91
  -7  -9  26 1414.35   85.56
  -7  -9  29   62.55   63.04
  -7  -9  32  236.88   64.52
  -7  -9  35  678.50   97.88
  -7  -9  38  768.92   71.38
  -7  -9  41  185.29   49.51
  -7  -9  44    0.99   43.47
  -7  -9  47  106.28   35.87
  -7  -8 -47   22.12   49.97
  -7  -8 -44  333.81   77.67
  -7  -8 -41  792.79   95.23
  -7  -8 -38  371.47   83.51
  -7  -8 -35  596.96  113.02
  -7  -8 -32 1609.21  122.71
  -7  -8 -29 1473.83   93.35
  -7  -8 -26  671.61   83.08
  -7  -8 -23   56.24   66.88
  -7  -8 -20 1247.89   95.87
  -7  -8 -17  571.20   60.96
  -7  -8 -14  272.26   60.71
  -7  -8 -11 1487.37   63.93
  -7  -8  -8 1949.28   58.29
  -7  -8  -5 3602.44  112.19
  -7  -8  -2 2624.84   88.26
  -7  -8   1 1684.85   73.67
  -7  -8   414675.06  219.98
  -7  -8   7 1511.44   72.48
  -7  -8  10 1742.16   70.33
  -7  -8  13 2981.65  156.61
  -7  -8  16 1889.27  100.32
  -7  -8  19 4248.20  152.61
  -7  -8  22 1120.02   98.27
  -7  -8  25 1573.68   86.06
  -7  -8  28  354.43   69.16
  -7  -8  31 1452.37   92.23
  -7  -8  34  891.54   89.19
  -7  -8  37  677.04  110.19
  -7  -8  40  164.12   57.51
  -7  -8  43  133.40   51.58
  -7  -8  46   70.05   62.57
  -7  -8  49   77.41   53.64
  -7  -7 -48   22.50  113.91
  -7  -7 -45    3.19   42.41
  -7  -7 -42    0.75   45.64
  -7  -7 -39    1.16   48.31
  -7  -7 -36  738.67  106.61
  -7  -7 -33 1389.27  142.23
  -7  -7 -30 3851.01  140.80
  -7  -7 -27 1210.45   92.03
  -7  -7 -24  291.99   52.19
  -7  -7 -21  982.13   61.38
  -7  -7 -18 1433.78   99.82
  -7  -7 -15 1323.50   97.40
  -7  -7 -12  409.58   65.60
  -7  -7  -9 8197.89  181.04
  -7  -7  -6 5942.30  126.25
  -7  -7  -3   99.55   37.20
  -7  -7   0 3860.03  128.49
  -7  -7   3  313.37  105.67
  -7  -7   6 3917.77  100.65
  -7  -7   9 2049.99   89.21
  -7  -7  12 4242.63  112.32
  -7  -7  15  726.64   60.68
  -7  -7  18 1207.90   88.00
  -7  -7  21  941.04   68.03
  -7  -7  24  193.04   45.28
  -7  -7  27  780.31   62.81
  -7  -7  30 1749.11  122.32
  -7  -7  33  819.40   85.17
  -7  -7  36 1275.22  142.49
  -7  -7  39  732.06  106.44
  -7  -7  42   27.30   49.03
  -7  -7  45   93.44   67.17
  -7  -7  48  157.68   96.79
  -7  -7  51   49.53   51.56
  -7  -6 -52    5.90   53.12
  -7  -6 -49    3.94   40.36
  -7  -6 -46  111.66   47.90
  -7  -6 -43   14.47   48.73
  -7  -6 -40  106.40  108.81
  -7  -6 -37  298.23  141.12
  -7  -6 -34  230.05  100.98
  -7  -6 -31 1669.37  204.83
  -7  -6 -28  413.39   74.10
  -7  -6 -25  925.82   93.35
  -7  -6 -22 1778.53   84.87
  -7  -6 -19 2145.45   94.37
  -7  -6 -16 2068.18   85.11
  -7  -6 -13 2221.51   95.24
  -7  -6 -10  413.51   50.95
  -7  -6  -7 5338.81  124.57
  -7  -6  -4  155.03   83.70
  -7  -6  -1 2883.36  182.26
  -7  -6   2 3927.40  324.86
  -7  -6   5 4375.54  332.31
  -7  -6   8 2931.83  131.05
  -7  -6  11  528.09   49.13
  -7  -6  14  151.91   42.31
  -7  -6  17 7519.43  249.49
  -7  -6  20 2404.64  121.99
  -7  -6  23  715.18   61.58
  -7  -6  26  386.42   58.96
  -7  -6  29 1756.85   83.48
  -7  -6  32  508.85   67.68
  -7  -6  35 2458.14  198.16
  -7  -6  38  531.49  116.76
  -7  -6  41   26.07   55.25
  -7  -6  44    9.86   53.50
  -7  -6  47    8.32   44.14
  -7  -6  50   78.49   63.05
  -7  -6  53  166.01   51.16
  -7  -5 -53    7.25   89.73
  -7  -5 -50  152.44   62.41
  -7  -5 -47  317.19  113.92
  -7  -5 -44  224.17  123.66
  -7  -5 -41  366.81  100.76
  -7  -5 -38  332.65  104.16
  -7  -5 -35 1197.84  337.91
  -7  -5 -32 9841.66  219.29
  -7  -5 -29 3676.14  120.23
  -7  -5 -26  331.53   56.92
  -7  -5 -23 3301.88  107.39
  -7  -5 -20 5481.59  119.51
  -7  -5 -17 2620.96  103.77
  -7  -5 -1425438.16  583.09
  -7  -5 -1116117.89  228.23
  -7  -5  -830305.30 2038.05
  -7  -5  -5 5264.54  422.43
  -7  -5  -2 4363.05  422.58
  -7  -5   1 1939.33  224.21
  -7  -5   410577.84  478.27
  -7  -5  10  518.69   49.61
  -7  -5  13 1855.36   68.97
  -7  -5  16 1284.63  133.74
  -7  -5  19 3326.27  134.94
  -7  -5  2211308.07  141.96
  -7  -5  25  895.11   59.91
  -7  -5  28  265.47   43.01
  -7  -5  31  327.76   48.21
  -7  -5  34  945.69   97.13
  -7  -5  37   30.21   87.38
  -7  -5  40  192.93   95.04
  -7  -5  43   38.04   54.43
  -7  -5  46   99.83   55.81
  -7  -5  49  314.05   91.16
  -7  -5  52  390.13   77.57
  -7  -4 -54   39.06   76.65
  -7  -4 -51   18.67   44.72
  -7  -4 -48  134.72   80.43
  -7  -4 -45 1013.53  472.66
  -7  -4 -42  249.26  211.47
  -7  -4 -39 2894.25  199.43
  -7  -4 -36 1820.36  152.42
  -7  -4 -33 2731.12  118.82
  -7  -4 -30 3274.53  179.69
  -7  -4 -2711240.53  197.78
  -7  -4 -2415291.02  403.60
  -7  -4 -21 6987.85  161.89
  -7  -4 -18 1515.78   65.25
  -7  -4 -15 6808.00  130.49
  -7  -4 -1220430.50  735.80
  -7  -4  -923134.75 1018.55
  -7  -4  -6 1805.91  265.17
  -7  -4  -368006.87 1163.04
  -7  -4   018731.09  568.50
  -7  -4   3  901.02  201.23
  -7  -4   620834.54  487.97
  -7  -4   911897.12  521.20
  -7  -4  12 6973.25  529.64
  -7  -4  15 5138.35  146.10
  -7  -4  18 4105.34  213.80
  -7  -4  21 9540.63  144.97
  -7  -4  24 5053.14  207.13
  -7  -4  27 4683.43   97.65
  -7  -4  30  838.25   57.91
  -7  -4  33 1461.55  117.89
  -7  -4  36  315.16  106.18
  -7  -4  39 4535.39  208.09
  -7  -4  42   41.89   62.83
  -7  -4  45  437.79   62.81
  -7  -4  48  141.09   81.55
  -7  -4  51  337.07   77.05
  -7  -4  54   36.50   53.05
  -7  -3 -55   55.94   65.60
  -7  -3 -52   58.13   57.34
  -7  -3 -49   73.33   52.41
  -7  -3 -46    0.16   56.05
  -7  -3 -43  152.35  182.76
  -7  -3 -40  378.25   80.77
  -7  -3 -37  115.76   86.15
  -7  -3 -34  135.38   59.58
  -7  -3 -31 9207.99  404.50
  -7  -3 -28 5031.70  145.03
  -7  -3 -25  389.99   44.07
  -7  -3 -22 3310.14  110.40
  -7  -3 -19 6838.70  218.48
  -7  -3 -1610151.36  474.75
  -7  -3 -13   13.35  101.01
  -7  -3 -1020782.08 1196.35
  -7  -3  -721206.96  504.56
  -7  -3  -438481.82  989.34
  -7  -3  -1 5214.41  215.99
  -7  -3   231866.96  951.75
  -7  -3   5 6382.75  331.94
  -7  -3   811762.92  776.05
  -7  -3  11 7408.08  667.59
  -7  -3  1415406.97  365.13
  -7  -3  17  922.83   71.93
  -7  -3  20 2128.97   73.64
  -7  -3  23  498.67   42.85
  -7  -3  26 9634.01  118.94
  -7  -3  29  913.84   58.87
  -7  -3  32 2434.48  115.17
  -7  -3  35  915.86   89.51
  -7  -3  38  804.04  135.63
  -7  -3  41  329.72   82.39
  -7  -3  44  502.24   72.16
  -7  -3  47  259.21   52.11
  -7  -3  50  145.12   76.01
  -7  -3  53   86.84   65.11
  -7  -2 -56   20.29   44.05
  -7  -2 -53   10.71   45.92
  -7  -2 -50   82.64   51.43
  -7  -2 -47  108.94   62.49
  -7  -2 -44  373.80  386.76
  -7  -2 -41 3012.38  210.11
  -7  -2 -38 3622.39  224.80
  -7  -2 -35 2710.31  125.69
  -7  -2 -32 8513.43  174.81
  -7  -2 -29  789.24   77.74
  -7  -2 -26  166.14   42.67
  -7  -2 -23 2299.55   85.91
  -7  -2 -20 1595.67  101.91
  -7  -2 -1449080.89 1020.65
  -7  -2 -1155951.41  836.90
  -7  -2  -815842.96  522.29
  -7  -2  -5 8390.52  402.39
  -7  -2  -239056.22  870.05
  -7  -2   1 2197.37  170.74
  -7  -2   4 6814.25  207.35
  -7  -2   7  504.38  161.94
  -7  -2  10 1058.84  235.19
  -7  -2  1320802.20  795.18
  -7  -2  1639176.58  509.55
  -7  -2  1927888.14  399.03
  -7  -2  22 5179.57  248.83
  -7  -2  25 4062.34  129.34
  -7  -2  28 6964.09  127.66
  -7  -2  31 2729.19  117.62
  -7  -2  34  139.20   59.63
  -7  -2  37  112.01   55.96
  -7  -2  40  240.54   52.98
  -7  -2  43 1329.44   91.11
  -7  -2  46   63.89   50.90
  -7  -2  49  137.53   88.72
  -7  -2  52  155.51   67.52
  -7  -1 -57    0.75   39.51
  -7  -1 -54    4.90   45.33
  -7  -1 -51    8.01   56.71
  -7  -1 -48  177.15  110.78
  -7  -1 -45  452.73  111.08
  -7  -1 -42 4470.30  263.54
  -7  -1 -39 1494.87  158.92
  -7  -1 -36  704.49  123.12
  -7  -1 -33  293.92   54.39
  -7  -1 -30 1468.85   76.23
  -7  -1 -27 2879.15   93.67
  -7  -1 -24  454.15   55.18
  -7  -1 -2115027.90  285.16
  -7  -1 -12 3973.28  215.36
  -7  -1  -912174.82  365.16
  -7  -1  -615864.82  539.40
  -7  -1  -339705.29  810.02
  -7  -1   038844.43  972.90
  -7  -1   318180.18  951.10
  -7  -1   610417.05  307.72
  -7  -1   911873.95  526.51
  -7  -1  12  461.83  208.55
  -7  -1  15 4856.91   96.22
  -7  -1  18 7890.46  232.00
  -7  -1  21  475.72   57.00
  -7  -1  24 9981.92  118.88
  -7  -1  27 4269.42   94.54
  -7  -1  30 3524.21  120.95
  -7  -1  36 1087.90   77.68
  -7  -1  39 1221.60   88.14
  -7  -1  42 2006.88  113.90
  -7  -1  45  280.11   62.28
  -7  -1  48  227.03   81.85
  -7  -1  51  255.99   93.15
  -6 -18   9   23.36   53.26
  -6 -18  12    8.63   56.88
  -6 -18  15  120.71   52.62
  -6 -18  18    4.55   40.20
  -6 -18  21   50.10   37.20
  -6 -18  24    6.58   50.50
  -6 -17   2   21.65   77.78
  -6 -17   5   29.42   82.66
  -6 -17   8   38.41   80.70
  -6 -17  11  370.58   45.40
  -6 -17  14  373.66   52.07
  -6 -17  17  148.36   56.47
  -6 -17  20  199.99   80.16
  -6 -17  23  163.05   78.60
  -6 -17  26  213.89   75.98
  -6 -17  29  130.02   41.75
  -6 -16  -2  238.14   82.30
  -6 -16   1  222.41   81.39
  -6 -16   4   72.06   87.96
  -6 -16   7  470.93  104.77
  -6 -16  10  379.08  106.62
  -6 -16  13  825.37  133.17
  -6 -16  16  181.52  111.52
  -6 -16  19   91.20   60.10
  -6 -16  22   12.12   55.07
  -6 -16  25   53.73   68.81
  -6 -16  28   36.89   67.72
  -6 -16  31    4.74   61.22
  -6 -16  34   21.48   49.67
  -6 -15  -3  144.63   83.11
  -6 -15   0   77.16   89.98
  -6 -15   3  213.29  103.56
  -6 -15   6   94.89   93.58
  -6 -15   9 1278.48  139.92
  -6 -15  12  636.13  144.03
  -6 -15  15 1039.42  165.15
  -6 -15  18  208.77   99.58
  -6 -15  21  528.11   91.47
  -6 -15  24   93.59   63.48
  -6 -15  27   46.46   68.17
  -6 -15  30   22.16   74.33
  -6 -15  33   15.55   65.01
  -6 -15  36   31.90   56.28
  -6 -14  -4 1865.61  136.78
  -6 -14  -1 1243.01  140.17
  -6 -14   2 1121.47  137.64
  -6 -14   5 2667.07  204.83
  -6 -14   8  244.28  107.43
  -6 -14  11 1613.01  171.10
  -6 -14  14  174.93  110.41
  -6 -14  17  817.63  131.59
  -6 -14  20 2142.22  193.89
  -6 -14  23  268.36   87.71
  -6 -14  26  144.94   73.54
  -6 -14  29  109.39   62.38
  -6 -14  32    7.43   76.29
  -6 -14  35   22.71   65.23
  -6 -14  38   10.53   61.19
  -6 -13  -8 4364.19  321.44
  -6 -13  -5 3397.00  187.68
  -6 -13  -2 1144.65  173.65
  -6 -13   1 3257.97  166.73
  -6 -13   4  134.48  101.44
  -6 -13   711715.89  350.64
  -6 -13  10 6392.08  276.65
  -6 -13  13 1145.67  168.65
  -6 -13  16 3422.88  238.90
  -6 -13  19 3350.89  230.57
  -6 -13  22 2104.63  194.28
  -6 -13  25 1639.89  129.73
  -6 -13  28  392.37   97.01
  -6 -13  31  195.40   47.10
  -6 -13  34  416.04  149.98
  -6 -13  37  122.36   72.43
  -6 -13  40  444.89   80.83
  -6 -12 -24 1148.65  124.87
  -6 -12 -21 6197.94  221.59
  -6 -12 -18 1341.68  131.58
  -6 -12 -15  829.96  112.71
  -6 -12 -12  627.20   97.96
  -6 -12  -9 2105.95  186.41
  -6 -12  -6 2498.60  113.65
  -6 -12  -3  865.30   64.39
  -6 -12   0 1779.03  132.96
  -6 -12   3 2739.33  140.08
  -6 -12   6 2203.08  174.04
  -6 -12   9  236.97  102.49
  -6 -12  12  341.85   59.44
  -6 -12  15 3663.38  104.04
  -6 -12  18 2742.66  116.13
  -6 -12  21 1281.41  179.07
  -6 -12  24  637.25  131.60
  -6 -12  27 2055.49  133.15
  -6 -12  30  466.53  121.98
  -6 -12  33  243.36   47.04
  -6 -12  36  268.48   90.61
  -6 -12  39  152.72   47.12
  -6 -12  42  125.63   35.82
  -6 -11 -31  248.13   83.26
  -6 -11 -28  198.84   79.35
  -6 -11 -25  565.16  115.35
  -6 -11 -22 1020.35  126.24
  -6 -11 -19  272.24   89.85
  -6 -11 -16  522.77   63.18
  -6 -11 -13  192.07   53.73
  -6 -11 -10 3287.90  146.01
  -6 -11  -7  228.04   46.56
  -6 -11  -4   79.07   46.48
  -6 -11  -1  441.51   59.91
  -6 -11   2 6086.81  210.93
  -6 -11   5 4184.05  110.67
  -6 -11   8  719.19   67.71
  -6 -11  11  129.57   48.50
  -6 -11  14 1281.08   84.70
  -6 -11  17 2306.89  126.13
  -6 -11  20  255.44   60.76
  -6 -11  23  529.43  119.05
  -6 -11  29 2008.94  137.53
  -6 -11  32  184.06   67.27
  -6 -11  35  388.04   75.90
  -6 -11  38   60.89   48.89
  -6 -11  41  137.75   48.18
  -6 -11  44    0.34   35.89
  -6 -10 -38    1.39   59.92
  -6 -10 -35  541.23   96.11
  -6 -10 -32  500.52   92.94
  -6 -10 -29 1155.72  130.11
  -6 -10 -26 2661.69  187.09
  -6 -10 -23 1832.73  116.07
  -6 -10 -20 3442.92  179.31
  -6 -10 -17 1794.83   98.22
  -6 -10 -14 1467.11  101.19
  -6 -10 -11 2940.96  101.72
  -6 -10  -8 1055.59   64.50
  -6 -10  -5  140.28   43.76
  -6 -10  -2 3386.98  102.13
  -6 -10   1  755.81   63.74
  -6 -10   4   59.74   43.88
  -6 -10   7  540.52   55.74
  -6 -10  10 1723.85  165.80
  -6 -10  13  524.60   59.36
  -6 -10  16  624.19   58.04
  -6 -10  19  880.71   79.53
  -6 -10  22  260.65   82.07
  -6 -10  25 1614.37  146.56
  -6 -10  28  798.92  130.92
  -6 -10  31 1934.67  125.75
  -6 -10  34  724.66   80.11
  -6 -10  37   81.87   45.12
  -6 -10  40   56.78   47.80
  -6 -10  43    6.69   45.46
  -6 -10  46    1.53   35.34
  -6 -10  49    6.42   39.75
  -6  -9 -42   41.73   63.92
  -6  -9 -39  207.71   77.55
  -6  -9 -36 1179.80  144.21
  -6  -9 -33  910.06  107.94
  -6  -9 -30  476.16  103.45
  -6  -9 -27  420.78   70.81
  -6  -9 -24  623.01   89.75
  -6  -9 -21 1525.52   91.50
  -6  -9 -18 1537.00   96.08
  -6  -9 -15    9.97   44.18
  -6  -9 -12 4190.11  108.72
  -6  -9  -9 1663.85   89.77
  -6  -9  -6  360.70   40.27
  -6  -9  -3  912.43   51.08
  -6  -9   0  743.57   52.06
  -6  -9   3  224.66   41.04
  -6  -9   6  395.84   40.44
  -6  -9   9  291.81   52.64
  -6  -9  12 7013.22  167.41
  -6  -9  15 2172.59   89.69
  -6  -9  18 3004.81  126.73
  -6  -9  21   53.28   53.84
  -6  -9  24  614.35   68.55
  -6  -9  27 1758.33  140.31
  -6  -9  30  390.59   82.33
  -6  -9  33  616.89   83.19
  -6  -9  36  179.31   63.66
  -6  -9  39   64.92   59.08
  -6  -9  42   10.74   47.73
  -6  -9  45    4.57   42.73
  -6  -9  48   29.96   34.10
  -6  -9  51    3.65   42.86
  -6  -8 -46   80.47   59.19
  -6  -8 -43  117.64   47.49
  -6  -8 -40  254.31  108.66
  -6  -8 -37  142.70   84.55
  -6  -8 -34  232.90   83.33
  -6  -8 -31 1641.79  128.13
  -6  -8 -28   27.48   56.86
  -6  -8 -25  134.21   55.88
  -6  -8 -22  884.71   98.56
  -6  -8 -19  671.44  104.75
  -6  -8 -16 5449.73  135.78
  -6  -8 -13 1009.33   62.66
  -6  -8 -10  155.56   44.85
  -6  -8  -7 6890.44  103.13
  -6  -8  -4 3007.09   72.24
  -6  -8  -1 5324.30  122.61
  -6  -8   2 2750.18  125.56
  -6  -8   5 1241.58   77.14
  -6  -8   8  789.60   64.70
  -6  -8  11 2535.09  121.83
  -6  -8  14 3003.40  116.40
  -6  -8  17 1570.86   92.10
  -6  -8  20 2279.02  130.77
  -6  -8  23  174.85   54.06
  -6  -8  26  488.85   65.34
  -6  -8  29 1445.05  147.63
  -6  -8  32  231.18   67.45
  -6  -8  35  182.12   64.54
  -6  -8  38  588.91  124.05
  -6  -8  41  213.38   66.98
  -6  -8  44   76.07   83.87
  -6  -8  47   25.71   61.01
  -6  -8  50   54.67   54.24
  -6  -7 -50  107.54   76.30
  -6  -7 -47  271.78  172.16
  -6  -7 -44   34.74   46.36
  -6  -7 -41  542.91  119.97
  -6  -7 -38  284.06   58.91
  -6  -7 -35 2489.81  167.85
  -6  -7 -32 1539.13  240.54
  -6  -7 -29    2.56   55.28
  -6  -7 -26 1730.73   88.45
  -6  -7 -23 1339.36   75.78
  -6  -7 -20  116.60   47.96
  -6  -7 -17 2728.22  101.29
  -6  -7 -14 2365.76   99.46
  -6  -7 -11  345.41   63.37
  -6  -7  -8  116.41   39.89
  -6  -7  -5 2486.93   93.10
  -6  -7   1  422.54  136.72
  -6  -7   4 7057.34  219.95
  -6  -7   7  938.13   85.51
  -6  -7  10 4800.01  152.63
  -6  -7  13 2030.66  132.06
  -6  -7  1619228.57  277.41
  -6  -7  19 2857.20  121.43
  -6  -7  22 4624.35  154.10
  -6  -7  25 6491.81  159.73
  -6  -7  28 1335.21   78.90
  -6  -7  31  604.25   69.81
  -6  -7  34   37.75   72.84
  -6  -7  37 1395.97  150.82
  -6  -7  40  257.51   70.59
  -6  -7  43  185.62   60.56
  -6  -7  46   35.60   75.54
  -6  -7  49   37.01   59.54
  -6  -7  52   16.83   50.64
  -6  -6 -51   32.53   38.57
  -6  -6 -48  183.59   82.18
  -6  -6 -45   35.51   52.90
  -6  -6 -42  121.48   75.70
  -6  -6 -39  160.78  124.33
  -6  -6 -36 8178.51  304.58
  -6  -6 -33 2990.07  175.33
  -6  -6 -30 1419.26   91.65
  -6  -6 -27 3885.61  134.82
  -6  -6 -24  419.36   55.77
  -6  -6 -21 1654.24   69.13
  -6  -6 -1812911.50  179.14
  -6  -6 -15 4246.17  101.12
  -6  -6 -1210604.68  372.78
  -6  -6  -9 1128.43  156.32
  -6  -6  -6 8812.84  396.95
  -6  -6  -323346.11 1185.85
  -6  -6   0 5900.31  304.22
  -6  -6   3 9690.42  332.87
  -6  -6   6 2663.66  171.67
  -6  -6   9 4201.50  273.15
  -6  -6  12 5291.56  299.08
  -6  -6  1519563.21  251.98
  -6  -6  18 8463.29  204.18
  -6  -6  21 1954.32   99.82
  -6  -6  24 1882.66   72.59
  -6  -6  27 1384.83   66.37
  -6  -6  30 1307.31   97.27
  -6  -6  33 1907.48   84.81
  -6  -6  36    3.34   82.12
  -6  -6  39   61.67   77.47
  -6  -6  42  616.42   67.87
  -6  -6  45  305.63   77.69
  -6  -6  48   13.30   69.15
  -6  -6  51   26.51   58.45
  -6  -5 -55    5.70   51.40
  -6  -5 -52    4.03   42.88
  -6  -5 -49    8.92   47.65
  -6  -5 -46   12.25   49.82
  -6  -5 -43  103.05   67.12
  -6  -5 -40   70.71   86.54
  -6  -5 -37  600.99  412.83
  -6  -5 -34  626.01  144.89
  -6  -5 -31  447.55   80.20
  -6  -5 -28 1690.25   98.45
  -6  -5 -25 5990.54  160.04
  -6  -5 -22 8583.59  225.02
  -6  -5 -19 6815.97  155.37
  -6  -5 -16 1806.46   93.62
  -6  -5 -13 9044.82  517.89
  -6  -5 -10 7740.92  391.75
  -6  -5  -7 3383.27  287.23
  -6  -5  -444775.65 1032.95
  -6  -5  -1 1797.04  315.04
  -6  -5   2 8914.41  397.52
  -6  -5   511721.53  502.25
  -6  -5   831544.44 1068.06
  -6  -5  11 5368.10  285.18
  -6  -5  14 2491.43  372.29
  -6  -5  17 5422.05  142.73
  -6  -5  2032420.75  356.30
  -6  -5  23 5157.02  154.99
  -6  -5  26  295.60   40.33
  -6  -5  29 1381.85   76.27
  -6  -5  32 2114.11  188.31
  -6  -5  35  899.62  121.11
  -6  -5  38 1645.85  165.71
  -6  -5  41   29.12   55.20
  -6  -5  44  299.01   65.73
  -6  -5  47  257.64   52.93
  -6  -5  50  119.82   70.94
  -6  -5  53   10.93   57.36
  -6  -4 -56    3.57   44.49
  -6  -4 -53   42.58   44.65
  -6  -4 -50   20.73   48.74
  -6  -4 -47  101.03   55.33
  -6  -4 -44 1550.22  691.45
  -6  -4 -41 1977.27  161.11
  -6  -4 -38 8335.23  312.30
  -6  -4 -35 1774.51  161.67
  -6  -4 -32 7147.62  163.22
  -6  -4 -29 3122.70   98.92
  -6  -4 -26  721.20   53.00
  -6  -4 -23 6267.78  133.65
  -6  -4 -20  813.11  153.55
  -6  -4 -1720675.15  327.62
  -6  -4 -1468970.48 2414.60
  -6  -4 -1178600.23 1739.70
  -6  -4  -8143536.2 1670.50
  -6  -4  -566306.10 3367.25
  -6  -4  -2 2973.84  318.02
  -6  -4   1 9561.00  431.67
  -6  -4   414037.07  436.64
  -6  -4   7 2122.43  151.80
  -6  -4  10 4744.20  359.68
  -6  -4  1320197.90  472.33
  -6  -4  1639743.21  927.10
  -6  -4  1911988.96  152.87
  -6  -4  22 3285.30   91.70
  -6  -4  25   81.20   34.36
  -6  -4  28 2091.80   73.16
  -6  -4  31  275.23   61.21
  -6  -4  34  585.14   78.19
  -6  -4  37 6654.99  527.75
  -6  -4  40 1316.35  108.97
  -6  -4  43  612.15   73.33
  -6  -4  46 2243.98  262.99
  -6  -4  49  530.96  126.27
  -6  -4  52  325.10   86.13
  -6  -3 -57    7.98   34.19
  -6  -3 -54   73.65  105.07
  -6  -3 -51   12.87   47.79
  -6  -3 -48   75.32   54.23
  -6  -3 -45  252.40  139.16
  -6  -3 -42   27.36   62.77
  -6  -3 -39 2692.83  191.41
  -6  -3 -36  413.17   90.39
  -6  -3 -33   81.05   59.78
  -6  -3 -30 5783.67  162.07
  -6  -3 -27  665.56   72.36
  -6  -3 -24 1311.21   82.39
  -6  -3 -21 2125.76   81.99
  -6  -3 -1518395.66  702.40
  -6  -3 -1218754.22  523.05
  -6  -3  -921663.70  699.60
  -6  -3  -621428.51  456.38
  -6  -3  -318391.80  343.19
  -6  -3   024454.71  411.77
  -6  -3   320395.19  879.59
  -6  -3   6 3128.78  317.29
  -6  -3  12 1330.79   99.50
  -6  -3  15 3970.17  154.15
  -6  -3  18 2975.15  132.95
  -6  -3  21 3643.41   98.36
  -6  -3  24 5940.48   91.71
  -6  -3  27 3987.11   87.13
  -6  -3  30  286.63   47.66
  -6  -3  33  131.66   65.17
  -6  -3  36  255.75   56.65
  -6  -3  39  487.75  101.74
  -6  -3  42 1030.49   85.36
  -6  -3  45  205.24   58.61
  -6  -3  48   93.55   84.89
  -6  -3  51  250.24   81.65
  -6  -2 -58    4.58   55.06
  -6  -2 -55   88.41   79.67
  -6  -2 -52    3.02   50.98
  -6  -2 -49   75.40   55.37
  -6  -2 -46  822.36  401.62
  -6  -2 -43 1750.79  207.13
  -6  -2 -40  782.06  175.17
  -6  -2 -37 1084.31  139.06
  -6  -2 -34 1876.36  102.42
  -6  -2 -31 2263.20   77.51
  -6  -2 -28 2092.66   84.34
  -6  -2 -2516466.20  200.41
  -6  -2 -2221115.05  299.81
  -6  -2 -1344250.05  956.21
  -6  -2 -1074026.91 1272.65
  -6  -2  -736884.17  546.57
  -6  -2  -4 6650.71  294.19
  -6  -2  -1 9743.41  280.96
  -6  -2   214985.30  680.14
  -6  -2   5 1995.95  214.24
  -6  -2  11 4546.88  218.68
  -6  -2  14  888.31   49.36
  -6  -2  20 2356.80  221.33
  -6  -2  23 2446.42   70.65
  -6  -2  26 6255.97  161.96
  -6  -2  29 3008.91   92.56
  -6  -2  32 1492.25   82.90
  -6  -2  35 3017.09  136.93
  -6  -2  38 2673.54  138.60
  -6  -2  41 4346.92  160.35
  -6  -2  44  137.51   52.86
  -6  -2  47  360.26  103.66
  -6  -2  50   40.90   71.71
  -6  -2  53    2.07   66.88
  -6  -1 -56  143.74   68.43
  -6  -1 -53   74.06   50.18
  -6  -1 -50   35.56   58.22
  -6  -1 -47  698.66  337.80
  -6  -1 -44   72.73   67.18
  -6  -1 -41 1423.96  159.27
  -6  -1 -38  119.87   79.67
  -6  -1 -35  110.80   79.21
  -6  -1 -32  206.22   44.80
  -6  -1 -29  949.23   93.65
  -6  -1 -26 4365.97  308.44
  -6  -1 -23 3346.30  156.39
  -6  -1 -1112238.44  691.32
  -6  -1  -843798.73 1073.70
  -6  -1  -514632.78  296.95
  -6  -1  -267091.93  810.82
  -6  -1   1162708.3 1160.39
  -6  -1   416505.94  199.71
  -6  -1   7 7423.75  221.62
  -6  -1  1025894.05  642.38
  -6  -1  1315371.13  504.86
  -6  -1  16 8226.59  385.67
  -6  -1  19 6119.45  316.58
  -6  -1  22 2681.47  209.34
  -6  -1  25 3225.64   70.55
  -6  -1  28 6848.88  133.06
  -6  -1  31 9533.25  166.16
  -6  -1  34 4600.96  148.59
  -6  -1  37  117.74   54.65
  -6  -1  40  312.29   50.88
  -6  -1  43  286.88   50.47
  -6  -1  46  228.50   95.34
  -6  -1  49   52.26   84.26
  -6  -1  52   53.27   68.89
  -5 -19   8   22.44   52.34
  -5 -19  11   92.74   57.09
  -5 -19  14   51.13   38.43
  -5 -19  17  248.06   42.19
  -5 -19  20   64.27   57.56
  -5 -18  10  127.74   62.86
  -5 -18  13   45.35   62.03
  -5 -18  16  111.16   51.47
  -5 -18  19  106.07   52.99
  -5 -18  22    0.23   44.58
  -5 -18  25    9.65   43.58
  -5 -18  28    4.03   51.65
  -5 -17   0   46.63   76.68
  -5 -17   3  245.43   97.95
  -5 -17   6   43.34   84.41
  -5 -17   9  210.17   65.39
  -5 -17  12  217.62   63.35
  -5 -17  15   38.40   90.64
  -5 -17  18  841.67  125.16
  -5 -17  21  207.02   77.03
  -5 -17  24  103.41   76.44
  -5 -17  27    1.06   67.49
  -5 -17  30   24.40   63.13
  -5 -17  33   19.80   50.66
  -5 -16  -1  869.53  119.83
  -5 -16   2 1665.68  140.21
  -5 -16   5  174.95   65.54
  -5 -16   8  236.62  116.64
  -5 -16  11  318.66   96.69
  -5 -16  14  892.66  160.80
  -5 -16  17 1342.85  152.94
  -5 -16  20  381.56  117.62
  -5 -16  23  678.57   83.84
  -5 -16  26  171.92   91.72
  -5 -16  29    5.15   77.06
  -5 -16  32   35.27   67.08
  -5 -16  35   14.80   57.85
  -5 -15  -2 2005.04  151.83
  -5 -15   1 1252.71  146.53
  -5 -15   4 2365.03  175.32
  -5 -15   7 1849.19  167.57
  -5 -15  10 1350.77  170.01
  -5 -15  13 4126.92  241.71
  -5 -15  16 2728.42  227.79
  -5 -15  19   97.26  108.21
  -5 -15  22  430.17  128.89
  -5 -15  25  566.71  100.56
  -5 -15  28    2.90   80.77
  -5 -15  31   46.48   75.07
  -5 -15  34   10.43   68.43
  -5 -15  37  173.70   63.82
  -5 -14  -6  894.36  203.01
  -5 -14  -3 2779.14  135.58
  -5 -14   0  105.29   83.52
  -5 -14   3 2249.34  141.53
  -5 -14   6 3610.35  227.83
  -5 -14   9 1180.66  153.78
  -5 -14  12 1303.83  167.30
  -5 -14  15  738.18  118.02
  -5 -14  18 1536.45  180.97
  -5 -14  21   52.75  103.85
  -5 -14  24    1.53   99.87
  -5 -14  27  420.19   72.11
  -5 -14  30  361.22   94.76
  -5 -14  33   50.92   82.73
  -5 -14  36    6.44   75.40
  -5 -14  39    8.36   61.16
  -5 -13 -13 1748.03  332.78
  -5 -13 -10  186.91  111.01
  -5 -13  -7 1524.77  220.56
  -5 -13  -4 1217.62  103.69
  -5 -13  -1 2552.10  144.66
  -5 -13   2  981.37  121.85
  -5 -13   5 1464.24  142.21
  -5 -13   8 6358.91  626.22
  -5 -13  11 3425.80  201.70
  -5 -13  14  547.25  108.47
  -5 -13  17 1053.70  136.20
  -5 -13  20  589.52  140.97
  -5 -13  23  580.30  130.08
  -5 -13  26 1999.77  169.12
  -5 -13  29 2163.40  296.49
  -5 -13  32  925.18   73.31
  -5 -13  35  393.34   77.76
  -5 -13  38  236.25   49.61
  -5 -13  41  144.94   37.84
  -5 -12 -20 2404.95  156.12
  -5 -12 -17 1775.17  109.21
  -5 -12 -14 5353.34  157.60
  -5 -12 -11 2681.58  146.56
  -5 -12  -8 1428.85  126.07
  -5 -12  -5  907.88   61.96
  -5 -12  -2 3395.66  158.01
  -5 -12   1 1574.32  101.81
  -5 -12   4  723.66  127.14
  -5 -12   7 1315.59  133.48
  -5 -12  10  408.39   84.01
  -5 -12  13  399.12  159.22
  -5 -12  16 1040.74   79.79
  -5 -12  19 1743.05   91.01
  -5 -12  22 1931.30  180.88
  -5 -12  25 2188.67  184.45
  -5 -12  28 1419.98  148.99
  -5 -12  31 1027.47  108.82
  -5 -12  34  118.55   44.22
  -5 -12  37   29.02   46.42
  -5 -12  40  124.45   43.50
  -5 -12  43   69.57   38.86
  -5 -11 -30  193.30   77.55
  -5 -11 -27 4904.19  197.77
  -5 -11 -24  420.53   69.15
  -5 -11 -21 3104.84  155.86
  -5 -11 -18   47.99  103.07
  -5 -11 -15 1232.24   87.38
  -5 -11 -12 4883.63  144.81
  -5 -11  -9  158.62   45.70
  -5 -11  -6 4999.64  123.44
  -5 -11  -3 9810.59  154.26
  -5 -11   0 2359.79  126.70
  -5 -11   3 3362.67  153.28
  -5 -11   610017.35  287.20
  -5 -11   9  292.35   65.27
  -5 -11  12  958.22   75.30
  -5 -11  15 1165.31   84.79
  -5 -11  18 1675.83  196.45
  -5 -11  21 2334.91  107.48
  -5 -11  24  135.89   90.94
  -5 -11  27 2115.71  181.20
  -5 -11  30  837.64  143.57
  -5 -11  33  457.82   73.60
  -5 -11  36  374.02   52.37
  -5 -11  39  167.51   51.58
  -5 -11  42   82.76   44.63
  -5 -11  45    4.10   57.76
  -5 -11  48  128.39   43.08
  -5 -10 -37 1156.63  105.81
  -5 -10 -34 1843.01  117.57
  -5 -10 -31  749.50   99.39
  -5 -10 -28   68.68  104.58
  -5 -10 -25  527.24   99.76
  -5 -10 -22   35.50   92.89
  -5 -10 -19   69.63   80.22
  -5 -10 -16 1924.03   96.26
  -5 -10 -13  853.00   70.73
  -5 -10 -10 2214.73   81.83
  -5 -10  -7 2482.73   64.23
  -5 -10  -4  559.14   51.05
  -5 -10  -1 1493.75   68.99
  -5 -10   2 3084.03   89.43
  -5 -10   5  226.99   42.68
  -5 -10   8 2314.84   75.23
  -5 -10  11 1276.38   78.00
  -5 -10  14 1796.75   89.27
  -5 -10  17  203.09   61.53
  -5 -10  20 1064.42  100.84
  -5 -10  23 3754.93  162.64
  -5 -10  26  634.18  100.79
  -5 -10  29 1157.77  143.29
  -5 -10  32    5.49   63.99
  -5 -10  35  844.33   92.02
  -5 -10  38  290.00   72.35
  -5 -10  41  117.22   53.13
  -5 -10  44  181.42   49.92
  -5 -10  47   43.79   45.15
  -5  -9 -41 2054.49  131.32
  -5  -9 -38   57.97   70.01
  -5  -9 -35 1132.64  124.20
  -5  -9 -32  288.36   73.45
  -5  -9 -29   26.44  101.38
  -5  -9 -26 3194.62  139.18
  -5  -9 -23 2664.42  108.62
  -5  -9 -20  702.22   64.21
  -5  -9 -17  565.16   49.98
  -5  -9 -14  250.88   47.31
  -5  -9 -11 1026.39   79.15
  -5  -9  -8 1566.74   76.94
  -5  -9  -5 3013.69   79.58
  -5  -9  -2 8981.10  143.19
  -5  -9   1 2635.52  134.48
  -5  -9   4 3105.39   84.96
  -5  -9   7 2365.11   90.20
  -5  -9  10 1533.43   67.69
  -5  -9  13  417.33   65.61
  -5  -9  16   34.49   43.97
  -5  -9  19  259.68   61.93
  -5  -9  22  282.73   54.25
  -5  -9  25  926.22  111.90
  -5  -9  28 1451.70  121.98
  -5  -9  31 2166.39   99.56
  -5  -9  34  711.54   71.74
  -5  -9  37  331.19   70.04
  -5  -9  40  204.02   60.49
  -5  -9  43   52.72   50.20
  -5  -9  46    2.91   40.95
  -5  -9  49   56.94   51.89
  -5  -8 -51   73.15   46.04
  -5  -8 -48  201.08   65.43
  -5  -8 -45 1071.12  104.49
  -5  -8 -42  627.55   95.80
  -5  -8 -39  215.55   99.97
  -5  -8 -36 2193.95  149.04
  -5  -8 -33 4917.87  350.39
  -5  -8 -30   57.76   65.30
  -5  -8 -27  105.38   82.29
  -5  -8 -24 2267.27  203.45
  -5  -8 -21 6175.87  146.74
  -5  -8 -18 2061.91   64.48
  -5  -8 -15 5930.04  132.29
  -5  -8 -12 6956.91  132.48
  -5  -8  -9 5981.49  112.45
  -5  -8  -6  704.10   48.02
  -5  -8  -3  832.03   63.77
  -5  -8   0  977.39   96.37
  -5  -8   3  471.64  126.58
  -5  -8   6   99.32   57.36
  -5  -8   9   90.28   37.40
  -5  -8  12 4240.06  209.81
  -5  -8  15 4972.76  194.89
  -5  -8  18  243.77   58.64
  -5  -8  21 1918.10  118.10
  -5  -8  24  399.98   72.39
  -5  -8  27 2573.18  175.18
  -5  -8  30  206.61   55.49
  -5  -8  33  287.77   70.87
  -5  -8  36  409.23  112.37
  -5  -8  39  435.47   74.12
  -5  -8  42  332.25   65.96
  -5  -8  45  160.28   69.04
  -5  -8  48   59.16   59.82
  -5  -8  51   36.87   52.07
  -5  -7 -52    3.66   56.94
  -5  -7 -49    8.81   65.87
  -5  -7 -46   21.13   46.51
  -5  -7 -43   81.41   51.15
  -5  -7 -40  218.99  147.39
  -5  -7 -37 1053.39  117.72
  -5  -7 -34  808.83  157.18
  -5  -7 -31 3167.64  188.96
  -5  -7 -28 7101.10  217.07
  -5  -7 -25 4116.72  120.02
  -5  -7 -22 1709.45   73.25
  -5  -7 -19 3888.11  130.39
  -5  -7 -16 8661.81  124.29
  -5  -7 -10  736.60  109.06
  -5  -7  -7   96.40  241.76
  -5  -7  -411131.17  419.25
  -5  -7  -1 6762.24  598.09
  -5  -7   2 1448.05  224.77
  -5  -7   5 9410.06  338.99
  -5  -7   8 4732.76  257.31
  -5  -7  11  675.45   62.27
  -5  -7  1414906.69  280.90
  -5  -7  17 3814.11  116.19
  -5  -7  20 5883.20  129.98
  -5  -7  23 1450.64   70.38
  -5  -7  26 1171.34   67.70
  -5  -7  29 1494.08  102.45
  -5  -7  32  482.23   69.18
  -5  -7  35 1645.48  170.14
  -5  -7  38  115.00   81.55
  -5  -7  41  330.71   84.01
  -5  -7  44  650.30   66.64
  -5  -7  47  409.02   91.96
  -5  -7  50  195.84   66.07
  -5  -6 -53    9.92   52.66
  -5  -6 -50   21.08   48.61
  -5  -6 -47   98.30   50.56
  -5  -6 -44  318.97   85.84
  -5  -6 -41 2073.66  160.61
  -5  -6 -38 2301.16  152.36
  -5  -6 -3511052.53  317.43
  -5  -6 -32 1381.04  286.63
  -5  -6 -29 3576.17  136.41
  -5  -6 -26 7822.29  171.65
  -5  -6 -23 3472.55  151.46
  -5  -6 -20 6765.78  140.13
  -5  -6 -17 8902.99  140.82
  -5  -6 -14 9269.32  341.90
  -5  -6 -1113671.05  513.65
  -5  -6  -819806.05  630.46
  -5  -6  -527722.60  668.09
  -5  -6  -227217.63  627.10
  -5  -6   1 5011.52  331.52
  -5  -6   4 5916.94  262.94
  -5  -6   7 4131.04  227.53
  -5  -6  10  429.71  122.07
  -5  -6  13 1346.97  189.75
  -5  -6  16 1007.32   46.46
  -5  -6  19 4063.42  110.96
  -5  -6  22 6365.38  113.90
  -5  -6  25 6243.30  112.45
  -5  -6  28 3639.51  119.17
  -5  -6  31   30.23   46.47
  -5  -6  34   22.85   69.13
  -5  -6  37 1476.64  145.95
  -5  -6  40 1122.22   84.59
  -5  -6  43  605.27   65.69
  -5  -6  46   21.21   73.44
  -5  -6  49  202.57   76.67
  -5  -6  52   36.99   56.68
  -5  -5 -54    3.31   39.78
  -5  -5 -51   10.61   46.00
  -5  -5 -48    6.68   49.57
  -5  -5 -45  220.51   66.42
  -5  -5 -42  910.73  128.42
  -5  -5 -39  371.92  111.19
  -5  -5 -36 6614.47  238.53
  -5  -5 -33  860.82  220.53
  -5  -5 -3012118.69  268.15
  -5  -5 -27  404.63   62.93
  -5  -5 -24 3648.18  145.62
  -5  -5 -21  173.75   41.00
  -5  -5 -18 1375.22   66.63
  -5  -5 -1514717.24  722.39
  -5  -5 -1226690.60  944.45
  -5  -5  -931937.49 2352.20
  -5  -5  -6 1599.62  197.30
  -5  -5  -324669.87  593.82
  -5  -5   0 8393.22  303.59
  -5  -5   3 7187.40  215.23
  -5  -5   6 6969.72  262.37
  -5  -5   9 3401.46  159.39
  -5  -5  12 1743.75  104.06
  -5  -5  15 1472.90  155.58
  -5  -5  18 3160.27  178.10
  -5  -5  21 7006.33  148.52
  -5  -5  24  739.73   64.76
  -5  -5  27 1413.79   64.75
  -5  -5  30 2222.45   75.50
  -5  -5  36 3356.77  210.06
  -5  -5  39 1617.50  113.00
  -5  -5  42  287.08   72.96
  -5  -5  45 1021.25  154.60
  -5  -5  48   80.37   87.95
  -5  -5  51   75.08   66.02
  -5  -4 -55   63.95  132.76
  -5  -4 -52   66.17   57.30
  -5  -4 -49   38.02   51.58
  -5  -4 -46  211.88   86.94
  -5  -4 -43 3058.40  205.50
  -5  -4 -40 2027.52  149.58
  -5  -4 -37 3273.81  188.69
  -5  -4 -34 1222.15  142.17
  -5  -4 -31  457.95   79.69
  -5  -4 -28  259.04   45.99
  -5  -4 -25 3607.82  102.93
  -5  -4 -22 9128.79  130.54
  -5  -4 -16 7283.49  506.86
  -5  -4 -13 7290.14  384.01
  -5  -4 -1011572.67  575.85
  -5  -4  -7 7641.91  364.77
  -5  -4  -4 9137.13  612.96
  -5  -4  -169409.29 1033.40
  -5  -4   239041.22  958.40
  -5  -4   5 1801.89  160.35
  -5  -4   8 3480.81  115.71
  -5  -4  11 5110.01  220.09
  -5  -4  14 3909.79  201.83
  -5  -4  17 9976.02  352.25
  -5  -4  2030267.17  413.45
  -5  -4  2317743.98  329.12
  -5  -4  26 3260.30   75.28
  -5  -4  29 2740.22   92.06
  -5  -4  32  206.31   48.20
  -5  -4  35 1882.02  131.25
  -5  -4  38   30.50   75.90
  -5  -4  41 3688.59  147.12
  -5  -4  44  843.57  157.24
  -5  -4  47 1187.82  146.14
  -5  -4  50  273.88   84.55
  -5  -4  53   10.14   61.87
  -5  -3 -56    6.89   40.14
  -5  -3 -53  104.28   50.33
  -5  -3 -50    1.23   56.16
  -5  -3 -47   82.37   58.51
  -5  -3 -44   99.23   64.89
  -5  -3 -41  119.02   66.37
  -5  -3 -38  370.55   64.02
  -5  -3 -35 2953.53  164.43
  -5  -3 -32  303.37   77.93
  -5  -3 -29  766.58   63.87
  -5  -3 -2612742.74  160.19
  -5  -3 -23 2108.52  129.04
  -5  -3 -1443330.43  895.14
  -5  -3 -1114189.42  447.25
  -5  -3  -8126573.5 6476.00
  -5  -3  -543809.09  712.28
  -5  -3  -244917.78 1039.56
  -5  -3   142368.69  424.29
  -5  -3   7 3789.55  240.35
  -5  -3  1036437.21  538.52
  -5  -3  13 8253.24  593.80
  -5  -3  1619723.54  449.90
  -5  -3  19 2715.76  193.38
  -5  -3  22 6689.98  109.67
  -5  -3  25 5725.22  102.47
  -5  -3  28 4436.14  114.57
  -5  -3  31 1667.27   70.80
  -5  -3  34 2036.78   99.26
  -5  -3  37 2152.67  169.47
  -5  -3  40  290.53   52.28
  -5  -3  43 6611.95  181.06
  -5  -3  46 1220.87  138.00
  -5  -3  49   37.86   71.12
  -5  -3  52   65.31   62.90
  -5  -2 -57   11.46   40.16
  -5  -2 -54    5.16   48.84
  -5  -2 -51   25.50   53.66
  -5  -2 -48    0.73   61.43
  -5  -2 -45   78.31   62.39
  -5  -2 -42  133.50   61.12
  -5  -2 -39 1166.54  152.69
  -5  -2 -36 2894.89  177.90
  -5  -2 -33 3296.84  199.24
  -5  -2 -30   76.01   47.45
  -5  -2 -27 1520.53   76.17
  -5  -2 -2417556.28  353.97
  -5  -2 -12 3807.14  210.93
  -5  -2  -952371.72 1003.75
  -5  -2  -6106370.3 3625.00
  -5  -2  -3  593.22  216.05
  -5  -2   024632.06  693.43
  -5  -2   335334.14  773.10
  -5  -2   684381.01  393.82
  -5  -2   939850.44 1078.15
  -5  -2  1210784.34  393.53
  -5  -2  1515155.67  311.54
  -5  -2  1811084.51  315.97
  -5  -2  2117150.72  505.50
  -5  -2  24  285.20   37.86
  -5  -2  27  868.41   62.49
  -5  -2  30 5819.63  130.44
  -5  -2  33   82.52   49.35
  -5  -2  36  222.54   55.26
  -5  -2  39 1959.81   93.28
  -5  -2  42 2894.00  108.27
  -5  -2  45  312.35  106.74
  -5  -2  48   78.06   72.49
  -5  -2  51   28.34   67.19
  -5  -1 -58   68.70   42.70
  -5  -1 -55  353.00  181.53
  -5  -1 -52   83.37   56.63
  -5  -1 -49   40.56   58.99
  -5  -1 -46   57.00   66.43
  -5  -1 -43  628.36   81.98
  -5  -1 -40   40.53   47.53
  -5  -1 -37  304.23   96.12
  -5  -1 -34 3587.46   99.59
  -5  -1 -31  376.41   49.45
  -5  -1 -28 2848.68  139.03
  -5  -1 -2513432.59  306.59
  -5  -1 -1046060.43 1015.87
  -5  -1  -757935.57  906.50
  -5  -1  -461117.73  650.42
  -5  -1  -194890.01 1494.00
  -5  -1   2 3932.91  209.17
  -5  -1   5 2203.37  538.35
  -5  -1   826628.20  368.55
  -5  -1  11 6494.09  341.48
  -5  -1  1428636.86  740.46
  -5  -1  1713371.64  404.67
  -5  -1  20 5055.77  195.39
  -5  -1  2321556.94  423.52
  -5  -1  26 5138.63   85.73
  -5  -1  29  473.24   37.77
  -5  -1  32 1894.06   81.66
  -5  -1  35  664.20   61.50
  -5  -1  38   76.62   68.42
  -5  -1  41  617.62   89.94
  -5  -1  44    2.73   85.49
  -5  -1  47  139.00   82.35
  -5  -1  50   26.68   72.44
  -4 -20   7   30.49   51.61
  -4 -20  10   26.98   53.75
  -4 -20  13   42.93   50.14
  -4 -20  16   13.88   53.13
  -4 -19  12   40.31   60.80
  -4 -19  15  155.25   67.59
  -4 -19  18   46.76   44.92
  -4 -19  21   26.26   44.75
  -4 -19  24    2.63   39.66
  -4 -18   8  314.46   96.71
  -4 -18  11  297.68   85.93
  -4 -18  14  468.44   85.55
  -4 -18  17  375.50   99.89
  -4 -18  20  142.65   80.77
  -4 -18  23  239.00   58.80
  -4 -18  26  125.07   46.18
  -4 -18  29   41.03   43.13
  -4 -17  -2  202.44   84.86
  -4 -17   1  531.77  107.26
  -4 -17   4  324.58  102.94
  -4 -17   7  183.55   63.75
  -4 -17  10 2105.82  182.59
  -4 -17  13  873.16  125.81
  -4 -17  16   72.21   91.27
  -4 -17  19  547.87  116.20
  -4 -17  25   19.54   79.44
  -4 -17  28   25.51   67.12
  -4 -17  31  121.01   73.11
  -4 -17  34   87.86   41.74
  -4 -16  -3 2346.63  139.94
  -4 -16   0  456.86  106.53
  -4 -16   3  176.55   60.18
  -4 -16   6   69.59   92.65
  -4 -16   9 1325.60  154.06
  -4 -16  12  125.51  102.97
  -4 -16  15  445.00  123.10
  -4 -16  18 1577.88  176.24
  -4 -16  24  164.91  105.96
  -4 -16  27  112.99   92.66
  -4 -16  30  125.79   80.03
  -4 -16  33   54.92   70.55
  -4 -16  36    7.25   61.58
  -4 -15  -4  617.46  104.65
  -4 -15  -1 2036.01  148.06
  -4 -15   2 1670.30  146.83
  -4 -15   5 4110.92  225.06
  -4 -15   8   58.00   96.62
  -4 -15  11 1342.95  140.06
  -4 -15  14  769.49  123.72
  -4 -15  17  912.46  154.42
  -4 -15  20 1413.63  155.05
  -4 -15  23   42.14  100.70
  -4 -15  26  967.33  142.29
  -4 -15  29  271.23   88.71
  -4 -15  32   14.25   81.17
  -4 -15  35   24.11   78.09
  -4 -15  38    8.26   63.08
  -4 -15  41    3.73   46.01
  -4 -14  -8  345.65  147.84
  -4 -14  -5  761.54   97.05
  -4 -14  -2   79.26   65.93
  -4 -14   1  670.47  104.42
  -4 -14   4 3107.20  171.91
  -4 -14   7 3720.32  299.02
  -4 -14  10 7452.25  283.07
  -4 -14  13 6035.97  292.80
  -4 -14  16 1028.03  147.51
  -4 -14  19 1475.44  185.47
  -4 -14  22 1443.80  164.14
  -4 -14  25 2572.82  196.38
  -4 -14  28  490.57  125.50
  -4 -14  31  152.05   90.30
  -4 -14  34   74.02   78.19
  -4 -14  37  319.46   83.21
  -4 -14  40   12.58   63.92
  -4 -14  43  203.37   51.57
  -4 -13 -18 1650.47  275.29
  -4 -13 -15 2751.14  387.92
  -4 -13 -12 1783.25  303.88
  -4 -13  -9  245.86  174.26
  -4 -13  -6  811.29   82.14
  -4 -13  -3 1890.98  112.59
  -4 -13   0 1919.41   98.53
  -4 -13   3  242.09   81.88
  -4 -13   6  695.34  104.98
  -4 -13   9  824.98  113.93
  -4 -13  12  270.55  101.14
  -4 -13  15  705.17  151.12
  -4 -13  18 2737.54  330.06
  -4 -13  21 1836.10  184.79
  -4 -13  24  397.33  110.75
  -4 -13  27 1026.38  146.18
  -4 -13  30  169.41  105.12
  -4 -13  33 1113.12   83.29
  -4 -13  36   56.81   70.74
  -4 -13  39   25.04   41.72
  -4 -13  42   17.56   33.96
  -4 -12 -22  771.04  232.87
  -4 -12 -19  552.43  233.47
  -4 -12 -16  204.74   60.82
  -4 -12 -13 2311.59   92.60
  -4 -12 -10   31.65   63.53
  -4 -12  -7 1085.30   65.39
  -4 -12  -4  857.87   76.47
  -4 -12  -1 4205.68  180.23
  -4 -12   2  163.00   64.34
  -4 -12   5 1647.04  145.36
  -4 -12   8 9476.59  275.78
  -4 -12  11 1389.13  130.04
  -4 -12  14  169.39   87.31
  -4 -12  17 1203.47   78.86
  -4 -12  20 1642.10  179.17
  -4 -12  23 1026.19  147.08
  -4 -12  26  203.49  116.11
  -4 -12  29 1936.79  180.63
  -4 -12  32 1554.26  207.83
  -4 -12  35  424.28   64.12
  -4 -12  38  461.92   76.38
  -4 -12  41  215.00   53.97
  -4 -12  44  138.57   53.73
  -4 -11 -26 1187.65   94.70
  -4 -11 -23  108.31   74.80
  -4 -11 -20 3038.57  144.11
  -4 -11 -17  105.02   71.65
  -4 -11 -14 1807.16   75.52
  -4 -11 -11 3768.17  100.20
  -4 -11  -8  201.93   42.90
  -4 -11  -5 1926.08   73.74
  -4 -11  -2 5793.07  160.19
  -4 -11   1 7204.94  205.15
  -4 -11   4 4264.46  152.36
  -4 -11   7 5112.93  193.81
  -4 -11  10 1860.86  135.18
  -4 -11  13  309.91   49.18
  -4 -11  16  603.88   65.41
  -4 -11  19 2401.72   89.41
  -4 -11  22 1241.54  203.90
  -4 -11  25  191.60   88.84
  -4 -11  28 2565.13  184.87
  -4 -11  31 1153.19  155.13
  -4 -11  34    1.58   45.45
  -4 -11  37   97.07   55.79
  -4 -11  40    0.99   50.42
  -4 -11  43   24.65   46.15
  -4 -11  46   36.26   36.55
  -4 -10 -33  599.33   87.91
  -4 -10 -30  529.27   70.00
  -4 -10 -27  147.64   61.68
  -4 -10 -24 1611.11  103.72
  -4 -10 -21  931.28   74.67
  -4 -10 -18  479.16   67.31
  -4 -10 -15 1984.35   79.75
  -4 -10 -12 1141.67   61.46
  -4 -10  -9 2842.06   98.98
  -4 -10  -6 1664.62   50.57
  -4 -10  -3 2632.75   63.93
  -4 -10   0 2887.42  138.53
  -4 -10   3  867.31   76.62
  -4 -10   6    9.67   56.77
  -4 -10   9  528.63   60.24
  -4 -10  12 2377.43   83.24
  -4 -10  15  310.19   74.09
  -4 -10  18  693.88  103.81
  -4 -10  21  600.24   50.36
  -4 -10  24 2090.81  138.88
  -4 -10  27 2737.32  163.36
  -4 -10  30  244.08   85.31
  -4 -10  33  829.90   93.54
  -4 -10  36   53.63   44.41
  -4 -10  39  566.55   74.36
  -4 -10  42  437.74   72.62
  -4 -10  45   47.18   45.82
  -4 -10  48    2.50   53.02
  -4  -9 -49   67.20   54.43
  -4  -9 -46    5.66   57.96
  -4  -9 -40 2008.63  132.51
  -4  -9 -37  862.32  125.07
  -4  -9 -34 1905.87  141.67
  -4  -9 -31 3151.45  221.34
  -4  -9 -28  945.38  127.47
  -4  -9 -25  765.47   77.34
  -4  -9 -22 1797.74   89.25
  -4  -9 -19 1446.84   55.73
  -4  -9 -16  307.14   59.71
  -4  -9 -13 1691.55   72.97
  -4  -9 -10 6981.96  144.95
  -4  -9  -713788.96  283.68
  -4  -9  -4 3099.77  335.62
  -4  -9  -110234.90  454.60
  -4  -9   210218.75  285.58
  -4  -9   5 5536.42  190.93
  -4  -9   8 1353.10  139.87
  -4  -9  11   30.79   47.95
  -4  -9  14 7366.62  175.07
  -4  -9  17   85.31   46.75
  -4  -9  20 1219.55   82.59
  -4  -9  23  174.49   60.10
  -4  -9  26  249.55   74.16
  -4  -9  29  183.09   91.99
  -4  -9  32  174.42   74.75
  -4  -9  35  895.12  100.73
  -4  -9  38  105.81   53.79
  -4  -9  41  212.34   54.08
  -4  -9  44  784.41  141.01
  -4  -9  47  423.14   74.92
  -4  -9  50    3.14   56.04
  -4  -8 -53   31.62   45.65
  -4  -8 -50   27.55   60.47
  -4  -8 -47   11.82   47.77
  -4  -8 -44  476.32   64.30
  -4  -8 -41  372.24   71.17
  -4  -8 -38 2315.70  142.41
  -4  -8 -35 6492.09  252.56
  -4  -8 -32  775.13  200.56
  -4  -8 -29   74.62   43.27
  -4  -8 -26 2022.12   96.58
  -4  -8 -23  425.93   43.11
  -4  -8 -20 4456.91  207.83
  -4  -8 -17 3311.34   88.32
  -4  -8 -1411950.36  326.51
  -4  -8 -11 2444.77  100.89
  -4  -8  -8 6000.99  372.68
  -4  -8  -5 2361.02  296.87
  -4  -8  -233162.97  684.22
  -4  -8   124767.72  578.15
  -4  -8   4 3324.91  220.69
  -4  -8   7 2504.13   83.28
  -4  -8  10 4521.77  299.30
  -4  -8  1311896.50  256.80
  -4  -8  16   53.44   45.17
  -4  -8  19 1517.77   80.23
  -4  -8  22 4830.57  117.80
  -4  -8  25 3373.71  132.25
  -4  -8  28 2040.13  145.36
  -4  -8  31  626.93   80.41
  -4  -8  34  620.80   71.87
  -4  -8  37   44.38   54.09
  -4  -8  40  132.12   56.30
  -4  -8  43  999.70   88.96
  -4  -8  46  557.66   96.26
  -4  -8  49   26.72   58.89
  -4  -7 -54   71.73   54.30
  -4  -7 -51   13.31   41.73
  -4  -7 -48  121.19   46.35
  -4  -7 -45  382.75   79.99
  -4  -7 -42  695.89   68.21
  -4  -7 -39  266.85   62.59
  -4  -7 -36 8222.71  296.07
  -4  -7 -33 1316.73   91.73
  -4  -7 -30 4607.29  182.52
  -4  -7 -27 1905.08  141.62
  -4  -7 -24  161.08   36.58
  -4  -7 -21 4310.92  160.15
  -4  -7 -18  337.75   40.25
  -4  -7 -15 1016.09  106.47
  -4  -7 -1217938.75  579.36
  -4  -7  -914355.94  449.44
  -4  -7  -613156.21  497.80
  -4  -7  -3 4803.99  330.23
  -4  -7   0 8346.80  404.56
  -4  -7   313551.28  434.69
  -4  -7   6 7439.43  207.80
  -4  -7   9 7559.65  268.99
  -4  -7  1211147.09  405.01
  -4  -7  15 1073.91   82.10
  -4  -7  18 3506.07   95.22
  -4  -7  21 3635.04  115.43
  -4  -7  24  687.57   83.99
  -4  -7  27 4398.93  157.21
  -4  -7  30  138.16   59.82
  -4  -7  33 1797.84  109.65
  -4  -7  36  489.90  156.60
  -4  -7  39 2076.52  110.38
  -4  -7  42   67.86   55.08
  -4  -7  45  398.63  108.75
  -4  -7  48  142.23   73.40
  -4  -7  51   51.59   60.94
  -4  -6 -55   27.47   54.71
  -4  -6 -52    7.89   58.01
  -4  -6 -49    3.96   62.34
  -4  -6 -46  154.41   58.34
  -4  -6 -43   69.13   57.68
  -4  -6 -40 3314.50  194.41
  -4  -6 -37 2139.53  155.41
  -4  -6 -34  589.73   58.91
  -4  -6 -31 1412.52  201.74
  -4  -6 -28  364.64   45.78
  -4  -6 -25 1684.41  122.67
  -4  -6 -22 6130.24  190.28
  -4  -6 -1910194.82  233.10
  -4  -6 -16 9589.52  480.19
  -4  -6 -13 8120.34  452.46
  -4  -6 -1014642.66  463.46
  -4  -6  -7 5887.00  257.43
  -4  -6  -4 5148.34  189.63
  -4  -6  -1 8675.48  321.63
  -4  -6   2  593.40  138.35
  -4  -6   5 1198.51  185.84
  -4  -6   8 9645.92  168.97
  -4  -6  11  873.90  165.43
  -4  -6  14 1353.80   88.98
  -4  -6  1722747.78  345.71
  -4  -6  20 3158.99   77.05
  -4  -6  23 1441.99   51.72
  -4  -6  26 1519.03   98.80
  -4  -6  29  736.42   63.95
  -4  -6  32 1638.25  109.59
  -4  -6  35  138.84   71.95
  -4  -6  38  798.31   70.88
  -4  -6  41  156.99   55.83
  -4  -6  44  823.72   90.96
  -4  -6  47  273.54   91.66
  -4  -6  50  278.50   80.16
  -4  -5 -56    1.12   56.90
  -4  -5 -53   18.63   85.16
  -4  -5 -50  102.77   56.61
  -4  -5 -47   60.87   55.26
  -4  -5 -44  131.79   58.67
  -4  -5 -41 1786.43  152.10
  -4  -5 -38  949.41  170.30
  -4  -5 -35 3902.53  189.87
  -4  -5 -32 5304.64  195.06
  -4  -5 -29 2292.24  173.90
  -4  -5 -26 4807.18  148.70
  -4  -5 -23  518.38   44.52
  -4  -5 -2012800.28  249.67
  -4  -5 -1714817.35  642.89
  -4  -5 -1411432.23  476.50
  -4  -5 -1155247.41 1136.85
  -4  -5  -8 4607.22  304.29
  -4  -5  -529054.10  762.45
  -4  -5  -213034.94  339.55
  -4  -5   154279.75  611.60
  -4  -5   410728.00  504.60
  -4  -5   7 2256.16  149.01
  -4  -5  1028612.10  321.36
  -4  -5  13 1771.27   97.36
  -4  -5  1631905.20  534.38
  -4  -5  19 4566.60  210.66
  -4  -5  22 1237.14   68.08
  -4  -5  25  679.89   60.70
  -4  -5  28 1510.30   71.68
  -4  -5  31 2417.95  110.64
  -4  -5  34  647.11   73.51
  -4  -5  37 1184.26   89.99
  -4  -5  40   61.81   56.45
  -4  -5  43 1657.81  182.80
  -4  -5  46  933.92  143.78
  -4  -5  49  228.30   81.53
  -4  -5  52  194.27   66.26
  -4  -4 -57   93.04   54.38
  -4  -4 -54   84.81   46.89
  -4  -4 -51   11.07   50.95
  -4  -4 -48  257.33  106.27
  -4  -4 -45  103.31   95.37
  -4  -4 -42 1231.97  134.14
  -4  -4 -39  636.31   76.03
  -4  -4 -36 2005.89  151.25
  -4  -4 -33 7785.32  254.11
  -4  -4 -30 2277.19   78.47
  -4  -4 -27   67.23   44.23
  -4  -4 -24  172.07   53.84
  -4  -4 -15 6595.32  383.28
  -4  -4 -1250397.46  981.27
  -4  -4  -9116659.1 1331.10
  -4  -4  -661420.40  878.52
  -4  -4  -382133.11 1231.69
  -4  -4   029781.11  530.75
  -4  -4   3  536.83  131.50
  -4  -4   6 5762.60  253.01
  -4  -4   910975.13  333.60
  -4  -4  1222522.13  248.59
  -4  -4  15  322.05   97.46
  -4  -4  1819403.05  447.24
  -4  -4  2116949.96  559.30
  -4  -4  24 2444.22   73.21
  -4  -4  27 2403.91   91.93
  -4  -4  30  587.12   64.27
  -4  -4  33  596.54   71.06
  -4  -4  36 1267.63  176.39
  -4  -4  39  949.11   69.97
  -4  -4  42  748.95   71.46
  -4  -4  45  519.70  123.49
  -4  -4  48 1169.65  147.73
  -4  -4  51   56.91   69.32
  -4  -3 -58    5.00   35.28
  -4  -3 -55   25.51   46.67
  -4  -3 -52    1.98   53.55
  -4  -3 -49    0.93   58.65
  -4  -3 -46    9.23   45.59
  -4  -3 -43  333.23   76.69
  -4  -3 -40  394.31   56.93
  -4  -3 -37  192.70   60.67
  -4  -3 -34  746.45  111.02
  -4  -3 -31   85.26   45.87
  -4  -3 -2813110.24  184.14
  -4  -3 -25 6624.43  265.47
  -4  -3 -13 7534.06  210.90
  -4  -3 -10119715.0 1263.79
  -4  -3  -7117732.9 1137.00
  -4  -3  -448131.91 1349.84
  -4  -3  -1 2479.90  402.35
  -4  -3   226096.37  593.55
  -4  -3   5 7020.69  344.78
  -4  -3   8 6771.27  245.90
  -4  -3  11 1348.25  126.79
  -4  -3  1420582.56  359.13
  -4  -3  1736478.08 1065.10
  -4  -3  20 4070.66  227.74
  -4  -3  23 6974.41  358.26
  -4  -3  2617262.18  174.65
  -4  -3  2911336.73  184.29
  -4  -3  32 3331.26  125.38
  -4  -3  35 1908.26   93.90
  -4  -3  38  139.09   43.53
  -4  -3  41  449.94   93.45
  -4  -3  44  578.64  110.00
  -4  -3  47  431.45   91.54
  -4  -3  50  180.32   87.07
  -4  -2 -59   14.36   36.20
  -4  -2 -56    2.08   46.08
  -4  -2 -53   49.99   52.08
  -4  -2 -50    9.61   57.03
  -4  -2 -47  164.29   45.18
  -4  -2 -44   22.09   45.93
  -4  -2 -41 1462.83   87.82
  -4  -2 -38  359.22   52.62
  -4  -2 -35 1688.21  126.07
  -4  -2 -32  307.66   80.82
  -4  -2 -2911524.02  145.60
  -4  -2 -26 3586.65  106.49
  -4  -2 -14 8118.63  236.73
  -4  -2 -1162027.59 1193.33
  -4  -2  -541194.76  486.83
  -4  -2  -212759.38  463.40
  -4  -2   120815.77 1312.00
  -4  -2   410285.28  883.40
  -4  -2   767974.01  594.93
  -4  -2  1015767.28  536.68
  -4  -2  13 9664.60  144.00
  -4  -2  1625901.84  425.30
  -4  -2  19 1183.65  218.53
  -4  -2  22 6147.09  383.62
  -4  -2  2510135.69  445.16
  -4  -2  2819072.70  336.02
  -4  -2  31 3346.08  109.06
  -4  -2  34 4284.35  129.04
  -4  -2  37  683.49   49.96
  -4  -2  40 1838.93  143.22
  -4  -2  43 2517.19  173.62
  -4  -2  46    3.62   77.61
  -4  -2  49   74.73   77.21
  -4  -1 -60   38.40   51.57
  -4  -1 -57   94.30   48.94
  -4  -1 -54   38.62   50.36
  -4  -1 -51  367.65   76.02
  -4  -1 -48  476.09   66.76
  -4  -1 -45  362.86   54.47
  -4  -1 -42   13.03   47.77
  -4  -1 -39  234.84   56.56
  -4  -1 -36  420.46   54.24
  -4  -1 -33  153.03   64.22
  -4  -1 -30 3377.15  147.28
  -4  -1 -27 1845.18  100.49
  -4  -1  -996088.01  951.50
  -4  -1  -6201630.9 2158.36
  -4  -1  -3133474.4 1178.38
  -4  -1   0110430.1 1560.27
  -4  -1   3106356.7 2414.50
  -4  -1   6  464.76  757.07
  -4  -1   9 8008.98  363.10
  -4  -1  12 8305.75  794.40
  -4  -1  1516011.05  241.27
  -4  -1  18 3252.81  293.10
  -4  -1  21 8299.72  198.33
  -4  -1  24  994.16  155.98
  -4  -1  27 1639.10  190.12
  -4  -1  30 9898.58  173.97
  -4  -1  33  290.86   43.85
  -4  -1  36  936.76   46.69
  -4  -1  39 1325.42   97.40
  -4  -1  42 1071.64  184.53
  -4  -1  45 1352.06  140.40
  -4  -1  48  637.88  107.54
  -3 -21  12    4.13   48.40
  -3 -20  11  241.10   65.62
  -3 -20  14   33.10   63.40
  -3 -20  17  310.77   76.20
  -3 -20  20   57.62   43.33
  -3 -20  23    7.04   38.42
  -3 -19   7   19.61   66.43
  -3 -19  10   31.46   68.13
  -3 -19  13  190.93   81.54
  -3 -19  16  286.54   81.58
  -3 -19  19  163.72   79.98
  -3 -19  22   18.11   49.00
  -3 -19  25   16.86   44.57
  -3 -19  28   13.56   41.06
  -3 -18   6    3.40   73.98
  -3 -18   9  278.13   90.40
  -3 -18  12    4.25   82.55
  -3 -18  15   17.99   79.21
  -3 -18  18  580.83  104.46
  -3 -18  24  146.51   82.38
  -3 -18  27   41.77   49.92
  -3 -18  30   26.12   44.16
  -3 -18  33   32.63   39.09
  -3 -17  -1  258.96   88.83
  -3 -17   2   77.70   56.05
  -3 -17   5  847.98   87.49
  -3 -17   8  156.97   61.76
  -3 -17  11   60.49  104.41
  -3 -17  14  491.02  118.00
  -3 -17  17  726.55  129.71
  -3 -17  29   46.28   71.78
  -3 -17  32    1.30   65.17
  -3 -17  35   35.32   44.53
  -3 -16  -2 1502.21  131.18
  -3 -16   1  493.34   57.57
  -3 -16   4  116.71   90.29
  -3 -16   7  492.78  108.56
  -3 -16  10  147.07   98.05
  -3 -16  13  385.06  106.28
  -3 -16  16 3909.99  239.94
  -3 -16  22 1036.18  149.00
  -3 -16  31   91.80   77.91
  -3 -16  34   12.96   68.54
  -3 -16  37    0.69   63.19
  -3 -16  40    1.00   46.67
  -3 -15  -3 3501.03  184.28
  -3 -15   0  495.43   54.44
  -3 -15   3 4560.43  203.70
  -3 -15   6 5000.40  205.06
  -3 -15   9  456.76  140.89
  -3 -15  12 1929.67  198.47
  -3 -15  15 2295.56  196.12
  -3 -15  18 3102.58  211.53
  -3 -15  21  158.29  114.76
  -3 -15  24  538.84  128.03
  -3 -15  27  862.56  131.41
  -3 -15  33  468.43  100.53
  -3 -15  36   39.51   71.48
  -3 -15  39   29.18   62.16
  -3 -15  42   55.59   47.06
  -3 -14 -16  541.78  250.20
  -3 -14 -13  527.84  197.14
  -3 -14 -10  798.79  198.83
  -3 -14  -7  137.69  105.16
  -3 -14  -4  453.74   70.36
  -3 -14  -1  601.70   90.18
  -3 -14   2 3497.07  187.67
  -3 -14   5 1922.21  159.93
  -3 -14   8  359.76   91.28
  -3 -14  11 2107.35  159.98
  -3 -14  14  447.75  129.93
  -3 -14  17 1662.36  163.68
  -3 -14  20 1502.22  149.38
  -3 -14  23 4055.31  228.34
  -3 -14  26  351.59  134.06
  -3 -14  29   46.52   97.82
  -3 -14  32  317.47  108.95
  -3 -14  35  126.00   81.88
  -3 -14  38  111.77   78.02
  -3 -14  41  122.31   67.56
  -3 -14  44   27.95   43.95
  -3 -13 -23  532.65  238.58
  -3 -13 -17 1935.33  324.12
  -3 -13 -14 2403.25  337.18
  -3 -13 -11   77.84  201.66
  -3 -13  -8  360.23  144.18
  -3 -13  -5  352.77  107.93
  -3 -13  -2  373.39   75.82
  -3 -13   1 2877.73  142.83
  -3 -13   4 1471.38  140.90
  -3 -13   7 3082.84  315.61
  -3 -13  10 2212.63  145.87
  -3 -13  13 1420.27  165.90
  -3 -13  16 1085.64  124.55
  -3 -13  19   85.19   87.26
  -3 -13  22   17.81   98.52
  -3 -13  25 1925.56  191.48
  -3 -13  28 1599.06  164.00
  -3 -13  31 2418.50  104.70
  -3 -13  34  345.87   58.03
  -3 -13  37    8.49   42.68
  -3 -13  40   93.03   40.49
  -3 -13  43  180.07   48.85
  -3 -12 -24  163.80  191.85
  -3 -12 -21  922.17  242.35
  -3 -12 -18 3167.83  439.37
  -3 -12 -15  429.60  166.69
  -3 -12 -12  898.33   92.11
  -3 -12  -9 3182.20  143.16
  -3 -12  -6 4940.62  114.07
  -3 -12  -3 3077.17   86.36
  -3 -12   0 7118.71  229.16
  -3 -12   3 7882.93  211.50
  -3 -12   6   50.98   77.21
  -3 -12   9  303.64   87.96
  -3 -12  12  920.63  114.96
  -3 -12  15  809.35  107.61
  -3 -12  18 1562.88   84.26
  -3 -12  21 1036.11  133.74
  -3 -12  24 1511.50  162.69
  -3 -12  27 2268.98  194.46
  -3 -12  30  711.17  128.35
  -3 -12  33 1330.46  139.57
  -3 -12  36  208.72   66.69
  -3 -12  39  345.54   64.97
  -3 -12  42   16.00   41.72
  -3 -12  45   48.10   52.99
  -3 -11 -28 3379.47  434.51
  -3 -11 -25 3882.67  464.18
  -3 -11 -22 1671.85  294.16
  -3 -11 -19  538.73  187.76
  -3 -11 -16   54.47   46.44
  -3 -11 -13 2293.12   94.31
  -3 -11 -10 8876.69  168.44
  -3 -11  -7 1319.32   71.78
  -3 -11  -4 1775.72   63.85
  -3 -11  -1 3731.57  121.65
  -3 -11   2 3809.13  106.10
  -3 -11   5 3573.78  125.09
  -3 -11   8 5726.04  216.09
  -3 -11  11  584.11  114.24
  -3 -11  14 1081.85   72.22
  -3 -11  17  671.57   62.07
  -3 -11  20 1995.74   73.43
  -3 -11  23 3431.98  234.92
  -3 -11  26  139.25   95.58
  -3 -11  29  844.33   98.26
  -3 -11  35  449.45   62.09
  -3 -11  38   30.89   48.53
  -3 -11  41  135.79   47.16
  -3 -11  44    6.49   41.51
  -3 -11  47   22.30   51.64
  -3 -10 -47   15.45   51.38
  -3 -10 -44   78.99   56.89
  -3 -10 -41  490.37   82.48
  -3 -10 -38   23.11   77.82
  -3 -10 -29  621.20   92.43
  -3 -10 -26  678.04   87.22
  -3 -10 -23  649.87   81.88
  -3 -10 -20   39.11   41.19
  -3 -10 -17 1178.61   70.28
  -3 -10 -14  576.56   49.12
  -3 -10 -11 9255.58  174.88
  -3 -10  -8 5738.26  257.28
  -3 -10  -5    1.86   51.69
  -3 -10  -216466.09  293.31
  -3 -10   1 7359.21  156.00
  -3 -10   4 6136.90  164.25
  -3 -10   7  385.12   90.35
  -3 -10  10 2173.92  247.75
  -3 -10  13  582.70   50.59
  -3 -10  16   16.28   62.38
  -3 -10  19  417.44   51.48
  -3 -10  22  602.34   86.92
  -3 -10  25  812.77  125.77
  -3 -10  28 1002.33  111.21
  -3 -10  31 1534.06  135.80
  -3 -10  34  720.77   60.53
  -3 -10  37   47.63   83.65
  -3 -10  40   20.80   48.93
  -3 -10  43   57.21   52.56
  -3 -10  46   37.80   56.94
  -3 -10  49  212.38   61.20
  -3  -9 -51  230.24   63.66
  -3  -9 -48  236.60   71.46
  -3  -9 -45  444.50   84.81
  -3  -9 -39 6878.84  220.22
  -3  -9 -36 1862.09  100.90
  -3  -9 -33 4833.08  381.09
  -3  -9 -30  725.22   56.12
  -3  -9 -27 2858.18  169.86
  -3  -9 -24 1340.80  105.56
  -3  -9 -21   89.70   41.12
  -3  -9 -18 4494.82  109.32
  -3  -9 -15  237.01   44.12
  -3  -9 -12 1480.60   93.34
  -3  -9  -923227.04  249.02
  -3  -9  -6 7049.09  337.32
  -3  -9  -3 2157.48  219.32
  -3  -9   0 1604.74  220.40
  -3  -9   312592.40  457.23
  -3  -9   614042.00  256.35
  -3  -9   9 1361.57   90.53
  -3  -9  12 4814.56  392.60
  -3  -9  15 3505.74  200.12
  -3  -9  18 2822.00   92.12
  -3  -9  21   60.34   57.65
  -3  -9  24  716.04   92.82
  -3  -9  27 2247.61  140.98
  -3  -9  30 1283.95  142.70
  -3  -9  33  228.45   69.26
  -3  -9  36  949.43   77.16
  -3  -9  39  560.26   64.93
  -3  -9  42  646.84   70.84
  -3  -9  45  178.46   56.31
  -3  -9  48   14.92   62.37
  -3  -8 -52   85.70   58.92
  -3  -8 -49   24.63   70.19
  -3  -8 -46  111.38   47.43
  -3  -8 -43  322.28   63.96
  -3  -8 -40 2259.61  141.26
  -3  -8 -37 3998.06  192.81
  -3  -8 -34  265.09  141.27
  -3  -8 -31  821.25   53.35
  -3  -8 -28  274.80   40.53
  -3  -8 -25  653.29   43.97
  -3  -8 -22  862.53   47.83
  -3  -8 -19 3060.00   79.15
  -3  -8 -16 5713.47  234.25
  -3  -8 -13 4321.67  133.95
  -3  -8 -10  996.23  177.96
  -3  -8  -715511.74  548.02
  -3  -8  -4 7956.34  372.70
  -3  -8  -111318.24  466.93
  -3  -8   214825.11  485.28
  -3  -8   518278.86  500.69
  -3  -8   8 1270.37  146.93
  -3  -8  11 6948.36  308.65
  -3  -8  14  110.21   46.55
  -3  -8  1721219.95  440.65
  -3  -8  20 1080.46   63.39
  -3  -8  23  114.63   43.71
  -3  -8  26  928.10   86.02
  -3  -8  29 3253.11  203.13
  -3  -8  32 1321.46  298.44
  -3  -8  35 2268.68  206.61
  -3  -8  38  306.20   70.92
  -3  -8  41  395.96   61.92
  -3  -8  44   28.61   50.97
  -3  -8  47   67.57   71.29
  -3  -8  50   24.28   59.78
  -3  -7 -56   15.53   50.73
  -3  -7 -53   61.75   62.12
  -3  -7 -50    0.79   47.49
  -3  -7 -47  309.45   83.01
  -3  -7 -44  760.84  124.90
  -3  -7 -41 3632.63  182.60
  -3  -7 -38 2160.34  396.95
  -3  -7 -35  912.58  116.31
  -3  -7 -32   60.00   57.67
  -3  -7 -29  731.38   65.25
  -3  -7 -26 1411.65   71.84
  -3  -7 -23  604.98   44.41
  -3  -7 -20 6036.82  175.29
  -3  -7 -17 3848.87  102.33
  -3  -7 -1411519.94  433.08
  -3  -7 -11 3428.99  194.79
  -3  -7  -850103.47 1452.55
  -3  -7  -5  280.88  178.26
  -3  -7  -236375.46  624.23
  -3  -7   114787.91  411.55
  -3  -7   4 4062.15  137.23
  -3  -7   7 5462.14  147.48
  -3  -7  10 6421.87  225.23
  -3  -7  13  938.41  131.62
  -3  -7  16 3817.25  121.15
  -3  -7  19  688.36   68.62
  -3  -7  22 1355.32   69.44
  -3  -7  25 1803.01  109.77
  -3  -7  28 3347.84  139.82
  -3  -7  31 1025.11   61.68
  -3  -7  34 2533.67  237.90
  -3  -7  37  832.00  101.64
  -3  -7  40 1620.71  100.45
  -3  -7  43  211.72   60.75
  -3  -7  46  608.21  103.90
  -3  -7  49    7.82   66.08
  -3  -6 -57   11.68   54.47
  -3  -6 -54   22.91   68.12
  -3  -6 -51    3.86   47.31
  -3  -6 -48  119.46   49.70
  -3  -6 -45  757.61  153.31
  -3  -6 -42  664.56  184.32
  -3  -6 -39 2291.80  366.00
  -3  -6 -36  429.17   60.01
  -3  -6 -33 7153.14  240.63
  -3  -6 -30 1259.62   75.17
  -3  -6 -27 3253.20   77.63
  -3  -6 -24 2189.37  225.32
  -3  -6 -18 7444.72  471.64
  -3  -6 -12 3223.40  281.67
  -3  -6  -987409.35  901.85
  -3  -6  -6 5013.03  160.54
  -3  -6  -316199.07  335.61
  -3  -6   013549.99  397.67
  -3  -6   318277.35  572.89
  -3  -6   6 7913.13  181.23
  -3  -6   9 1720.20  208.03
  -3  -6  1222566.77  323.00
  -3  -6  15 3227.88  613.75
  -3  -6  1816738.19  397.59
  -3  -6  21  614.28   63.74
  -3  -6  24  548.06   49.74
  -3  -6  27 2305.85  172.83
  -3  -6  30 1510.65   83.89
  -3  -6  33  283.51   52.14
  -3  -6  36 5619.56  228.46
  -3  -6  39 8691.23  319.50
  -3  -6  42  424.71   78.02
  -3  -6  45  260.74   87.51
  -3  -6  48  422.24  102.06
  -3  -6  51  153.98   89.53
  -3  -5 -58   11.11   53.08
  -3  -5 -55   33.89   40.73
  -3  -5 -52   97.32   46.73
  -3  -5 -49  215.40   44.55
  -3  -5 -46  331.28   49.30
  -3  -5 -43  635.91   81.07
  -3  -5 -40  730.41  136.46
  -3  -5 -37  645.98   83.17
  -3  -5 -34  443.75   73.45
  -3  -5 -31 1240.34   68.28
  -3  -5 -28 2168.14   83.70
  -3  -5 -25 4535.88  115.43
  -3  -5 -1614914.37  556.55
  -3  -5 -13 8428.16  286.70
  -3  -5 -10 7430.61  324.19
  -3  -5  -7 1822.25   98.60
  -3  -5  -4 9069.01  245.42
  -3  -5  -1 6250.29  192.25
  -3  -5   2 4433.47  312.83
  -3  -5   5 5088.73  104.11
  -3  -5   815509.14  240.53
  -3  -5  11  559.75  118.02
  -3  -5  14 2757.02  177.27
  -3  -5  1732937.79 1376.10
  -3  -5  2073124.01  984.56
  -3  -5  23 3699.46   70.06
  -3  -5  26 3255.96  106.53
  -3  -5  29 1473.18  218.25
  -3  -5  32 4240.31  158.08
  -3  -5  35  428.41   62.07
  -3  -5  38 3279.61  290.72
  -3  -5  41  188.71   75.32
  -3  -5  44 1380.30  169.26
  -3  -5  47  672.01  124.35
  -3  -5  50  265.87   94.37
  -3  -4 -59   29.09   54.84
  -3  -4 -56   18.45   39.42
  -3  -4 -53   42.86   52.32
  -3  -4 -50   15.67   39.84
  -3  -4 -47  136.46   46.33
  -3  -4 -44  104.27   47.33
  -3  -4 -41  900.97  114.73
  -3  -4 -35  407.95   52.79
  -3  -4 -32 8282.60  266.42
  -3  -4 -29 9711.76  154.95
  -3  -4 -26  948.30   59.94
  -3  -4 -1416287.91  516.93
  -3  -4 -1137132.74  738.32
  -3  -4  -8 1916.20  261.89
  -3  -4  -5 8812.89  528.97
  -3  -4  -231058.72  442.33
  -3  -4   126650.51  446.21
  -3  -4   413535.09  316.15
  -3  -4   749437.76  821.66
  -3  -4  10  734.73  120.70
  -3  -4  13 7255.53  255.54
  -3  -4  16 2175.33  440.29
  -3  -4  19 5354.27  354.86
  -3  -4  2220358.61  554.36
  -3  -4  25 4519.97  140.51
  -3  -4  28  565.35   50.74
  -3  -4  31  164.71   48.18
  -3  -4  34 2575.58  122.00
  -3  -4  37 2284.49   88.43
  -3  -4  40   69.45   71.78
  -3  -4  43 3709.57  233.41
  -3  -4  46  446.08  104.68
  -3  -4  49  420.62   90.02
  -3  -3 -57  205.12   53.14
  -3  -3 -54   82.44   50.98
  -3  -3 -51   20.60   40.62
  -3  -3 -48  228.49   67.33
  -3  -3 -45  185.73   52.16
  -3  -3 -42  982.85   74.21
  -3  -3 -39  655.83   58.99
  -3  -3 -36   16.96   55.25
  -3  -3 -33  155.16   68.52
  -3  -3 -30 1587.90  110.76
  -3  -3 -27 1186.64   82.04
  -3  -3 -1237399.75  479.99
  -3  -3  -926196.08  779.38
  -3  -3  -6123062.2 1394.00
  -3  -3  -3332707.1 1666.84
  -3  -3   0187038.9 1521.50
  -3  -3   341826.67  679.75
  -3  -3   6 3091.89  114.78
  -3  -3   952419.25  613.35
  -3  -3  1225128.13  359.93
  -3  -3  15 9534.20  349.36
  -3  -3  1814812.72  364.50
  -3  -3  21 3880.14  524.66
  -3  -3  24 1635.69  176.93
  -3  -3  27  327.20   59.31
  -3  -3  3014998.36  283.70
  -3  -3  33 2824.28   85.24
  -3  -3  36 1349.04   81.68
  -3  -3  39   16.03   65.27
  -3  -3  42 2345.07  235.51
  -3  -3  45  186.22   91.50
  -3  -3  48    7.25   77.68
  -3  -2 -58   33.26   57.52
  -3  -2 -55   25.27   49.45
  -3  -2 -52   50.89   43.55
  -3  -2 -49  609.48   60.75
  -3  -2 -46  395.26   57.59
  -3  -2 -43  892.45  118.48
  -3  -2 -40  397.95   85.67
  -3  -2 -37  204.60   41.94
  -3  -2 -34  351.67  102.94
  -3  -2 -31 2128.39  132.10
  -3  -2 -28 6869.26  198.29
  -3  -2 -1030872.37  704.93
  -3  -2  -4831832.7 3136.74
  -3  -2  -1210831.4  943.15
  -3  -2   230915.97 1159.28
  -3  -2   523143.99 1243.48
  -3  -2   893128.39 1262.00
  -3  -2  1118902.08  560.56
  -3  -2  14 2682.62  244.19
  -3  -2  2027307.23  663.95
  -3  -2  23 3010.48  170.60
  -3  -2  26 2350.79  222.61
  -3  -2  29 1782.82  123.02
  -3  -2  32 4917.43  108.37
  -3  -2  35 1902.88   75.73
  -3  -2  38  972.43   96.67
  -3  -2  41 9655.16  287.80
  -3  -2  44  370.96   89.69
  -3  -2  47 1794.59  148.69
  -3  -2  50  180.31   78.60
  -3  -1 -59    0.81   50.50
  -3  -1 -56   37.03   35.72
  -3  -1 -53  325.20  113.31
  -3  -1 -50  136.70   66.81
  -3  -1 -47  483.23   56.64
  -3  -1 -44  611.96   74.22
  -3  -1 -41  976.20   94.47
  -3  -1 -38  258.06   81.29
  -3  -1 -35 1033.57   78.90
  -3  -1 -32 2211.91  133.52
  -3  -1 -29 9214.51  209.23
  -3  -1  -8135881.5 1452.56
  -3  -1  -5244715.6 1725.04
  -3  -1  -2181233.2 1175.21
  -3  -1   4264894.5 6631.70
  -3  -1  1012109.30 1222.05
  -3  -1  1319465.57  424.34
  -3  -1  1699964.47  747.81
  -3  -1  1964469.82  621.34
  -3  -1  2215414.49  375.33
  -3  -1  2522845.55  573.28
  -3  -1  28 1921.40   87.67
  -3  -1  31 5493.41  142.60
  -3  -1  34 5088.80  133.39
  -3  -1  37 7584.83  217.98
  -3  -1  40  894.69  160.75
  -3  -1  43  144.02   72.41
  -3  -1  46 1691.48  162.93
  -3  -1  49  313.25   78.82
  -2 -21  10  255.90   60.88
  -2 -21  13   74.47   60.46
  -2 -21  16   13.96   58.68
  -2 -21  19  182.65   43.18
  -2 -20   6    0.63   66.59
  -2 -20   9    8.83   70.70
  -2 -20  12  116.00   70.65
  -2 -20  15  400.08   88.78
  -2 -20  18   62.70   68.17
  -2 -20  21  166.63   73.67
  -2 -20  24    4.44   43.61
  -2 -20  27    2.80   52.01
  -2 -19   5   27.16   70.98
  -2 -19   8    3.13   73.47
  -2 -19  11  120.39   79.61
  -2 -19  14  259.83   82.89
  -2 -19  17  275.15   92.51
  -2 -19  20   46.18   77.85
  -2 -19  23  171.27   84.78
  -2 -19  26   72.87   52.04
  -2 -19  29   18.27   71.02
  -2 -19  32    0.55   37.86
  -2 -18   4    1.82   76.49
  -2 -18   7   25.47   84.52
  -2 -18  10  410.61  103.07
  -2 -18  13  180.72   83.98
  -2 -18  28   12.24   73.36
  -2 -18  31  141.91   54.67
  -2 -18  34   92.48   42.40
  -2 -17   0 2055.83  110.97
  -2 -17   3   90.55   60.28
  -2 -17   6 1056.65  100.07
  -2 -17   9 1049.72  142.40
  -2 -17  12   82.38  104.01
  -2 -17  15  135.14  108.08
  -2 -17  18  316.07  106.27
  -2 -17  30   98.96   86.12
  -2 -17  33  297.44   85.29
  -2 -17  36   41.23   44.02
  -2 -16  -4 1068.74  115.30
  -2 -16  -1 1901.55  103.18
  -2 -16   2 3326.55  168.72
  -2 -16   5  128.66   98.80
  -2 -16   8   90.10  103.81
  -2 -16  11  115.60   98.12
  -2 -16  14  601.55  131.04
  -2 -16  17  237.60  114.76
  -2 -16  20  695.79  141.51
  -2 -16  23 1049.91  157.33
  -2 -16  32   14.87   81.02
  -2 -16  35   57.43   72.39
  -2 -16  38   53.66   61.03
  -2 -16  41   11.53   35.48
  -2 -15 -14   88.62  156.30
  -2 -15 -11  755.26  253.88
  -2 -15  -5    3.40   71.85
  -2 -15  -2  151.50   54.46
  -2 -15   1 1137.89  106.71
  -2 -15   4 3415.44  188.06
  -2 -15   7 1355.80  133.44
  -2 -15  10  770.21  141.13
  -2 -15  13 1147.43  123.40
  -2 -15  16 2614.22  187.58
  -2 -15  19 4671.09  261.59
  -2 -15  22 1026.29  157.45
  -2 -15  25 2778.14  196.00
  -2 -15  34   84.66   83.63
  -2 -15  37  158.70   74.67
  -2 -15  40  153.92   66.48
  -2 -15  43   11.69   34.46
  -2 -14 -21 1278.93  265.33
  -2 -14 -18 3755.75  418.50
  -2 -14 -15  179.92  160.70
  -2 -14 -12 2495.32  298.49
  -2 -14  -9 3264.38  389.76
  -2 -14  -6  719.49   79.22
  -2 -14  -3 4541.20  128.62
  -2 -14   0 5164.17  175.13
  -2 -14   3 2386.13  147.33
  -2 -14   6 1981.05  156.68
  -2 -14   9 1389.73  252.56
  -2 -14  12 2239.24  165.22
  -2 -14  15  275.04  125.52
  -2 -14  18 1020.83  238.51
  -2 -14  21  120.21  105.37
  -2 -14  24 1381.22  159.51
  -2 -14  27 1941.42  181.67
  -2 -14  36  503.36  100.95
  -2 -14  39    2.48   68.94
  -2 -14  42    4.70   54.95
  -2 -13 -25 1284.23  282.85
  -2 -13 -22  622.13  248.06
  -2 -13 -19 1085.07  301.59
  -2 -13 -16  579.66  178.69
  -2 -13 -13 1713.25  339.82
  -2 -13 -10 5097.30  322.50
  -2 -13  -7  928.96  126.58
  -2 -13  -4  928.06   88.11
  -2 -13  -1 7410.78  191.49
  -2 -13   2 1669.87  114.88
  -2 -13   5 4709.33  174.77
  -2 -13   8  671.32  104.22
  -2 -13  11  268.41   94.57
  -2 -13  14  329.15   98.58
  -2 -13  17 1388.84  130.29
  -2 -13  20 3490.06  208.31
  -2 -13  23 3705.14  213.74
  -2 -13  26  768.14  126.87
  -2 -13  29 2560.67  117.08
  -2 -13  32 1587.56  106.83
  -2 -13  35  584.96   66.34
  -2 -13  38  339.78   91.44
  -2 -13  41   32.74   39.51
  -2 -13  44   22.85   66.33
  -2 -12 -26 1261.12  330.09
  -2 -12 -23  256.41  186.83
  -2 -12 -20 1459.37  279.36
  -2 -12 -17 2343.47  365.76
  -2 -12 -14  520.90  206.30
  -2 -12 -11 3709.35  269.27
  -2 -12  -8  426.21  148.01
  -2 -12  -5 4794.95   91.79
  -2 -12  -2 2208.22   99.08
  -2 -12   1 2736.43  111.48
  -2 -12   4  738.85   97.12
  -2 -12   7 9642.76  255.16
  -2 -12  10 1794.34  128.64
  -2 -12  13 1431.03  148.14
  -2 -12  16 5363.46  213.76
  -2 -12  19 1071.67   96.22
  -2 -12  22  308.53   94.78
  -2 -12  25 2003.39  143.78
  -2 -12  28  437.58  102.69
  -2 -12  31  527.52   86.40
  -2 -12  34  170.84   63.95
  -2 -12  37  215.27   73.55
  -2 -12  40    1.39   45.48
  -2 -12  43    7.95   42.17
  -2 -12  46   99.01   51.47
  -2 -11 -45  190.44   57.74
  -2 -11 -42   16.05   60.78
  -2 -11 -24   66.72  183.95
  -2 -11 -21  466.76  224.42
  -2 -11 -18  445.76  187.11
  -2 -11 -15 1478.17   94.56
  -2 -11 -12  308.23   64.27
  -2 -11  -9 4227.14  135.80
  -2 -11  -6 1992.76  115.81
  -2 -11  -3 8841.98  132.54
  -2 -11   012825.06  316.34
  -2 -11   310266.22  211.96
  -2 -11   6  972.88   86.15
  -2 -11   9 1124.20  127.59
  -2 -11  12 1989.67  285.62
  -2 -11  15 4313.71  203.75
  -2 -11  18   28.94   85.80
  -2 -11  21  460.57  113.97
  -2 -11  24 1161.37  126.95
  -2 -11  27  733.43  110.03
  -2 -11  30  784.44  159.27
  -2 -11  33  492.98   71.72
  -2 -11  36  990.07   86.45
  -2 -11  39  446.13   65.34
  -2 -11  42   22.64   47.69
  -2 -11  45  188.69   65.65
  -2 -10 -52   28.97   44.84
  -2 -10 -49  230.09   67.06
  -2 -10 -46  203.44   67.16
  -2 -10 -43  465.33  102.44
  -2 -10 -40 1995.46  143.59
  -2 -10 -37  966.02  107.81
  -2 -10 -34 2914.47  154.88
  -2 -10 -31  717.87   73.00
  -2 -10 -19  862.51  108.94
  -2 -10 -16 2263.18  114.15
  -2 -10 -13 3339.40  117.08
  -2 -10 -10  746.41   67.31
  -2 -10  -7 8188.59  421.79
  -2 -10  -4 7936.45  418.21
  -2 -10  -1  556.37  150.16
  -2 -10   2  697.70  191.01
  -2 -10   5 9414.30  205.49
  -2 -10   813624.98  248.42
  -2 -10  11 2933.27  150.55
  -2 -10  14 2073.45  106.83
  -2 -10  17  656.91   54.82
  -2 -10  20  506.18   72.40
  -2 -10  23 1335.07  119.98
  -2 -10  26  252.68   83.20
  -2 -10  29 1253.67  123.36
  -2 -10  32 1269.18  231.30
  -2 -10  35 1256.64   83.13
  -2 -10  38  306.94   54.84
  -2 -10  41  571.35   65.53
  -2 -10  44   10.03   46.55
  -2 -10  47  210.23   70.62
  -2  -9 -53   20.35   53.29
  -2  -9 -50  243.67   78.61
  -2  -9 -47   78.34   70.24
  -2  -9 -44  555.51  106.65
  -2  -9 -41 1244.38  136.49
  -2  -9 -38  647.22  109.43
  -2  -9 -35  892.56  146.54
  -2  -9 -32  595.34   99.93
  -2  -9 -29 3662.54  150.48
  -2  -9 -26  463.16   70.35
  -2  -9 -23 1193.15   85.63
  -2  -9 -20  613.66   99.77
  -2  -9 -1710969.48  246.38
  -2  -9 -14 1217.49   57.80
  -2  -9 -11 1229.52  187.83
  -2  -9  -8 9182.01  430.35
  -2  -9  -5 5824.10  257.75
  -2  -9  -211933.57  539.90
  -2  -9   1 7046.94  335.37
  -2  -9   4 4622.27  250.17
  -2  -9   7 5765.85  242.34
  -2  -9  10 2772.05  176.99
  -2  -9  13  996.80   86.91
  -2  -9  16 3715.33  108.45
  -2  -9  19 4814.26  124.47
  -2  -9  22 1635.05   91.66
  -2  -9  25   84.38   63.89
  -2  -9  28  653.18   85.92
  -2  -9  31 1197.41  187.54
  -2  -9  34 1464.43  218.64
  -2  -9  37 1695.62   89.25
  -2  -9  40 1601.17  104.49
  -2  -9  43  523.91   64.04
  -2  -9  46  159.54   68.85
  -2  -9  49    2.80   66.56
  -2  -8 -54    0.31   55.29
  -2  -8 -51   22.14   69.66
  -2  -8 -48   27.37   45.88
  -2  -8 -45   22.62   55.84
  -2  -8 -42  616.25   72.17
  -2  -8 -39 2785.24  220.38
  -2  -8 -36 3068.09  267.33
  -2  -8 -33 3277.38  110.59
  -2  -8 -30 1518.69   70.03
  -2  -8 -27  254.52   46.23
  -2  -8 -24 2118.14  103.50
  -2  -8 -21 6461.88  244.99
  -2  -8 -18 1258.05   89.02
  -2  -8 -15 3169.50  356.41
  -2  -8 -12 5411.12  461.56
  -2  -8  -920298.45  835.50
  -2  -8  -623672.71  414.05
  -2  -8  -311696.73  511.29
  -2  -8   010819.25  300.30
  -2  -8   329511.67  547.48
  -2  -8   6 8927.62  282.98
  -2  -8   9 2333.10  210.46
  -2  -8  12 2019.61  149.07
  -2  -8  15 3961.07  339.20
  -2  -8  18 5341.11  134.74
  -2  -8  21  487.16   47.09
  -2  -8  24   52.18   48.52
  -2  -8  27  117.46   54.34
  -2  -8  30  349.41   65.57
  -2  -8  33 1093.53   91.36
  -2  -8  36  288.11   53.72
  -2  -8  39  876.23   83.13
  -2  -8  42  172.88   87.14
  -2  -8  45  654.11  112.47
  -2  -8  48  422.74   84.88
  -2  -7 -55  108.98   67.04
  -2  -7 -52   49.19   72.80
  -2  -7 -49   11.56   38.02
  -2  -7 -46  769.86  151.11
  -2  -7 -43  810.91  141.23
  -2  -7 -40  773.61   73.50
  -2  -7 -37  563.49   91.43
  -2  -7 -34 1149.62   95.67
  -2  -7 -31  475.14   80.19
  -2  -7 -28 2315.54   90.55
  -2  -7 -25 2172.64   60.16
  -2  -7 -22 2647.65  132.28
  -2  -7 -19 1688.68  107.66
  -2  -7 -16 2308.14  248.88
  -2  -7 -1330408.29  760.53
  -2  -7 -10 6615.01  439.85
  -2  -7  -7 3368.26  279.25
  -2  -7  -4  793.40  160.06
  -2  -7  -114953.63  712.34
  -2  -7   2 7526.05  295.02
  -2  -7   510846.45  206.25
  -2  -7   8 2054.89  183.41
  -2  -7  11 1855.42  159.23
  -2  -7  1411231.83  406.52
  -2  -7  17  336.53   80.16
  -2  -7  20 4200.12  181.95
  -2  -7  23   96.13   49.90
  -2  -7  26 1015.15   80.35
  -2  -7  29  186.91   50.75
  -2  -7  32  119.08   98.81
  -2  -7  35   99.76   50.98
  -2  -7  38 1539.86  257.82
  -2  -7  41 2308.34  110.03
  -2  -7  44  165.16   83.43
  -2  -7  47  270.59   88.98
  -2  -7  50   49.13   69.04
  -2  -6 -56  103.29   66.97
  -2  -6 -53   15.13   43.04
  -2  -6 -50   82.30   38.73
  -2  -6 -47  346.86   75.56
  -2  -6 -44 1533.59  244.39
  -2  -6 -41 2460.42  158.96
  -2  -6 -38 2676.24  153.75
  -2  -6 -35 1720.84   91.52
  -2  -6 -32 2988.49  133.54
  -2  -6 -29 3323.24   90.27
  -2  -6 -26   88.96   49.13
  -2  -6 -23 1646.95   75.97
  -2  -6 -17  554.55  305.53
  -2  -6 -1425830.50  601.93
  -2  -6 -1143960.31  871.68
  -2  -6  -8 5892.72  352.56
  -2  -6  -525404.04  460.69
  -2  -6  -256042.50  629.42
  -2  -6   1 1263.45  123.45
  -2  -6   4 2071.62  138.83
  -2  -6   717382.00  271.85
  -2  -6  10 1210.67   78.73
  -2  -6  1331222.47  483.68
  -2  -6  1650774.05 1070.20
  -2  -6  19 4261.25  229.99
  -2  -6  22 3870.75  454.59
  -2  -6  25 2340.21   61.16
  -2  -6  28  341.23   55.77
  -2  -6  31  986.50  167.23
  -2  -6  34 4190.92  125.32
  -2  -6  37  846.59   76.42
  -2  -6  40  240.42   48.53
  -2  -6  43 7446.22  299.92
  -2  -6  46 2080.10  155.73
  -2  -6  49   87.32   69.23
  -2  -5 -57   22.07   61.76
  -2  -5 -54   15.66   33.19
  -2  -5 -51   17.52   39.50
  -2  -5 -48   10.10   43.98
  -2  -5 -45    9.95   45.10
  -2  -5 -42  433.34   60.27
  -2  -5 -39  772.22  192.67
  -2  -5 -36 1522.38   99.63
  -2  -5 -33  441.91   62.99
  -2  -5 -30 1727.62   77.59
  -2  -5 -27  768.39   74.15
  -2  -5 -1514452.76  482.84
  -2  -5 -12 9142.77  415.81
  -2  -5  -973331.84  947.17
  -2  -5  -667966.30  937.89
  -2  -5  -358118.90 1028.85
  -2  -5   0 6671.26  212.21
  -2  -5   3 1128.08  203.36
  -2  -5   652628.65  265.37
  -2  -5   9 4495.29  232.52
  -2  -5  12 6720.50  283.84
  -2  -5  1516501.71  369.99
  -2  -5  1816002.00  399.00
  -2  -5  2111350.74  698.60
  -2  -5  24 4033.71  278.65
  -2  -5  27 2462.97  176.35
  -2  -5  30  904.61  178.20
  -2  -5  33  133.74   49.78
  -2  -5  36  392.77   45.99
  -2  -5  39 3948.54  199.40
  -2  -5  42  903.71  126.87
  -2  -5  45  176.72  108.06
  -2  -5  48  285.83   92.52
  -2  -4 -58   21.80   60.22
  -2  -4 -55   10.69   35.80
  -2  -4 -52   18.93   41.52
  -2  -4 -49   81.03   46.31
  -2  -4 -46  204.27   54.07
  -2  -4 -43  316.49   81.94
  -2  -4 -40  284.44   58.52
  -2  -4 -37  145.97   51.20
  -2  -4 -34  990.11   80.09
  -2  -4 -31 2975.47  138.69
  -2  -4 -28 1092.01  109.44
  -2  -4 -13 9043.90  278.04
  -2  -4 -1033477.44  887.56
  -2  -4  -767518.01  931.65
  -2  -4  -452628.66  948.29
  -2  -4  -177740.46  953.94
  -2  -4   235028.03 1554.65
  -2  -4   545224.68 1068.59
  -2  -4   863198.85  616.05
  -2  -4  1133866.98  380.94
  -2  -4  1418268.75  375.08
  -2  -4  17 8673.42  325.97
  -2  -4  2062081.43  828.21
  -2  -4  23 9126.75  507.08
  -2  -4  2610838.99  520.81
  -2  -4  29 1068.72   67.60
  -2  -4  32 6674.17  138.14
  -2  -4  35  914.09   57.62
  -2  -4  38  107.30   64.57
  -2  -4  41 1129.75  125.93
  -2  -4  44 1535.63  160.31
  -2  -4  47  658.07  118.82
  -2  -4  50  342.00   75.97
  -2  -3 -59   17.73   62.00
  -2  -3 -56   55.76   33.85
  -2  -3 -53  143.11   42.26
  -2  -3 -50  294.20   70.96
  -2  -3 -47  225.19   53.94
  -2  -3 -44  266.79   54.18
  -2  -3 -41  134.90   47.82
  -2  -3 -38  245.98   66.74
  -2  -3 -35  227.65   58.83
  -2  -3 -32 5511.00  154.26
  -2  -3 -29 2731.96  116.81
  -2  -3 -11 9926.65  220.00
  -2  -3  -8154137.6 1210.32
  -2  -3  -5162441.7 1607.92
  -2  -3  -2456675.0 1532.64
  -2  -3   133153.18 2223.00
  -2  -3   4307672.4 4011.00
  -2  -3   737910.30  887.35
  -2  -3  1054310.00  553.75
  -2  -3  1343891.30 1868.35
  -2  -3  16 3278.33  166.57
  -2  -3  19 2175.07   90.85
  -2  -3  2220620.52  354.30
  -2  -3  2511238.76  332.63
  -2  -3  28 3682.03  210.46
  -2  -3  31  189.61   65.15
  -2  -3  34 7129.12  125.99
  -2  -3  37 5759.78  202.92
  -2  -3  40  336.35   77.38
  -2  -3  43  430.86   69.89
  -2  -3  46  855.51  135.90
  -2  -3  49   89.56   72.50
  -2  -2 -60    4.37   55.53
  -2  -2 -57    0.74   33.66
  -2  -2 -54   77.96   41.27
  -2  -2 -51  622.12   83.24
  -2  -2 -48   37.08   54.53
  -2  -2 -42 1456.08  200.89
  -2  -2 -39 1379.37   89.45
  -2  -2 -36  842.56   84.47
  -2  -2 -33  761.04   82.00
  -2  -2  -919316.12  901.21
  -2  -2  -613754.56  398.07
  -2  -2  -3191503.2 1844.21
  -2  -2   0116607.3  757.50
  -2  -2   3222392.6  435.31
  -2  -2   671681.36  928.80
  -2  -2   983465.85 1327.10
  -2  -2  1212557.45 1259.00
  -2  -2  1542409.66  772.00
  -2  -2  18 9468.24  366.94
  -2  -2  2165268.01  946.41
  -2  -2  24 4595.50  347.55
  -2  -2  27 1015.32  249.06
  -2  -2  3020818.39  318.17
  -2  -2  33 2905.37   70.49
  -2  -2  36  322.40   91.29
  -2  -2  39 1678.83  206.02
  -2  -2  42 1254.20  131.80
  -2  -2  45   25.55   78.52
  -2  -2  48   32.29   78.15
  -2  -1 -58   35.73   32.14
  -2  -1 -55   41.20   40.77
  -2  -1 -52   65.84   58.77
  -2  -1 -49  966.15  103.02
  -2  -1 -46  715.05  125.49
  -2  -1 -43 3018.67  153.29
  -2  -1 -40  160.88   63.71
  -2  -1 -37 4204.06  125.72
  -2  -1 -34 5675.93  217.36
  -2  -1 -31 4979.47  178.82
  -2  -1 -2820845.95  271.01
  -2  -1  -7395865.0 1657.48
  -2  -1   2525178.2  673.26
  -2  -1   519348.52  202.83
  -2  -1   8102621.4  993.00
  -2  -1  11470423.9 6581.00
  -2  -1  1416569.91  389.93
  -2  -1  1757285.69  933.45
  -2  -1  2039795.23  746.83
  -2  -1  2310316.11  284.08
  -2  -1  2613409.63  449.61
  -2  -1  29 7020.90  180.66
  -2  -1  32 2937.21   85.70
  -2  -1  35 5831.81  134.98
  -2  -1  38 3888.15  145.32
  -2  -1  4112143.43  439.20
  -2  -1  44  727.02  146.32
  -2  -1  47 3729.51  211.99
  -1 -22  12   88.05   54.28
  -1 -21   8    1.55   62.00
  -1 -21  11  185.38   70.73
  -1 -21  14   52.02   65.57
  -1 -21  17   88.99   71.03
  -1 -21  20   43.49   66.69
  -1 -21  23   46.74   40.81
  -1 -20   4   39.03   75.29
  -1 -20   7   10.57   75.60
  -1 -20  10    8.82   80.53
  -1 -20  13   19.45   81.08
  -1 -20  16  144.87   79.30
  -1 -20  19  170.97   74.76
  -1 -20  22   50.57   73.93
  -1 -20  25  122.43   73.08
  -1 -20  28  127.65   44.16
  -1 -19   3  385.70   86.74
  -1 -19   6  252.73   87.06
  -1 -19   9   55.51   84.23
  -1 -19  12  334.45   97.70
  -1 -19  15    4.09   84.91
  -1 -19  18  375.65  100.67
  -1 -19  21   67.31   85.35
  -1 -19  24    5.24   78.41
  -1 -19  27   82.85   78.01
  -1 -19  30  109.57   48.19
  -1 -19  33   15.92   45.78
  -1 -18  -1 1555.64  131.68
  -1 -18   2  344.69   99.92
  -1 -18   5 2016.64  139.55
  -1 -18   8  292.46   91.46
  -1 -18  11  535.33   96.06
  -1 -18  14  126.20   84.57
  -1 -18  29  147.92   80.34
  -1 -18  32   86.75   50.37
  -1 -18  35   33.31   44.05
  -1 -17  -2  335.51   87.09
  -1 -17   1 1047.77   94.98
  -1 -17   4 1534.54  170.91
  -1 -17   7  322.62   69.46
  -1 -17  10  700.91  122.60
  -1 -17  13  738.97  138.39
  -1 -17  16 2069.91  166.78
  -1 -17  34  170.94   78.20
  -1 -17  37  230.35   84.77
  -1 -17  40   34.44   68.58
  -1 -16  -3 2177.85  146.17
  -1 -16   0 5971.17  166.67
  -1 -16   3 4630.93  172.74
  -1 -16   6 1854.81  134.53
  -1 -16   9 1453.75  151.27
  -1 -16  12 1367.84  161.96
  -1 -16  15    7.59  115.01
  -1 -16  18  195.63  115.00
  -1 -16  21  192.70  120.58
  -1 -16  36    4.67   74.47
  -1 -16  39   29.82   59.93
  -1 -16  42   18.71   33.35
  -1 -15 -19  490.93  163.15
  -1 -15 -16  621.18  180.43
  -1 -15 -13  887.16  217.82
  -1 -15 -10  879.42  223.86
  -1 -15  -4  221.75   48.08
  -1 -15  -1  580.18   62.43
  -1 -15   2 2542.86  167.68
  -1 -15   5  105.80   97.82
  -1 -15   8  551.93  100.48
  -1 -15  11  250.10  265.16
  -1 -15  14 2994.76  225.12
  -1 -15  17 1386.43  136.35
  -1 -15  20  132.34  104.82
  -1 -15  23 2480.54  183.40
  -1 -15  35  126.82   82.77
  -1 -15  38    6.96   73.48
  -1 -15  41    3.12   58.34
  -1 -15  44    1.74   52.33
  -1 -14 -23  198.27  174.57
  -1 -14 -20  378.46  205.27
  -1 -14 -17  372.39  224.57
  -1 -14 -14  859.07  217.13
  -1 -14 -11 1152.31  266.64
  -1 -14  -8 1265.50  245.88
  -1 -14  -5 3088.44  114.68
  -1 -14  -2 3991.94  117.08
  -1 -14   1 6858.75  274.57
  -1 -14   4 4324.19  171.72
  -1 -14   7    6.30   71.02
  -1 -14  10 2509.31  152.21
  -1 -14  13 5566.57  212.69
  -1 -14  16 1089.10  220.74
  -1 -14  19  710.89  133.52
  -1 -14  22   44.24   89.80
  -1 -14  25 3596.51  248.99
  -1 -14  37   97.34   81.54
  -1 -14  40    3.14   69.78
  -1 -14  43  160.86   56.70
  -1 -13 -27  129.61  189.87
  -1 -13 -24 1468.47  301.39
  -1 -13 -21  152.71  173.38
  -1 -13 -18 1417.37  308.34
  -1 -13 -15  532.90  225.98
  -1 -13 -12  585.39  206.06
  -1 -13  -9  264.18  124.47
  -1 -13  -6  327.93   77.04
  -1 -13  -3  944.86   70.62
  -1 -13   0 2139.10  100.73
  -1 -13   3 4613.23  144.10
  -1 -13   6 5082.93  212.89
  -1 -13   9 3193.26  138.28
  -1 -13  12 1899.27  143.67
  -1 -13  15  167.40   92.22
  -1 -13  18  103.15   95.97
  -1 -13  21 1315.00  304.63
  -1 -13  24  119.47  151.87
  -1 -13  27 1182.73  122.08
  -1 -13  30 1272.48  110.59
  -1 -13  33  885.25  104.74
  -1 -13  36   90.92   49.21
  -1 -13  39    6.58   43.64
  -1 -13  42   30.51   71.86
  -1 -12 -25  649.74  235.73
  -1 -12 -22 1494.98  269.51
  -1 -12 -19  955.53  271.91
  -1 -12 -16  311.81  261.25
  -1 -12 -13  254.48  135.86
  -1 -12 -10 1429.10  174.57
  -1 -12  -7  406.75  158.76
  -1 -12  -4 3099.25  107.72
  -1 -12  -1 5103.73  159.24
  -1 -12   2  112.63   62.00
  -1 -12   5  931.65   86.11
  -1 -12   8  530.91   93.12
  -1 -12  11  178.13   65.98
  -1 -12  14 1392.86  122.87
  -1 -12  17  785.11  115.06
  -1 -12  20 1449.69  137.55
  -1 -12  23 2407.32  169.76
  -1 -12  26 2487.38  168.42
  -1 -12  29  881.15   97.78
  -1 -12  32 1535.35  122.74
  -1 -12  35 1730.99  126.44
  -1 -12  38   12.62   57.74
  -1 -12  41   37.11   45.44
  -1 -12  44   60.55   40.63
  -1 -11 -50  203.60   59.75
  -1 -11 -47  104.26   40.28
  -1 -11 -44  347.03   83.77
  -1 -11 -41  541.12  101.75
  -1 -11 -38   83.14   68.07
  -1 -11 -35  487.21   99.48
  -1 -11 -17  849.90  256.45
  -1 -11 -14 1642.50  163.70
  -1 -11 -11 1751.20   76.56
  -1 -11  -8 1743.87   96.79
  -1 -11  -513558.97  477.68
  -1 -11  -2 6875.98  229.61
  -1 -11   1 1804.63  105.55
  -1 -11   4 5113.39  170.28
  -1 -11   7 1130.28   71.49
  -1 -11  10   83.59   50.81
  -1 -11  13   52.49   52.33
  -1 -11  16 1163.50   90.11
  -1 -11  19 2236.37  178.83
  -1 -11  22 2477.96  294.84
  -1 -11  25  910.00  109.89
  -1 -11  28 2688.35  430.10
  -1 -11  31  437.37   94.83
  -1 -11  34  337.02   82.39
  -1 -11  37   73.60   70.53
  -1 -11  40  104.36   54.32
  -1 -11  43  533.72   60.66
  -1 -11  46  185.14   69.66
  -1 -10 -51   11.11   55.47
  -1 -10 -48   78.00   46.51
  -1 -10 -45  319.97   88.69
  -1 -10 -42  539.01  115.61
  -1 -10 -39   93.04   85.46
  -1 -10 -36  999.51  108.01
  -1 -10 -33  843.30   82.77
  -1 -10 -30  642.74   97.64
  -1 -10 -15  888.93   72.47
  -1 -10 -12 3378.16  108.52
  -1 -10  -9  688.78  179.21
  -1 -10  -6 4234.63  268.79
  -1 -10  -351296.06 1305.94
  -1 -10   021800.03  575.65
  -1 -10   317844.55  675.55
  -1 -10   632209.57  677.67
  -1 -10   9 1336.39   92.78
  -1 -10  12 2677.11  126.34
  -1 -10  15 7922.94  207.24
  -1 -10  18 3647.15  153.16
  -1 -10  21 3495.46  158.94
  -1 -10  24 3735.55  177.78
  -1 -10  27 3561.49  210.95
  -1 -10  30  465.81   86.56
  -1 -10  33 1273.66  128.09
  -1 -10  36 1897.70  105.56
  -1 -10  39  544.65   68.46
  -1 -10  42  707.92  105.84
  -1 -10  45   15.40   68.12
  -1  -9 -55   41.72   48.33
  -1  -9 -52   74.92   65.40
  -1  -9 -49   43.62   45.79
  -1  -9 -46  106.18   58.11
  -1  -9 -43  224.43   89.82
  -1  -9 -40 1681.35  164.75
  -1  -9 -37  858.19  115.57
  -1  -9 -34 1011.28  118.45
  -1  -9 -31 1306.56  106.68
  -1  -9 -28 2723.97  136.48
  -1  -9 -25  291.23   58.77
  -1  -9 -19   81.41   62.62
  -1  -9 -16 9588.00  291.90
  -1  -9 -13 3588.93  454.60
  -1  -9 -10 2443.76  328.79
  -1  -9  -724708.99  483.38
  -1  -9  -4 9895.12  406.71
  -1  -9  -1 1020.32  209.34
  -1  -9   2  646.24  125.52
  -1  -9   5 1667.63  202.48
  -1  -9   8 5220.80  297.07
  -1  -9  1112390.93  514.40
  -1  -9  14 7429.03  378.02
  -1  -9  17 2466.87  158.50
  -1  -9  20  471.58   86.94
  -1  -9  23   93.96   76.28
  -1  -9  26  491.17   79.05
  -1  -9  29 1907.52  121.64
  -1  -9  32  508.54   62.95
  -1  -9  35  817.85  111.58
  -1  -9  38 2636.29  141.33
  -1  -9  41  671.84   95.68
  -1  -9  44  339.89   82.26
  -1  -9  47    5.00   66.17
  -1  -8 -56   17.10   53.47
  -1  -8 -53  109.61   41.16
  -1  -8 -50  256.83   90.56
  -1  -8 -47  356.82   60.89
  -1  -8 -44 1215.56  152.72
  -1  -8 -41 1496.36  133.40
  -1  -8 -38  178.93   84.56
  -1  -8 -35 2090.43  142.57
  -1  -8 -32 3014.58  126.12
  -1  -8 -29 1733.59   95.99
  -1  -8 -26 1664.83  229.55
  -1  -8 -23 4938.57  151.19
  -1  -8 -20 8142.98  231.00
  -1  -8 -17 2849.86  203.17
  -1  -8 -14 3607.12  361.91
  -1  -8 -1112790.59  492.74
  -1  -8  -8 1083.17  151.09
  -1  -8  -5 1079.68   98.14
  -1  -8  -217477.33  827.50
  -1  -8   129354.10  603.48
  -1  -8   415468.58  401.05
  -1  -8   715855.62  197.68
  -1  -8  1039310.47 1082.85
  -1  -8  13 2360.50  147.98
  -1  -8  19 8601.98  166.66
  -1  -8  22 3391.44  158.28
  -1  -8  25 4312.28  140.41
  -1  -8  28 2390.43  124.79
  -1  -8  31 1530.67   93.53
  -1  -8  34 1184.21  118.33
  -1  -8  37 1380.46  140.86
  -1  -8  40  495.48   77.13
  -1  -8  43 1795.87  163.31
  -1  -8  46  818.23  103.18
  -1  -8  49   54.51   66.87
  -1  -7 -57   67.57   53.79
  -1  -7 -54   55.62   57.93
  -1  -7 -51   30.26   48.89
  -1  -7 -48   38.73   48.88
  -1  -7 -45   53.04   46.85
  -1  -7 -42   69.19   53.59
  -1  -7 -39   41.75   52.58
  -1  -7 -36  538.56   68.41
  -1  -7 -33  469.86   48.61
  -1  -7 -30  215.37   39.81
  -1  -7 -27  614.19   39.07
  -1  -7 -24 4357.95  119.00
  -1  -7 -21 4354.56  146.39
  -1  -7 -1814828.47  415.07
  -1  -7 -15 8624.37  265.66
  -1  -7 -12 5481.62  342.92
  -1  -7  -9 3987.91  322.38
  -1  -7  -6 8415.26  213.76
  -1  -7  -316913.04  291.93
  -1  -7   0 8569.64  258.15
  -1  -7   356247.75  685.48
  -1  -7   6 2624.21  110.75
  -1  -7   9 6365.85  170.82
  -1  -7  12 2665.09  138.46
  -1  -7  15  754.92  197.22
  -1  -7  1814815.72  655.70
  -1  -7  21  241.20   84.54
  -1  -7  24 2212.57   97.54
  -1  -7  27  379.16   76.22
  -1  -7  30 1438.91  107.04
  -1  -7  33 1011.24  112.31
  -1  -7  36 2456.97   93.10
  -1  -7  39  580.49   86.55
  -1  -7  42 1159.67  152.25
  -1  -7  45  776.51  132.51
  -1  -7  48  229.47   78.64
  -1  -6 -58   58.96   60.47
  -1  -6 -55   33.92   42.14
  -1  -6 -52   65.33   41.77
  -1  -6 -49  127.37   48.09
  -1  -6 -46   66.16   43.95
  -1  -6 -43 1511.30   99.03
  -1  -6 -40 1896.18  146.55
  -1  -6 -37 4550.94  136.68
  -1  -6 -34   90.33   58.41
  -1  -6 -31 2305.38  138.33
  -1  -6 -28 7505.44  314.06
  -1  -6 -25  795.95   82.53
  -1  -6 -16 5501.04  274.68
  -1  -6 -13 1509.01  336.35
  -1  -6 -10 1260.52  198.02
  -1  -6  -741413.54  500.86
  -1  -6  -4 9647.71  429.15
  -1  -6  -151177.00  501.75
  -1  -6   225159.19  391.00
  -1  -6   558108.45 1992.40
  -1  -6   823304.59  293.29
  -1  -6  1116216.56  552.95
  -1  -6  1413739.97  366.39
  -1  -6  1721325.38  419.89
  -1  -6  20 3726.87  255.51
  -1  -6  23 3498.50  216.63
  -1  -6  26  936.40  135.80
  -1  -6  29  625.52  192.89
  -1  -6  32  718.62   72.81
  -1  -6  35 1888.40   78.60
  -1  -6  38 1309.24  116.19
  -1  -6  41  953.99   94.03
  -1  -6  44  949.01  133.49
  -1  -6  47 1209.65  139.15
  -1  -5 -59   77.29   59.03
  -1  -5 -56   46.01   56.70
  -1  -5 -53    7.40   39.25
  -1  -5 -50   87.89   44.07
  -1  -5 -47  373.91   55.67
  -1  -5 -44  649.78  111.36
  -1  -5 -41   83.83   56.90
  -1  -5 -38    7.27   51.25
  -1  -5 -35 1093.06   91.79
  -1  -5 -32  469.53   45.44
  -1  -5 -29  627.19   68.64
  -1  -5 -26  407.72   55.70
  -1  -5 -1428698.60  529.85
  -1  -5 -1158489.71  692.46
  -1  -5  -810737.00  424.33
  -1  -5  -559279.86 1154.81
  -1  -5  -256683.36  450.75
  -1  -5   174136.68  673.70
  -1  -5   4 3740.88  500.95
  -1  -5   713829.82  413.75
  -1  -5  1020767.26  582.55
  -1  -5  1330311.16  487.87
  -1  -5  1614446.99  457.89
  -1  -5  1916450.40  828.40
  -1  -5  2210108.07  456.51
  -1  -5  25 5863.11  392.80
  -1  -5  28  374.28  103.43
  -1  -5  31  305.85   65.61
  -1  -5  34 4114.34   84.80
  -1  -5  37  344.85   51.95
  -1  -5  40  221.52   78.51
  -1  -5  43 1635.28  153.20
  -1  -5  46  123.38   76.07
  -1  -5  49  385.20  109.60
  -1  -4 -60   48.30   51.31
  -1  -4 -57   43.20   34.92
  -1  -4 -54   14.39   37.90
  -1  -4 -51  156.18   62.13
  -1  -4 -48  428.83   79.96
  -1  -4 -45    6.96   48.42
  -1  -4 -42   99.12   49.22
  -1  -4 -39 2621.77  113.38
  -1  -4 -36  594.02   79.60
  -1  -4 -33  237.74   74.10
  -1  -4 -30 3581.39  211.93
  -1  -4 -12 2123.41  243.74
  -1  -4  -936730.45  534.48
  -1  -4  -625174.69  572.58
  -1  -4  -3157600.4 1936.45
  -1  -4   099064.23  377.40
  -1  -4   6164906.3 1721.60
  -1  -4   956564.25  729.00
  -1  -4  1290919.23  639.03
  -1  -4  15  710.68  172.61
  -1  -4  18 4908.59  900.22
  -1  -4  2118944.92  865.10
  -1  -4  2417512.76  933.55
  -1  -4  2729847.15 1124.56
  -1  -4  3016662.10  213.07
  -1  -4  33 1164.47   48.49
  -1  -4  39  947.34   98.82
  -1  -4  42 1608.69  137.54
  -1  -4  45  465.62  102.86
  -1  -4  48   40.47   74.14
  -1  -3 -58   11.01   30.38
  -1  -3 -55   43.87   37.89
  -1  -3 -52   55.28   44.36
  -1  -3 -49  147.60   52.86
  -1  -3 -46 1028.85   91.91
  -1  -3 -43  770.65   80.42
  -1  -3 -40  542.94   56.21
  -1  -3 -37  818.91   86.58
  -1  -3 -34  228.34   53.42
  -1  -3 -31 3285.34  119.51
  -1  -3 -10 2863.41  590.62
  -1  -3  -7136708.3 1002.99
  -1  -3  -470115.40  593.20
  -1  -3  -1212114.3  922.84
  -1  -3   2207061.9 1112.75
  -1  -3   519751.29  351.75
  -1  -3   883821.88 6024.50
  -1  -3  11  689.44  150.74
  -1  -3  14 4918.39  191.17
  -1  -3  1746160.04  611.90
  -1  -3  2011496.45  290.76
  -1  -3  2325197.25  585.57
  -1  -3  26  637.06  238.30
  -1  -3  29 1306.73  143.08
  -1  -3  32 2807.41   97.82
  -1  -3  35  795.17   68.83
  -1  -3  38  548.11   71.83
  -1  -3  41 2991.02  182.76
  -1  -3  44 1668.01  158.43
  -1  -3  47 3133.42  202.20
  -1  -2 -59   15.09   29.49
  -1  -2 -56  119.12   39.05
  -1  -2 -53 1237.52  110.03
  -1  -2 -50  213.78   54.21
  -1  -2 -47  720.99   76.38
  -1  -2 -44   56.51   50.25
  -1  -2 -41   60.70   48.71
  -1  -2 -38  572.94   70.64
  -1  -2 -35  416.94   46.72
  -1  -2 -32 4513.82  180.09
  -1  -2 -29 7393.82  191.80
  -1  -2  -8364933.9  887.22
  -1  -2  -592351.00  188.66
  -1  -2  -2145910.8  706.86
  -1  -2   113408.56  389.80
  -1  -2   4248490.5 1284.00
  -1  -2   7531272.024218.50
  -1  -2  10224137.610785.00
  -1  -2  13152120.8 1760.00
  -1  -2  1679378.35  699.54
  -1  -2  19 6697.50  295.31
  -1  -2  22  986.75  212.53
  -1  -2  2511878.06  775.49
  -1  -2  28 1453.78  103.19
  -1  -2  31  383.58   47.81
  -1  -2  34 1439.11   85.36
  -1  -2  37  877.19   59.05
  -1  -2  40 1046.79   97.10
  -1  -2  43 4530.20  215.92
  -1  -2  46 1353.44  132.32
  -1  -1 -60   81.06   37.90
  -1  -1 -57   32.65   38.02
  -1  -1 -54   65.13   46.12
  -1  -1 -51  711.18   75.58
  -1  -1 -48 2888.07  131.38
  -1  -1 -45 3049.44  141.11
  -1  -1 -42  987.01   95.60
  -1  -1 -39   64.85   46.84
  -1  -1 -36 4432.16  135.47
  -1  -1 -3310847.73  261.38
  -1  -1 -30 8841.00  214.95
  -1  -1  -6171890.8  883.73
  -1  -1  -3 1022184 1585.94
  -1  -1   0 1502488 4945.50
  -1  -1   322282.03  434.69
  -1  -1   6280282.0 2260.50
  -1  -1   939710.89 1004.70
  -1  -1  1224343.64  407.36
  -1  -1  1558519.43 3141.50
  -1  -1  1864297.65  996.99
  -1  -1  2161657.21  687.88
  -1  -1  2432024.93  758.15
  -1  -1  2729904.94  786.02
  -1  -1  30 8813.70  101.28
  -1  -1  3312139.08  243.70
  -1  -1  36 2205.36   96.32
  -1  -1  39 6140.71  201.21
  -1  -1  42  406.95   91.01
  -1  -1  45 3076.06  196.12
   0 -22   7   57.56   57.93
   0 -22  10  274.29   66.97
   0 -22  13  196.37   68.70
   0 -22  16   42.86   60.59
   0 -22  19  573.19   74.79
   0 -21   3   61.47   69.43
   0 -21   6   13.36   68.43
   0 -21   9   16.34   75.26
   0 -21  12    1.95   74.40
   0 -21  15   17.82   72.86
   0 -21  18   13.09   72.73
   0 -21  21   61.24   73.08
   0 -21  24   21.86   64.70
   0 -21  27   10.10   41.22
   0 -20   2  299.46   95.43
   0 -20   5   81.63   77.65
   0 -20   8  189.43   88.22
   0 -20  11    2.20   88.33
   0 -20  14  101.71   80.31
   0 -20  17  256.92  100.12
   0 -20  20  193.18   87.36
   0 -20  23   67.95   76.17
   0 -20  26   72.27   76.08
   0 -20  29   69.16   45.48
   0 -20  32    6.10   41.40
   0 -19   1  262.57   94.24
   0 -19   4   96.70   85.54
   0 -19   7    9.17   82.25
   0 -19  10  516.37   99.85
   0 -19  13  229.32   90.57
   0 -19  16  107.86   95.62
   0 -19  19  735.46  108.46
   0 -19  22  231.82   90.09
   0 -19  25   10.77   79.67
   0 -19  28   10.85   71.71
   0 -19  31   53.00   47.49
   0 -19  34   11.56   41.57
   0 -18  -3  756.74  105.21
   0 -18   0 1099.12  118.00
   0 -18   3   74.39   86.32
   0 -18   6    7.21   83.64
   0 -18   9    6.55   88.29
   0 -18  12  347.51  109.34
   0 -18  30   29.62   81.49
   0 -18  33  198.17   54.76
   0 -18  36   81.21   77.86
   0 -17  -4 1606.10  112.34
   0 -17  -1 2144.24  151.12
   0 -17   2  305.52  103.11
   0 -17   5    2.33   60.95
   0 -17   8  501.85  116.47
   0 -17  11   42.54  108.40
   0 -17  35   34.91   75.24
   0 -17  38   83.53   46.02
   0 -17  41    6.35   51.42
   0 -16  -5  758.65   89.12
   0 -16  -2 1965.88  170.93
   0 -16   1  998.34   88.96
   0 -16   4 2062.51  145.89
   0 -16   7 3005.46  224.55
   0 -16  10  207.43   90.88
   0 -16  13  429.18   99.26
   0 -16  16 1601.85  159.74
   0 -16  19  348.70  112.21
   0 -16  37   41.70   71.11
   0 -16  40   13.64   43.44
   0 -16  43    6.23   49.09
   0 -15 -21 1092.22  216.03
   0 -15 -18  590.59  178.79
   0 -15 -15  160.64  180.87
   0 -15 -12 1212.53  231.50
   0 -15  -6 1184.87   57.45
   0 -15  -3 5379.98  230.91
   0 -15   0  496.82   76.89
   0 -15   3 5179.83  311.49
   0 -15   6 2261.93  175.98
   0 -15   9  191.82   87.64
   0 -15  12   73.66   91.05
   0 -15  15 2706.29  224.16
   0 -15  18  244.67  111.50
   0 -15  21 3248.95  353.21
   0 -15  36  342.20   93.02
   0 -15  39    9.75   72.16
   0 -15  42   51.95   52.14
   0 -14 -25 2814.45  376.25
   0 -14 -22  339.23  164.62
   0 -14 -19   95.75  163.94
   0 -14 -16  374.25  190.86
   0 -14 -13  243.71  140.32
   0 -14 -10 1829.73  265.84
   0 -14  -7 1050.43  163.55
   0 -14  -4 5252.12  114.56
   0 -14  -1 1507.59  118.70
   0 -14   2 7283.40  231.78
   0 -14   5 5617.84  207.34
   0 -14   8  718.55   91.01
   0 -14  11 1303.10  106.76
   0 -14  14 3137.55  182.68
   0 -14  17 1682.91  177.67
   0 -14  20 4620.43  227.80
   0 -14  23  190.13  136.22
   0 -14  26   14.66  101.05
   0 -14  38   71.08   73.12
   0 -14  41    5.15   63.34
   0 -13 -29  208.06  172.61
   0 -13 -26  800.14  220.41
   0 -13 -23 1376.34  223.35
   0 -13 -20  129.64  155.23
   0 -13 -17  169.03  160.82
   0 -13 -14  930.74  169.60
   0 -13 -11 4691.05  439.98
   0 -13  -8 3286.60  247.75
   0 -13  -5 1201.86   54.42
   0 -13  -2 9786.80  196.24
   0 -13   1 5515.32  147.87
   0 -13   4  180.45   71.67
   0 -13   7  567.09   95.00
   0 -13  10 2184.34  159.10
   0 -13  13 1639.04  139.89
   0 -13  16 3258.58  174.80
   0 -13  19   56.82   84.54
   0 -13  22  885.23  130.71
   0 -13  25 3876.95  203.31
   0 -13  28 1587.49  347.97
   0 -13  31 1406.07  101.06
   0 -13  34 2166.74  137.47
   0 -13  37   73.01   60.86
   0 -13  40   34.30   60.29
   0 -13  43   33.43   57.51
   0 -12 -48   25.78   34.87
   0 -12 -45   58.85   56.04
   0 -12 -42   41.65   62.37
   0 -12 -39  129.91   69.40
   0 -12 -36  674.18   96.16
   0 -12 -18    2.55  146.69
   0 -12 -15   24.85  139.33
   0 -12 -12   76.99  127.21
   0 -12  -9 3187.88  225.26
   0 -12  -6 9252.33  297.97
   0 -12  -3 4682.31  239.99
   0 -12   0 5191.33  170.86
   0 -12   318931.34  277.02
   0 -12   614623.77  261.01
   0 -12   9 8092.63  413.56
   0 -12  12 4137.09  203.37
   0 -12  15 2175.34  132.81
   0 -12  18 1612.36  132.94
   0 -12  21   31.14   66.24
   0 -12  24  306.43  108.45
   0 -12  27 1371.23   98.89
   0 -12  30  403.61   79.82
   0 -12  33 2045.51  147.70
   0 -12  36 1510.45  121.08
   0 -12  39 1789.60  108.86
   0 -12  42  318.79   57.55
   0 -11 -52   93.83   55.73
   0 -11 -49   49.30   40.14
   0 -11 -46  493.93   94.97
   0 -11 -43 2094.24  144.01
   0 -11 -40 1219.17  123.07
   0 -11 -37 1133.84  136.48
   0 -11 -34  460.98   92.35
   0 -11 -31  629.26   99.33
   0 -11 -13 1947.93  139.66
   0 -11 -10 1899.14  183.55
   0 -11  -7 2900.10  168.06
   0 -11  -4 5289.02  283.05
   0 -11  -124365.20  544.35
   0 -11   217623.10  485.23
   0 -11   5 1427.79   87.78
   0 -11   8 4921.86  166.90
   0 -11  11 4574.93  177.24
   0 -11  14 5785.47  232.86
   0 -11  17 4704.67  221.24
   0 -11  20  142.41   89.84
   0 -11  23 1141.83  122.08
   0 -11  26 6727.06  233.73
   0 -11  29    3.07   41.97
   0 -11  32  404.60   78.61
   0 -11  35  132.71   64.74
   0 -11  38 2452.66  120.17
   0 -11  41  696.71   71.26
   0 -11  44  421.47   77.79
   0 -10 -53   81.81   57.34
   0 -10 -50  128.33   73.76
   0 -10 -47  332.41   90.33
   0 -10 -44 1027.70  125.54
   0 -10 -41 3689.57  234.44
   0 -10 -38 1149.50  127.09
   0 -10 -35  480.44   90.44
   0 -10 -32 4700.25  224.90
   0 -10 -29 2233.70  122.30
   0 -10 -26 2206.30  128.60
   0 -10 -14 2692.86  272.28
   0 -10 -11 4390.23  330.21
   0 -10  -816015.95  427.18
   0 -10  -511321.18  403.76
   0 -10  -229207.91  570.09
   0 -10   110354.23  328.67
   0 -10   4 4843.80  279.54
   0 -10   743377.18 1282.85
   0 -10  10 2594.33  310.99
   0 -10  13 1315.64   72.01
   0 -10  16  625.24   91.21
   0 -10  19  499.48   88.99
   0 -10  22 2639.67  274.91
   0 -10  25 2732.02  155.09
   0 -10  28 2314.66  110.07
   0 -10  31  689.82   78.72
   0 -10  34  319.95   76.77
   0 -10  37  440.82   62.59
   0 -10  40  637.23  125.35
   0 -10  43    3.41   67.79
   0 -10  46    3.64   68.93
   0  -9 -54  166.02   39.27
   0  -9 -51   58.82   45.30
   0  -9 -48  406.86   96.44
   0  -9 -45 1610.39  157.54
   0  -9 -42 1254.03  150.55
   0  -9 -39  202.29   82.52
   0  -9 -36   21.24   87.85
   0  -9 -33 1657.90  137.19
   0  -9 -30 4033.79  183.59
   0  -9 -27 1728.88  107.57
   0  -9 -24 2374.21  130.37
   0  -9 -15 7398.30  429.74
   0  -9 -1235840.04  905.85
   0  -9  -9 9620.12  418.59
   0  -9  -614881.32  696.90
   0  -9  -319476.12  375.75
   0  -9   050236.79 2120.70
   0  -9   3 1247.90  189.61
   0  -9   614664.38  608.31
   0  -9  1224058.43  729.33
   0  -9  1515087.89  618.12
   0  -9  1810591.58  567.30
   0  -9  21 2975.51  123.42
   0  -9  24 3855.49  122.31
   0  -9  27  204.54   75.92
   0  -9  30  819.59   77.30
   0  -9  33  715.39   97.66
   0  -9  36 1254.39   90.81
   0  -9  39 2339.00  120.06
   0  -9  42   29.50   68.68
   0  -9  45    0.46   67.58
   0  -8 -55    5.47   53.64
   0  -8 -52   92.12   48.63
   0  -8 -49  153.48   60.18
   0  -8 -46  969.59  132.83
   0  -8 -43 1316.29  142.16
   0  -8 -40 1245.02  128.38
   0  -8 -37 4953.22  217.43
   0  -8 -34 1665.54  125.38
   0  -8 -31  466.34   97.34
   0  -8 -28 2294.26  108.72
   0  -8 -25 3175.21  126.17
   0  -8 -1339312.31  567.63
   0  -8 -1015628.25  518.80
   0  -8  -7 5962.80  414.04
   0  -8  -431032.63  433.26
   0  -8  -1 3129.34  144.33
   0  -8   2 5921.91  222.08
   0  -8   581676.08 1114.05
   0  -8  1133080.98  579.30
   0  -8  1419626.45  438.65
   0  -8  1718722.15  404.69
   0  -8  20 2708.79  217.64
   0  -8  23 1360.55   85.96
   0  -8  26  849.28   85.88
   0  -8  29  537.54   73.84
   0  -8  32 2998.33  153.33
   0  -8  35 2687.62  249.29
   0  -8  38  947.78   81.56
   0  -8  41 4719.12  252.58
   0  -8  44   78.31   79.48
   0  -8  47  204.72   82.59
   0  -7 -56   82.21   39.57
   0  -7 -53  274.50   75.98
   0  -7 -50  421.24  110.78
   0  -7 -47  890.75  123.87
   0  -7 -44  133.46   61.04
   0  -7 -41  683.54  117.57
   0  -7 -38  868.82   70.89
   0  -7 -35  884.22   70.03
   0  -7 -32  827.71   72.69
   0  -7 -29  741.33   44.74
   0  -7 -26 1313.18   88.25
   0  -7 -1712842.90  349.85
   0  -7 -14 9263.29  341.36
   0  -7 -1115407.68  370.61
   0  -7  -820155.05  529.26
   0  -7  -5 2820.03  209.94
   0  -7  -211762.81  403.65
   0  -7   1  284.98  182.75
   0  -7   4 5319.31  346.00
   0  -7   7 8871.88  138.60
   0  -7  10100342.9 1493.55
   0  -7  1332389.48  599.45
   0  -7  1616964.82  698.35
   0  -7  1930883.38  703.74
   0  -7  2221706.37  848.73
   0  -7  2511961.70  458.86
   0  -7  28 1411.88   71.06
   0  -7  31  284.39   70.78
   0  -7  34 4853.09  108.15
   0  -7  37 1153.15  102.76
   0  -7  40 3245.84  346.25
   0  -7  43 2394.51  183.46
   0  -7  46  776.40  117.34
   0  -6 -57   57.04   62.68
   0  -6 -54   95.42   51.43
   0  -6 -51  153.56   51.03
   0  -6 -48   24.70   45.21
   0  -6 -45  954.54   77.08
   0  -6 -42  869.43   96.55
   0  -6 -39 4453.72  149.03
   0  -6 -36  757.70   80.55
   0  -6 -33  995.26   91.47
   0  -6 -30  322.09   55.82
   0  -6 -27 6853.14  220.43
   0  -6 -1513175.53  523.67
   0  -6 -12 2830.52   80.65
   0  -6  -9 3226.17  124.19
   0  -6  -619553.80  573.68
   0  -6  -340101.17  470.98
   0  -6   0 4960.05  281.56
   0  -6   317041.17  834.75
   0  -6   637019.48  878.30
   0  -6  12 2176.35  129.26
   0  -6  1519212.69  396.11
   0  -6  18 1721.35  168.43
   0  -6  2120165.84  642.02
   0  -6  2436170.05 1158.83
   0  -6  27 1049.17  194.37
   0  -6  30 2364.09  120.87
   0  -6  33 3406.20  139.82
   0  -6  36 2178.50   66.55
   0  -6  39 1543.12  105.39
   0  -6  42    2.83   66.08
   0  -6  45  137.82   83.28
   0  -5 -58   14.37   39.55
   0  -5 -55    5.74   49.23
   0  -5 -52    4.20   41.70
   0  -5 -49   26.73   46.08
   0  -5 -46  335.42   83.69
   0  -5 -43  327.53   76.89
   0  -5 -40   80.72   60.63
   0  -5 -37  844.05   93.99
   0  -5 -34 6741.14  172.16
   0  -5 -31  173.49   37.35
   0  -5 -28 2664.44  142.82
   0  -5 -1325513.73  451.11
   0  -5  -727858.18 1115.78
   0  -5  -1 3752.80  206.33
   0  -5   2139638.7  789.72
   0  -5   5 4520.80  237.25
   0  -5   8107350.6  904.80
   0  -5  1166594.50  660.02
   0  -5  14 3582.93  760.15
   0  -5  1710732.60  356.44
   0  -5  2035268.31  691.93
   0  -5  23 3410.73  258.33
   0  -5  26 4516.14  361.82
   0  -5  29 1938.88   71.01
   0  -5  32  139.56   43.15
   0  -5  35    9.37   35.36
   0  -5  38 1362.19   64.53
   0  -5  41 1747.34  165.72
   0  -5  44 1219.52  134.92
   0  -5  47  159.14   79.43
   0  -4 -59  146.60   92.62
   0  -4 -56   73.48   35.14
   0  -4 -53   49.95   41.34
   0  -4 -50   28.61   46.65
   0  -4 -47 1062.93   97.62
   0  -4 -44  249.80   49.74
   0  -4 -41 2088.82  116.06
   0  -4 -38 3103.23  126.17
   0  -4 -35  597.15   67.04
   0  -4 -3214469.10  233.75
   0  -4 -29  670.22   71.82
   0  -4 -11 6129.35  203.86
   0  -4  -8176531.4 1157.37
   0  -4  -538008.54  975.82
   0  -4  -290412.62  360.98
   0  -4   422615.16  115.38
   0  -4   765103.88  604.51
   0  -4  10 5803.56  761.50
   0  -4  1384645.05  845.26
   0  -4  1642199.43  506.75
   0  -4  1923347.65  398.92
   0  -4  22  187.09  145.90
   0  -4  2534412.27  635.10
   0  -4  28 1907.96   65.84
   0  -4  31  395.26   36.79
   0  -4  34  398.65   53.57
   0  -4  37 1592.13   94.24
   0  -4  40  140.81   45.72
   0  -4  43 1405.01  126.37
   0  -4  46 1816.27  163.89
   0  -3 -60    7.34   58.75
   0  -3 -57   29.45   34.10
   0  -3 -54  129.01   44.46
   0  -3 -51  172.85   55.58
   0  -3 -48  349.72   58.40
   0  -3 -45 1547.83  206.75
   0  -3 -42   52.13   83.76
   0  -3 -39 1412.49  117.55
   0  -3 -36 1891.76   77.45
   0  -3 -33 1447.22   74.61
   0  -3 -30 2288.98  104.85
   0  -3  -633670.22  333.82
   0  -3   022970.79  607.80
   0  -3   325360.03  314.20
   0  -3   683540.08  560.62
   0  -3   980109.87  831.39
   0  -3  1222841.99  647.76
   0  -3  15 3423.47  274.12
   0  -3  18 2801.10  227.64
   0  -3  2126698.89  569.33
   0  -3  2448500.36 1783.30
   0  -3  27 4403.34  283.68
   0  -3  30  408.77   32.26
   0  -3  3312795.65  177.66
   0  -3  36  911.33   61.98
   0  -3  39  182.89   65.00
   0  -3  42  207.53   56.90
   0  -3  45  687.95  126.44
   0  -2 -58   37.55   46.99
   0  -2 -55  401.07   52.04
   0  -2 -52  310.13   96.49
   0  -2 -49  370.79   86.60
   0  -2 -46 2768.12  148.89
   0  -2 -43  332.00   74.11
   0  -2 -40   37.68   60.70
   0  -2 -37 3525.08  153.69
   0  -2 -34 1779.14  135.78
   0  -2 -31 3504.34  114.83
   0  -2  -792091.93  869.55
   0  -2  -4651416.3  974.55
   0  -2   2889407.0 1079.12
   0  -2   563771.71  625.70
   0  -2   836275.72  418.80
   0  -2  11407809.9 7143.50
   0  -2  1473506.15  531.95
   0  -2  1728800.65  822.62
   0  -2  20 2203.23  165.35
   0  -2  2316360.49  431.06
   0  -2  26  820.60   96.54
   0  -2  29 4388.46   96.71
   0  -2  32 3397.61   99.88
   0  -2  35  696.58   45.64
   0  -2  38  114.49   44.68
   0  -2  41  940.56   70.25
   0  -2  44 1015.78   95.39
   0  -1 -59  199.91   53.06
   0  -1 -56  147.27   44.84
   0  -1 -53  818.43   71.26
   0  -1 -50  216.55   59.17
   0  -1 -47 2069.03   94.36
   0  -1 -44 2102.43   97.24
   0  -1 -41 9744.06  187.74
   0  -1 -3810036.77  253.03
   0  -1 -35 3432.20  102.03
   0  -1 -32 9968.72  180.03
   0  -1 -2915800.33  328.17
   0  -1   452338.00 2264.50
   0  -1   787767.83  304.11
   0  -1  10310034.5 1291.00
   0  -1  13239546.611342.50
   0  -1  1669585.62 1228.06
   0  -1  1969361.05 1199.65
   0  -1  2218729.39  287.54
   0  -1  2514340.36  383.63
   0  -1  2816274.66  468.67
   0  -1  3112040.64  139.31
   0  -1  34 2991.69   99.33
   0  -1  37 5797.76  137.64
   0  -1  40 8327.77  189.34
   0  -1  43 5900.95  365.26
   0   0 -60  478.66   70.57
   0   0 -57  878.18   96.73
   0   0 -54  413.03  113.44
   0   0 -51 1828.17  180.69
   0   0 -48 2029.27  203.49
   0   0 -4514863.97  419.67
   0   0 -4214082.98  404.62
   0   0 -39 4142.06  221.31
   0   0 -36 1192.14  121.58
   0   0 -3384858.14  763.48
   0   0   6395004.2 1567.48
   0   0   9279196.8 2247.37
   0   0  12959935.8 2971.43
   0   0  15342839.8 1366.24
   0   0  1897115.48 1524.30
   0   0  21157256.7 2096.74
   0   0  24276631.1 2796.30
   0   0  2729343.38 1528.57
   0   0  3056152.09  538.80
   0   0  3380148.21  718.30
   0   0  36 1198.02  104.00
   0   0  39 3937.41  235.22
   0   0  4214022.29  973.73
   0   1 -58  132.37   41.28
   0   1 -55  296.29   50.90
   0   1 -52  704.97   97.56
   0   1 -49  123.61   59.47
   0   1 -46 2038.37  120.01
   0   1 -43 6609.96  245.32
   0   1 -40 8557.17  163.19
   0   1 -37 5907.75  132.38
   0   1 -34 3070.90  351.62
   0   1 -3113526.75  284.63
   0   1   5629531.4 4710.00
   0   1   816805.09  255.27
   0   1  11129177.6 1103.39
   0   1  14109749.1 4685.50
   0   1  1783143.72 1046.01
   0   1  2056327.89  879.12
   0   1  23 3324.53  309.00
   0   1  2622393.84  487.68
   0   1  2915467.28  258.70
   0   1  32 9120.36  132.15
   0   1  35 3511.85   89.14
   0   1  38 9354.02  160.14
   0   1  41 9682.37  331.64
   0   1  44 2033.80  222.23
   0   2 -59    5.51   31.67
   0   2 -56  107.38   40.09
   0   2 -53  337.62   59.44
   0   2 -50   73.80   52.43
   0   2 -47 1306.65   79.42
   0   2 -44  969.08   72.12
   0   2 -41  799.43   89.15
   0   2 -38   81.68   52.45
   0   2 -35  639.06   53.53
   0   2 -32 3279.95  130.85
   0   2 -29 4460.39  136.71
   0   2  -563284.04  647.54
   0   2  -2887712.3 1251.63
   0   2   166451.20  156.41
   0   2   4647915.2 1103.35
   0   2   792192.19 1154.71
   0   2  1056134.74  387.98
   0   2  1353797.28  488.79
   0   2  1674115.62  882.50
   0   2  1922359.21  748.92
   0   2  2284497.41  889.63
   0   2  2510811.42  363.17
   0   2  2815997.15  360.15
   0   2  31 3523.29   84.29
   0   2  34 1675.38   65.28
   0   2  37 3438.19  134.64
   0   2  40   41.30  107.51
   0   2  43  341.24   97.07
   0   2  46 3217.84  215.77
   0   3 -60   21.14   37.92
   0   3 -57   88.47   35.07
   0   3 -54   35.32   41.90
   0   3 -51  699.63   82.33
   0   3 -48  469.40   73.71
   0   3 -45  615.57  123.67
   0   3 -42  156.41   52.66
   0   3 -39   93.31   82.01
   0   3 -36  823.92  140.84
   0   3 -3312520.51  195.42
   0   3 -30  380.39   53.25
   0   3  -684008.65  667.39
   0   3  -325194.08  308.09
   0   3   024075.29  653.67
   0   3   3424254.4  849.00
   0   3   634404.64  344.14
   0   3   9299785.8 6281.90
   0   3  12 6112.06  255.72
   0   3  1526808.60  457.53
   0   3  18 5338.66  112.99
   0   3  24  700.19  128.40
   0   3  27 8942.51  298.64
   0   3  30 2539.78  128.12
   0   3  33 1493.83   58.30
   0   3  36 1823.46   86.77
   0   3  39 1511.13  150.52
   0   3  42   52.13   65.12
   0   3  45 1596.64  173.45
   0   3  48  420.19   99.26
   0   4 -58   31.92   44.20
   0   4 -55  291.38  150.69
   0   4 -52  627.87   66.32
   0   4 -49 1208.09   90.33
   0   4 -46 2011.61  115.86
   0   4 -43 1460.03  192.77
   0   4 -40   75.25  111.84
   0   4 -37 1547.09  115.35
   0   4 -34  333.55   58.97
   0   4 -31  394.51   43.82
   0   4 -28 2011.16   89.82
   0   4  -765328.40  757.24
   0   4  -422505.26  204.84
   0   4  -1413324.5 1658.00
   0   4   288514.34  411.30
   0   4   541104.10 1127.83
   0   4   8173972.6  920.00
   0   4  11 6175.78  173.67
   0   4  1466014.84  671.63
   0   4  17 4662.82  314.08
   0   4  2013743.20  343.88
   0   4  2341509.26  599.39
   0   4  26 8905.17  375.60
   0   4  29  717.47   55.40
   0   4  3214109.65  150.46
   0   4  35  562.81   51.28
   0   4  38 2835.88  138.68
   0   4  41 2257.91  201.72
   0   4  44  208.62   77.98
   0   4  47 1203.27  138.50
   0   5 -59   37.82   39.78
   0   5 -56   20.39   48.97
   0   5 -53  194.80   57.83
   0   5 -50  102.53  106.35
   0   5 -47  123.84   63.58
   0   5 -44 1090.72   84.28
   0   5 -41 1752.26  108.31
   0   5 -38 1206.73   75.49
   0   5 -35   11.26   40.43
   0   5 -32   60.35   38.60
   0   5 -29 2082.55  140.57
   0   5 -26 4213.77  183.19
   0   5  -8107392.8 1203.44
   0   5  -5 4521.15  463.85
   0   5  -2137868.7 2757.90
   0   5   1 3628.32  351.06
   0   5   4179448.1 2442.00
   0   5   728173.11 1273.52
   0   5  1025118.03  356.42
   0   5  1327655.46 1258.21
   0   5  16  810.13   75.69
   0   5  19 5054.33   77.47
   0   5  2216307.05  454.49
   0   5  2522690.61  514.70
   0   5  28 2400.81   77.63
   0   5  31   84.08   37.14
   0   5  34 6838.54  148.41
   0   5  37  946.72   68.81
   0   5  40   57.31   62.96
   0   5  43  401.60  110.87
   0   5  46  414.41  119.26
   0   5  49    7.94   84.99
   0   6 -57   91.93   94.41
   0   6 -54   11.51   58.81
   0   6 -51   53.32   57.95
   0   6 -48  225.91   67.38
   0   6 -45  137.26  149.19
   0   6 -42   10.71   87.72
   0   6 -39 1539.57  152.87
   0   6 -36 1991.94  124.96
   0   6 -33 3479.47  256.51
   0   6 -30 2146.17  116.10
   0   6 -27  998.11  114.85
   0   6 -2437473.30  465.32
   0   6  -960831.77  446.93
   0   6  -636845.00 1344.80
   0   6  -317005.45  998.43
   0   6   0 5283.74  310.05
   0   6   340361.62  381.75
   0   6   619555.92  660.80
   0   6   9 3214.07  153.38
   0   6  12 2831.70   60.48
   0   6  1514612.65  414.24
   0   6  1821876.52  315.88
   0   6  2134036.74  571.33
   0   6  24 4664.74  245.39
   0   6  27 6645.09  138.92
   0   6  30  323.18   47.71
   0   6  33 1084.05   90.63
   0   6  36  728.35  120.40
   0   6  39 4869.42  142.38
   0   6  42 1112.44  151.95
   0   6  45  993.88  114.00
   0   6  48    9.98   79.36
   0   6  51   84.35   64.17
   0   7 -58   35.93   37.10
   0   7 -55  189.73  192.66
   0   7 -52   18.68   52.97
   0   7 -49    0.79   57.07
   0   7 -46  765.38  131.94
   0   7 -43 2269.19  202.18
   0   7 -40 3425.25  244.82
   0   7 -37 1182.59  144.63
   0   7 -34 5003.49  198.61
   0   7 -31  260.37   52.09
   0   7 -28 1330.00   61.22
   0   7 -2511816.52  280.54
   0   7 -2221490.99  367.66
   0   7 -1333482.01  810.55
   0   7 -10101829.5 1012.59
   0   7  -7 9110.68  215.26
   0   7  -4 5129.04  280.10
   0   7  -1  301.13  153.52
   0   7   211680.10  340.95
   0   7   5 2820.00  239.44
   0   7   820490.70  618.00
   0   7  1115504.20  435.05
   0   7  14 9982.98  424.34
   0   7  1714067.31  363.42
   0   7  20 3428.27  146.82
   0   7  23 2696.41  141.30
   0   7  26 1290.48   52.29
   0   7  29  914.33   54.15
   0   7  32  922.96   81.72
   0   7  35  905.82   72.86
   0   7  38  981.34   76.18
   0   7  41  653.69   60.01
   0   7  44  122.01   53.74
   0   7  47 1118.65  118.81
   0   7  50  550.37  102.41
   0   8 -56  176.44   56.89
   0   8 -53   53.78   50.15
   0   8 -50   46.39   63.70
   0   8 -47  213.38  165.79
   0   8 -44   62.51   76.90
   0   8 -41 4809.17  279.31
   0   8 -38  906.72  139.96
   0   8 -35 2687.57  199.13
   0   8 -32 3188.33  114.86
   0   8 -29  553.83   63.65
   0   8 -26  845.01  119.78
   0   8 -23 1575.52  214.09
   0   8 -20 2840.58  142.90
   0   8 -1718512.00  637.03
   0   8 -1418766.42  737.91
   0   8 -1135564.22  701.41
   0   8  -822370.11  584.19
   0   8  -581417.92  948.55
   0   8  -2 5466.90  238.18
   0   8   1 3184.19  163.06
   0   8   430623.16  472.32
   0   8   7 6373.63  484.24
   0   8  1016033.91  615.55
   0   8  1340644.71  693.46
   0   8  16 2234.99  414.22
   0   8  19  471.19  106.95
   0   8  22 6249.52  174.01
   0   8  25 2937.24   83.17
   0   8  28 2144.35   66.35
   0   8  31  486.96   77.47
   0   8  34 1710.52   87.33
   0   8  37 5405.96  148.22
   0   8  40 1366.81   87.25
   0   8  43 1626.09   77.08
   0   8  46  995.98  145.74
   0   8  49  384.90   92.25
   0   8  52  172.04   67.69
   0   9 -54    2.64   42.68
   0   9 -51   51.68   49.30
   0   9 -48   14.56   62.58
   0   9 -45   25.13   61.87
   0   9 -42    2.47   83.85
   0   9 -39 2272.50  200.99
   0   9 -36 1250.05  129.51
   0   9 -33  732.55   72.99
   0   9 -30  857.33   66.83
   0   9 -27  240.64   53.40
   0   9 -24 4037.51   91.04
   0   9 -21 2964.22   88.66
   0   9 -1810396.48  198.80
   0   9 -1514774.64  679.98
   0   9 -1224255.12  836.24
   0   9  -9 2197.73  270.69
   0   9  -615172.07  528.91
   0   9   049085.11  893.15
   0   9   320670.42  679.85
   0   9   614741.94  731.03
   0   9   9 8995.30  463.18
   0   9  1240609.29 1152.11
   0   9  15 6854.89  630.41
   0   9  18  105.11   39.49
   0   9  21 1766.51   67.45
   0   9  24 2271.48   92.64
   0   9  27 1752.99   73.27
   0   9  30 4271.55  154.85
   0   9  33 1725.76  103.59
   0   9  36   21.24   64.40
   0   9  39   37.90   63.72
   0   9  42 1389.24   82.62
   0   9  45 1608.10  149.33
   0   9  48  356.37   88.32
   0   9  51  229.06   66.14
   0  10 -55   28.55   65.91
   0  10 -52   21.77   44.56
   0  10 -49   10.26   52.10
   0  10 -46    3.64   58.27
   0  10 -43    3.41   82.47
   0  10 -40  779.25  145.76
   0  10 -37  418.14  105.23
   0  10 -34  327.96   61.92
   0  10 -31  702.33   65.86
   0  10 -28 2202.48   76.78
   0  10 -25 2916.53  104.22
   0  10 -22 2833.57  128.76
   0  10 -19  409.05   58.32
   0  10 -16  644.18   77.38
   0  10 -13 1291.58   52.68
   0  10 -10 2514.46  266.31
   0  10  -742037.36  774.19
   0  10  -4 4896.57  314.36
   0  10  -110194.75  358.60
   0  10   229861.67  647.84
   0  10   511016.23  626.17
   0  10   816568.67  652.67
   0  10  11 4215.06  385.62
   0  10  14 2854.41  106.89
   0  10  23 1889.12  116.06
   0  10  26 2300.87   94.97
   0  10  29 2395.47   85.06
   0  10  32 4933.98  184.38
   0  10  35  390.79   62.05
   0  10  38 1098.84   92.37
   0  10  41 4159.73  261.06
   0  10  44  996.41   82.23
   0  10  47  546.50   55.75
   0  10  50  248.49   70.60
   0  10  53   95.57   54.32
   0  11 -53    8.04   39.00
   0  11 -50   57.78   61.19
   0  11 -47  105.72   74.80
   0  11 -44  449.97  102.00
   0  11 -41  821.73  134.64
   0  11 -38 2651.39  202.00
   0  11 -35  111.79  114.56
   0  11 -32  370.84   80.77
   0  11 -29    8.75   51.61
   0  11 -26 6486.40  168.31
   0  11 -23 1172.21   88.22
   0  11 -20  139.16   63.55
   0  11 -17 4513.71  124.85
   0  11 -14 5944.05  124.08
   0  11 -11 4756.29  116.12
   0  11  -8 4978.06  120.09
   0  11  -5 1559.72   69.42
   0  11  -216343.93  470.51
   0  11   124969.16  621.82
   0  11   4 5779.33  463.83
   0  11   7 3124.35  267.92
   0  11  10 1830.18   64.42
   0  11  13 1893.04   50.88
   0  11  16 1019.35   58.82
   0  11  19 6544.53  183.39
   0  11  22  801.91   63.39
   0  11  25  146.87   44.72
   0  11  28 1159.61   84.05
   0  11  31  797.62   90.65
   0  11  37 1239.70  141.14
   0  11  40 1089.03   92.66
   0  11  43 1796.83  135.10
   0  11  46  486.42   66.86
   0  11  49  110.36   65.23
   0  11  52  140.58   62.06
   0  12 -51   65.81   96.26
   0  12 -48  105.78   98.50
   0  12 -45   40.32   53.60
   0  12 -42  304.27  105.73
   0  12 -39 1780.78  185.53
   0  12 -36 1533.05   97.85
   0  12 -33 2086.04  124.14
   0  12 -30  441.19   71.55
   0  12 -27 1524.64   81.02
   0  12 -24  290.68   64.19
   0  12 -21   46.32   46.99
   0  12 -18 1526.68   74.95
   0  12 -15 2386.94  107.54
   0  12 -12 4574.70  143.53
   0  12  -9 8380.97  301.85
   0  12  -614665.40  183.62
   0  12  -319448.26  433.27
   0  12   0 5445.25  150.34
   0  12   3 4835.99  208.10
   0  12   6 9243.84  118.77
   0  12   9 3448.51   86.52
   0  12  12   91.32   32.47
   0  12  15    9.22   33.12
   0  12  18    7.91   41.79
   0  12  21  492.50   58.32
   0  12  24 1981.32  101.06
   0  12  27  636.94   63.49
   0  12  30 4432.95  148.17
   0  12  33 1422.48  116.17
   0  12  36  810.43  101.40
   0  12  39  110.36   64.56
   0  12  42   42.14   43.57
   0  12  45   11.55   73.24
   0  12  48   45.16   38.67
   0  12  51   11.78   47.31
   0  13 -49    0.37   37.82
   0  13 -46   12.25   45.55
   0  13 -43   30.85   54.47
   0  13 -40  117.45   85.04
   0  13 -37   53.54   54.97
   0  13 -34 2288.56  125.11
   0  13 -31 1523.60   98.68
   0  13 -28 2005.77  113.12
   0  13 -25 4370.71  145.93
   0  13 -22  745.81   83.75
   0  13 -19   68.11   49.13
   0  13 -16 3217.29  120.29
   0  13 -13 1724.08   90.54
   0  13 -10 2097.35  125.00
   0  13  -7  570.51   83.40
   0  13  -4  164.41   55.33
   0  13  -1 5502.43  124.31
   0  13   2 9781.38  394.09
   0  13   5 1262.85   62.90
   0  13   8 3184.71  197.28
   0  13  11 4750.59  112.64
   0  13  14 1024.91   42.31
   0  13  17  108.18   33.47
   0  13  20   98.23   47.18
   0  13  23 1085.50   58.44
   0  13  26  926.75   65.17
   0  13  29  514.19   53.65
   0  13  32  202.86   68.24
   0  13  35  134.85   67.65
   0  13  38  209.22   66.40
   0  13  41   18.76   58.93
   0  13  44    4.87   48.42
   0  13  47    5.46   38.66
   0  13  50  112.56   55.01
   0  14 -47   17.68   41.47
   0  14 -44  162.74  108.25
   0  14 -41   68.05   55.20
   0  14 -38   27.26   58.58
   0  14 -35  209.38   58.19
   0  14 -32   35.27   60.08
   0  14 -29 1210.91   94.65
   0  14 -26   15.07  134.81
   0  14 -23  148.44   58.75
   0  14 -20 4887.38  159.78
   0  14 -17 1487.73  107.86
   0  14 -14 3107.24  126.94
   0  14 -11 1244.57   82.88
   0  14  -8  705.38   65.12
   0  14  -5 5350.64  174.49
   0  14  -2 7167.86  178.56
   0  14   1 1366.92  124.39
   0  14   4 5013.37  127.41
   0  14   7 1149.08   78.48
   0  14  10 1855.76   65.71
   0  14  13  231.47   35.77
   0  14  16  390.02   54.26
   0  14  19   40.37   47.57
   0  14  22  261.15   84.67
   0  14  25 2732.51  140.36
   0  14  28  103.30   59.76
   0  14  31 1221.74   90.68
   0  14  34   44.21   65.89
   0  14  37  203.15   68.10
   0  14  40  247.33   68.15
   0  14  43   33.41   43.44
   0  14  46   61.16  127.67
   0  14  49   73.83   42.60
   0  15 -45   74.02   70.67
   0  15 -42   53.39   45.14
   0  15 -39  231.70   83.74
   0  15 -36  417.38  118.94
   0  15 -33    5.70   58.99
   0  15 -30 1395.65  102.09
   0  15 -27 7684.15  193.85
   0  15 -24  752.13   92.14
   0  15 -21 3242.09  153.87
   0  15 -18  188.19   70.44
   0  15 -15 2767.48  118.37
   0  15 -12   64.34   91.13
   0  15  -9  162.78   59.06
   0  15  -6 2181.62  115.97
   0  15  -3 5270.60  149.77
   0  15   0  517.04  136.89
   0  15   3 5185.73  211.41
   0  15   6 1052.03   48.34
   0  15   9  600.36   56.76
   0  15  12 1155.30   61.93
   0  15  15  187.05   60.99
   0  15  18  213.06   50.39
   0  15  21 1404.65  131.06
   0  15  24  169.61   54.89
   0  15  27 2216.61  110.74
   0  15  30  102.82   47.16
   0  15  33   98.33   63.89
   0  15  36   36.82   64.78
   0  15  39  129.51   58.20
   0  15  42   45.53   40.93
   0  15  45    0.19   50.75
   0  16 -43   83.37   67.55
   0  16 -40  109.41   39.95
   0  16 -37   88.63   48.23
   0  16 -34   82.75   59.18
   0  16 -31  266.35   71.34
   0  16 -28   46.14   65.54
   0  16 -25 5291.50  432.18
   0  16 -22 2109.09  121.37
   0  16 -19  500.08   80.38
   0  16 -16 1797.31  127.81
   0  16 -13  426.59  104.82
   0  16 -10  287.07   95.98
   0  16  -7 3081.72  143.36
   0  16  -4 2046.66  121.61
   0  16  -1 1006.09  129.71
   0  16   2 1586.36  122.70
   0  16   5  591.69   55.62
   0  16   8  478.46   47.53
   0  16  11  163.31   39.52
   0  16  14  201.54   42.42
   0  16  17  135.42   41.84
   0  16  20 2079.29  107.85
   0  16  23 1775.02   94.46
   0  16  26 1572.15   88.42
   0  16  29  501.64   87.84
   0  16  32    7.68   65.62
   0  16  35   71.50   61.58
   0  16  38   24.23   68.26
   0  16  41    0.05   58.16
   0  16  44   53.42   44.61
   0  17 -41   24.33   60.57
   0  17 -38  180.24   80.27
   0  17 -35   29.92   56.53
   0  17 -32   11.65   55.58
   0  17 -29   49.46   61.02
   0  17 -26  714.13   87.29
   0  17 -23  658.73  148.73
   0  17 -20  435.08   79.70
   0  17 -17  178.10   70.05
   0  17 -14   25.52   64.43
   0  17 -11   42.54   67.88
   0  17  -8  715.91   90.19
   0  17  -5  184.63  101.05
   0  17  -2  498.72  128.92
   0  17   1 1892.19  167.78
   0  17   4 1516.18  135.78
   0  17   7    9.43   53.30
   0  17  10  200.81   39.50
   0  17  13  772.01   59.50
   0  17  16  896.20   51.27
   0  17  19  333.77   66.50
   0  17  22  108.69   52.17
   0  17  25  281.99   66.88
   0  17  28  298.27   47.36
   0  17  31   13.07   43.89
   0  17  34   18.63   55.94
   0  17  37   13.43   62.22
   0  17  40    1.48   39.32
   0  18 -39    9.53   63.40
   0  18 -36  178.05   48.87
   0  18 -33  343.53   55.86
   0  18 -30   31.05   53.40
   0  18 -27  233.25   72.66
   0  18 -24  327.99   88.92
   0  18 -21  260.98  155.71
   0  18 -18  770.08   94.26
   0  18 -15  486.00   80.58
   0  18 -12  154.89   96.27
   0  18  -9   93.34   87.95
   0  18  -6  112.83   91.97
   0  18  -3   38.69   90.55
   0  18   0 1031.69  127.31
   0  18   3  795.96  105.73
   0  18   6 2240.95  123.95
   0  18   9 2019.71   91.13
   0  18  12 1100.49   75.57
   0  18  15  525.27   48.57
   0  18  18  389.94   59.22
   0  18  21  432.13   55.98
   0  18  24  102.93   45.10
   0  18  27  133.00   45.96
   0  18  30  106.45   41.57
   0  18  33   47.22   62.25
   0  18  36   22.44   59.69
   0  18  39   55.25   41.95
   0  19 -34   13.46   38.94
   0  19 -31  157.30   49.96
   0  19 -28    9.16   51.47
   0  19 -25   13.71   89.60
   0  19 -22  244.15   95.68
   0  19 -19  988.39  177.16
   0  19 -16   65.65  131.32
   0  19 -13  175.76   87.61
   0  19 -10  577.24  109.32
   0  19  -7   12.05   90.04
   0  19  -4   93.48   89.61
   0  19  -1  274.52   79.10
   0  19   2 1116.03   87.70
   0  19   5 1468.94  103.05
   0  19   8  131.80   65.45
   0  19  11  409.70   56.50
   0  19  14  770.37   46.67
   0  19  17   14.92   44.35
   0  19  20    3.65   46.43
   0  19  23  178.49   45.55
   0  19  26  105.86   37.82
   0  19  29  119.81   44.18
   0  19  32   27.38   57.39
   0  20 -32    6.10   57.97
   0  20 -29    2.49   44.34
   0  20 -26   32.47   48.60
   0  20 -23  177.45   78.24
   0  20 -20  211.17   81.85
   0  20 -17  391.75  103.65
   0  20 -14    1.55   88.37
   0  20 -11    2.20   86.88
   0  20  -8  162.25   90.04
   0  20  -5    0.31   60.02
   0  20  -2  225.29   76.68
   0  20   1   68.16   65.60
   0  20   4  554.23  158.81
   0  20   7  473.68   79.62
   0  20  10  220.41   77.22
   0  20  13  233.65   57.56
   0  20  16   34.15   37.59
   0  20  19   73.80   46.22
   0  20  22   60.51   39.62
   0  20  25   21.27   35.62
   0  20  28  112.14   59.70
   0  21 -27   24.92   54.59
   0  21 -24    6.51   58.55
   0  21 -21  142.05   70.88
   0  21 -18   40.86   70.09
   0  21 -15  126.10   78.72
   0  21 -12    1.95   71.79
   0  21  -9   16.34   70.50
   0  21  -6   47.84   63.09
   0  21  -3  102.95   85.33
   0  21   0   68.33   72.68
   0  21   3   70.93   59.66
   0  21   6    4.77   55.45
   0  21   9   34.00   47.31
   0  21  12   71.81   60.21
   0  21  15  128.51   55.72
   0  21  18   28.26   53.99
   0  21  21   54.60   55.62
   0  21  24    9.60   40.85
   0  22 -22   47.73   52.00
   0  22 -19  461.82   57.98
   0  22 -16   16.63   43.87
   0  22 -13  189.90  108.13
   0  22 -10  259.49   40.70
   0  22  -7   33.87   66.03
   0  22  -4   21.03   81.09
   0  22  -1   27.84   50.39
   0  22   2  123.14   51.00
   0  22   5  163.04   42.05
   0  22   8   85.51   38.68
   0  22  11   59.76   50.17
   0  22  14   10.17   47.39
   0  22  17   48.16   44.07
   0  22  20  109.07   43.99
   0  23 -14   28.19   53.22
   0  23 -11    5.03   40.19
   0  23  -8   25.67   41.46
   0  23  -5  121.45   55.13
   0  23  -2  113.10   38.92
   0  23   1  132.85   43.75
   0  23   4  111.85   33.70
   0  23   7   44.26   41.90
   0  23  10   23.43   41.79
   0  23  13  105.14   41.18
   1   1 -60   15.76   39.51
   1   1 -57  123.21   39.00
   1   1 -54  235.03   52.89
   1   1 -51 1662.01  104.14
   1   1 -48  171.61   52.73
   1   1 -45 3395.47  145.59
   1   1 -42  370.83   63.56
   1   1 -39 6096.14  180.18
   1   1 -36 2332.83  113.90
   1   1 -3312961.12  220.14
   1   1 -30 9107.81  139.72
   1   1  -322422.02  236.25
   1   1   3 1019681 1313.50
   1   1   6169317.6 1003.38
   1   1   9187069.1  599.16
   1   1  1230288.90  479.50
   1   1  2149278.19  731.02
   1   1  2423804.28  456.82
   1   1  2742536.23  810.53
   1   1  30 8148.94  119.27
   1   1  3310450.51  133.90
   1   1  36 4617.96  141.04
   1   1  39   69.57   48.16
   1   1  42 1066.80  150.58
   1   2 -58   69.03   32.14
   1   2 -55    2.70   39.45
   1   2 -52  146.35   50.16
   1   2 -49    7.56   47.87
   1   2 -46 1195.56  114.95
   1   2 -43 4082.50  389.93
   1   2 -40  934.60   72.93
   1   2 -37  900.47   69.80
   1   2 -34 1462.17  159.23
   1   2 -31  421.26   97.83
   1   2 -28 1460.49  118.24
   1   2  -113411.28  235.10
   1   2   2151567.3  670.54
   1   2   592777.91  129.28
   1   2   8366187.8  901.50
   1   2  11159954.6 1246.50
   1   2  14 4256.51  108.42
   1   2  17 3461.32   82.31
   1   2  2028237.54 1158.60
   1   2  23 7226.58  478.91
   1   2  2612413.10  358.67
   1   2  29 6946.07  123.54
   1   2  32 4259.13  114.68
   1   2  35  461.96   39.05
   1   2  38  714.69   81.81
   1   2  41   55.79   92.30
   1   2  44   56.51   86.50
   1   3 -59  123.90   98.60
   1   3 -56   56.16   53.61
   1   3 -53  290.93   71.56
   1   3 -50   46.99   50.32
   1   3 -47 2944.26  167.31
   1   3 -44 1556.50  107.01
   1   3 -41 3169.51  120.13
   1   3 -38  468.49   79.59
   1   3 -35  792.93   77.62
   1   3 -32 2892.62  109.65
   1   3 -29 1254.50   90.83
   1   3  -520448.27  456.79
   1   3  -2212001.9 1080.38
   1   3   1212661.9  984.50
   1   3   467934.57  567.86
   1   3   7138810.7  953.18
   1   3  1311496.05  384.47
   1   3  1614433.12  456.68
   1   3  1913921.81  235.94
   1   3  22 3431.42  253.09
   1   3  2531916.39  578.53
   1   3  28 5528.15  143.71
   1   3  31 3381.86  143.33
   1   3  34  242.43   44.43
   1   3  37  952.36   74.57
   1   3  40  689.56   83.22
   1   3  43  845.40  121.92
   1   3  46 1331.06  140.77
   1   4 -60    5.85   52.42
   1   4 -57  116.27   49.54
   1   4 -54   40.95   55.02
   1   4 -51   81.25   70.78
   1   4 -48   38.13   46.06
   1   4 -45  386.59   70.42
   1   4 -42 1613.38   90.35
   1   4 -39  946.00   76.74
   1   4 -36   94.12   68.87
   1   4 -33 1016.29   50.51
   1   4 -3016672.71  318.78
   1   4 -2731514.90  441.92
   1   4  -6162179.9 1730.74
   1   4   097704.84  502.60
   1   4   3154350.4 2046.09
   1   4   626982.71  582.60
   1   4   939031.64  539.87
   1   4  12 2547.14  162.55
   1   4  15  800.77   92.34
   1   4  1819720.04  363.46
   1   4  21 9992.69  209.61
   1   4  24 9891.73  252.74
   1   4  27 9162.31  228.95
   1   4  30 3582.53  112.82
   1   4  33  279.58   47.41
   1   4  36  601.28   62.81
   1   4  39 2659.05  128.11
   1   4  42   99.08  123.54
   1   4  45   35.64   71.19
   1   4  48  345.73   88.86
   1   5 -58   27.09   43.03
   1   5 -55    9.66   50.08
   1   5 -52  366.26  109.38
   1   5 -49  444.96  128.99
   1   5 -46  131.47   66.17
   1   5 -43 1592.43  170.66
   1   5 -40  144.49   99.49
   1   5 -37  292.85   98.17
   1   5 -34 3979.96  193.55
   1   5 -31  346.13   93.76
   1   5 -28  374.38   59.56
   1   5 -25 5609.14  222.73
   1   5  -713990.52  457.25
   1   5  -4 3559.16  448.02
   1   5  -176073.01 1302.50
   1   5   257642.15  450.90
   1   5   557356.74 1169.62
   1   5   810073.81  422.98
   1   5  1158114.43  693.73
   1   5  1430965.57  732.69
   1   5  1721783.85  429.23
   1   5  2024644.49  564.04
   1   5  2313094.03  399.70
   1   5  26  431.25   33.40
   1   5  29  580.07   49.40
   1   5  32  481.12   40.79
   1   5  35 1105.18   96.22
   1   5  41   66.19   90.16
   1   5  44  853.85  122.41
   1   5  47  538.03   95.90
   1   5  50   34.06   69.08
   1   6 -59  155.90   55.06
   1   6 -56   15.44   61.90
   1   6 -53   53.12   53.20
   1   6 -50  202.72  132.70
   1   6 -47 1256.12  156.86
   1   6 -44  742.21  140.81
   1   6 -41  922.13  127.64
   1   6 -38 1176.09  135.87
   1   6 -35 1703.52  140.80
   1   6 -32  666.90   95.63
   1   6 -29  731.41  124.29
   1   6 -26  642.51   74.10
   1   6 -23 3558.55  129.21
   1   6 -1115815.24  711.22
   1   6  -823567.31  381.40
   1   6  -557874.92 1369.75
   1   6  -225521.80  905.65
   1   6   151324.40  510.76
   1   6   4 9314.24  589.27
   1   6   741984.30  521.86
   1   6  10 1315.32  223.55
   1   6  13 1380.46  340.19
   1   6  16 5386.30  231.87
   1   6  19 8533.59  290.26
   1   6  2212466.95  516.47
   1   6  25  805.38   54.99
   1   6  28 7343.66  140.14
   1   6  31 2245.85   87.92
   1   6  34   91.20   57.49
   1   6  37 4836.00  137.06
   1   6  40 2166.22   77.81
   1   6  43 1727.93  148.38
   1   6  46   11.21   74.96
   1   6  49  187.21   72.31
   1   7 -57   21.10   43.28
   1   7 -54    5.97   46.67
   1   7 -51   10.35   53.96
   1   7 -48  287.08   95.26
   1   7 -45  809.53  152.12
   1   7 -42  892.05  162.55
   1   7 -39  633.74  124.76
   1   7 -36 2604.55  173.01
   1   7 -33  966.37  130.61
   1   7 -30 1452.18  163.08
   1   7 -27  367.82   63.31
   1   7 -24 2410.95  138.95
   1   7 -21  267.78   62.72
   1   7 -15  835.99  216.90
   1   7 -12 2590.19  230.72
   1   7  -9 6322.95  233.66
   1   7  -6 2995.26  172.67
   1   7  -355102.16  703.58
   1   7   0 9135.54  277.95
   1   7   316834.26  296.49
   1   7   6 8355.75  299.50
   1   7   9 3882.03  334.08
   1   7  12 5970.11  374.20
   1   7  15 8583.62  224.46
   1   7  1816154.65  706.35
   1   7  21 4522.80  125.40
   1   7  24 4627.48  120.58
   1   7  27  697.33   47.22
   1   7  30  215.37   48.58
   1   7  33  467.98   54.16
   1   7  36  625.61   74.57
   1   7  39   27.74   44.05
   1   7  42   85.44   44.73
   1   7  45   42.17   48.47
   1   7  48   51.72   69.00
   1   7  51   30.26   62.46
   1   8 -55    4.40   42.83
   1   8 -52   26.37   48.53
   1   8 -49  119.04   68.13
   1   8 -46  762.07  117.34
   1   8 -43 1613.59  176.02
   1   8 -40  490.16  133.11
   1   8 -37 1302.90  164.59
   1   8 -34 1510.13  172.96
   1   8 -31 1510.28   79.14
   1   8 -28 2484.89  104.48
   1   8 -25 4310.80  114.94
   1   8 -22 3396.33   98.60
   1   8 -19 8502.53  187.10
   1   8 -16  327.43  161.95
   1   8 -13 2325.68  254.36
   1   8 -1039843.46  909.71
   1   8  -715708.86  334.27
   1   8  -414996.42  405.81
   1   8  -129661.39  629.79
   1   8   217746.36  497.25
   1   8   5 1178.31  147.28
   1   8   8 1169.56  146.77
   1   8  1113400.33  540.55
   1   8  14 3953.60  398.32
   1   8  17 2989.73  274.57
   1   8  20 8954.12  267.29
   1   8  23 4927.35  132.50
   1   8  26 1799.67  102.84
   1   8  29 1877.80   83.29
   1   8  32 3107.83  146.77
   1   8  35 2199.80  132.35
   1   8  38   95.05   93.02
   1   8  41 1502.71   81.09
   1   8  44 1472.41   99.47
   1   8  47  618.51   90.78
   1   9 -56   10.95   51.80
   1   9 -53   16.37   43.88
   1   9 -50  239.82  223.87
   1   9 -47    5.21   56.95
   1   9 -44  222.38   92.89
   1   9 -41  603.22  117.42
   1   9 -38 2539.02  198.01
   1   9 -35 1065.59  157.69
   1   9 -32  408.16   49.03
   1   9 -29 2134.04   89.73
   1   9 -26  504.08   67.22
   1   9 -23   96.34   53.68
   1   9 -20  527.16   63.16
   1   9 -17 2485.06   92.03
   1   9 -14 6893.04  474.49
   1   9 -1112638.06  613.09
   1   9  -8 5171.09  333.73
   1   9  -5 1650.72  213.93
   1   9  -2  646.27  133.46
   1   9   1 1076.56  220.86
   1   9   410960.19  622.95
   1   9   725351.18  703.94
   1   9  10 2842.82  477.67
   1   9  13 3383.76  483.57
   1   9  16 9695.59  194.88
   1   9  19   67.13   38.53
   1   9  25  199.27   65.85
   1   9  28 2841.82   95.79
   1   9  31 1338.15   92.22
   1   9  34 1233.47   96.50
   1   9  37 1086.70  131.45
   1   9  40 1771.41  189.74
   1   9  43  181.74   48.00
   1   9  46  172.46   53.93
   1   9  49  236.08   65.80
   1   9  52   18.20   51.38
   1  10 -54    2.30   37.66
   1  10 -51  158.95  103.89
   1  10 -48   20.32   53.98
   1  10 -45   50.94   56.63
   1  10 -42  619.30  106.54
   1  10 -39  567.45  117.22
   1  10 -36 1985.92  174.57
   1  10 -33 1351.20   96.35
   1  10 -30  442.59   61.19
   1  10 -27 3659.03  172.37
   1  10 -24 3596.02  124.54
   1  10 -21 3643.15  114.00
   1  10 -18 3830.92  112.09
   1  10 -15 8183.48  150.91
   1  10 -12 2575.39   95.91
   1  10  -9 1241.89   93.26
   1  10  -632988.64 1393.55
   1  10  -318140.23  538.60
   1  10   021902.74  616.67
   1  10   353112.43 1406.97
   1  10   6 4329.86  395.13
   1  10   9  749.70  265.19
   1  10  12 3594.03   92.53
   1  10  15  902.25   44.12
   1  10  18  142.27   63.18
   1  10  21 1417.64   65.62
   1  10  24  374.79   53.16
   1  10  27 1474.95   71.63
   1  10  30  680.88   68.51
   1  10  33  993.60   72.10
   1  10  36 1039.00  127.41
   1  10  39   49.80   62.63
   1  10  42  564.19   90.87
   1  10  45  492.49   98.16
   1  10  48   90.24   65.98
   1  10  51   76.49   60.55
   1  11 -52   25.18   73.68
   1  11 -49    3.56   46.35
   1  11 -46   48.20   82.24
   1  11 -43  470.76  106.11
   1  11 -40  226.32  102.09
   1  11 -34  299.25   65.48
   1  11 -31  484.03  109.05
   1  11 -28 2466.38  108.47
   1  11 -25 1009.23   86.78
   1  11 -22 2621.49  110.53
   1  11 -19 2369.98  124.05
   1  11 -16 1124.47   58.03
   1  11 -13  109.33   42.67
   1  11 -10  122.79   42.57
   1  11  -7 1123.00   56.10
   1  11  -4 5030.72  127.83
   1  11  -1 1830.03   84.88
   1  11   2 6919.55   96.82
   1  11   512942.00  256.16
   1  11   8 1702.98   77.48
   1  11  11 1863.79   53.17
   1  11  14 1767.07   55.47
   1  11  17  945.11   58.03
   1  11  20 1839.28  100.17
   1  11  23 1086.36   77.73
   1  11  26  108.15   43.86
   1  11  29  515.46   63.66
   1  11  32  724.84   88.74
   1  11  35  483.57  138.03
   1  11  38   40.80   67.35
   1  11  41  558.58  177.73
   1  11  44  386.00   56.41
   1  11  47  141.22   42.89
   1  11  50  265.14   67.75
   1  12 -50   36.92   44.63
   1  12 -47    8.19   48.47
   1  12 -44   37.56   53.77
   1  12 -41   18.36   78.04
   1  12 -38   12.62   86.94
   1  12 -35 1767.44  134.02
   1  12 -32 1575.70  102.79
   1  12 -29  849.95   85.68
   1  12 -26 2402.71  124.32
   1  12 -23 2598.76  117.00
   1  12 -20 1418.42   91.06
   1  12 -17  754.73   76.47
   1  12 -14 1354.22   82.03
   1  12 -11  230.55   50.01
   1  12  -8  559.92   58.70
   1  12  -5 1107.98   79.18
   1  12  -2  103.75   46.73
   1  12   1 5044.83  138.42
   1  12   4 2885.30   85.52
   1  12   7  396.48   81.40
   1  12  10 1330.06   65.72
   1  12  13  276.44   34.13
   1  12  16  301.49   58.28
   1  12  19  984.18   63.99
   1  12  22 1255.65   68.10
   1  12  25  887.72   86.49
   1  12  28  640.23   49.56
   1  12  31 1089.32   93.29
   1  12  34  126.93  112.19
   1  12  37   16.40   63.02
   1  12  40  168.20   70.39
   1  12  43  281.94   49.42
   1  12  46   91.30   46.56
   1  12  49   68.34   55.86
   1  13 -48   26.60   88.79
   1  13 -45   30.04   47.47
   1  13 -42  124.50   84.39
   1  13 -39   63.02   82.93
   1  13 -36   47.83   52.98
   1  13 -33  940.30   93.48
   1  13 -30 1429.89  151.88
   1  13 -27 1138.84   85.21
   1  13 -24   63.28   85.33
   1  13 -21 1302.57   94.51
   1  13 -18  161.21   48.08
   1  13 -15   10.48   49.81
   1  13 -12 1843.54   98.08
   1  13  -9 3019.31   96.59
   1  13  -6 5268.54  138.50
   1  13  -3 4696.75  123.79
   1  13   0 2231.72   90.01
   1  13   3  898.54   81.30
   1  13   6  284.16   46.73
   1  13   9  305.74   58.19
   1  13  12  493.25   51.87
   1  13  15  562.04   60.43
   1  13  18 1369.84   77.78
   1  13  21   64.99   44.98
   1  13  24 1305.01  119.03
   1  13  27  308.20   72.53
   1  13  30  486.61  132.42
   1  13  33  423.34   77.07
   1  13  36  209.25   75.49
   1  13  39   55.13   61.68
   1  13  42  121.34   43.56
   1  13  45   23.10   43.53
   1  13  48  203.92   58.17
   1  14 -46  266.96  129.98
   1  14 -43  169.99   93.41
   1  14 -40   17.07   73.49
   1  14 -37  140.55   60.26
   1  14 -34  189.73   61.06
   1  14 -31  912.58  234.46
   1  14 -25 3651.62  162.90
   1  14 -22  146.35   65.50
   1  14 -19  808.35   90.86
   1  14 -16 1003.72   94.43
   1  14 -13 5618.11  148.15
   1  14 -10 2412.86  108.52
   1  14  -7   53.08   50.89
   1  14  -4 4180.73  134.63
   1  14  -1 6702.79  192.88
   1  14   2 3852.41  175.82
   1  14   5 3135.27  135.37
   1  14   8 1270.97   69.69
   1  14  11 1023.50   70.92
   1  14  14  840.82   74.29
   1  14  17  302.77   98.56
   1  14  20  501.21   81.60
   1  14  23  414.85   72.30
   1  14  26 3288.17  173.10
   1  14  29 1859.91  105.75
   1  14  32 1499.83  350.15
   1  14  35  361.37   75.75
   1  14  38  154.48   62.80
   1  14  41  192.43   44.66
   1  14  44   54.76   40.13
   1  14  47    2.93   41.16
   1  15 -44   90.05   66.55
   1  15 -41   82.88   45.11
   1  15 -38    0.88   74.65
   1  15 -35  126.82   54.43
   1  15 -32  298.99   64.29
   1  15 -29  219.26   80.32
   1  15 -26 3025.04  233.21
   1  15 -23 2227.75  147.18
   1  15 -20  121.71   88.97
   1  15 -17 1330.14  101.00
   1  15 -14 2787.51  136.71
   1  15 -11  267.25   70.45
   1  15  -8  512.15   74.86
   1  15  -5  105.33   62.22
   1  15  -2 2361.82  187.32
   1  15   1  602.09   97.15
   1  15   4  209.77   52.78
   1  15   7  959.00   62.13
   1  15  10  904.28   76.04
   1  15  13  622.82   52.75
   1  15  16  776.78   73.32
   1  15  19  535.39   64.00
   1  15  22  963.19   77.36
   1  15  25  356.48   66.78
   1  15  28  661.02   72.51
   1  15  31  241.68   73.58
   1  15  34  227.14   66.71
   1  15  37   15.61   61.56
   1  15  40   48.36   65.99
   1  15  43   62.33   50.93
   1  16 -42   11.19   60.19
   1  16 -39   14.16   37.10
   1  16 -36   20.96   46.15
   1  16 -33  473.75   64.32
   1  16 -30  732.58  135.10
   1  16 -27 1496.01  206.20
   1  16 -24 3200.22  144.26
   1  16 -21  206.83   81.76
   1  16 -18  155.65   65.26
   1  16 -15    7.59   64.55
   1  16 -12 1771.59  123.32
   1  16  -9 1543.48  126.65
   1  16  -6 1962.48  125.94
   1  16  -3 4865.89  239.91
   1  16   0 5672.70  244.07
   1  16   3 2047.22  150.41
   1  16   6 2707.49   81.75
   1  16   9  228.99   41.00
   1  16  12 1546.88   69.94
   1  16  15  402.55   51.39
   1  16  18   42.78   42.51
   1  16  21  382.54   59.29
   1  16  24  924.67  134.55
   1  16  27   92.72   46.27
   1  16  30   83.55   47.14
   1  16  33   27.80   58.12
   1  16  36   37.90  103.45
   1  16  39   28.82   60.52
   1  16  42   13.06   45.02
   1  17 -40   69.30   63.94
   1  17 -34  318.66   53.87
   1  17 -31    2.10   53.47
   1  17 -28  388.17   72.42
   1  17 -25  283.23  114.43
   1  17 -22  167.26   71.35
   1  17 -19  738.58   85.33
   1  17 -16 2066.55  115.33
   1  17 -13  859.66   97.47
   1  17 -10  723.74  144.91
   1  17  -7  507.99  109.50
   1  17  -4 1460.24  141.58
   1  17  -1 1120.08  154.80
   1  17   2  402.85   81.05
   1  17   5 1199.29  223.43
   1  17   8 1889.35   94.10
   1  17  11  161.10   58.12
   1  17  14   49.03   50.73
   1  17  17  351.05   75.13
   1  17  20   60.08   47.01
   1  17  23  592.76   70.35
   1  17  26  335.40   56.24
   1  17  29    7.00   45.72
   1  17  32    5.87   73.34
   1  17  35    6.15   51.09
   1  18 -38    3.82   58.40
   1  18 -35   30.54   67.20
   1  18 -32   43.33   46.02
   1  18 -29  260.05   57.01
   1  18 -26   22.98   77.21
   1  18 -23  176.08  125.06
   1  18 -20  539.87   87.66
   1  18 -17   27.60   66.52
   1  18 -14  148.49   69.92
   1  18 -11  266.58   86.19
   1  18  -8  318.10  103.97
   1  18  -5 2054.70  155.76
   1  18  -2  335.32  113.01
   1  18   1 1355.50  114.74
   1  18   4 1203.61   91.52
   1  18   7  688.88   78.20
   1  18  10  467.88   58.99
   1  18  13   72.55   42.28
   1  18  16  211.21   40.52
   1  18  19  193.92   57.69
   1  18  22   44.68   44.60
   1  18  25   12.00   38.88
   1  18  28  128.47   45.16
   1  18  31   99.07   52.45
   1  19 -33   50.33   65.12
   1  19 -30   69.57   43.29
   1  19 -27  103.47   54.90
   1  19 -24    5.35   55.15
   1  19 -21  122.04   61.79
   1  19 -18  410.55   98.54
   1  19 -15    4.09   89.22
   1  19 -12  388.44  106.83
   1  19  -9   39.91   87.55
   1  19  -6  379.78  100.98
   1  19  -3  595.67   82.84
   1  19   0  166.77   70.09
   1  19   3  183.87   66.17
   1  19   6   89.42   60.50
   1  19   9  404.12  132.27
   1  19  12  113.70   59.30
   1  19  15   78.08   34.02
   1  19  18  367.07   49.96
   1  19  21  612.04   48.67
   1  19  24    7.37   34.78
   1  19  27   52.07   49.15
   1  20 -28    4.81   53.28
   1  20 -25  157.30   67.15
   1  20 -22   92.78   70.58
   1  20 -19  221.33   76.02
   1  20 -16  118.49   76.66
   1  20 -13   19.45   80.06
   1  20 -10    8.82   83.10
   1  20  -7   10.57   60.02
   1  20  -4   39.03   57.63
   1  20  -1  338.23   69.69
   1  20   2  176.28   62.59
   1  20   5   95.24   56.29
   1  20   8  122.28   55.54
   1  20  11   93.65   64.44
   1  20  14   10.43   45.92
   1  20  17  104.09   43.48
   1  20  20   52.40   42.90
   1  20  23  164.64   50.15
   1  20  26  100.51   59.99
   1  21 -23   35.75   56.04
   1  21 -20  149.64   69.39
   1  21 -17  130.21   72.69
   1  21 -14   89.95   69.66
   1  21 -11  103.00   52.96
   1  21  -8    1.55   54.39
   1  21  -5   31.42   54.93
   1  21  -2   89.35   51.83
   1  21   1   12.57   50.84
   1  21   4   37.31   49.78
   1  21   7  265.94   82.64
   1  21  10  394.77   58.19
   1  21  13   78.67   55.13
   1  21  16   56.09   51.68
   1  21  19   57.33   45.96
   1  21  22   39.99   38.52
   1  22 -18   63.85   39.04
   1  22 -15  197.98   51.70
   1  22 -12   61.10   77.72
   1  22  -9   98.69   36.58
   1  22  -6   29.15   87.76
   1  22  -3   74.54   56.72
   1  22   0   34.31   66.11
   1  22   3  113.04   45.85
   1  22   6  162.94   42.48
   1  22   9   14.31   32.12
   1  22  12   12.14   42.49
   1  22  15   77.19   51.71
   1  23  -1   27.96   52.66
   1  23   2  169.18   60.19
   1  23   5    6.67   52.08
   2   1 -59   36.83   52.45
   2   1 -56  300.96   48.84
   2   1 -53  787.17   88.05
   2   1 -50  329.68   71.47
   2   1 -47 3549.54  277.03
   2   1 -44  620.77   75.25
   2   1 -4111444.08  639.39
   2   1 -38 4134.45  130.91
   2   1 -35 5753.09  145.07
   2   1 -32 3090.62  143.32
   2   1 -29 7431.88  232.38
   2   1  -519402.72  155.47
   2   1  -2526578.4  617.99
   2   1   177653.24  334.05
   2   1   4589441.0 2621.50
   2   1   7392718.8 1616.63
   2   1  10234674.2  645.07
   2   1  13 5814.14  388.00
   2   1  16161492.4 1923.50
   2   1  2227915.21  454.61
   2   1  25 7889.13  295.67
   2   1  2819909.90  229.62
   2   1  31 4798.84  108.19
   2   1  34 5647.45  132.52
   2   1  37 4370.65  137.46
   2   1  40  229.11   53.36
   2   1  43 3313.92  120.93
   2   2 -60   39.88   53.83
   2   2 -57  107.92   54.27
   2   2 -54   54.69   44.71
   2   2 -51  632.14   77.74
   2   2 -48   94.41   50.43
   2   2 -45   42.71   53.23
   2   2 -42 1230.81  274.34
   2   2 -39 1867.21   96.16
   2   2 -36  423.50   79.80
   2   2 -33 2974.03   96.91
   2   2 -3021418.08  912.00
   2   2 -27 1367.41  169.02
   2   2  -669681.58  603.80
   2   2  -3222794.5  535.73
   2   2   0118915.5  810.08
   2   2   3192805.1 1516.33
   2   2   613808.32  223.28
   2   2   918404.72  511.57
   2   2  12 9064.29  162.92
   2   2  15  568.97  100.18
   2   2  1810651.26  351.99
   2   2  21 2411.51  228.45
   2   2  2413945.08  421.98
   2   2  2717921.02  516.13
   2   2  33 1149.90   54.64
   2   2  36 1046.71   84.99
   2   2  39 1725.91   87.30
   2   2  42 1542.92  213.15
   2   3 -58   20.97   43.54
   2   3 -55   84.52   68.42
   2   3 -52   70.20   56.32
   2   3 -49   80.32   46.04
   2   3 -46  845.84  117.96
   2   3 -43  379.09   58.23
   2   3 -40  408.93   94.34
   2   3 -37 5709.12  219.26
   2   3 -34 7449.26  173.18
   2   3 -31  164.21   59.82
   2   3 -28 3795.05  144.17
   2   3  -133062.39 1459.50
   2   3   2452981.0 1891.40
   2   3   5179509.2 1417.13
   2   3   8160587.9 1015.29
   2   3  1110033.40  139.61
   2   3  1432300.45  618.10
   2   3  1738049.05  812.03
   2   3  20  606.98   50.54
   2   3  23 5151.85  234.61
   2   3  2612053.91  594.27
   2   3  29 2792.15  100.35
   2   3  32 5729.46  108.93
   2   3  35  336.60   44.36
   2   3  38  284.43   54.21
   2   3  41  175.60   70.84
   2   3  44  340.62   85.51
   2   3  47  125.22   71.36
   2   4 -59    8.41   41.95
   2   4 -56   96.97  170.61
   2   4 -53   52.55   54.11
   2   4 -50  172.43   84.12
   2   4 -47  578.52  133.43
   2   4 -44 1419.20  170.70
   2   4 -41 1047.40  165.80
   2   4 -38  111.33   85.51
   2   4 -35 1003.32  113.02
   2   4 -32 7128.61  246.55
   2   4 -29 1080.35  118.69
   2   4 -2611781.65  308.70
   2   4  -864819.76  678.75
   2   4  -545414.48  305.95
   2   4  -236154.13 1378.89
   2   4   176931.56 1252.92
   2   4   453991.31 1194.22
   2   4   770081.49  838.53
   2   4  1031142.26  759.34
   2   4  13 9550.04  251.71
   2   4  1613685.93  306.86
   2   4  1912364.63  727.29
   2   4  22 7662.27  247.31
   2   4  2515050.82  456.01
   2   4  28 1076.96   85.97
   2   4  31 2919.69   90.92
   2   4  34 1172.48   54.51
   2   4  37  145.97   41.37
   2   4  40  290.88   62.47
   2   4  43  463.79  113.15
   2   4  46  269.57   87.91
   2   4  49    5.80   73.23
   2   5 -57   13.17   51.07
   2   5 -54   22.40   59.29
   2   5 -51   37.55   58.81
   2   5 -48  375.73  117.83
   2   5 -45  186.38  121.68
   2   5 -42  858.15  138.08
   2   5 -39 4245.71  249.53
   2   5 -36  445.46   89.59
   2   5 -33   75.99   72.94
   2   5 -30  974.49  117.32
   2   5 -27 2389.45  107.08
   2   5 -24 4237.42  169.75
   2   5 -12 7191.55  424.04
   2   5  -9 4932.04  192.08
   2   5  -651987.61  387.40
   2   5  -3 1222.47  192.11
   2   5   0 6714.21  201.22
   2   5   356478.69 1334.86
   2   5   665771.40  849.77
   2   5   976361.08  876.75
   2   5  12 8751.89  367.46
   2   5  1513661.97  342.79
   2   5  18 4054.03  475.19
   2   5  2118521.94  387.34
   2   5  24 5376.24  261.83
   2   5  27  757.71   50.75
   2   5  30 1809.59   72.07
   2   5  33  478.24   58.63
   2   5  36 1594.47  104.74
   2   5  39  929.62   65.39
   2   5  42  577.17   83.76
   2   5  45   52.65   74.19
   2   5  48   10.10   82.12
   2   6 -58   18.81   53.40
   2   6 -55    0.77   45.70
   2   6 -52   33.78  130.90
   2   6 -49   99.95  106.51
   2   6 -46 2052.61  168.03
   2   6 -43 7241.07  319.62
   2   6 -40  301.36   98.95
   2   6 -37  861.70  143.79
   2   6 -34 4195.89  220.77
   2   6 -31  944.14  110.71
   2   6 -28  298.26   78.83
   2   6 -25 2450.44   91.01
   2   6 -22 4065.15  192.30
   2   6 -1652223.33 1129.29
   2   6 -1331740.28  727.91
   2   6 -10 1167.02  142.42
   2   6  -4 2073.11  197.05
   2   6  -1 1361.47  117.82
   2   6   253875.85  591.45
   2   6   8 5761.55  331.09
   2   6  1143709.00  808.08
   2   6  1425495.55  548.79
   2   6  17  572.71  449.44
   2   6  20 6833.21  745.80
   2   6  23 1839.60   62.56
   2   6  26   76.74   51.05
   2   6  29 3117.92  132.43
   2   6  32 3129.39  137.47
   2   6  35 2210.52   95.66
   2   6  38 2916.35   97.60
   2   6  41 2661.61   94.86
   2   6  44 1870.37   99.97
   2   6  47  527.39   93.43
   2   6  50  104.67   61.32
   2   7 -56   66.83   79.50
   2   7 -53   31.08   62.67
   2   7 -50   16.20   54.84
   2   7 -47  214.03  173.55
   2   7 -44  107.35   94.22
   2   7 -41 2119.71  180.32
   2   7 -38 1831.02  192.99
   2   7 -35   85.97   90.76
   2   7 -32   95.09   68.16
   2   7 -29   77.68   68.62
   2   7 -26  815.45  109.00
   2   7 -23  102.83   39.44
   2   7 -20 4187.09  108.33
   2   7 -17  338.35  128.80
   2   7 -1411465.39  629.59
   2   7 -11 1812.95  247.28
   2   7  -8 2068.25  358.92
   2   7  -2 7750.95  284.90
   2   7   115249.43  312.86
   2   7   4  721.50  204.13
   2   7   7 3864.43  264.24
   2   7  10 6548.69  426.24
   2   7  1331156.13  734.53
   2   7  16 2373.35  231.92
   2   7  19 1551.30   87.06
   2   7  22 2733.37  135.69
   2   7  25 2222.42   91.63
   2   7  28 2480.01  150.26
   2   7  31  486.56   76.87
   2   7  34 1382.83  134.54
   2   7  37  607.54   85.55
   2   7  40  729.57   60.22
   2   7  43  896.18   61.46
   2   7  46 1090.72  124.51
   2   7  49  109.16   72.50
   2   7  52   49.19   60.61
   2   8 -54   40.89   42.31
   2   8 -51  153.66  148.48
   2   8 -48  441.37  100.52
   2   8 -45  802.63  133.97
   2   8 -42  174.57   89.13
   2   8 -39 1026.45  141.96
   2   8 -36  332.93  103.84
   2   8 -33  995.06  121.17
   2   8 -30  392.17   44.68
   2   8 -27   87.36   39.73
   2   8 -24   71.03   37.81
   2   8 -21  573.17   63.02
   2   8 -18 5087.63  325.46
   2   8 -15 4276.02  428.00
   2   8 -12 2033.53  286.23
   2   8  -9 2240.22  445.86
   2   8  -6 9079.75  407.35
   2   8  -329314.57  535.36
   2   8   011364.10  304.07
   2   8   311134.61  701.33
   2   8   623293.39  547.93
   2   8   921118.45  848.90
   2   8  12 5158.30  452.70
   2   8  15 3402.32  365.51
   2   8  18 1233.05   87.16
   2   8  21 6935.43  142.43
   2   8  24 2214.12  104.56
   2   8  27  205.98   53.07
   2   8  30 1724.75   88.06
   2   8  33 3582.47  130.52
   2   8  36 3467.15  364.27
   2   8  39 2992.97  229.39
   2   8  42  740.88   67.42
   2   8  45    3.88   45.22
   2   8  48   87.15   66.39
   2   8  51   89.61   55.32
   2   9 -55   13.73   37.66
   2   9 -52   37.10   46.30
   2   9 -49    2.80   51.47
   2   9 -46  268.84   94.07
   2   9 -43  470.09  110.33
   2   9 -40 1417.39  162.23
   2   9 -37 1744.99  147.16
   2   9 -34 1434.65  159.89
   2   9 -31 1090.31   69.51
   2   9 -28  624.17   63.60
   2   9 -25   87.85   42.59
   2   9 -22 1628.10   65.04
   2   9 -19 5085.02   96.93
   2   9 -16 3982.52   84.38
   2   9 -13  904.32   56.74
   2   9 -10 2889.23  285.52
   2   9  -7 5838.28  470.07
   2   9  -4 4719.49  251.34
   2   9  -1 7155.14  332.81
   2   9   211364.69  747.53
   2   9   5 5387.40  338.32
   2   9   8 8749.86  564.84
   2   9  11 1315.07  248.11
   2   9  14 1303.04   46.18
   2   9  1711202.56  204.02
   2   9  20  639.29   51.78
   2   9  23 1115.99   82.46
   2   9  26  537.51   67.96
   2   9  29 3861.98  113.46
   2   9  32  768.24   87.98
   2   9  35 1202.94  117.47
   2   9  38 1000.80   95.97
   2   9  41 1430.92   81.90
   2   9  44  903.60   69.44
   2   9  47  171.73   66.39
   2   9  50  409.98   77.79
   2  10 -53   14.80   48.04
   2  10 -50   23.31   45.56
   2  10 -47  309.62   92.48
   2  10 -44    0.49   77.40
   2  10 -41  516.07  105.04
   2  10 -38  144.35   88.69
   2  10 -35 1057.07  125.60
   2  10 -32 1239.93   93.41
   2  10 -29 1204.51  183.74
   2  10 -26  195.69   56.78
   2  10 -23 1476.41   81.69
   2  10 -20  551.02   49.85
   2  10 -17  819.23   63.88
   2  10 -14 2136.00   73.17
   2  10 -11 2960.44  101.25
   2  10  -813720.56  166.74
   2  10  -5 9582.18  204.83
   2  10  -2  675.88   98.21
   2  10   1  611.58   85.52
   2  10   4 7659.44  221.41
   2  10   7 8133.77  389.50
   2  10  10  651.26   42.68
   2  10  13 3241.34   73.22
   2  10  16 2427.39  134.43
   2  10  19  848.54   57.57
   2  10  22 3142.45  195.12
   2  10  25  131.75   48.74
   2  10  28  704.86   65.05
   2  10  31  826.61   73.55
   2  10  34 3147.88  172.60
   2  10  37  993.72  132.78
   2  10  40 2113.50  163.38
   2  10  43  748.30   72.55
   2  10  46  349.50   76.78
   2  10  49  452.01   77.31
   2  10  52   48.18   45.20
   2  11 -51    6.99   39.58
   2  11 -48  184.45  137.96
   2  11 -45  253.41   84.24
   2  11 -42   22.64   85.60
   2  11 -39  439.31  110.84
   2  11 -36  807.14  115.82
   2  11 -33  715.93  120.01
   2  11 -30  692.93  120.25
   2  11 -27  527.62   68.36
   2  11 -24 1176.44   87.79
   2  11 -21  598.53   78.03
   2  11 -18   29.56   52.06
   2  11 -15 4462.39  140.48
   2  11 -12 2273.50  107.81
   2  11  -9 1255.08   92.18
   2  11  -6  948.14   63.47
   2  11  -310446.63  195.51
   2  11   013295.55  218.09
   2  11   3 8320.61  336.15
   2  11   6 2013.67   95.69
   2  11   9 4016.61  108.24
   2  11  12  327.39   40.54
   2  11  15 1570.29   60.35
   2  11  18  389.82   41.71
   2  11  21  548.93   53.69
   2  11  24  147.23   60.50
   2  11  27  361.47   54.11
   2  11  30 3565.97  124.67
   2  11  33 4921.81  548.05
   2  11  36 1020.37  109.96
   2  11  39  209.25   67.00
   2  11  42   18.63   44.52
   2  11  45  183.40   48.48
   2  11  48  152.88   52.89
   2  11  51  114.03   40.47
   2  12 -49   64.30   40.99
   2  12 -46   10.01   68.06
   2  12 -43   36.63   73.12
   2  12 -40   44.17   83.04
   2  12 -37  175.25   98.09
   2  12 -34  149.68   56.52
   2  12 -31  552.98   86.46
   2  12 -28  561.44   82.03
   2  12 -25 1942.82  100.79
   2  12 -22  367.79   64.26
   2  12 -19 1251.78   67.54
   2  12 -16 5351.04  149.98
   2  12 -13 1488.06  100.69
   2  12 -10 1752.17   87.71
   2  12  -7 9336.06  243.84
   2  12  -4  698.59   78.65
   2  12  -1 2884.12   94.66
   2  12   2 2057.11  114.36
   2  12   5 4655.88  101.61
   2  12   8  456.11   62.97
   2  12  11 3810.57  115.61
   2  12  14  617.69   52.10
   2  12  17 2074.08   84.39
   2  12  20 1304.17   63.91
   2  12  23  383.92   62.92
   2  12  26 1379.02   92.31
   2  12  29 1567.02  166.78
   2  12  32  327.90   74.75
   2  12  35 2064.05  418.17
   2  12  38  723.93   80.62
   2  12  41   64.59   45.24
   2  12  44   22.14   38.15
   2  12  47    4.02   48.89
   2  13 -47   20.28   43.75
   2  13 -44   84.58   49.33
   2  13 -41   73.09   79.95
   2  13 -38  257.34  105.35
   2  13 -35  547.71   68.01
   2  13 -32 1679.51   95.87
   2  13 -29 2804.17  133.78
   2  13 -26  799.95   79.05
   2  13 -23 3731.61  154.70
   2  13 -20 3539.64  149.69
   2  13 -17 1491.14   94.16
   2  13 -14  434.02   69.58
   2  13 -11  260.41   72.35
   2  13  -8  625.66   72.73
   2  13  -5 4557.90  167.06
   2  13  -2 1726.11  117.17
   2  13   1 7034.54  218.45
   2  13   4  844.67   66.73
   2  13   7 1089.26   57.20
   2  13  10 5100.23  141.85
   2  13  13 1975.13   94.43
   2  13  16  482.85   42.71
   2  13  19 1049.70  102.58
   2  13  22  608.01   59.08
   2  13  25 1344.67  104.68
   2  13  28  940.21   97.68
   2  13  31  173.66  111.28
   2  13  34   91.62   72.27
   2  13  37  136.46   61.63
   2  13  40  113.80   56.78
   2  13  43   30.98   46.55
   2  13  46    0.54   43.38
   2  14 -45   43.25   58.16
   2  14 -42    4.46   66.23
   2  14 -39    2.48   79.34
   2  14 -36  335.31   93.58
   2  14 -33  745.73   78.28
   2  14 -30  346.22   77.31
   2  14 -27 2109.19  143.21
   2  14 -24 1236.69   96.24
   2  14 -21  193.97   78.12
   2  14 -18 1111.58   93.71
   2  14 -15  381.34   72.27
   2  14 -12 2253.01  112.08
   2  14  -9 1308.47  117.27
   2  14  -6 1884.35  120.24
   2  14  -3 2379.94  136.06
   2  14   0 5092.89  220.64
   2  14   3 4318.83  240.59
   2  14   6  721.63   66.92
   2  14   9 3200.66  111.04
   2  14  12 2447.44   85.73
   2  14  15  147.65   67.20
   2  14  18 3674.08  129.27
   2  14  21 1390.32   73.21
   2  14  24 1122.59   97.40
   2  14  27 2050.92  163.29
   2  14  30  587.66   68.76
   2  14  33  387.88   78.39
   2  14  36   90.64   62.49
   2  14  39   16.63   60.22
   2  14  42   40.86   50.13
   2  14  45   20.33   39.95
   2  15 -43  167.47   62.56
   2  15 -40  172.39   78.17
   2  15 -37  330.59   88.75
   2  15 -34   15.25   57.91
   2  15 -31  929.87   82.09
   2  15 -28  309.70   79.26
   2  15 -25 2658.01  126.83
   2  15 -22  975.48   97.82
   2  15 -19 4710.12  173.77
   2  15 -16 2542.30  120.34
   2  15 -13 1342.20   99.02
   2  15 -10  908.35  145.21
   2  15  -7 1387.37  107.29
   2  15  -4 3115.70  129.41
   2  15  -1 1063.28  121.50
   2  15   2  122.19   85.36
   2  15   5    3.40   61.19
   2  15   8  808.11   71.15
   2  15  11  718.75   65.92
   2  15  14   84.05   64.15
   2  15  17 1285.99  109.63
   2  15  20  893.48   60.19
   2  15  23 2155.73  135.81
   2  15  26  195.09   71.70
   2  15  29 1195.83  125.47
   2  15  32  100.15   61.66
   2  15  35   27.92   57.06
   2  15  38   25.91   85.40
   2  15  41  105.04   49.51
   2  16 -41   52.54   58.47
   2  16 -38   76.89   66.45
   2  16 -35  193.58   47.80
   2  16 -32   64.38   65.07
   2  16 -29  327.35   63.53
   2  16 -26  908.73  112.84
   2  16 -23  921.77   96.38
   2  16 -20  651.21   87.85
   2  16 -17  262.65   72.51
   2  16 -14  677.45   87.58
   2  16 -11  113.74   69.59
   2  16  -8   90.10  128.41
   2  16  -5  383.09  109.58
   2  16  -2 3037.56  206.47
   2  16   4 1033.20   98.22
   2  16   7 1247.32  105.66
   2  16  10  100.26   53.90
   2  16  13 1207.37   57.03
   2  16  16 2501.46   86.48
   2  16  19  773.03   52.89
   2  16  22 1221.20   81.75
   2  16  25 2178.55  137.15
   2  16  28  164.86   49.45
   2  16  31   35.98   55.73
   2  16  34   16.79   54.64
   2  16  37   85.83   87.99
   2  16  40   11.30   39.84
   2  17 -39  169.13   68.75
   2  17 -36   41.23   64.51
   2  17 -33  307.87   52.91
   2  17 -30  204.15   62.17
   2  17 -27  162.88   64.01
   2  17 -24  738.76  185.60
   2  17 -21 1237.96   93.07
   2  17 -18  332.12  114.26
   2  17 -15  228.39   62.96
   2  17 -12  102.70   69.65
   2  17  -9 1007.94  138.31
   2  17  -6 1125.45  155.33
   2  17  -3  197.44   95.33
   2  17   0 2110.34  187.86
   2  17   3 1928.79  117.33
   2  17   6 1803.55  127.21
   2  17   9  634.71   84.55
   2  17  12 1061.13   60.33
   2  17  15 1115.20   60.31
   2  17  18  520.60   64.80
   2  17  21   82.30   49.54
   2  17  24  635.08   52.86
   2  17  27  406.84   49.88
   2  17  30  131.10   60.10
   2  17  33   37.55   83.50
   2  18 -34  292.41   69.99
   2  18 -31  231.64   65.49
   2  18 -28   24.08   49.17
   2  18 -25    0.84   54.46
   2  18 -22  118.08   63.10
   2  18 -19 1322.86   93.38
   2  18 -16  109.45   64.90
   2  18 -13   61.36   98.10
   2  18 -10  379.82  111.36
   2  18  -7    0.91   86.03
   2  18  -4    5.52   97.69
   2  18  -1 1454.02  100.82
   2  18   2  391.97  102.80
   2  18   5  430.07   75.88
   2  18   8  606.98   86.33
   2  18  11   15.27   46.58
   2  18  14  257.39   37.56
   2  18  17   16.37   36.58
   2  18  20    7.05   46.29
   2  18  23   37.67   39.08
   2  18  26   60.68   36.65
   2  18  29   22.07   83.46
   2  18  32   25.21   78.56
   2  19 -29   29.14   92.11
   2  19 -26  122.63   51.58
   2  19 -23  256.96   82.77
   2  19 -20   65.23   76.44
   2  19 -17  356.06   96.34
   2  19 -14  143.80   79.84
   2  19 -11   41.42   83.38
   2  19  -8    3.13   85.44
   2  19  -5   76.07   63.05
   2  19  -2  317.81   72.28
   2  19   1  126.04   64.10
   2  19   4   71.73   57.58
   2  19   7  169.92   59.94
   2  19  10  188.85   68.63
   2  19  13   49.54   51.29
   2  19  16   21.68   50.01
   2  19  19  145.53   62.68
   2  19  22    2.66   54.65
   2  19  25   19.09   36.91
   2  19  28    0.21   68.47
   2  20 -24    4.44   57.44
   2  20 -21  292.14   79.37
   2  20 -18  221.91   75.22
   2  20 -15  467.69   94.80
   2  20 -12   62.74   75.94
   2  20  -9    8.83   62.52
   2  20  -6   26.98   54.67
   2  20  -3  124.45   57.62
   2  20   0   16.30   53.52
   2  20   3   81.40   53.64
   2  20   6    4.66   51.20
   2  20   9   78.04   51.88
   2  20  12  107.23   50.89
   2  20  15  170.90   48.24
   2  20  18  166.90   42.00
   2  20  21   66.03   44.97
   2  20  24   79.51   55.32
   2  21 -19  335.88   60.84
   2  21 -16   35.14   45.66
   2  21 -13  191.97   93.46
   2  21 -10  242.30   56.18
   2  21  -7  179.59   87.35
   2  21  -4  144.35   55.43
   2  21  -1   78.25   52.03
   2  21   2  473.82   63.39
   2  21   5  120.50   47.88
   2  21   8  165.39   48.19
   2  21  11   79.96   35.72
   2  21  14  114.25   50.96
   2  21  17  129.84   44.49
   2  21  20   25.15   52.50
   2  22 -11   12.73   38.03
   2  22  -8   46.03   64.07
   2  22  -5   31.37  113.19
   2  22  -2   87.28   58.98
   2  22   1  271.70   57.58
   2  22   4   38.85   31.88
   2  22   7   39.36   39.74
   2  22  10   48.55   40.41
   2  22  13   33.56   53.97
   3   1 -58   16.64   50.27
   3   1 -55    4.35   37.23
   3   1 -52  482.54   55.66
   3   1 -49  276.21   64.66
   3   1 -46 1582.04  115.41
   3   1 -43  201.96   56.78
   3   1 -40  779.89  135.58
   3   1 -37 7414.46  165.55
   3   1 -34 5286.97  112.03
   3   1 -31 5427.86  255.91
   3   1 -28 2043.81  116.26
   3   1  -4266680.0 3799.00
   3   1   2183627.0 1209.39
   3   1   5292099.7 1316.87
   3   1   8139664.7 1315.64
   3   1  11 9095.90  582.19
   3   1  14 7663.06  446.65
   3   1  17 3982.60   53.87
   3   1  20 1344.07  122.85
   3   1  2311067.04  401.97
   3   1  26  295.06  112.41
   3   1  29 8796.08  124.15
   3   1  32 2275.24   77.55
   3   1  35 1083.96   71.75
   3   1  38  390.86   52.08
   3   1  41 1116.93   92.59
   3   1  44  721.52   78.42
   3   2 -59   48.99   98.84
   3   2 -56   24.33   57.05
   3   2 -53   75.72  103.85
   3   2 -50  252.05   68.04
   3   2 -47 1765.88  115.09
   3   2 -44  330.97   76.49
   3   2 -4110224.04  233.34
   3   2 -38 1153.05   84.37
   3   2 -35 1790.27  100.04
   3   2 -32 5012.96  362.44
   3   2 -29 1593.00  165.21
   3   2 -26 2845.33  151.37
   3   2  -892793.63  870.32
   3   2  -523498.14  476.42
   3   2  -230376.59  771.00
   3   2   1210608.0  503.88
   3   2   4837265.1 2403.66
   3   2   7470474.1 1378.80
   3   2  1031795.30  394.45
   3   2  1324762.36  361.21
   3   2  16 3474.46  128.12
   3   2  1935617.98  276.29
   3   2  2220469.18  482.42
   3   2  2519723.60  707.47
   3   2  28 6934.91  218.36
   3   2  31 2060.54   60.17
   3   2  34  431.00   61.49
   3   2  37  333.10   46.76
   3   2  40  431.81   76.88
   3   2  43 1215.87  118.91
   3   2  46  513.80   95.60
   3   3 -60   25.17   52.73
   3   3 -57    6.15   45.00
   3   3 -54    0.09   51.92
   3   3 -51   13.35   60.63
   3   3 -48   30.90   63.73
   3   3 -45   83.45   65.96
   3   3 -42 2521.92  114.76
   3   3 -39   58.09   59.23
   3   3 -36 1409.49   88.22
   3   3 -33 2870.75  183.12
   3   3 -3016161.86  355.35
   3   3 -27  332.18   66.64
   3   3  -951814.61  476.62
   3   3  -6 3426.34  105.22
   3   3  -342416.54  526.45
   3   3   0185512.7 1341.70
   3   3   3331856.0 1896.79
   3   3   6128532.3 1102.59
   3   3   927329.83  566.51
   3   3  1237409.71  269.84
   3   3  1534338.91  464.75
   3   3  1811103.15  470.02
   3   3  21 1089.21  133.53
   3   3  24  508.02   99.34
   3   3  27 1269.59   66.90
   3   3  30 1733.52   66.55
   3   3  33  166.55   28.11
   3   3  36    2.71   30.14
   3   3  39  655.22   64.97
   3   3  42 1115.33  103.06
   3   3  45  157.14   75.52
   3   3  48  258.92   76.50
   3   4 -58   26.41   40.21
   3   4 -55   48.59   54.17
   3   4 -52  117.85   60.11
   3   4 -49  580.91  116.61
   3   4 -46  297.69  147.89
   3   4 -43 3556.05  243.51
   3   4 -40   18.97   91.82
   3   4 -37 2114.01  162.22
   3   4 -34 2677.70  169.99
   3   4 -31  129.48   77.90
   3   4 -28  463.81   77.33
   3   4 -25 4508.79  149.72
   3   4 -10  666.99  166.15
   3   4  -748517.11  433.98
   3   4  -413996.59  589.92
   3   4  -127053.25  788.75
   3   4   231723.01  300.55
   3   4   5 8859.39  610.04
   3   4   8 1880.81  200.47
   3   4  1138683.48  580.17
   3   4  1415573.24  274.47
   3   4  1710300.67  346.35
   3   4  20 4224.12  338.55
   3   4  23 7563.97  323.16
   3   4  26  965.20   54.86
   3   4  29 9582.91  310.42
   3   4  32 8509.37  236.55
   3   4  35  549.81   34.15
   3   4  38  601.70   63.95
   3   4  41 1012.83  259.97
   3   4  44   73.79   71.72
   3   4  47   85.75   66.67
   3   5 -56    3.02   43.69
   3   5 -53   21.02   50.87
   3   5 -50  258.55  104.62
   3   5 -47  747.91  143.40
   3   5 -44 1180.88  177.42
   3   5 -41  149.56  101.44
   3   5 -38 3335.27  231.54
   3   5 -35  489.50   92.89
   3   5 -32 4662.49  210.96
   3   5 -29 1421.60  138.60
   3   5 -26 3318.70  130.21
   3   5 -23 3896.06  114.17
   3   5 -14 2738.42  243.96
   3   5 -11  600.70  141.48
   3   5  -814060.76  210.90
   3   5  -5 5152.22  196.91
   3   5  -2 4375.62  176.45
   3   5   1 5895.38  379.74
   3   5   4 8919.88  304.94
   3   5   7 1836.26  115.41
   3   5  10 7426.64  270.86
   3   5  13 8272.48  229.07
   3   5  1614328.98  676.45
   3   5  1911480.16  676.96
   3   5  22  821.36  426.06
   3   5  25 4645.22   90.13
   3   5  28 2312.41   81.25
   3   5  31 1319.53   77.80
   3   5  34  606.97   73.16
   3   5  37  750.67   93.07
   3   5  40  949.04   98.14
   3   5  43  772.95  101.99
   3   5  46  345.37   73.58
   3   5  49  215.25   72.21
   3   6 -57    2.45   38.04
   3   6 -54   38.79   97.97
   3   6 -51  265.30  110.59
   3   6 -48  388.52  113.63
   3   6 -45  366.18  106.38
   3   6 -42  471.68  140.13
   3   6 -39 9092.96  370.19
   3   6 -36 6319.25  296.27
   3   6 -33  388.79   71.81
   3   6 -30 1501.07  121.96
   3   6 -27 2067.80  165.86
   3   6 -24  570.26   60.11
   3   6 -21  733.64   84.79
   3   6 -1816692.62  536.06
   3   6 -15 3491.98  425.89
   3   6 -1222311.90  474.17
   3   6  -9 1740.81  229.92
   3   6  -6 7832.58  393.92
   3   6  -318483.01  512.32
   3   6   013686.59  362.72
   3   6   315963.72  417.00
   3   6   6 4736.38  181.92
   3   6   985225.17 1035.44
   3   6  12 3339.79  238.50
   3   6  1521035.96  354.46
   3   6  18 7301.38  629.08
   3   6  21 1411.47  154.76
   3   6  24 2397.05  106.85
   3   6  27 3302.22  136.13
   3   6  30 1300.99  101.48
   3   6  33 7493.05  181.09
   3   6  36  417.17   57.31
   3   6  39 2498.83  115.24
   3   6  42  818.64   62.91
   3   6  45 1017.64  123.54
   3   6  48   62.40   62.42
   3   7 -55   19.85   42.60
   3   7 -52   21.18   56.26
   3   7 -49   63.96   71.32
   3   7 -46  443.81  108.91
   3   7 -43  201.66  102.69
   3   7 -40 1514.98  159.97
   3   7 -37  817.27  139.24
   3   7 -34 2847.48  207.87
   3   7 -31 1168.09  105.28
   3   7 -28 3537.98  139.12
   3   7 -25 1586.49   67.75
   3   7 -22 1487.12   73.01
   3   7 -19  689.00  102.03
   3   7 -16 3813.51  208.00
   3   7 -13  917.85  223.60
   3   7 -10 6993.51  414.46
   3   7  -7 5643.39  343.22
   3   7  -4 4106.65  334.43
   3   7  -114730.93  374.22
   3   7   237294.03  837.49
   3   7   5  236.73  217.72
   3   7   848638.64 1076.94
   3   7  11 3269.54  215.72
   3   7  1412516.33  390.07
   3   7  17 3700.57   92.90
   3   7  20 6054.70  113.40
   3   7  23  725.04   70.70
   3   7  26 1476.87  104.77
   3   7  29  620.47   87.14
   3   7  32  114.98   67.48
   3   7  35 1062.20   85.00
   3   7  38 2419.91  115.49
   3   7  41 3692.17  133.00
   3   7  44 1017.90   79.53
   3   7  47  455.96   95.44
   3   7  50    0.79   57.97
   3   8 -56    8.49   54.10
   3   8 -53   15.96   43.66
   3   8 -50   51.09   50.62
   3   8 -47  159.31   93.50
   3   8 -44   21.32   94.84
   3   8 -41  356.36  100.38
   3   8 -38  360.65  115.52
   3   8 -35 2231.80  165.29
   3   8 -32 1109.99  148.50
   3   8 -29 2969.87  216.85
   3   8 -26  905.76   54.58
   3   8 -23  186.47   48.26
   3   8 -20 1151.95   87.59
   3   8 -1721565.00  193.15
   3   8 -14   97.43  100.04
   3   8 -11 7390.96  489.07
   3   8  -8 1399.54  193.43
   3   8  -518370.40  613.87
   3   8  -215042.27  453.94
   3   8   111711.08  647.52
   3   8   4 8321.89  492.77
   3   8   716843.73  712.21
   3   8  10 1027.16  212.16
   3   8  13 4125.51  135.96
   3   8  16 5695.74   77.73
   3   8  19 3045.94   67.74
   3   8  22  853.10   39.90
   3   8  25  642.11   80.62
   3   8  28  327.45   55.14
   3   8  31  953.93   88.27
   3   8  34  334.11   93.17
   3   8  37 4168.06  214.80
   3   8  40 2423.35  139.05
   3   8  43  507.61   68.66
   3   8  46   80.08   48.71
   3   8  49   60.51   56.92
   3   9 -54   71.28   59.57
   3   9 -51   45.50   46.19
   3   9 -48   14.92   50.98
   3   9 -45  197.12  102.09
   3   9 -42  625.90  115.77
   3   9 -39  372.28   95.70
   3   9 -36  946.73  123.67
   3   9 -33  189.68   84.13
   3   9 -30 1412.31   84.38
   3   9 -27 2290.27   98.65
   3   9 -24  831.75   64.68
   3   9 -21  231.88   39.70
   3   9 -18 3215.05   97.58
   3   9 -15 3675.30  116.03
   3   9 -12 5136.58  122.71
   3   9  -9 1452.69   85.27
   3   9  -614074.01  261.73
   3   9  -312113.18  228.38
   3   9   0 1440.32  285.28
   3   9   3 2242.91  299.64
   3   9   6 7289.07  172.51
   3   9   923397.62  193.74
   3   9  12 1445.45   56.64
   3   9  15  230.93   39.62
   3   9  18 4713.49  215.41
   3   9  21   89.74   34.16
   3   9  24 1161.72   60.16
   3   9  27 3051.80  150.66
   3   9  30  796.73   98.69
   3   9  33 5334.93  407.43
   3   9  36 1997.52  164.74
   3   9  39 6187.27  269.87
   3   9  42 3894.04  184.60
   3   9  45  508.70   63.71
   3   9  48  488.62   76.95
   3   9  51  550.87   67.41
   3  10 -52    5.52   39.39
   3  10 -49  118.89   77.04
   3  10 -46   71.32   75.13
   3  10 -43   55.77   90.01
   3  10 -40   43.43   84.28
   3  10 -37   47.63   94.81
   3  10 -34  601.13  112.97
   3  10 -31 1749.78  134.95
   3  10 -28  939.71   72.19
   3  10 -25  744.11  117.03
   3  10 -22  849.22   65.66
   3  10 -19  418.89   52.53
   3  10 -16   57.47   39.86
   3  10 -13  624.40   55.29
   3  10 -10 2148.12   92.89
   3  10  -7  404.94  121.10
   3  10  -4 6318.23  121.05
   3  10  -1 7291.54  120.40
   3  10   216511.45  262.63
   3  10   5    1.87   37.34
   3  10   8 5563.25  152.92
   3  10  11 9752.06  265.95
   3  10  14  553.74   42.18
   3  10  17 1174.36   68.50
   3  10  20   39.11   34.59
   3  10  23  580.20   58.48
   3  10  26  747.14   85.65
   3  10  29  607.57   71.41
   3  10  32 1229.67  155.89
   3  10  35  131.94  113.02
   3  10  38   44.45   75.04
   3  10  41  574.86   57.36
   3  10  44   79.38   49.88
   3  10  47   41.26   53.06
   3  10  50   23.39   42.11
   3  11 -50   10.26   39.54
   3  11 -47   21.87   55.83
   3  11 -44   31.79   80.31
   3  11 -41   89.88   77.37
   3  11 -38   30.89   82.00
   3  11 -35  384.67   97.75
   3  11 -32  772.95  108.03
   3  11 -29  772.32   65.43
   3  11 -26  114.87   61.64
   3  11 -23 3429.26  238.90
   3  11 -20 2265.28  151.40
   3  11 -17  852.78   70.44
   3  11 -14 1093.53   68.02
   3  11 -11  615.13   55.24
   3  11  -8 5431.91  193.84
   3  11  -5 3686.46   99.15
   3  11  -2 3658.04   82.94
   3  11   1 3803.22  140.03
   3  11   4 1842.20   70.42
   3  11   7 1245.60   80.02
   3  11  10 9117.75  131.43
   3  11  13 2447.61  124.62
   3  11  16   96.46   34.76
   3  11  19  506.69   41.51
   3  11  22 1396.91   63.93
   3  11  25 4058.39  210.82
   3  11  28 3607.66  215.07
   3  11  31 1830.16  359.38
   3  11  34  460.72   79.56
   3  11  37  415.41   81.04
   3  11  40   91.09   66.42
   3  11  43   61.98   54.55
   3  11  46   15.42   47.76
   3  11  49    1.62   40.26
   3  12 -48   28.31   97.23
   3  12 -45   52.96   57.87
   3  12 -42   75.60   77.21
   3  12 -39  287.98  104.56
   3  12 -36  153.13  101.90
   3  12 -33 1357.08  151.44
   3  12 -30  572.04   72.26
   3  12 -27 2107.19  119.80
   3  12 -24 1637.22  117.01
   3  12 -21 1035.30   91.17
   3  12 -18 1551.28   95.60
   3  12 -15  804.02   74.81
   3  12 -12  997.95   76.57
   3  12  -9  231.79   54.69
   3  12  -6   50.98   49.86
   3  12  -3 7974.07  339.66
   3  12   0 6964.18  191.85
   3  12   3 2951.85  155.75
   3  12   6 4636.66  124.57
   3  12   9 3276.62  120.65
   3  12  12  811.50   61.57
   3  12  15  355.49   44.63
   3  12  18 3222.54  145.61
   3  12  21  886.03   58.06
   3  12  24  357.74   49.56
   3  12  27  104.76   65.22
   3  12  30 4184.15  182.84
   3  12  33 2409.99  416.47
   3  12  36  513.55   96.30
   3  12  39  409.85   72.97
   3  12  42   16.90   47.30
   3  12  45    7.42   50.02
   3  13 -46  187.39  108.53
   3  13 -43  190.09   72.62
   3  13 -40  137.44   77.28
   3  13 -37   34.63   76.98
   3  13 -34  233.68   92.79
   3  13 -31 2457.01  238.56
   3  13 -28 1960.56  142.03
   3  13 -25 1938.95  119.17
   3  13 -22   30.81   66.94
   3  13 -19  126.00   61.71
   3  13 -16 1137.92   88.51
   3  13 -13 1407.61   98.66
   3  13 -10 1898.88  101.04
   3  13  -7 2747.51  183.64
   3  13  -4 1452.19  108.87
   3  13  -1 2853.32  182.57
   3  13   2  311.15   92.98
   3  13   5  316.71   50.49
   3  13   8  523.69   62.11
   3  13  14 2315.53   89.77
   3  13  17 1784.11   85.47
   3  13  20 1818.07   99.79
   3  13  23  484.42  115.79
   3  13  26 3188.72  133.62
   3  13  29  828.05  101.78
   3  13  32  100.82   70.36
   3  13  35   92.71   62.19
   3  13  38   17.99   65.51
   3  13  41   75.82   45.34
   3  13  44   56.77   44.41
   3  14 -44   47.14   59.49
   3  14 -41   58.66   68.84
   3  14 -38   53.72   74.75
   3  14 -35  271.63   87.01
   3  14 -32  483.16   70.81
   3  14 -29   69.42   62.58
   3  14 -26  189.89   76.23
   3  14 -23 3786.65  137.64
   3  14 -20 1708.38   94.54
   3  14 -17 1844.30  121.01
   3  14 -14  538.13   73.28
   3  14 -11 1973.46  113.09
   3  14  -8  239.78   64.37
   3  14  -5 1791.04  164.62
   3  14  -2 3515.93  216.30
   3  14   1  679.49  114.16
   3  14   4  383.89   92.15
   3  14   7  324.79   47.58
   3  14  10  885.46   59.56
   3  14  13  659.22   61.41
   3  14  16  544.58   75.84
   3  14  19 3147.80  108.28
   3  14  22 3203.81  137.24
   3  14  25   30.40   52.31
   3  14  28  420.62   77.04
   3  14  31   96.26   69.01
   3  14  34  210.63   65.10
   3  14  37   41.52   84.03
   3  14  40   98.94   46.98
   3  14  43   20.11   40.06
   3  15 -42   14.45   58.36
   3  15 -39    5.71   67.03
   3  15 -36  141.78   72.64
   3  15 -33  627.90   64.02
   3  15 -30  973.63   81.50
   3  15 -27  984.16  159.52
   3  15 -24  399.66   75.88
   3  15 -21  287.71   76.71
   3  15 -18 3100.70  135.93
   3  15 -15 2555.37  132.12
   3  15 -12 2165.37  137.74
   3  15  -9  506.69   72.01
   3  15  -6 4669.65  159.87
   3  15  -3 4926.19  242.93
   3  15   0  184.40   89.51
   3  15   3 3243.79  201.02
   3  15   6 1879.60  119.82
   3  15   9  707.95   64.82
   3  15  12 1060.17   80.17
   3  15  15  841.89   89.28
   3  15  18  422.57   83.73
   3  15  21  935.70   74.79
   3  15  24 1488.70  124.76
   3  15  27  215.82   59.50
   3  15  30    7.91   61.20
   3  15  33  384.22   73.53
   3  15  36  221.87  104.22
   3  15  39   50.62   37.92
   3  16 -40    1.00   54.94
   3  16 -37    1.92   62.87
   3  16 -34  103.86   78.42
   3  16 -31  255.56   53.71
   3  16 -28    3.66   74.18
   3  16 -25  320.88  113.23
   3  16 -22  857.46   89.94
   3  16 -19  497.38   78.86
   3  16 -16 3923.44  159.28
   3  16 -13  579.13   75.05
   3  16 -10  263.60   67.77
   3  16  -7  647.81  111.76
   3  16  -4  220.52   95.37
   3  16  -1  435.63   98.36
   3  16   2 1410.21  102.15
   3  16   5 2587.11  120.84
   3  16   8 4442.51  134.10
   3  16  11  864.45   78.50
   3  16  14   35.89   45.29
   3  16  17  444.89   63.85
   3  16  20  409.88   45.21
   3  16  23 1235.59   81.64
   3  16  26    1.13   41.43
   3  16  29  144.26   56.92
   3  16  32   66.23   89.28
   3  16  35   29.51   81.38
   3  16  38    9.62   33.62
   3  17 -35   12.08   60.23
   3  17 -32   10.97   58.20
   3  17 -29   94.82   51.36
   3  17 -26  210.25   59.38
   3  17 -23  671.78   78.37
   3  17 -20 1035.11  149.09
   3  17 -17  679.27   84.95
   3  17 -14  709.52   87.21
   3  17 -11  100.81  107.53
   3  17  -8  219.66   95.00
   3  17  -5  879.33  137.94
   3  17  -2  129.09   93.89
   3  17   1  223.06   69.99
   3  17   4    7.79   65.50
   3  17   7  812.04   75.14
   3  17  10  362.33   53.60
   3  17  13   33.73   65.37
   3  17  16    9.65   43.77
   3  17  19   85.23   39.78
   3  17  22  146.51   52.52
   3  17  25  300.38   48.07
   3  17  28  126.44   84.22
   3  17  31    8.06   85.58
   3  17  34   18.15   74.45
   3  18 -30    4.52   39.39
   3  18 -27   69.93   91.56
   3  18 -24  204.12   60.36
   3  18 -21   43.80   60.40
   3  18 -18  510.58   95.62
   3  18 -15   18.87   83.26
   3  18 -12    4.25   88.71
   3  18  -9  293.19  101.55
   3  18  -6   12.70   90.59
   3  18  -3  356.10   85.11
   3  18   0  740.67   90.32
   3  18   3   57.16   98.15
   3  18   6  336.02   78.89
   3  18   9  408.31  101.89
   3  18  12  119.84   58.40
   3  18  15  117.29   44.20
   3  18  18  106.04   45.36
   3  18  21  153.16   57.60
   3  18  24   24.83   40.43
   3  18  27  118.12  177.10
   3  18  30   91.95   71.17
   3  19 -25   16.86   55.17
   3  19 -22   85.07   71.16
   3  19 -19  238.15   83.50
   3  19 -16  376.50   86.02
   3  19 -13  187.42   83.41
   3  19 -10   45.04   76.50
   3  19  -7   64.65   62.47
   3  19  -4   21.29   88.34
   3  19  -1   13.13   55.76
   3  19   2   73.31   58.69
   3  19   5  182.43   67.21
   3  19   8   62.25   54.51
   3  19  11  131.45   58.09
   3  19  14   78.50   38.64
   3  19  17   20.77   37.69
   3  19  20    2.05   45.57
   3  19  23    6.08   34.11
   3  19  26   44.93   61.51
   3  20 -23   15.33   48.99
   3  20 -20  115.59   63.76
   3  20 -17  397.95   86.16
   3  20 -14  120.04   48.96
   3  20 -11  275.71   57.25
   3  20  -8  334.64   61.57
   3  20  -5   97.07   54.48
   3  20  -2    2.93   50.66
   3  20   1   29.20   50.38
   3  20   4   53.50   53.71
   3  20   7  142.63   53.39
   3  20  10   51.61   48.76
   3  20  13   39.17   41.86
   3  20  16    3.37   46.31
   3  20  19   56.12   42.90
   3  21 -15  106.91   40.52
   3  21 -12    2.70   41.72
   3  21  -9    7.48   43.32
   3  21  -6   55.71   43.60
   3  21  -3   52.45   44.38
   3  21   0  539.91   60.47
   3  21   3  200.71   48.63
   3  21   6   41.63   72.42
   3  21   9   52.92   39.14
   3  21  12  161.04   48.09
   3  21  15   13.64   58.39
   4   1 -60   33.01   54.67
   4   1 -57    0.46   44.72
   4   1 -54  164.52  102.33
   4   1 -51  149.04   46.81
   4   1 -48  655.21   90.44
   4   1 -45 1594.71  105.87
   4   1 -42  961.03   84.17
   4   1 -39 1334.69   84.20
   4   1 -36  994.43   85.71
   4   1 -33  287.06   53.15
   4   1 -30 9904.68  616.20
   4   1 -27 1739.68  127.71
   4   1  -6  489.27  756.64
   4   1  -3107725.9 1524.50
   4   1   0116800.9 1298.78
   4   1   3134256.9  883.50
   4   1   6204622.2 1452.75
   4   1   990184.56  773.01
   4   1  12 8665.89  430.68
   4   1  1559333.89  561.15
   4   1  1824698.44  960.30
   4   1  21 8534.82  225.42
   4   1  24 1448.70  199.42
   4   1  27 1862.93   75.95
   4   1  30 3379.33   79.50
   4   1  33  175.53   40.49
   4   1  36  471.01   50.77
   4   1  39  255.38   50.15
   4   1  42   13.03   47.82
   4   1  45  497.48   99.64
   4   2 -58   19.02   60.69
   4   2 -55    5.25   49.34
   4   2 -52  131.09  150.80
   4   2 -49   35.00   71.51
   4   2 -46   69.45   48.65
   4   2 -43 2258.95  169.18
   4   2 -40 1956.47  114.18
   4   2 -37  652.76   61.86
   4   2 -34 4287.52  132.61
   4   2 -31 3278.72  222.62
   4   2  -766629.57  513.08
   4   2  -410263.50  316.81
   4   2   213561.30  387.69
   4   2   541889.98  441.85
   4   2   860774.63  776.65
   4   2  1159116.42 1036.44
   4   2  14 7765.05  164.40
   4   2  1715986.52  327.25
   4   2  20 1261.84  265.84
   4   2  23 1652.15  202.23
   4   2  26 3921.74  187.08
   4   2  2911637.79  179.40
   4   2  32  259.79   32.90
   4   2  35 2026.91   61.38
   4   2  38  303.31   44.59
   4   2  41 1542.76   91.76
   4   2  44   22.09   71.26
   4   3 -59   13.85   54.10
   4   3 -56   49.62   44.35
   4   3 -53    2.30   54.28
   4   3 -50  263.57  109.25
   4   3 -47  271.53   69.06
   4   3 -44  622.80  129.19
   4   3 -41  466.75  135.88
   4   3 -38  215.68   90.50
   4   3 -35 1762.66  162.19
   4   3 -32 3355.10  172.51
   4   3 -2912033.31  309.26
   4   3 -2618255.25  281.70
   4   3 -11 1338.76  187.49
   4   3  -8 7070.95  546.70
   4   3  -5 7617.83  325.25
   4   3   1 2782.32  351.20
   4   3   449162.69  710.40
   4   3   7119584.3  935.94
   4   3  10114339.0  774.57
   4   3  13 7175.66   86.56
   4   3  1630098.03  765.10
   4   3  19 6768.09  332.77
   4   3  22 6015.37  311.43
   4   3  25 6808.21  499.95
   4   3  2813174.82  169.84
   4   3  31   68.10   36.78
   4   3  34  867.04   50.11
   4   3  37  374.97   41.86
   4   3  40  487.16   97.91
   4   3  43  433.34   96.18
   4   3  46    9.23   69.02
   4   4 -57    5.74   39.96
   4   4 -54   32.13   69.45
   4   4 -51   92.68   58.12
   4   4 -48 1176.23  160.99
   4   4 -45  502.74  135.20
   4   4 -42  761.72  127.31
   4   4 -39  874.67  124.81
   4   4 -36 1327.66  151.62
   4   4 -33  604.36  103.27
   4   4 -30  522.40  105.82
   4   4 -27 2364.55  143.51
   4   4 -24 2462.60  113.24
   4   4 -15  303.81  136.24
   4   4 -1222219.26  373.20
   4   4  -911475.76  460.86
   4   4  -6 6410.97  313.00
   4   4  -3  559.33  128.07
   4   4   030072.54  423.71
   4   4   381566.23  619.95
   4   4   662886.99  965.58
   4   4   9109559.5  926.79
   4   4  1244319.70  615.72
   4   4  15 5860.58  268.47
   4   4  18 3163.14  317.23
   4   4  21 4990.92  298.16
   4   4  24  135.79   64.02
   4   4  27   86.25   39.86
   4   4  30 2275.49   68.63
   4   4  33 8025.57  206.47
   4   4  36 2167.91   68.75
   4   4  39  732.01   99.35
   4   4  42 1404.83  110.85
   4   4  45  194.05   83.45
   4   4  48  239.08   76.73
   4   5 -58    2.05   53.35
   4   5 -55    2.86   54.20
   4   5 -52   59.91   53.23
   4   5 -49  195.11  145.73
   4   5 -46  868.85  151.23
   4   5 -43 1734.11  177.11
   4   5 -40   60.63  102.59
   4   5 -37  991.00  126.91
   4   5 -34  635.74  107.26
   4   5 -31 2353.78  150.49
   4   5 -28 1493.86  129.98
   4   5 -25  708.69  121.56
   4   5 -22 1495.27  110.31
   4   5 -19 4935.87  318.37
   4   5 -1631862.75  796.31
   4   5 -13 1712.11  151.17
   4   5 -1028145.02  527.51
   4   5  -7 2317.85  159.99
   4   5  -411669.87  311.70
   4   5  -151727.53  436.38
   4   5   212873.18  411.25
   4   5   529843.37  459.01
   4   5   8 4649.33  320.07
   4   5  1154535.51  831.92
   4   5  1410315.62  314.19
   4   5  1712904.06  729.55
   4   5  2013117.57  261.22
   4   5  23  566.18   72.17
   4   5  26 4969.23  115.90
   4   5  29 2380.50   98.88
   4   5  32 5442.24  132.21
   4   5  35 3914.02  140.86
   4   5  38 1058.77   75.74
   4   5  41 1772.18   79.79
   4   5  44  266.60   76.25
   4   5  47   37.96   62.39
   4   6 -56   21.29   39.51
   4   6 -53   22.40   59.29
   4   6 -50  466.03  102.42
   4   6 -47  166.65   92.86
   4   6 -44  851.26  136.78
   4   6 -41   97.01   90.23
   4   6 -38 1010.01  127.58
   4   6 -35  188.77   99.77
   4   6 -32 1534.59  148.81
   4   6 -29  610.05   93.25
   4   6 -26 1278.17  113.64
   4   6 -23 1286.50   82.10
   4   6 -20 2951.81   99.45
   4   6 -1722834.58  617.21
   4   6 -14 1355.36  145.47
   4   6 -11  846.42  232.51
   4   6  -810058.63  299.35
   4   6  -5 1374.05  203.69
   4   6   1 8904.46  412.53
   4   6   4 5426.68  233.91
   4   6   7 6046.94  295.24
   4   6  1014744.75  492.25
   4   6  13 8234.64  338.21
   4   6  16 8301.57  551.77
   4   6  1910238.62  382.98
   4   6  22 6292.15  140.11
   4   6  25 1894.44  102.45
   4   6  28  286.28   67.42
   4   6  31 1453.55  123.50
   4   6  34  698.49   62.06
   4   6  37 2036.89  101.36
   4   6  40 3074.39  112.08
   4   6  43   47.43   60.56
   4   6  46  180.14   71.41
   4   6  49    3.96   56.31
   4   7 -54    2.27   41.51
   4   7 -51   93.33   65.35
   4   7 -48   63.99   90.65
   4   7 -45  335.00  104.47
   4   7 -42   64.39   92.69
   4   7 -39 2054.53  171.45
   4   7 -36  456.43  103.31
   4   7 -33 1804.67  148.50
   4   7 -30   66.77   68.27
   4   7 -27 4526.12  204.59
   4   7 -24  805.34   59.87
   4   7 -21 3813.16  108.83
   4   7 -18 3699.22  102.33
   4   7 -15 1224.02  172.07
   4   7 -1211855.38  522.75
   4   7  -9 8161.24  370.43
   4   7  -6 7959.53  349.01
   4   7  -313888.70  518.85
   4   7   3 4475.29  402.86
   4   7   612205.30  534.68
   4   7   913492.76  491.97
   4   7  1216965.98  586.07
   4   7  15 1013.68  122.97
   4   7  18  360.71   37.29
   4   7  21 4690.31  154.51
   4   7  24  224.52   52.28
   4   7  27 2225.56  110.29
   4   7  30 4927.24  199.25
   4   7  33 1391.88  135.40
   4   7  36 8304.76  274.26
   4   7  39  309.44   52.66
   4   7  42  794.88   90.98
   4   7  45  599.84   86.45
   4   7  48  152.27   57.82
   4   8 -55   52.78   56.59
   4   8 -52   88.69   45.55
   4   8 -49   18.97   50.79
   4   8 -46  534.66   98.11
   4   8 -43  853.67  135.93
   4   8 -40  112.29   92.23
   4   8 -37  223.31   82.61
   4   8 -34  586.54  118.30
   4   8 -31  678.32  123.66
   4   8 -28 2071.09  165.68
   4   8 -25 3415.17   88.88
   4   8 -22 5100.23  115.67
   4   8 -19 1650.34   74.77
   4   8 -16   51.78   40.24
   4   8 -1311112.70  150.06
   4   8 -10 4165.49  286.91
   4   8  -7 2481.44  178.02
   4   8  -4 3376.69  262.44
   4   8   235372.79  916.53
   4   8   5 2489.87  302.49
   4   8   8 6017.11  259.14
   4   8  11 2193.14   71.38
   4   8  1411944.72  165.70
   4   8  17 3383.12  105.82
   4   8  20 4692.46  142.75
   4   8  23  461.41   35.23
   4   8  26 1976.29   72.94
   4   8  29  282.32   67.32
   4   8  32  824.73  136.89
   4   8  35 5924.56  276.85
   4   8  38 2197.67  115.34
   4   8  41  443.64   80.01
   4   8  44  608.13  103.59
   4   8  47    8.63   52.91
   4   8  50   27.55   43.54
   4   9 -53    1.25   37.86
   4   9 -50    3.14   45.35
   4   9 -47  490.57   90.35
   4   9 -44  677.71  124.76
   4   9 -41  113.89   84.89
   4   9 -38  105.81   94.85
   4   9 -35  767.16  148.43
   4   9 -32  154.89  107.72
   4   9 -29  135.91   71.14
   4   9 -26  279.88   49.16
   4   9 -23  228.57   62.83
   4   9 -20 1382.88  148.20
   4   9 -17  127.39   44.08
   4   9 -14 7822.84  173.57
   4   9 -11   42.34   47.28
   4   9  -8 1202.23   83.31
   4   9  -5 5856.08  189.72
   4   9  -210001.51  290.32
   4   9   110422.33  277.21
   4   9   4 3611.32  161.14
   4   9   714322.04  153.41
   4   9  10 7436.76  220.84
   4   9  13 1422.79   62.74
   4   9  16  222.90   48.75
   4   9  19 1410.35   59.95
   4   9  22 1890.87   79.01
   4   9  25  733.66   63.35
   4   9  28 1012.54   86.59
   4   9  31 2666.36  205.45
   4   9  34 2108.72  242.95
   4   9  37 1054.64   91.24
   4   9  40 2248.86  134.24
   4   9  43  526.42   73.75
   4   9  46   72.24   51.34
   4   9  49  205.85   53.88
   4  10 -51   19.39   50.67
   4  10 -48    2.50   45.29
   4  10 -45   39.98   74.91
   4  10 -42  274.87  105.56
   4  10 -39  349.96  104.59
   4  10 -36   72.76   86.45
   4  10 -33  805.62  127.73
   4  10 -30  229.92  103.63
   4  10 -27 2585.68  106.65
   4  10 -24 2109.12  144.69
   4  10 -21  659.33   53.03
   4  10 -18  857.85   81.03
   4  10 -15  328.83   61.74
   4  10 -12 2486.14  134.53
   4  10  -9  495.11   78.54
   4  10  -6    1.93   40.77
   4  10  -3  821.54   56.84
   4  10   0 2949.82  152.02
   4  10   3 2985.96  289.30
   4  10   6 1713.27   66.56
   4  10   9 2721.63   88.95
   4  10  12 1072.59   55.39
   4  10  15 1922.88   74.42
   4  10  18  399.19   68.63
   4  10  21  908.25   66.08
   4  10  24 1392.31   67.58
   4  10  27   67.23   40.42
   4  10  30  830.72   98.84
   4  10  33  766.83  122.38
   4  10  36  594.84   81.65
   4  10  39  920.84   86.69
   4  10  42 1050.60   90.60
   4  10  45  187.94   54.85
   4  10  48   65.65   45.30
   4  11 -49    0.55   37.82
   4  11 -43   17.38   71.46
   4  11 -40  121.18   78.20
   4  11 -37   38.26   79.92
   4  11 -34   35.28   85.66
   4  11 -31 1021.41  174.63
   4  11 -28 2741.25  245.01
   4  11 -25  142.44   55.97
   4  11 -22 1202.36   94.05
   4  11 -19 2608.40  120.19
   4  11 -16  670.93   97.42
   4  11 -13  325.66   53.46
   4  11 -10 1917.72   86.93
   4  11  -7 4997.22  186.81
   4  11  -4 4143.14  115.75
   4  11  -1 7050.50  416.02
   4  11   2 5477.90  236.70
   4  11   5 1740.02  105.90
   4  11   8  321.84   42.43
   4  11  11 3459.88   92.24
   4  11  14 1785.88   73.90
   4  11  17   91.43   38.70
   4  11  20 3231.06  143.53
   4  11  23  187.80   48.23
   4  11  26 1175.85   68.22
   4  11  29 1550.92  184.82
   4  11  32  513.02  101.22
   4  11  35  798.11  101.24
   4  11  38   53.51   73.92
   4  11  41  216.01   52.40
   4  11  44  453.13   69.06
   4  12 -47  107.03   99.42
   4  12 -44  181.52   79.97
   4  12 -41  192.90   88.65
   4  12 -38  430.08   91.63
   4  12 -35  303.21   97.25
   4  12 -32 1399.49   91.29
   4  12 -29 1796.46  107.67
   4  12 -26  227.85   65.56
   4  12 -23 1016.17  100.88
   4  12 -20 1629.82  121.16
   4  12 -17 1251.59   89.51
   4  12 -14  188.80   60.26
   4  12 -11 1127.93   84.35
   4  12  -8 8668.35  188.81
   4  12  -5 1480.24  103.45
   4  12  -2   96.48   79.49
   4  12   1 3924.85  185.34
   4  12   4  768.99  169.65
   4  12   7 1230.89   89.77
   4  12  10   34.99   41.94
   4  12  13 2400.03  113.92
   4  12  16  283.87   46.67
   4  12  19  451.33   55.84
   4  12  22  554.92   55.49
   4  12  25 2207.62  115.96
   4  12  28 1056.77  110.70
   4  12  31  159.11   64.59
   4  12  34   76.04   72.88
   4  12  37  322.45   76.31
   4  12  40  108.44   52.21
   4  12  43   26.49   48.50
   4  13 -45    0.25   38.67
   4  13 -42   14.64   65.28
   4  13 -39   25.04   72.31
   4  13 -36   22.61   71.45
   4  13 -33  919.19  128.50
   4  13 -30  100.56   57.16
   4  13 -27  938.63  108.23
   4  13 -24  411.63   94.80
   4  13 -21 1909.55  115.07
   4  13 -18 2720.26  124.30
   4  13 -15  815.24  130.73
   4  13 -12  180.68   63.54
   4  13  -9  841.89   88.92
   4  13  -6  739.55   77.31
   4  13  -3  333.83   63.87
   4  13   0 1850.59  124.70
   4  13   3 1857.16  148.26
   4  13   6  815.95   62.72
   4  13   9  193.64   46.49
   4  13  12 2018.43   86.49
   4  13  15 2649.81  106.32
   4  13  18 1830.95   82.39
   4  13  21  289.53   56.79
   4  13  24  444.13   48.31
   4  13  27 1486.69  115.29
   4  13  30  110.42   61.05
   4  13  33   57.42   67.91
   4  13  36   85.73   74.49
   4  13  39   15.37   44.21
   4  13  42   14.76   54.47
   4  14 -43  194.83   59.09
   4  14 -40   62.56   62.61
   4  14 -37  329.69   87.17
   4  14 -34  168.86   85.98
   4  14 -31  245.66   58.17
   4  14 -28  516.69   77.88
   4  14 -25 2483.21  191.56
   4  14 -22 1862.63  109.22
   4  14 -19 1606.66  116.98
   4  14 -16 1115.51   96.25
   4  14 -13 5955.60  190.10
   4  14 -10 7758.95  194.87
   4  14  -7 3355.15  151.48
   4  14  -4 3074.53  191.75
   4  14  -1  652.18  121.49
   4  14   2   73.80   89.56
   4  14   5  608.14  129.86
   4  14   8  466.68   65.86
   4  14  11  641.57   54.30
   4  14  14 3405.71  114.85
   4  14  17 1022.54   76.02
   4  14  20 1370.77   64.07
   4  14  23   30.98   41.27
   4  14  26  878.63   74.12
   4  14  29  619.55   78.91
   4  14  32  149.32   75.64
   4  14  35  108.77   96.75
   4  14  38  158.04   87.45
   4  14  41    4.96   89.16
   4  15 -38    8.26   59.47
   4  15 -35   24.11   70.41
   4  15 -32  148.24  123.13
   4  15 -29  481.41   60.14
   4  15 -26 1026.00  184.66
   4  15 -23   39.54   58.62
   4  15 -20 1522.45   97.70
   4  15 -17  967.69  125.22
   4  15 -14  881.31   83.29
   4  15 -11 1182.56  100.41
   4  15  -8  132.83   90.94
   4  15  -5 4049.97  232.39
   4  15  -2 1859.72  161.84
   4  15   1 1785.90  152.34
   4  15   4  471.41   78.02
   4  15   7 1204.32  101.68
   4  15  10  739.85  113.78
   4  15  13  459.71   56.76
   4  15  16  561.27   47.47
   4  15  19 1432.65   66.66
   4  15  22  418.81   91.07
   4  15  25  213.77   57.45
   4  15  28  148.42   57.77
   4  15  31    4.08   92.93
   4  15  34  103.34   92.89
   4  15  37   32.81   84.85
   4  15  40    1.50   70.08
   4  16 -36    7.25   60.47
   4  16 -33  117.86   70.76
   4  16 -30  268.06   53.50
   4  16 -27  229.34   61.96
   4  16 -24   81.64   58.81
   4  16 -21   20.16   57.31
   4  16 -18 1407.98  107.43
   4  16 -15  302.49   71.31
   4  16 -12   88.02   88.02
   4  16  -9 1586.61  157.27
   4  16  -6  171.01   94.35
   4  16  -3  107.21   89.27
   4  16   0  473.48   82.49
   4  16   3 2302.15  116.78
   4  16   6  539.41   57.85
   4  16   9 1083.75  101.67
   4  16  12  206.17   48.42
   4  16  15  442.72   64.81
   4  16  18    5.11   48.42
   4  16  21   52.24   47.39
   4  16  24  101.17   72.89
   4  16  27   35.31   51.91
   4  16  30    8.06   87.30
   4  16  33   69.81   79.27
   4  16  36   14.66   72.65
   4  17 -31   54.52   43.36
   4  17 -28   26.44   61.03
   4  17 -25   26.91   51.00
   4  17 -22   61.89   51.84
   4  17 -19  473.73   71.91
   4  17 -16  145.19   86.75
   4  17 -13  879.42  118.75
   4  17 -10 2399.02  189.09
   4  17  -7  262.72  101.67
   4  17  -4  476.51  115.28
   4  17  -1  585.19   85.63
   4  17   2   62.30   63.24
   4  17   5  634.36   81.51
   4  17   8  488.53   74.79
   4  17  11   36.34   46.11
   4  17  14   12.40   68.04
   4  17  17  154.30   64.23
   4  17  20   88.61   44.21
   4  17  23  350.95   76.09
   4  17  26   25.71  102.60
   4  17  29   35.17   76.86
   4  17  32    1.38   77.52
   4  17  35   11.27   64.96
   4  18 -23  371.50   80.83
   4  18 -20  139.00   75.64
   4  18 -17  402.46  100.91
   4  18 -14  478.48   89.26
   4  18 -11  319.35   98.02
   4  18  -8  444.19  125.91
   4  18  -5  609.30   91.67
   4  18  -2  945.03  116.97
   4  18   1  409.18   69.79
   4  18   4  552.66  132.50
   4  18   7  310.90   66.25
   4  18  10  308.50   71.44
   4  18  13  221.79   47.46
   4  18  16   90.60   60.61
   4  18  19   63.38   37.71
   4  18  22   61.64   38.98
   4  18  25   11.61   43.76
   4  18  28   19.83   75.05
   4  19 -24    3.49   49.93
   4  19 -21  172.47   68.60
   4  19 -15  233.38   76.74
   4  19 -12   40.31   72.67
   4  19  -9   89.18   54.54
   4  19  -6   16.84   52.08
   4  19  -3  116.82   58.50
   4  19   0  137.36   58.28
   4  19   3   98.96   53.39
   4  19   6  204.12   52.64
   4  19   9   65.49   51.13
   4  19  12   45.98   43.75
   4  19  15  178.48   45.64
   4  19  18   84.39   56.79
   4  19  21   13.57   38.65
   4  20 -19   64.42   58.15
   4  20 -16   72.43   44.54
   4  20 -13   50.21   46.50
   4  20 -10   26.98   45.10
   4  20  -7   30.49   46.06
   4  20  -4  145.68   51.48
   4  20  -1   33.70  102.10
   4  20   2  308.00   58.24
   4  20   5   64.85   42.18
   4  20   8   49.24   43.89
   4  20  11  133.39   45.85
   4  20  14   37.71   33.72
   4  20  17   20.32   61.12
   4  21 -11   92.31   56.45
   4  21  -8   44.07   53.10
   4  21  -5   17.42   57.79
   4  21  -2   52.93   53.75
   4  21   1   71.82   57.27
   4  21   4  156.29   58.01
   4  21  10   51.55   58.24
   5   1 -59    0.43   54.38
   5   1 -56   50.09   46.12
   5   1 -53  156.75  129.17
   5   1 -50   26.68   64.66
   5   1 -47  137.23   73.85
   5   1 -44  123.24   59.48
   5   1 -41  644.55   76.05
   5   1 -38  135.70   58.56
   5   1 -35  619.86   61.96
   5   1 -32 1979.80   82.57
   5   1 -29  595.66   42.46
   5   1 -26 4884.05  139.68
   5   1 -11 6279.12  385.42
   5   1  -825745.82  406.95
   5   1  -5 2021.49  582.94
   5   1   196242.65  994.25
   5   1   459998.46  690.14
   5   1   757477.49  795.28
   5   1  1046532.09  793.25
   5   1  1317592.28  195.86
   5   1  1642282.73  584.78
   5   1  1944947.45  836.77
   5   1  22 9809.17  386.52
   5   1  2513522.85  549.02
   5   1  28 2920.55   75.31
   5   1  31  358.78   33.37
   5   1  34 3574.45   91.18
   5   1  37  297.16   49.26
   5   1  40   14.02   43.53
   5   1  43  795.85   74.67
   5   2 -57    2.79   57.00
   5   2 -54    6.17   56.45
   5   2 -51   16.31   59.38
   5   2 -48   62.46   61.45
   5   2 -45  289.44  116.86
   5   2 -42 2498.42  197.29
   5   2 -39 2142.73  175.83
   5   2 -36  221.04   91.86
   5   2 -33  113.16   85.81
   5   2 -30 5938.66  187.04
   5   2 -27  878.85   94.22
   5   2 -1210849.52  449.25
   5   2  -939224.98 1192.65
   5   2  -683907.10  779.10
   5   2   024005.51  730.86
   5   2   3  615.42  216.14
   5   2   947845.24  653.09
   5   2  12 3475.77  125.26
   5   2  1531695.84  722.41
   5   2  1812579.61  483.31
   5   2  2112539.80  424.38
   5   2  2418087.89  642.19
   5   2  27 1641.35   98.67
   5   2  30   73.07   26.24
   5   2  33 3202.82   87.02
   5   2  36 2970.91  101.95
   5   2  39 1307.90   86.62
   5   2  42  166.18   46.84
   5   2  45   78.31   75.01
   5   3 -58   21.02   56.18
   5   3 -55    9.37   58.13
   5   3 -52  112.35   51.39
   5   3 -49    9.31   61.07
   5   3 -46 1029.29  139.19
   5   3 -43 6485.38  305.01
   5   3 -40  355.26  106.45
   5   3 -37 2124.42  180.59
   5   3 -34 1870.08  163.93
   5   3 -31 1596.25  115.32
   5   3 -28 4737.58  192.70
   5   3 -25 6020.68  174.96
   5   3 -1619627.66  585.21
   5   3 -13 8991.18  447.76
   5   3 -1036032.10  693.25
   5   3  -7 3965.06  504.45
   5   3  -141244.64  405.73
   5   3   247457.01  644.11
   5   3  1443032.65 1000.90
   5   3  1710119.27  535.86
   5   3  2013757.13  492.85
   5   3  23 1833.86  127.87
   5   3  2612957.54  141.35
   5   3  29  786.38   56.12
[truncated: 118,848 more chars]
