# Supplementary material for: Assembled molecular face-rotating polyhedra to transfer chirality from two to three dimensions
Source: Nat Commun. 2016 Aug 24;7:12469. doi: 10.1038/ncomms12469 (PMC4999497; doi:10.1038/ncomms12469)
Supplement: Supplementary Data 4 — Cif file of octahedron (CCCA)-3 [file ncomms12469-s5.cif]

data_(CCCC)-3
_audit_creation_date              2016-04-28
_audit_creation_method
;
Olex2 1.2
(compiled 2016.02.19 svn.r3266 for OlexSys, GUI svn.r5155)
;
_shelxl_version_number            2013-2
_publ_contact_author_address      'Xiamen University, Xiamen, Fujian, China'
_publ_contact_author_email        'xchwang@stu.xmu.edu.cn'
_publ_contact_author_name         'Xinchang Wang'
_publ_contact_author_phone        ''
_publ_section_references
;
Burla, M.C., Caliandro, R., Camalli, M., Carrozzini, B., Cascarano, G.L.,
 De Caro, L., Giacovazzo, C., Polidori, G., Siliqi, D., Spagna, R.
 (2007), J. Appl. Cryst. 40, 609-613.

Dolomanov, O.V., Bourhis, L.J., Gildea, R.J, Howard, J.A.K. & Puschmann, H.
 (2009), J. Appl. Cryst. 42, 339-341.

Sheldrick, G.M. (2015), Acta Cryst. C. 71, 3-8.
;
_chemical_name_common             (CCCC)-3
_chemical_name_systematic         ?
_chemical_formula_moiety          'C252 H324 N12'
_chemical_formula_sum             'C252 H324 N12'
_chemical_formula_weight          3521.21
_chemical_absolute_configuration  
;
The absolute configuration of (CCCC)-3 in crystal was assigned by reference to an unchanging chiral centre in the synthetic procedure, i.e., chiral reagent (1S,2S)-diaminocyclohexane, instead of anomalous dispersion effects in diffraction measurements on the crystal and the derived Flack x parameter. The cage crystal contains only light atoms (N, O, C, H) and has large void regions, therefore it��s extremely difficult to determine the absolute configuration by the Flack x parameter with such large uncertainty. However, the diaminocyclohexane reagent used in the assembly procedure has a known absolute configuration: it is enantiopure (1S,2S)-diaminocyclohexane (commercial available enantiopure reagent from Sigma-Aldrich Co., ee: >99%). Based on the well-established principle in dynamic covalent chemistry, this (1S,2S)-diaminocyclohexane would not change its absolute configuration during the assembly process. Therefore, (1S,2S)-diaminocyclohexane fragments can be used as an internal reference to determine the absolute configuration of the octahedron (CCCC)-3.
;
_chemical_melting_point           'Not measured'
loop_
  _atom_type_symbol
  _atom_type_description
  _atom_type_scat_dispersion_real
  _atom_type_scat_dispersion_imag
  _atom_type_scat_source
 'C' 'C' 0.0181 0.0091 'International Tables Vol C Tables 4.2.6.8 and 6.1.1.4'
 'H' 'H' 0.0000 0.0000 'International Tables Vol C Tables 4.2.6.8 and 6.1.1.4'
 'N' 'N' 0.0311 0.0180 'International Tables Vol C Tables 4.2.6.8 and 6.1.1.4'

_shelx_space_group_comment
;
The symmetry employed for this shelxl refinement is uniquely defined
by the following loop, which should always be used as a source of
symmetry information in preference to the above space-group names.
They are only intended as comments.
;
_space_group_crystal_system       'trigonal'
_space_group_IT_number            146
_space_group_name_H-M_alt         'R 3'
_space_group_name_Hall            'R 3'
loop_
  _space_group_symop_operation_xyz
 'x, y, z'
 '-y, x-y, z'
 '-x+y, -x, z'
 'x+2/3, y+1/3, z+1/3'
 '-y+2/3, x-y+1/3, z+1/3'
 '-x+y+2/3, -x+1/3, z+1/3'
 'x+1/3, y+2/3, z+2/3'
 '-y+1/3, x-y+2/3, z+2/3'
 '-x+y+1/3, -x+2/3, z+2/3'

_cell_length_a                    23.121(2)
_cell_length_b                    23.121(2)
_cell_length_c                    51.666(2)
_cell_angle_alpha                 90
_cell_angle_beta                  90
_cell_angle_gamma                 120
_cell_volume                      23921(4)
_cell_formula_units_Z             3
_cell_measurement_reflns_used     2603
_cell_measurement_temperature     100.01(10)
_cell_measurement_theta_max       55.2440
_cell_measurement_theta_min       4.0510
_shelx_estimated_absorpt_T_max    0.955
_shelx_estimated_absorpt_T_min    0.912
_exptl_absorpt_coefficient_mu     0.313
_exptl_absorpt_correction_T_max   1.00000
_exptl_absorpt_correction_T_min   0.65570
_exptl_absorpt_correction_type    multi-scan
_exptl_absorpt_process_details
;
CrysAlisPro 1.171.38.41 (Rigaku Oxford Diffraction, 2015)
Empirical absorption correction using spherical harmonics,
 implemented in SCALE3 ABSPACK scaling algorithm.
;
_exptl_crystal_colour             'clear light colourless'
_exptl_crystal_density_diffrn     0.733
_exptl_crystal_density_meas       'Not measured'
_exptl_crystal_density_method     'Not measured'
_exptl_crystal_description        block
_exptl_crystal_F_000              5760
_exptl_crystal_size_max           0.3
_exptl_crystal_size_mid           0.15
_exptl_crystal_size_min           0.15
_exptl_special_details
;
Dehydrated solvents were used in crystal growth
;
_exptl_transmission_factor_max    'Not measured'
_exptl_transmission_factor_min    'Not measured'
_diffrn_reflns_av_R_equivalents   0.0675
_diffrn_reflns_av_unetI/netI      0.1002
_diffrn_reflns_Laue_measured_fraction_full 0.991
_diffrn_reflns_Laue_measured_fraction_max 0.986
_diffrn_reflns_limit_h_max        21
_diffrn_reflns_limit_h_min        -24
_diffrn_reflns_limit_k_max        27
_diffrn_reflns_limit_k_min        -20
_diffrn_reflns_limit_l_max        61
_diffrn_reflns_limit_l_min        -16
_diffrn_reflns_number             16509
_diffrn_reflns_point_group_measured_fraction_full 0.547
_diffrn_reflns_point_group_measured_fraction_max 0.544
_diffrn_reflns_theta_full         67.684
_diffrn_reflns_theta_max          68.215
_diffrn_reflns_theta_min          3.824
_diffrn_ambient_environment       N~2~
_diffrn_ambient_temperature       100.01(10)
_diffrn_detector                  'CCD plate'
_diffrn_detector_area_resol_mean  10.4741
_diffrn_detector_type             Atlas
_diffrn_measured_fraction_theta_full 0.991
_diffrn_measured_fraction_theta_max 0.986
_diffrn_measurement_details
;
List of Runs (angles in degrees, time in seconds):

  # Type    Start    End  Width  t~exp~   \w     \q     \k     \f   Frames
--------------------------------------------------------------------------
  1  \w    -50.00  33.00   1.00    5.00    --  -41.44  38.00  30.00   83
  2  \w     -4.00  28.00   1.00    5.00    --  -41.44  38.00  60.00   32
  3  \w     28.00  81.00   1.00   75.00    --  102.29 -30.00-180.00   53
  4  \w     54.00  98.00   1.00   75.00    --  102.29 -45.00  90.00   44
  5  \w    107.00 170.00   1.00   75.00    --  102.29 125.00  90.00   63
  6  \w     59.00  95.00   1.00   75.00    --  102.29 -45.00-150.00   36
  7  \w     52.00  88.00   1.00   75.00    --  102.29 -30.00 120.00   36
;
_diffrn_measurement_device_type   'SuperNova, Dual, Cu at zero, Atlas'
_diffrn_measurement_method        '\w scans'
_diffrn_orient_matrix_type
'CrysAlisPro convention (1999,Acta A55,543-557)'
_diffrn_orient_matrix_UB_11       -0.0381429000
_diffrn_orient_matrix_UB_12       -0.0737301000
_diffrn_orient_matrix_UB_13       0.0084483000
_diffrn_orient_matrix_UB_21       0.0613775000
_diffrn_orient_matrix_UB_22       -0.0065387000
_diffrn_orient_matrix_UB_23       -0.0068571000
_diffrn_orient_matrix_UB_31       0.0266403000
_diffrn_orient_matrix_UB_32       0.0209840000
_diffrn_orient_matrix_UB_33       0.0277502000
_diffrn_radiation_monochromator   mirror
_diffrn_radiation_probe           x-ray
_diffrn_radiation_type            CuK\a
_diffrn_radiation_wavelength      1.54184
_diffrn_source                    'micro-focus sealed X-ray tube'
_diffrn_source_type               'SuperNova (Cu) X-ray Source'
_reflns_Friedel_coverage          0.104
_reflns_Friedel_fraction_full     0.104
_reflns_Friedel_fraction_max      0.102
_reflns_number_gt                 4843
_reflns_number_total              10620
_reflns_odcompleteness_completeness 99.53
_reflns_odcompleteness_iscentric  1
_reflns_odcompleteness_theta      64.99
_reflns_special_details
;
 Data were apparently pre-merged, so _diffrn_reflns_number
 etc. will have to be added later.
 
 Reflections were merged by SHELXL according to the crystal
 class for the calculation of statistics and refinement.
 
 _reflns_Friedel_fraction is defined as the number of unique
 Friedel pairs measured divided by the number that would be
 possible theoretically, ignoring centric projections and
 systematic absences.
;
_reflns_threshold_expression      'I > 2\s(I)'
_computing_cell_refinement        'CrysAlisPro 1.171.38.41 (Rigaku OD, 2015)'
_computing_data_collection        'CrysAlisPro 1.171.38.41 (Rigaku OD, 2015)'
_computing_data_reduction         'CrysAlisPro 1.171.38.41 (Rigaku OD, 2015)'
_computing_molecular_graphics     'Olex2 (Dolomanov et al., 2009)'
_computing_publication_material   'Olex2 (Dolomanov et al., 2009)'
_computing_structure_refinement   'ShelXL (Sheldrick, 2015)'
_computing_structure_solution     'SIR2004 (Burla et al., 2007)'
_refine_diff_density_max          0.306
_refine_diff_density_min          -0.229
_refine_diff_density_rms          0.034
_refine_ls_abs_structure_details
;
 Classical Flack method preferred over Parsons because s.u. lower.
;
_refine_ls_abs_structure_Flack    -0.7(9)
_refine_ls_extinction_coef        .
_refine_ls_extinction_method      none
_refine_ls_goodness_of_fit_ref    0.811
_refine_ls_hydrogen_treatment     constr
_refine_ls_matrix_type            full
_refine_ls_number_parameters      792
_refine_ls_number_reflns          10620
_refine_ls_number_restraints      228
_refine_ls_R_factor_all           0.1038
_refine_ls_R_factor_gt            0.0725
_refine_ls_restrained_S_all       0.824
_refine_ls_shift/su_max           0.001
_refine_ls_shift/su_mean          0.000
_refine_ls_structure_factor_coef  Fsqd
_refine_ls_weighting_details
;
 w=1/[\s^2^(Fo^2^)+(0.0701P)^2^]
 where P=(Fo^2^+2Fc^2^)/3
;
_refine_ls_weighting_scheme       calc
_refine_ls_wR_factor_gt           0.1663
_refine_ls_wR_factor_ref          0.1850
_refine_special_details
;
All non-hydrogen atoms were refined anisotropically. Hydrogen atoms were placed at calculated positions using the riding model and refined isotropically.  The instructions AFIX 13, AFIX 23 and AFIX 43 were used for the hydrogen atoms on the tertiary C-H, the secondary -CH2- and the aromatic C-H, respectively, with the parameter of Uiso=1.2 Ueq. The instruction AFIX 33 was used for the hydrogen atoms on the highly disordered terminal -CH3 groups with the parameter of Uiso=1.5 Ueq.
Necessary Shelx restraints (i.e., DELU, SIMU and EADP) were applied to the butyl groups to result a reasonable model. C4, C5, C6, C8, C2BA and C3BA in one of the face of (CCCC)-3 were constrained to take a standard benzene geometry using an AFIX 66 command, and DELU/SIMU commands were applied to restrain their anisotropic displacement parameters to be similar. Anisotropic displacement parameters of C1BA, C6BA, and C7BA were also restrained to be similar using DELU/SIMU commands. the anisotropic displacement parameters of disordered atoms in butyl groups were restrained to be equal within an effective standard deviation of 0.001 using the DELU command. Uij values of disordered atoms of butyl groups were constrained to be similar using the SIMU command. Atomic displacement parameters (ADPs) of different parts of disordered atoms were restrained using the EADP command. 
There are large voids between the cage molecules in crystal, filling with highly disordered solvent molecules. A satisfactory disorder model for the solvent molecules was not found, and therefore the OLEX2 Solvent Mask routine (similar to PLATON/SQUEEZE) was used to mask out the disordered density.
;
_olex2_refinement_description
;
1. Fixed Uiso
 At 1.2 times of:
  All C(H) groups, All C(H,H) groups, All C(H,H,H,H) groups
 At 1.5 times of:
  All C(H,H,H) groups
2. Restrained distances
 C7BA-C5
 1.43 with sigma of 0.02
 C1BA-C7BA
 1.5 with sigma of 0.02
 C57-C30
 1.54 with sigma of 0.01
 C8AA-C57
 1.54 with sigma of 0.01
 C8AA-C0CA
 1.54 with sigma of 0.01
 C1CA-C0CA
 1.54 with sigma of 0.01
 C7BA-C14
 1.54 with sigma of 0.02
 C5CA-C1
 1.54 with sigma of 0.02
 C9BA-C4BA
 1.54 with sigma of 0.02
 C9BA-C6CA
 1.54 with sigma of 0.02
 C6CA-C4BA
 2.55 with sigma of 0.02
 C72-C4CA
 1.54 with sigma of 0.02
 C4CA-C46
 1.54 with sigma of 0.02
 C46-C72
 2.55 with sigma of 0.02
 C59-C30
 1.54 with sigma of 0.02
 C9CB-C2A
 1.54 with sigma of 0.02
3. Rigid bond restraints
 C3BA, C5, C8CA, C8, C2BA, C4
 with sigma for 1-2 distances of 0.001 and sigma for 1-3 distances of 0.001
 C1BA, C6BA, C7BA
 with sigma for 1-2 distances of 0.001 and sigma for 1-3 distances of 0.001
 C57, C8AA, C0CA, C1CA
 with sigma for 1-2 distances of 0.001 and sigma for 1-3 distances of 0.001
 C14, C9AA, C3, C7CA
 with sigma for 1-2 distances of 0.001 and sigma for 1-3 distances of 0.001
 C58, C71, C1, C5CA
 with sigma for 1-2 distances of 0.001 and sigma for 1-3 distances of 0.001
 C56, C4BA, C9BA, C6CA
 with sigma for 1-2 distances of 0.001 and sigma for 1-3 distances of 0.001
 C46, C4CA, C72, C59
 with sigma for 1-2 distances of 0.001 and sigma for 1-3 distances of 0.001
 C54, C67, C69, C73
 with sigma for 1-2 distances of 0.001 and sigma for 1-3 distances of 0.001
 C2CA, C2, C6, C9CA, C6A, C2A, C9CB
 with sigma for 1-2 distances of 0.001 and sigma for 1-3 distances of 0.001
4. Uiso/Uaniso restraints and constraints
C1CA \\sim C0CA \\sim C8AA \\sim C57: within 1.7A with sigma of 0.04 and sigma
for terminal atoms of 0.08
C14 \\sim C3 \\sim C9AA \\sim C7CA: within 1.7A with sigma of 0.04 and sigma
for terminal atoms of 0.08
C5CA \\sim C1 \\sim C71 \\sim C58: within 1.7A with sigma of 0.04 and sigma for
terminal atoms of 0.08
C6CA \\sim C9BA \\sim C4BA \\sim C56: within 1.7A with sigma of 0.04 and sigma
for terminal atoms of 0.08
C46 \\sim C4CA \\sim C72 \\sim C59: within 1.7A with sigma of 0.04 and sigma
for terminal atoms of 0.08
C54 \\sim C67 \\sim C69 \\sim C73: within 1.7A with sigma of 0.04 and sigma for
terminal atoms of 0.08
C2CA \\sim C2 \\sim C6 \\sim C9CA \\sim C6A \\sim C2A \\sim C9CB: within 1.7A
with sigma of 0.04 and sigma for terminal atoms of 0.08
Uanis(C6) = Uanis(C6A)
Uanis(C2) = Uanis(C2A)
Uanis(C9CA) = Uanis(C9CB)
5. Others
 Sof(H2CC)=Sof(H2CD)=Sof(C6A)=Sof(H6AB)=Sof(H6AC)=Sof(C2A)=Sof(H2AB)=Sof(H2AC)=
 Sof(C9CB)=Sof(H9CD)=Sof(H9CE)=Sof(H9CF)=1-FVAR(1)
 Sof(H2CA)=Sof(H2CB)=Sof(C2)=Sof(H2A)=Sof(H2B)=Sof(C6)=Sof(H6A)=Sof(H6B)=
 Sof(C9CA)=Sof(H9CA)=Sof(H9CB)=Sof(H9CC)=FVAR(1)
6.a Ternary CH refined with riding coordinates:
 C2AA(H2AA), C3CA(H3CA), C22(H22), C37(H37)
6.b Secondary CH2 refined with riding coordinates:
 C25(H25A,H25B), C31(H31A,H31B), C33(H33A,H33B), C40(H40A,H40B), C42(H42A,
 H42B), C45(H45A,H45B), C50(H50A,H50B), C51(H51A,H51B), C54(H54A,H54B),
 C55(H55A,H55B), C56(H56A,H56B), C57(H57A,H57B), C58(H58A,H58B), C59(H59A,H59B),
  C61(H61A,H61B), C62(H62A,H62B), C67(H67A,H67B), C69(H69A,H69B), C71(H71A,
 H71B), C8AA(H8AA,H8AB), C4BA(H4BA,H4BB), C72(H72A,H72B), C2CA(H2CA,H2CB),
 C2CA(H2CC,H2CD), C14(H14A,H14B), C9AA(H9AA,H9AB), C3(H3A,H3B), C1(H1A,H1B),
 C9BA(H9BA,H9BB), C0CA(H0CA,H0CB), C4CA(H4CA,H4CB), C2(H2A,H2B), C6(H6A,H6B),
 C6A(H6AB,H6AC), C2A(H2AB,H2AC)
6.c Me refined with riding coordinates:
 C70(H70A,H70B,H70C), C73(H73A,H73B,H73C), C1CA(H1CA,H1CB,H1CC), C5CA(H5CA,
 H5CB,H5CC), C6CA(H6CA,H6CB,H6CC), C46(H46A,H46B,H46C), C9CA(H9CA,H9CB,H9CC),
 C9CB(H9CD,H9CE,H9CF)
6.d Aromatic/amide H refined with riding coordinates:
 C6AA(H6AA), C5AA(H5AA), C5BA(H5BA), C15(H15), C18(H18), C19(H19), C20(H20),
 C24(H24), C27(H27), C39(H39), C44(H44), C48(H48), C53(H53), C3BA(H3BA), C8(H8),
  C2BA(H2BA)
6.e Fitted hexagon refined as free rotating group:
 C3BA(C5,C8CA,C8,C2BA,C4)
6.f Idealised Me refined as rotating group:
 C7CA(H7CA,H7CB,H7CC)
;
_atom_sites_solution_hydrogens    geom
_atom_sites_solution_primary      direct
_atom_sites_solution_secondary    difmap
loop_
  _atom_site_label
  _atom_site_type_symbol
  _atom_site_fract_x
  _atom_site_fract_y
  _atom_site_fract_z
  _atom_site_U_iso_or_equiv
  _atom_site_adp_type
  _atom_site_occupancy
  _atom_site_site_symmetry_order
  _atom_site_calc_flag
  _atom_site_refinement_flags_posn
  _atom_site_refinement_flags_adp
  _atom_site_refinement_flags_occupancy
  _atom_site_disorder_assembly
  _atom_site_disorder_group
 N2AA N -0.2916(2) -0.4089(2) -0.25960(6) 0.0694(10) Uani 1 1 d . . . . .
 C0AA C -0.1823(3) -0.3224(3) -0.24934(8) 0.0755(14) Uani 1 1 d . . . . .
 C1AA C 0.2946(3) -0.0760(3) -0.21381(8) 0.0818(16) Uani 1 1 d . . . . .
 N4 N 0.3660(2) -0.0196(2) -0.25018(6) 0.0732(11) Uani 1 1 d . . . . .
 N5 N 0.0435(2) -0.3141(2) -0.00549(6) 0.0692(10) Uani 1 1 d . . . . .
 C2AA C 0.4323(2) 0.0246(2) -0.25920(7) 0.0630(11) Uani 1 1 d . . . . .
 H2AA H 0.4621 0.0450 -0.2443 0.076 Uiso 1 1 calc R . . . .
 C6AA C 0.2342(2) -0.0976(3) -0.22656(8) 0.0734(13) Uani 1 1 d . . . . .
 H6AA H 0.2339 -0.0826 -0.2432 0.088 Uiso 1 1 calc R . . . .
 C0BA C 0.0462(3) -0.3161(3) -0.12282(7) 0.0849(16) Uani 1 1 d . . . . .
 C7AA C -0.1205(3) -0.3274(3) -0.21279(7) 0.0735(13) Uani 1 1 d . . . . .
 C3AA C 0.1757(3) -0.1402(3) -0.21484(7) 0.0799(15) Uani 1 1 d . . . . .
 C4AA C -0.0615(3) -0.2702(3) -0.22162(7) 0.0805(16) Uani 1 1 d . . . . .
 C5AA C 0.0845(3) -0.2536(3) -0.01168(7) 0.0679(12) Uani 1 1 d . . . . .
 H5AA H 0.1283 -0.2433 -0.0147 0.082 Uiso 1 1 calc R . . . .
 N13 N 0.0401(3) -0.3936(2) -0.04786(7) 0.0898(14) Uani 1 1 d . . . . .
 C5BA C -0.1795(3) -0.3525(3) -0.22603(7) 0.0821(16) Uani 1 1 d . . . . .
 H5BA H -0.2177 -0.3895 -0.2196 0.099 Uiso 1 1 calc R . . . .
 C15 C -0.2439(3) -0.3507(3) -0.26414(7) 0.0742(14) Uani 1 1 d . . . . .
 H15 H -0.2484 -0.3255 -0.2772 0.089 Uiso 1 1 calc R . . . .
 C3CA C -0.3515(2) -0.4313(3) -0.27576(7) 0.0667(12) Uani 1 1 d . . . . .
 H3CA H -0.3412 -0.4009 -0.2904 0.080 Uiso 1 1 calc R . . . .
 C17 C 0.0035(3) -0.3000(3) -0.16130(7) 0.0779(15) Uani 1 1 d . . . . .
 C18 C 0.3590(3) -0.0329(3) -0.22617(8) 0.0833(16) Uani 1 1 d . . . . .
 H18 H 0.3970 -0.0141 -0.2158 0.100 Uiso 1 1 calc R . . . .
 C19 C -0.1253(3) -0.2663(3) -0.25763(8) 0.0911(18) Uani 1 1 d . . . . .
 H19 H -0.1273 -0.2455 -0.2727 0.109 Uiso 1 1 calc R . . . .
 C20 C 0.0465(3) -0.3418(3) -0.09813(8) 0.0881(17) Uani 1 1 d . . . . .
 H20 H 0.0865 -0.3266 -0.0892 0.106 Uiso 1 1 calc R . . . .
 C21 C 0.1713(3) -0.1639(3) -0.18918(8) 0.0907(19) Uani 1 1 d . . . . .
 C22 C 0.0704(3) -0.3586(2) -0.00394(7) 0.0706(13) Uani 1 1 d . . . . .
 H22 H 0.1172 -0.3345 -0.0095 0.085 Uiso 1 1 calc R . . . .
 C23 C -0.0061(3) -0.2556(3) -0.20331(7) 0.0807(16) Uani 1 1 d . . . . .
 C24 C -0.0647(3) -0.2393(3) -0.24445(8) 0.0901(18) Uani 1 1 d . . . . .
 H24 H -0.0271 -0.2014 -0.2507 0.108 Uiso 1 1 calc R . . . .
 C25 C 0.0671(3) -0.3825(3) 0.02409(8) 0.0822(15) Uani 1 1 d . . . . .
 H25A H 0.0916 -0.3441 0.0353 0.099 Uiso 1 1 calc R . . . .
 H25B H 0.0209 -0.4060 0.0298 0.099 Uiso 1 1 calc R . . . .
 C26 C 0.1056(3) -0.1638(3) -0.22548(7) 0.0741(14) Uani 1 1 d . . . . .
 C27 C 0.2911(3) -0.0999(4) -0.18832(9) 0.112(3) Uani 1 1 d . . . . .
 H27 H 0.3307 -0.0848 -0.1791 0.135 Uiso 1 1 calc R . . . .
 C8BA C -0.0363(3) -0.3025(3) -0.18196(7) 0.0770(14) Uani 1 1 d . . . . .
 C30 C 0.1060(3) -0.2614(3) -0.13678(7) 0.0891(18) Uani 1 1 d D . . . .
 C31 C 0.5026(3) 0.1268(3) -0.28568(9) 0.0727(12) Uani 1 1 d . . . . .
 H31A H 0.5027 0.1617 -0.2962 0.087 Uiso 1 1 calc R . . . .
 H31B H 0.5321 0.1479 -0.2711 0.087 Uiso 1 1 calc R . . . .
 C32 C 0.0614(2) -0.2127(3) -0.20374(7) 0.0734(14) Uani 1 1 d . . . . .
 C33 C 0.4578(3) -0.0137(3) -0.27581(10) 0.0769(13) Uani 1 1 d . . . . .
 H33A H 0.4591 -0.0480 -0.2654 0.092 Uiso 1 1 calc R . . . .
 H33B H 0.4276 -0.0353 -0.2902 0.092 Uiso 1 1 calc R . . . .
 C35 C -0.0130(3) -0.3379(3) -0.13634(8) 0.0905(18) Uani 1 1 d . . . . .
 C36 C 0.0725(3) -0.2538(3) -0.16124(7) 0.0789(15) Uani 1 1 d . . . . .
 C37 C 0.0321(3) -0.4191(3) -0.02111(8) 0.0880(17) Uani 1 1 d . . . . .
 H37 H -0.0153 -0.4414 -0.0164 0.106 Uiso 1 1 calc R . . . .
 C38 C -0.1095(3) -0.3514(4) -0.18698(8) 0.0909(19) Uani 1 1 d . . . . .
 C39 C -0.0141(3) -0.4123(3) -0.06062(9) 0.100(2) Uani 1 1 d . . . . .
 H39 H -0.0551 -0.4407 -0.0529 0.120 Uiso 1 1 calc R . . . .
 C40 C 0.0974(3) -0.2009(3) -0.25093(7) 0.0894(19) Uani 1 1 d . . . . .
 H40A H 0.0527 -0.2163 -0.2575 0.107 Uiso 1 1 calc R . . . .
 H40B H 0.1286 -0.1695 -0.2634 0.107 Uiso 1 1 calc R . . . .
 C42 C 0.5266(3) 0.0339(3) -0.28590(10) 0.0841(15) Uani 1 1 d . . . . .
 H42A H 0.5571 0.0531 -0.2714 0.101 Uiso 1 1 calc R . . . .
 H42B H 0.5419 0.0095 -0.2965 0.101 Uiso 1 1 calc R . . . .
 C44 C -0.0706(4) -0.4137(4) -0.10134(10) 0.120(3) Uani 1 1 d . . . . .
 H44 H -0.1106 -0.4457 -0.0939 0.144 Uiso 1 1 calc R . . . .
 C45 C 0.1023(4) -0.2940(4) -0.27503(9) 0.105(2) Uani 1 1 d . . . . .
 H45A H 0.0569 -0.3125 -0.2814 0.126 Uiso 1 1 calc R . . . .
 H45B H 0.1317 -0.2609 -0.2875 0.126 Uiso 1 1 calc R . . . .
 C48 C -0.0703(3) -0.3907(4) -0.12682(9) 0.107(2) Uani 1 1 d . . . . .
 H48 H -0.1086 -0.4112 -0.1369 0.129 Uiso 1 1 calc R . . . .
 C49 C -0.0117(3) -0.3890(3) -0.08741(8) 0.100(2) Uani 1 1 d . . . . .
 C50 C 0.1082(4) -0.2594(3) -0.24941(8) 0.0932(18) Uani 1 1 d . . . . .
 H50A H 0.0758 -0.2917 -0.2374 0.112 Uiso 1 1 calc R . . . .
 H50B H 0.1523 -0.2444 -0.2423 0.112 Uiso 1 1 calc R . . . .
 C51 C 0.5280(3) 0.0889(3) -0.30164(9) 0.0826(15) Uani 1 1 d . . . . .
 H51A H 0.5004 0.0703 -0.3169 0.099 Uiso 1 1 calc R . . . .
 H51B H 0.5734 0.1193 -0.3073 0.099 Uiso 1 1 calc R . . . .
 C53 C 0.2329(3) -0.1436(4) -0.17661(9) 0.120(3) Uani 1 1 d . . . . .
 H53 H 0.2335 -0.1603 -0.1603 0.144 Uiso 1 1 calc R . . . .
 C54 C 0.0940(3) -0.1046(3) -0.22747(10) 0.0944(15) Uani 1 1 d . U . . .
 H54A H 0.1235 -0.0748 -0.2407 0.113 Uiso 1 1 calc R . . . .
 H54B H 0.0486 -0.1212 -0.2334 0.113 Uiso 1 1 calc R . . . .
 C55 C 0.0951(4) -0.4269(3) 0.02659(10) 0.106(2) Uani 1 1 d . . . . .
 H55A H 0.0922 -0.4412 0.0444 0.127 Uiso 1 1 calc R . . . .
 H55B H 0.1418 -0.4033 0.0216 0.127 Uiso 1 1 calc R . . . .
 C56 C -0.1244(4) -0.4236(4) -0.19048(11) 0.116(2) Uani 1 1 d . U . . .
 H56A H -0.1186 -0.4395 -0.1738 0.139 Uiso 1 1 calc R . . . .
 H56B H -0.1710 -0.4509 -0.1953 0.139 Uiso 1 1 calc R . . . .
 C57 C 0.1343(4) -0.1934(4) -0.12024(9) 0.150(3) Uani 1 1 d D U . . .
 H57A H 0.1485 -0.2009 -0.1035 0.180 Uiso 1 1 calc R . . . .
 H57B H 0.1739 -0.1592 -0.1290 0.180 Uiso 1 1 calc R . . . .
 C58 C -0.1573(4) -0.3469(5) -0.16778(9) 0.119(2) Uani 1 1 d . U . . .
 H58A H -0.2025 -0.3746 -0.1741 0.143 Uiso 1 1 calc R . . . .
 H58B H -0.1539 -0.3655 -0.1514 0.143 Uiso 1 1 calc R . . . .
 C59 C 0.1561(5) -0.2838(6) -0.14216(13) 0.141(3) Uani 1 1 d D U . . .
 H59A H 0.1970 -0.2457 -0.1483 0.170 Uiso 1 1 calc R . . . .
 H59B H 0.1663 -0.2980 -0.1260 0.170 Uiso 1 1 calc R . . . .
 C61 C 0.0559(5) -0.4881(4) 0.00902(10) 0.136(4) Uani 1 1 d . . . . .
 H61A H 0.0759 -0.5163 0.0098 0.163 Uiso 1 1 calc R . . . .
 H61B H 0.0103 -0.5140 0.0151 0.163 Uiso 1 1 calc R . . . .
 C62 C 0.0561(6) -0.4667(4) -0.01858(11) 0.142(4) Uani 1 1 d . . . . .
 H62A H 0.1012 -0.4465 -0.0254 0.170 Uiso 1 1 calc R . . . .
 H62B H 0.0281 -0.5059 -0.0290 0.170 Uiso 1 1 calc R . . . .
 C64 C 0.1023(3) -0.2117(3) -0.18232(7) 0.0794(15) Uani 1 1 d . . . . .
 C67 C 0.1040(4) -0.0646(4) -0.20358(12) 0.1125(18) Uani 1 1 d . U . . .
 H67A H 0.0701 -0.0925 -0.1911 0.135 Uiso 1 1 calc R . . . .
 H67B H 0.1471 -0.0529 -0.1962 0.135 Uiso 1 1 calc R . . . .
 C69 C 0.1012(6) -0.0024(5) -0.2070(2) 0.156(3) Uani 1 1 d . U . . .
 H69A H 0.0585 -0.0133 -0.2145 0.188 Uiso 1 1 calc R . . . .
 H69B H 0.1359 0.0267 -0.2190 0.188 Uiso 1 1 calc R . . . .
 C70 C 0.1186(5) -0.3479(4) -0.27402(14) 0.136(3) Uani 1 1 d . . . . .
 H70A H 0.1647 -0.3296 -0.2693 0.204 Uiso 1 1 calc R . . . .
 H70B H 0.1110 -0.3688 -0.2907 0.204 Uiso 1 1 calc R . . . .
 H70C H 0.0908 -0.3805 -0.2614 0.204 Uiso 1 1 calc R . . . .
 C71 C -0.1463(6) -0.2798(6) -0.16304(13) 0.156(3) Uani 1 1 d . U . . .
 H71A H -0.1415 -0.2580 -0.1796 0.187 Uiso 1 1 calc R . . . .
 H71B H -0.1045 -0.2544 -0.1537 0.187 Uiso 1 1 calc R . . . .
 C8AA C 0.0850(8) -0.1642(7) -0.11533(19) 0.215(5) Uani 1 1 d D U . . .
 H8AA H 0.0434 -0.2027 -0.1099 0.258 Uiso 1 1 calc R . . . .
 H8AB H 0.0766 -0.1531 -0.1325 0.258 Uiso 1 1 calc R . . . .
 C4BA C -0.0840(6) -0.4349(6) -0.20970(16) 0.157(3) Uani 1 1 d D U . . .
 H4BA H -0.0374 -0.4013 -0.2073 0.188 Uiso 1 1 calc R . . . .
 H4BB H -0.0970 -0.4287 -0.2269 0.188 Uiso 1 1 calc R . . . .
 C73 C 0.1106(7) 0.0365(6) -0.1805(3) 0.192(5) Uani 1 1 d . U . . .
 H73A H 0.1534 0.0487 -0.1732 0.288 Uiso 1 1 calc R . . . .
 H73B H 0.0761 0.0082 -0.1686 0.288 Uiso 1 1 calc R . . . .
 H73C H 0.1081 0.0760 -0.1837 0.288 Uiso 1 1 calc R . . . .
 C72 C 0.1354(8) -0.3375(8) -0.1607(2) 0.209(4) Uani 1 1 d D U . . .
 H72A H 0.1197 -0.3268 -0.1764 0.251 Uiso 1 1 calc R . . . .
 H72B H 0.0993 -0.3786 -0.1536 0.251 Uiso 1 1 calc R . . . .
 C1BA C -0.0267(4) -0.0679(3) -0.01811(9) 0.105(2) Uani 1 1 d D U . . .
 C6BA C 0.0419(4) -0.0255(5) -0.01787(10) 0.0962(16) Uani 1 1 d . U . . .
 C7BA C -0.0589(6) -0.1447(4) -0.01693(13) 0.149(4) Uani 1 1 d D U . . .
 C2CA C -0.0950(5) -0.1831(5) -0.04189(14) 0.129(2) Uani 1 1 d . U . . .
 H2CA H -0.1078 -0.2296 -0.0395 0.155 Uiso 0.585(7) 1 calc R . P A 1
 H2CB H -0.1358 -0.1812 -0.0436 0.155 Uiso 0.585(7) 1 calc R . P A 1
 H2CC H -0.1323 -0.1753 -0.0437 0.155 Uiso 0.415(7) 1 calc R . P A 2
 H2CD H -0.0643 -0.1579 -0.0557 0.155 Uiso 0.415(7) 1 calc R . P A 2
 C14 C -0.1105(8) -0.1779(5) 0.00650(13) 0.258(9) Uani 1 1 d D U . . .
 H14A H -0.1134 -0.2200 0.0109 0.309 Uiso 1 1 calc R . . . .
 H14B H -0.1543 -0.1876 0.0007 0.309 Uiso 1 1 calc R . . . .
 C9AA C -0.1324(5) -0.1720(4) 0.05610(12) 0.147(4) Uani 1 1 d . U . . .
 H9AA H -0.1793 -0.1891 0.0523 0.176 Uiso 1 1 calc R . . . .
 H9AB H -0.1261 -0.2100 0.0584 0.176 Uiso 1 1 calc R . . . .
 C7CA C -0.1160(6) -0.1340(6) 0.08090(14) 0.161(4) Uani 1 1 d . U . . .
 H7CA H -0.1415 -0.1637 0.0947 0.242 Uiso 1 1 calc GR . . . .
 H7CB H -0.1268 -0.0991 0.0795 0.242 Uiso 1 1 calc GR . . . .
 H7CC H -0.0692 -0.1149 0.0845 0.242 Uiso 1 1 calc GR . . . .
 C3 C -0.0915(8) -0.1321(5) 0.03279(13) 0.239(8) Uani 1 1 d . U . . .
 H3A H -0.0444 -0.1137 0.0366 0.287 Uiso 1 1 calc R . . . .
 H3B H -0.0992 -0.0950 0.0298 0.287 Uiso 1 1 calc R . . . .
 C3BA C 0.0086(2) -0.2021(2) -0.01319(6) 0.1314(19) Uani 1 1 d . U . . .
 H3BA H -0.0297 -0.2434 -0.0110 0.158 Uiso 1 1 calc R . . . .
 C5 C 0.0037(2) -0.1446(3) -0.01499(6) 0.1027(14) Uani 1 1 d DG U . . .
 C8CA C 0.0610(3) -0.0828(2) -0.01827(7) 0.134(2) Uani 1 1 d G U . . .
 C8 C 0.1231(2) -0.07841(19) -0.01974(9) 0.1155(17) Uani 1 1 d G U . . .
 H8 H 0.1614 -0.0370 -0.0219 0.139 Uiso 1 1 calc R . . . .
 C2BA C 0.12794(19) -0.1358(2) -0.01794(8) 0.139(2) Uani 1 1 d G U . . .
 H2BA H 0.1695 -0.1329 -0.0189 0.167 Uiso 1 1 calc R . . . .
 C4 C 0.0707(2) -0.1976(2) -0.01466(7) 0.0946(12) Uani 1 1 d G U . . .
 C1 C -0.2027(7) -0.2776(10) -0.14739(17) 0.225(5) Uani 1 1 d D U . . .
 H1A H -0.2147 -0.3068 -0.1325 0.270 Uiso 1 1 calc R . . . .
 H1B H -0.1874 -0.2325 -0.1413 0.270 Uiso 1 1 calc R . . . .
 C9BA C -0.0902(10) -0.5026(7) -0.2084(2) 0.233(5) Uani 1 1 d D U . . .
 H9BA H -0.0748 -0.5116 -0.2246 0.280 Uiso 1 1 calc R . . . .
 H9BB H -0.1368 -0.5363 -0.2063 0.280 Uiso 1 1 calc R . . . .
 C0CA C 0.0919(12) -0.1029(9) -0.0968(3) 0.303(7) Uani 1 1 d D U . . .
 H0CA H 0.1373 -0.0719 -0.1023 0.363 Uiso 1 1 calc R . . . .
 H0CB H 0.0652 -0.0921 -0.1082 0.363 Uiso 1 1 calc R . . . .
 C1CA C 0.0931(11) -0.0554(10) -0.0736(3) 0.278(8) Uani 1 1 d D U . . .
 H1CA H 0.0992 -0.0720 -0.0573 0.417 Uiso 1 1 calc R . . . .
 H1CB H 0.0515 -0.0555 -0.0733 0.417 Uiso 1 1 calc R . . . .
 H1CC H 0.1291 -0.0107 -0.0762 0.417 Uiso 1 1 calc R . . . .
 C4CA C 0.1969(9) -0.3462(11) -0.1668(3) 0.276(6) Uani 1 1 d D U . . .
 H4CA H 0.2365 -0.3026 -0.1689 0.331 Uiso 1 1 calc R . . . .
 H4CB H 0.2045 -0.3687 -0.1525 0.331 Uiso 1 1 calc R . . . .
 C5CA C -0.2626(8) -0.3001(11) -0.1650(4) 0.305(11) Uani 1 1 d D U . . .
 H5CA H -0.2489 -0.2749 -0.1808 0.457 Uiso 1 1 calc R . . . .
 H5CB H -0.2955 -0.2929 -0.1565 0.457 Uiso 1 1 calc R . . . .
 H5CC H -0.2815 -0.3467 -0.1688 0.457 Uiso 1 1 calc R . . . .
 C6CA C -0.0491(13) -0.5078(12) -0.1857(4) 0.344(9) Uani 1 1 d D U . . .
 H6CA H -0.0023 -0.4807 -0.1894 0.516 Uiso 1 1 calc R . . . .
 H6CB H -0.0602 -0.5535 -0.1836 0.516 Uiso 1 1 calc R . . . .
 H6CC H -0.0594 -0.4924 -0.1701 0.516 Uiso 1 1 calc R . . . .
 C46 C 0.1848(15) -0.3875(15) -0.1920(5) 0.447(16) Uani 1 1 d D U . . .
 H46A H 0.1775 -0.3651 -0.2061 0.671 Uiso 1 1 calc R . . . .
 H46B H 0.1463 -0.4310 -0.1898 0.671 Uiso 1 1 calc R . . . .
 H46C H 0.2231 -0.3920 -0.1955 0.671 Uiso 1 1 calc R . . . .
 C2 C -0.0952(12) -0.2102(11) -0.0878(3) 0.166(4) Uani 0.585(7) 1 d . U P A 1
 H2A H -0.0715 -0.1923 -0.1040 0.199 Uiso 0.585(7) 1 calc R . P A 1
 H2B H -0.1387 -0.2138 -0.0896 0.199 Uiso 0.585(7) 1 calc R . P A 1
 C6 C -0.0576(9) -0.1601(9) -0.0667(2) 0.138(3) Uani 0.585(7) 1 d . U P A 1
 H6A H -0.0136 -0.1549 -0.0647 0.166 Uiso 0.585(7) 1 calc R . P A 1
 H6B H -0.0522 -0.1170 -0.0714 0.166 Uiso 0.585(7) 1 calc R . P A 1
 C9CA C -0.1062(14) -0.2821(12) -0.0844(3) 0.197(7) Uani 0.585(7) 1 d . U P A
 1
 H9CA H -0.0638 -0.2803 -0.0845 0.295 Uiso 0.585(7) 1 calc R . P A 1
 H9CB H -0.1333 -0.3100 -0.0983 0.295 Uiso 0.585(7) 1 calc R . P A 1
 H9CC H -0.1282 -0.3003 -0.0682 0.295 Uiso 0.585(7) 1 calc R . P A 1
 C6A C -0.1208(13) -0.2494(12) -0.0491(3) 0.138(3) Uani 0.415(7) 1 d . U P A 2
 H6AB H -0.1530 -0.2763 -0.0360 0.166 Uiso 0.415(7) 1 calc R . P A 2
 H6AC H -0.0845 -0.2588 -0.0480 0.166 Uiso 0.415(7) 1 calc R . P A 2
 C2A C -0.1530(16) -0.2745(13) -0.0741(4) 0.166(4) Uani 0.415(7) 1 d D U P A 2
 H2AB H -0.1205 -0.2507 -0.0876 0.199 Uiso 0.415(7) 1 calc R . P A 2
 H2AC H -0.1885 -0.2640 -0.0759 0.199 Uiso 0.415(7) 1 calc R . P A 2
 C9CB C -0.1829(19) -0.3504(14) -0.0786(4) 0.197(7) Uani 0.415(7) 1 d D U P A
 2
 H9CD H -0.1477 -0.3609 -0.0787 0.295 Uiso 0.415(7) 1 calc R . P A 2
 H9CE H -0.2057 -0.3625 -0.0950 0.295 Uiso 0.415(7) 1 calc R . P A 2
 H9CF H -0.2139 -0.3748 -0.0650 0.295 Uiso 0.415(7) 1 calc R . P A 2

loop_
  _atom_site_aniso_label
  _atom_site_aniso_U_11
  _atom_site_aniso_U_22
  _atom_site_aniso_U_33
  _atom_site_aniso_U_23
  _atom_site_aniso_U_13
  _atom_site_aniso_U_12
 N2AA 0.058(2) 0.090(3) 0.0525(15) -0.0160(17) -0.0160(15) 0.031(2)
 C0AA 0.061(3) 0.090(4) 0.060(2) 0.003(2) -0.007(2) 0.026(3)
 C1AA 0.063(3) 0.101(4) 0.0552(19) 0.017(2) -0.002(2) 0.022(3)
 N4 0.073(3) 0.083(3) 0.0618(18) 0.0086(18) 0.0031(17) 0.037(2)
 N5 0.068(2) 0.082(3) 0.0579(16) 0.0112(17) 0.0042(16) 0.037(2)
 C2AA 0.070(3) 0.062(3) 0.0579(18) 0.0078(18) -0.0024(19) 0.034(2)
 C6AA 0.058(3) 0.087(4) 0.0567(18) 0.012(2) -0.0043(19) 0.022(3)
 C0BA 0.094(4) 0.102(4) 0.0434(17) 0.018(2) -0.007(2) 0.038(3)
 C7AA 0.066(3) 0.089(4) 0.0501(17) 0.007(2) -0.0045(19) 0.027(3)
 C3AA 0.063(3) 0.100(4) 0.0502(18) 0.013(2) -0.0029(19) 0.021(3)
 C4AA 0.070(3) 0.092(4) 0.0509(19) 0.018(2) -0.0082(19) 0.018(3)
 C5AA 0.073(3) 0.083(4) 0.0593(19) -0.001(2) -0.006(2) 0.047(3)
 N13 0.120(4) 0.090(3) 0.0559(18) 0.0123(19) -0.013(2) 0.049(3)
 C5BA 0.061(3) 0.104(4) 0.0485(19) 0.012(2) -0.0004(19) 0.017(3)
 C15 0.062(3) 0.095(4) 0.0499(18) -0.007(2) -0.0023(19) 0.028(3)
 C3CA 0.048(2) 0.093(4) 0.0518(17) -0.003(2) -0.0022(17) 0.030(3)
 C17 0.078(4) 0.095(4) 0.0466(18) 0.016(2) -0.001(2) 0.033(3)
 C18 0.059(3) 0.106(4) 0.059(2) 0.019(2) 0.0032(19) 0.021(3)
 C19 0.078(4) 0.105(4) 0.056(2) 0.014(2) -0.013(2) 0.020(3)
 C20 0.104(4) 0.113(5) 0.0455(18) 0.015(2) -0.010(2) 0.053(4)
 C21 0.078(4) 0.106(4) 0.0471(19) 0.023(2) -0.001(2) 0.015(3)
 C22 0.091(4) 0.062(3) 0.0515(18) 0.0123(18) -0.006(2) 0.032(3)
 C23 0.061(3) 0.106(4) 0.0480(18) 0.019(2) -0.0042(18) 0.022(3)
 C24 0.078(4) 0.103(4) 0.059(2) 0.025(2) -0.007(2) 0.022(3)
 C25 0.098(4) 0.065(3) 0.066(2) 0.016(2) -0.014(2) 0.028(3)
 C26 0.066(3) 0.085(4) 0.0481(17) 0.013(2) 0.0011(18) 0.020(3)
 C27 0.059(3) 0.175(7) 0.059(2) 0.040(3) -0.005(2) 0.025(4)
 C8BA 0.075(3) 0.088(4) 0.0504(18) 0.018(2) 0.002(2) 0.028(3)
 C30 0.082(4) 0.117(5) 0.0475(19) 0.018(2) -0.006(2) 0.034(4)
 C31 0.088(4) 0.064(3) 0.077(2) 0.003(2) 0.015(2) 0.046(3)
 C32 0.066(3) 0.087(3) 0.0387(15) 0.0114(18) -0.0032(17) 0.016(3)
 C33 0.088(4) 0.070(3) 0.085(3) 0.010(2) 0.013(3) 0.048(3)
 C35 0.080(4) 0.106(4) 0.057(2) 0.029(2) -0.002(2) 0.025(3)
 C36 0.084(4) 0.091(4) 0.0434(17) 0.021(2) 0.002(2) 0.030(3)
 C37 0.106(4) 0.085(4) 0.0486(19) 0.016(2) -0.012(2) 0.030(3)
 C38 0.066(3) 0.126(5) 0.053(2) 0.023(3) -0.005(2) 0.027(3)
 C39 0.090(4) 0.116(5) 0.055(2) 0.032(3) -0.004(2) 0.023(4)
 C40 0.082(4) 0.108(5) 0.0430(17) 0.004(2) -0.0037(19) 0.021(3)
 C42 0.095(4) 0.098(4) 0.079(2) 0.007(3) 0.015(3) 0.063(4)
 C44 0.107(5) 0.137(6) 0.066(3) 0.034(3) -0.015(3) 0.024(5)
 C45 0.123(5) 0.105(5) 0.062(2) -0.012(3) -0.010(3) 0.037(4)
 C48 0.092(4) 0.139(6) 0.063(2) 0.029(3) -0.005(3) 0.037(4)
 C49 0.109(5) 0.105(4) 0.052(2) 0.024(3) -0.020(3) 0.027(4)
 C50 0.113(5) 0.092(4) 0.054(2) -0.001(2) -0.006(2) 0.035(4)
 C51 0.084(4) 0.103(4) 0.065(2) 0.005(2) 0.013(2) 0.050(3)
 C53 0.064(4) 0.166(7) 0.063(2) 0.042(3) -0.013(2) 0.008(4)
 C54 0.075(4) 0.106(4) 0.086(2) 0.024(2) -0.008(3) 0.033(3)
 C55 0.160(7) 0.071(4) 0.078(3) 0.001(3) -0.044(3) 0.052(4)
 C56 0.135(6) 0.095(5) 0.076(3) 0.030(3) -0.009(3) 0.027(4)
 C57 0.142(6) 0.130(6) 0.056(2) 0.028(3) -0.035(3) -0.024(4)
 C58 0.106(5) 0.196(7) 0.050(2) 0.033(3) 0.009(2) 0.072(5)
 C59 0.135(6) 0.248(10) 0.089(3) 0.055(4) 0.024(4) 0.131(7)
 C61 0.255(11) 0.087(4) 0.068(3) -0.003(3) -0.053(4) 0.089(6)
 C62 0.278(12) 0.082(4) 0.074(3) -0.003(3) -0.052(5) 0.097(6)
 C64 0.066(3) 0.101(4) 0.0481(18) 0.022(2) -0.0005(19) 0.024(3)
 C67 0.093(4) 0.133(5) 0.104(3) 0.005(3) -0.009(3) 0.051(4)
 C69 0.149(8) 0.140(6) 0.186(7) -0.006(5) -0.002(7) 0.076(6)
 C70 0.193(9) 0.083(5) 0.111(4) -0.026(4) -0.024(5) 0.053(6)
 C71 0.177(7) 0.231(8) 0.075(3) -0.014(5) 0.005(4) 0.115(8)
 C8AA 0.282(13) 0.202(10) 0.119(6) 0.007(5) -0.049(8) 0.090(9)
 C4BA 0.197(9) 0.181(7) 0.110(4) 0.038(5) 0.006(5) 0.108(7)
 C73 0.175(11) 0.166(9) 0.224(9) -0.034(8) 0.030(9) 0.076(9)
 C72 0.312(12) 0.303(12) 0.128(6) 0.022(6) 0.021(7) 0.241(10)
 C1BA 0.143(4) 0.095(3) 0.057(2) 0.001(2) 0.030(3) 0.044(4)
 C6BA 0.121(3) 0.140(5) 0.074(3) 0.036(4) 0.025(3) 0.101(3)
 C7BA 0.252(10) 0.104(3) 0.090(4) -0.003(4) 0.012(5) 0.089(4)
 C2CA 0.132(6) 0.153(5) 0.107(3) -0.016(3) 0.002(3) 0.075(5)
 C14 0.372(18) 0.111(6) 0.075(3) 0.028(3) 0.006(5) -0.041(9)
 C9AA 0.172(8) 0.118(6) 0.083(2) 0.028(3) -0.012(3) 0.023(6)
 C7CA 0.257(13) 0.181(9) 0.091(3) 0.011(4) 0.004(5) 0.143(10)
 C3 0.342(15) 0.127(7) 0.071(3) 0.027(3) -0.004(5) -0.017(8)
 C3BA 0.194(4) 0.225(5) 0.063(2) -0.021(4) -0.021(3) 0.170(5)
 C5 0.113(3) 0.159(4) 0.059(2) 0.015(3) -0.008(3) 0.085(3)
 C8CA 0.097(4) 0.204(5) 0.072(3) -0.033(4) 0.003(3) 0.053(3)
 C8 0.116(3) 0.109(3) 0.123(4) -0.006(4) -0.024(4) 0.056(3)
 C2BA 0.203(5) 0.077(3) 0.112(4) -0.007(3) -0.067(5) 0.051(3)
 C4 0.128(4) 0.112(3) 0.060(2) -0.007(3) -0.015(3) 0.072(3)
 C1 0.261(10) 0.419(15) 0.100(5) -0.019(7) 0.003(5) 0.249(11)
 C9BA 0.398(17) 0.208(9) 0.141(7) -0.014(7) -0.010(9) 0.186(10)
 C0CA 0.42(2) 0.281(13) 0.196(10) -0.056(10) -0.077(13) 0.171(13)
 C1CA 0.34(2) 0.34(2) 0.262(16) -0.047(12) -0.030(15) 0.252(18)
 C4CA 0.359(13) 0.397(17) 0.219(11) 0.023(11) 0.057(12) 0.300(12)
 C5CA 0.203(11) 0.38(3) 0.36(2) 0.05(2) -0.057(12) 0.170(17)
 C6CA 0.59(3) 0.42(2) 0.250(16) 0.033(14) -0.036(15) 0.417(18)
 C46 0.56(3) 0.50(3) 0.36(2) -0.082(17) 0.19(2) 0.31(2)
 C2 0.218(12) 0.197(6) 0.114(4) -0.046(5) -0.032(5) 0.127(8)
 C6 0.174(10) 0.160(6) 0.092(4) -0.019(4) 0.000(3) 0.093(7)
 C9CA 0.31(2) 0.222(8) 0.135(8) -0.086(8) -0.046(9) 0.187(11)
 C6A 0.174(10) 0.160(6) 0.092(4) -0.019(4) 0.000(3) 0.093(7)
 C2A 0.218(12) 0.197(6) 0.114(4) -0.046(5) -0.032(5) 0.127(8)
 C9CB 0.31(2) 0.222(8) 0.135(8) -0.086(8) -0.046(9) 0.187(11)

_geom_special_details
;
 All esds (except the esd in the dihedral angle between two l.s. planes)
 are estimated using the full covariance matrix.  The cell esds are taken
 into account individually in the estimation of esds in distances, angles
 and torsion angles; correlations between esds in cell parameters are only
 used when they are defined by crystal symmetry.  An approximate (isotropic)
 treatment of cell esds is used for estimating esds involving l.s. planes.
;
loop_
  _geom_bond_atom_site_label_1
  _geom_bond_atom_site_label_2
  _geom_bond_distance
  _geom_bond_site_symmetry_2
  _geom_bond_publ_flag
 N2AA C15 1.264(7) . ?
 N2AA C3CA 1.472(6) . ?
 C0AA C5BA 1.409(7) . ?
 C0AA C15 1.453(7) . ?
 C0AA C19 1.376(8) . ?
 C1AA C6AA 1.392(7) . ?
 C1AA C18 1.461(7) . ?
 C1AA C27 1.415(6) . ?
 N4 C2AA 1.431(7) . ?
 N4 C18 1.269(6) . ?
 N5 C5AA 1.278(7) . ?
 N5 C22 1.447(7) . ?
 C2AA H2AA 0.9800 . ?
 C2AA C3CA 1.547(6) 2 ?
 C2AA C33 1.547(7) . ?
 C6AA H6AA 0.9300 . ?
 C6AA C3AA 1.354(7) . ?
 C0BA C20 1.409(6) . ?
 C0BA C30 1.511(8) . ?
 C0BA C35 1.386(8) . ?
 C7AA C4AA 1.419(7) . ?
 C7AA C5BA 1.369(7) . ?
 C7AA C38 1.514(6) . ?
 C3AA C21 1.419(6) . ?
 C3AA C26 1.530(7) . ?
 C4AA C23 1.489(7) . ?
 C4AA C24 1.400(6) . ?
 C5AA H5AA 0.9300 . ?
 C5AA C4 1.487(6) . ?
 N13 C37 1.477(6) . ?
 N13 C39 1.286(8) . ?
 C5BA H5BA 0.9300 . ?
 C15 H15 0.9300 . ?
 C3CA C2AA 1.547(6) 3 ?
 C3CA H3CA 0.9800 . ?
 C3CA C31 1.538(8) 3 ?
 C17 C8BA 1.392(7) . ?
 C17 C35 1.498(6) . ?
 C17 C36 1.406(8) . ?
 C18 H18 0.9300 . ?
 C19 H19 0.9300 . ?
 C19 C24 1.393(8) . ?
 C20 H20 0.9300 . ?
 C20 C49 1.356(9) . ?
 C21 C53 1.415(8) . ?
 C21 C64 1.459(8) . ?
 C22 H22 0.9800 . ?
 C22 C25 1.538(5) . ?
 C22 C37 1.513(7) . ?
 C23 C8BA 1.457(7) . ?
 C23 C32 1.367(7) . ?
 C24 H24 0.9300 . ?
 C25 H25A 0.9700 . ?
 C25 H25B 0.9700 . ?
 C25 C55 1.469(9) . ?
 C26 C32 1.559(6) . ?
 C26 C40 1.529(7) . ?
 C26 C54 1.524(9) . ?
 C27 H27 0.9300 . ?
 C27 C53 1.356(8) . ?
 C8BA C38 1.516(8) . ?
 C30 C36 1.538(6) . ?
 C30 C57 1.613(8) . ?
 C30 C59 1.514(9) . ?
 C31 C3CA 1.538(8) 2 ?
 C31 H31A 0.9700 . ?
 C31 H31B 0.9700 . ?
 C31 C51 1.521(7) . ?
 C32 C64 1.448(6) . ?
 C33 H33A 0.9700 . ?
 C33 H33B 0.9700 . ?
 C33 C42 1.504(8) . ?
 C35 C48 1.367(9) . ?
 C36 C64 1.393(6) . ?
 C37 H37 0.9800 . ?
 C37 C62 1.466(10) . ?
 C38 C56 1.537(10) . ?
 C38 C58 1.526(9) . ?
 C39 H39 0.9300 . ?
 C39 C49 1.477(6) . ?
 C40 H40A 0.9700 . ?
 C40 H40B 0.9700 . ?
 C40 C50 1.494(9) . ?
 C42 H42A 0.9700 . ?
 C42 H42B 0.9700 . ?
 C42 C51 1.495(8) . ?
 C44 H44 0.9300 . ?
 C44 C48 1.419(7) . ?
 C44 C49 1.385(9) . ?
 C45 H45A 0.9700 . ?
 C45 H45B 0.9700 . ?
 C45 C50 1.518(7) . ?
 C45 C70 1.472(11) . ?
 C48 H48 0.9300 . ?
 C50 H50A 0.9700 . ?
 C50 H50B 0.9700 . ?
 C51 H51A 0.9700 . ?
 C51 H51B 0.9700 . ?
 C53 H53 0.9300 . ?
 C54 H54A 0.9700 . ?
 C54 H54B 0.9700 . ?
 C54 C67 1.490(10) . ?
 C55 H55A 0.9700 . ?
 C55 H55B 0.9700 . ?
 C55 C61 1.538(9) . ?
 C56 H56A 0.9700 . ?
 C56 H56B 0.9700 . ?
 C56 C4BA 1.474(12) . ?
 C57 H57A 0.9700 . ?
 C57 H57B 0.9700 . ?
 C57 C8AA 1.609(9) . ?
 C58 H58A 0.9700 . ?
 C58 H58B 0.9700 . ?
 C58 C71 1.462(13) . ?
 C59 H59A 0.9700 . ?
 C59 H59B 0.9700 . ?
 C59 C72 1.447(16) . ?
 C61 H61A 0.9700 . ?
 C61 H61B 0.9700 . ?
 C61 C62 1.509(7) . ?
 C62 H62A 0.9700 . ?
 C62 H62B 0.9700 . ?
 C67 H67A 0.9700 . ?
 C67 H67B 0.9700 . ?
 C67 C69 1.482(13) . ?
 C69 H69A 0.9700 . ?
 C69 H69B 0.9700 . ?
 C69 C73 1.590(15) . ?
 C70 H70A 0.9600 . ?
 C70 H70B 0.9600 . ?
 C70 H70C 0.9600 . ?
 C71 H71A 0.9700 . ?
 C71 H71B 0.9700 . ?
 C71 C1 1.557(14) . ?
 C8AA H8AA 0.9700 . ?
 C8AA H8AB 0.9700 . ?
 C8AA C0CA 1.651(10) . ?
 C4BA H4BA 0.9700 . ?
 C4BA H4BB 0.9700 . ?
 C4BA C9BA 1.502(13) . ?
 C73 H73A 0.9600 . ?
 C73 H73B 0.9600 . ?
 C73 H73C 0.9600 . ?
 C72 H72A 0.9700 . ?
 C72 H72B 0.9700 . ?
 C72 C4CA 1.565(14) . ?
 C1BA C6BA 1.387(10) . ?
 C1BA C6BA 1.345(10) 3 ?
 C1BA C7BA 1.546(9) . ?
 C6BA C1BA 1.345(10) 2 ?
 C6BA C8CA 1.593(7) . ?
 C7BA C2CA 1.552(11) . ?
 C7BA C14 1.601(12) . ?
 C7BA C5 1.450(11) . ?
 C2CA H2CA 0.9700 . ?
 C2CA H2CB 0.9700 . ?
 C2CA H2CC 0.9700 . ?
 C2CA H2CD 0.9700 . ?
 C2CA C6 1.487(16) . ?
 C2CA C6A 1.39(2) . ?
 C14 H14A 0.9700 . ?
 C14 H14B 0.9700 . ?
 C14 C3 1.641(12) . ?
 C9AA H9AA 0.9700 . ?
 C9AA H9AB 0.9700 . ?
 C9AA C7CA 1.491(12) . ?
 C9AA C3 1.525(11) . ?
 C7CA H7CA 0.9600 . ?
 C7CA H7CB 0.9600 . ?
 C7CA H7CC 0.9600 . ?
 C3 H3A 0.9700 . ?
 C3 H3B 0.9700 . ?
 C3BA H3BA 0.9300 . ?
 C3BA C5 1.3900 . ?
 C3BA C4 1.3900 . ?
 C5 C8CA 1.3900 . ?
 C8CA C8 1.3900 . ?
 C8 H8 0.9300 . ?
 C8 C2BA 1.3900 . ?
 C2BA H2BA 0.9300 . ?
 C2BA C4 1.3900 . ?
 C1 H1A 0.9700 . ?
 C1 H1B 0.9700 . ?
 C1 C5CA 1.515(14) . ?
 C9BA H9BA 0.9700 . ?
 C9BA H9BB 0.9700 . ?
 C9BA C6CA 1.550(15) . ?
 C0CA H0CA 0.9700 . ?
 C0CA H0CB 0.9700 . ?
 C0CA C1CA 1.619(10) . ?
 C1CA H1CA 0.9600 . ?
 C1CA H1CB 0.9600 . ?
 C1CA H1CC 0.9600 . ?
 C4CA H4CA 0.9700 . ?
 C4CA H4CB 0.9700 . ?
 C4CA C46 1.552(17) . ?
 C5CA H5CA 0.9600 . ?
 C5CA H5CB 0.9600 . ?
 C5CA H5CC 0.9600 . ?
 C6CA H6CA 0.9600 . ?
 C6CA H6CB 0.9600 . ?
 C6CA H6CC 0.9600 . ?
 C46 H46A 0.9600 . ?
 C46 H46B 0.9600 . ?
 C46 H46C 0.9600 . ?
 C2 H2A 0.9700 . ?
 C2 H2B 0.9700 . ?
 C2 C6 1.51(2) . ?
 C2 C9CA 1.56(3) . ?
 C6 H6A 0.9700 . ?
 C6 H6B 0.9700 . ?
 C9CA H9CA 0.9600 . ?
 C9CA H9CB 0.9600 . ?
 C9CA H9CC 0.9600 . ?
 C6A H6AB 0.9700 . ?
 C6A H6AC 0.9700 . ?
 C6A C2A 1.46(3) . ?
 C2A H2AB 0.9700 . ?
 C2A H2AC 0.9700 . ?
 C2A C9CB 1.548(19) . ?
 C9CB H9CD 0.9600 . ?
 C9CB H9CE 0.9600 . ?
 C9CB H9CF 0.9600 . ?

loop_
  _geom_angle_atom_site_label_1
  _geom_angle_atom_site_label_2
  _geom_angle_atom_site_label_3
  _geom_angle
  _geom_angle_site_symmetry_1
  _geom_angle_site_symmetry_3
  _geom_angle_publ_flag
 C15 N2AA C3CA 115.8(4) . . ?
 C5BA C0AA C15 120.3(5) . . ?
 C19 C0AA C5BA 118.2(5) . . ?
 C19 C0AA C15 121.5(4) . . ?
 C6AA C1AA C18 122.4(4) . . ?
 C6AA C1AA C27 116.8(5) . . ?
 C27 C1AA C18 120.8(5) . . ?
 C18 N4 C2AA 116.9(4) . . ?
 C5AA N5 C22 116.5(4) . . ?
 N4 C2AA H2AA 109.5 . . ?
 N4 C2AA C3CA 108.5(4) . 2 ?
 N4 C2AA C33 110.5(4) . . ?
 C3CA C2AA H2AA 109.5 2 . ?
 C3CA C2AA C33 109.5(3) 2 . ?
 C33 C2AA H2AA 109.5 . . ?
 C1AA C6AA H6AA 119.8 . . ?
 C3AA C6AA C1AA 120.4(4) . . ?
 C3AA C6AA H6AA 119.8 . . ?
 C20 C0BA C30 126.1(5) . . ?
 C35 C0BA C20 121.0(5) . . ?
 C35 C0BA C30 112.8(4) . . ?
 C4AA C7AA C38 111.5(4) . . ?
 C5BA C7AA C4AA 121.7(4) . . ?
 C5BA C7AA C38 126.7(5) . . ?
 C6AA C3AA C21 123.5(5) . . ?
 C6AA C3AA C26 126.3(4) . . ?
 C21 C3AA C26 109.8(4) . . ?
 C7AA C4AA C23 108.9(4) . . ?
 C24 C4AA C7AA 118.3(5) . . ?
 C24 C4AA C23 132.7(5) . . ?
 N5 C5AA H5AA 116.0 . . ?
 N5 C5AA C4 127.9(5) . . ?
 C4 C5AA H5AA 116.0 . . ?
 C39 N13 C37 116.0(5) . . ?
 C0AA C5BA H5BA 120.0 . . ?
 C7AA C5BA C0AA 120.0(5) . . ?
 C7AA C5BA H5BA 120.0 . . ?
 N2AA C15 C0AA 121.2(5) . . ?
 N2AA C15 H15 119.4 . . ?
 C0AA C15 H15 119.4 . . ?
 N2AA C3CA C2AA 109.1(3) . 3 ?
 N2AA C3CA H3CA 109.8 . . ?
 N2AA C3CA C31 109.9(4) . 3 ?
 C2AA C3CA H3CA 109.8 3 . ?
 C31 C3CA C2AA 108.4(4) 3 3 ?
 C31 C3CA H3CA 109.8 3 . ?
 C8BA C17 C35 131.8(5) . . ?
 C8BA C17 C36 120.6(4) . . ?
 C36 C17 C35 107.6(4) . . ?
 C1AA C18 H18 118.1 . . ?
 N4 C18 C1AA 123.8(5) . . ?
 N4 C18 H18 118.1 . . ?
 C0AA C19 H19 118.5 . . ?
 C0AA C19 C24 123.0(4) . . ?
 C24 C19 H19 118.5 . . ?
 C0BA C20 H20 120.1 . . ?
 C49 C20 C0BA 119.7(5) . . ?
 C49 C20 H20 120.1 . . ?
 C3AA C21 C64 111.1(4) . . ?
 C53 C21 C3AA 115.8(5) . . ?
 C53 C21 C64 132.7(4) . . ?
 N5 C22 H22 108.9 . . ?
 N5 C22 C25 110.2(4) . . ?
 N5 C22 C37 111.3(4) . . ?
 C25 C22 H22 108.9 . . ?
 C37 C22 H22 108.9 . . ?
 C37 C22 C25 108.6(4) . . ?
 C8BA C23 C4AA 105.9(4) . . ?
 C32 C23 C4AA 133.9(4) . . ?
 C32 C23 C8BA 120.1(4) . . ?
 C4AA C24 H24 120.6 . . ?
 C19 C24 C4AA 118.7(5) . . ?
 C19 C24 H24 120.6 . . ?
 C22 C25 H25A 109.2 . . ?
 C22 C25 H25B 109.2 . . ?
 H25A C25 H25B 107.9 . . ?
 C55 C25 C22 111.9(5) . . ?
 C55 C25 H25A 109.2 . . ?
 C55 C25 H25B 109.2 . . ?
 C3AA C26 C32 101.2(3) . . ?
 C40 C26 C3AA 108.7(5) . . ?
 C40 C26 C32 111.1(4) . . ?
 C54 C26 C3AA 109.6(5) . . ?
 C54 C26 C32 110.6(5) . . ?
 C54 C26 C40 114.7(4) . . ?
 C1AA C27 H27 118.4 . . ?
 C53 C27 C1AA 123.2(5) . . ?
 C53 C27 H27 118.4 . . ?
 C17 C8BA C23 119.2(5) . . ?
 C17 C8BA C38 129.1(4) . . ?
 C23 C8BA C38 111.5(4) . . ?
 C0BA C30 C36 100.7(4) . . ?
 C0BA C30 C57 108.6(4) . . ?
 C0BA C30 C59 109.8(6) . . ?
 C36 C30 C57 107.9(5) . . ?
 C59 C30 C36 113.8(4) . . ?
 C59 C30 C57 115.0(7) . . ?
 C3CA C31 H31A 109.4 2 . ?
 C3CA C31 H31B 109.4 2 . ?
 H31A C31 H31B 108.0 . . ?
 C51 C31 C3CA 111.1(4) . 2 ?
 C51 C31 H31A 109.4 . . ?
 C51 C31 H31B 109.4 . . ?
 C23 C32 C26 129.4(4) . . ?
 C23 C32 C64 119.9(4) . . ?
 C64 C32 C26 110.6(4) . . ?
 C2AA C33 H33A 109.7 . . ?
 C2AA C33 H33B 109.7 . . ?
 H33A C33 H33B 108.2 . . ?
 C42 C33 C2AA 109.8(4) . . ?
 C42 C33 H33A 109.7 . . ?
 C42 C33 H33B 109.7 . . ?
 C0BA C35 C17 107.7(5) . . ?
 C48 C35 C0BA 118.9(4) . . ?
 C48 C35 C17 133.0(5) . . ?
 C17 C36 C30 111.1(4) . . ?
 C64 C36 C17 120.4(4) . . ?
 C64 C36 C30 128.4(5) . . ?
 N13 C37 C22 106.4(4) . . ?
 N13 C37 H37 109.0 . . ?
 C22 C37 H37 109.0 . . ?
 C62 C37 N13 111.3(5) . . ?
 C62 C37 C22 112.0(5) . . ?
 C62 C37 H37 109.0 . . ?
 C7AA C38 C8BA 101.9(4) . . ?
 C7AA C38 C56 107.9(5) . . ?
 C7AA C38 C58 106.7(5) . . ?
 C8BA C38 C56 113.0(6) . . ?
 C8BA C38 C58 114.5(5) . . ?
 C58 C38 C56 112.0(6) . . ?
 N13 C39 H39 119.8 . . ?
 N13 C39 C49 120.4(5) . . ?
 C49 C39 H39 119.8 . . ?
 C26 C40 H40A 108.4 . . ?
 C26 C40 H40B 108.4 . . ?
 H40A C40 H40B 107.4 . . ?
 C50 C40 C26 115.6(4) . . ?
 C50 C40 H40A 108.4 . . ?
 C50 C40 H40B 108.4 . . ?
 C33 C42 H42A 109.2 . . ?
 C33 C42 H42B 109.2 . . ?
 H42A C42 H42B 107.9 . . ?
 C51 C42 C33 112.2(5) . . ?
 C51 C42 H42A 109.2 . . ?
 C51 C42 H42B 109.2 . . ?
 C48 C44 H44 119.8 . . ?
 C49 C44 H44 119.8 . . ?
 C49 C44 C48 120.5(6) . . ?
 H45A C45 H45B 107.5 . . ?
 C50 C45 H45A 108.5 . . ?
 C50 C45 H45B 108.5 . . ?
 C70 C45 H45A 108.5 . . ?
 C70 C45 H45B 108.5 . . ?
 C70 C45 C50 115.0(5) . . ?
 C35 C48 C44 119.3(6) . . ?
 C35 C48 H48 120.3 . . ?
 C44 C48 H48 120.3 . . ?
 C20 C49 C39 121.1(5) . . ?
 C20 C49 C44 119.7(4) . . ?
 C44 C49 C39 119.1(6) . . ?
 C40 C50 C45 114.9(5) . . ?
 C40 C50 H50A 108.5 . . ?
 C40 C50 H50B 108.5 . . ?
 C45 C50 H50A 108.5 . . ?
 C45 C50 H50B 108.5 . . ?
 H50A C50 H50B 107.5 . . ?
 C31 C51 H51A 109.6 . . ?
 C31 C51 H51B 109.6 . . ?
 C42 C51 C31 110.2(4) . . ?
 C42 C51 H51A 109.6 . . ?
 C42 C51 H51B 109.6 . . ?
 H51A C51 H51B 108.1 . . ?
 C21 C53 H53 119.9 . . ?
 C27 C53 C21 120.1(4) . . ?
 C27 C53 H53 119.9 . . ?
 C26 C54 H54A 108.0 . . ?
 C26 C54 H54B 108.0 . . ?
 H54A C54 H54B 107.2 . . ?
 C67 C54 C26 117.4(5) . . ?
 C67 C54 H54A 108.0 . . ?
 C67 C54 H54B 108.0 . . ?
 C25 C55 H55A 109.9 . . ?
 C25 C55 H55B 109.9 . . ?
 C25 C55 C61 109.1(6) . . ?
 H55A C55 H55B 108.3 . . ?
 C61 C55 H55A 109.9 . . ?
 C61 C55 H55B 109.9 . . ?
 C38 C56 H56A 108.0 . . ?
 C38 C56 H56B 108.0 . . ?
 H56A C56 H56B 107.3 . . ?
 C4BA C56 C38 117.0(6) . . ?
 C4BA C56 H56A 108.0 . . ?
 C4BA C56 H56B 108.0 . . ?
 C30 C57 H57A 107.9 . . ?
 C30 C57 H57B 107.9 . . ?
 H57A C57 H57B 107.2 . . ?
 C8AA C57 C30 117.7(7) . . ?
 C8AA C57 H57A 107.9 . . ?
 C8AA C57 H57B 107.9 . . ?
 C38 C58 H58A 108.4 . . ?
 C38 C58 H58B 108.4 . . ?
 H58A C58 H58B 107.4 . . ?
 C71 C58 C38 115.7(7) . . ?
 C71 C58 H58A 108.4 . . ?
 C71 C58 H58B 108.4 . . ?
 C30 C59 H59A 108.4 . . ?
 C30 C59 H59B 108.4 . . ?
 H59A C59 H59B 107.4 . . ?
 C72 C59 C30 115.7(8) . . ?
 C72 C59 H59A 108.4 . . ?
 C72 C59 H59B 108.4 . . ?
 C55 C61 H61A 109.5 . . ?
 C55 C61 H61B 109.5 . . ?
 H61A C61 H61B 108.1 . . ?
 C62 C61 C55 110.6(5) . . ?
 C62 C61 H61A 109.5 . . ?
 C62 C61 H61B 109.5 . . ?
 C37 C62 C61 113.0(6) . . ?
 C37 C62 H62A 109.0 . . ?
 C37 C62 H62B 109.0 . . ?
 C61 C62 H62A 109.0 . . ?
 C61 C62 H62B 109.0 . . ?
 H62A C62 H62B 107.8 . . ?
 C32 C64 C21 106.6(4) . . ?
 C36 C64 C21 133.7(4) . . ?
 C36 C64 C32 119.7(5) . . ?
 C54 C67 H67A 108.3 . . ?
 C54 C67 H67B 108.3 . . ?
 H67A C67 H67B 107.4 . . ?
 C69 C67 C54 115.9(6) . . ?
 C69 C67 H67A 108.3 . . ?
 C69 C67 H67B 108.3 . . ?
 C67 C69 H69A 109.1 . . ?
 C67 C69 H69B 109.1 . . ?
 C67 C69 C73 112.7(9) . . ?
 H69A C69 H69B 107.8 . . ?
 C73 C69 H69A 109.1 . . ?
 C73 C69 H69B 109.1 . . ?
 C45 C70 H70A 109.5 . . ?
 C45 C70 H70B 109.5 . . ?
 C45 C70 H70C 109.5 . . ?
 H70A C70 H70B 109.5 . . ?
 H70A C70 H70C 109.5 . . ?
 H70B C70 H70C 109.5 . . ?
 C58 C71 H71A 108.6 . . ?
 C58 C71 H71B 108.6 . . ?
 C58 C71 C1 114.7(11) . . ?
 H71A C71 H71B 107.6 . . ?
 C1 C71 H71A 108.6 . . ?
 C1 C71 H71B 108.6 . . ?
 C57 C8AA H8AA 104.3 . . ?
 C57 C8AA H8AB 104.3 . . ?
 C57 C8AA C0CA 131.9(13) . . ?
 H8AA C8AA H8AB 105.6 . . ?
 C0CA C8AA H8AA 104.3 . . ?
 C0CA C8AA H8AB 104.3 . . ?
 C56 C4BA H4BA 108.6 . . ?
 C56 C4BA H4BB 108.6 . . ?
 C56 C4BA C9BA 114.6(10) . . ?
 H4BA C4BA H4BB 107.6 . . ?
 C9BA C4BA H4BA 108.6 . . ?
 C9BA C4BA H4BB 108.6 . . ?
 C69 C73 H73A 109.5 . . ?
 C69 C73 H73B 109.5 . . ?
 C69 C73 H73C 109.5 . . ?
 H73A C73 H73B 109.5 . . ?
 H73A C73 H73C 109.5 . . ?
 H73B C73 H73C 109.5 . . ?
 C59 C72 H72A 110.1 . . ?
 C59 C72 H72B 110.1 . . ?
 C59 C72 C4CA 108.1(13) . . ?
 H72A C72 H72B 108.4 . . ?
 C4CA C72 H72A 110.1 . . ?
 C4CA C72 H72B 110.1 . . ?
 C6BA C1BA C6BA 119.5(6) 3 . ?
 C6BA C1BA C7BA 122.3(9) . . ?
 C6BA C1BA C7BA 118.1(8) 3 . ?
 C1BA C6BA C1BA 120.5(6) 2 . ?
 C1BA C6BA C8CA 96.1(7) . . ?
 C1BA C6BA C8CA 143.4(7) 2 . ?
 C1BA C7BA C2CA 115.9(7) . . ?
 C1BA C7BA C14 113.3(7) . . ?
 C2CA C7BA C14 107.2(8) . . ?
 C5 C7BA C1BA 95.5(7) . . ?
 C5 C7BA C2CA 108.0(7) . . ?
 C5 C7BA C14 116.9(9) . . ?
 C7BA C2CA H2CA 107.9 . . ?
 C7BA C2CA H2CB 107.9 . . ?
 C7BA C2CA H2CC 104.3 . . ?
 C7BA C2CA H2CD 104.3 . . ?
 H2CA C2CA H2CB 107.2 . . ?
 H2CC C2CA H2CD 105.6 . . ?
 C6 C2CA C7BA 117.5(10) . . ?
 C6 C2CA H2CA 107.9 . . ?
 C6 C2CA H2CB 107.9 . . ?
 C6A C2CA C7BA 131.8(11) . . ?
 C6A C2CA H2CC 104.3 . . ?
 C6A C2CA H2CD 104.3 . . ?
 C7BA C14 H14A 108.5 . . ?
 C7BA C14 H14B 108.5 . . ?
 C7BA C14 C3 114.9(7) . . ?
 H14A C14 H14B 107.5 . . ?
 C3 C14 H14A 108.5 . . ?
 C3 C14 H14B 108.5 . . ?
 H9AA C9AA H9AB 107.5 . . ?
 C7CA C9AA H9AA 108.5 . . ?
 C7CA C9AA H9AB 108.5 . . ?
 C7CA C9AA C3 115.1(8) . . ?
 C3 C9AA H9AA 108.5 . . ?
 C3 C9AA H9AB 108.5 . . ?
 C9AA C7CA H7CA 109.5 . . ?
 C9AA C7CA H7CB 109.5 . . ?
 C9AA C7CA H7CC 109.5 . . ?
 H7CA C7CA H7CB 109.5 . . ?
 H7CA C7CA H7CC 109.5 . . ?
 H7CB C7CA H7CC 109.5 . . ?
 C14 C3 H3A 109.2 . . ?
 C14 C3 H3B 109.2 . . ?
 C9AA C3 C14 112.2(7) . . ?
 C9AA C3 H3A 109.2 . . ?
 C9AA C3 H3B 109.2 . . ?
 H3A C3 H3B 107.9 . . ?
 C5 C3BA H3BA 120.0 . . ?
 C5 C3BA C4 120.0 . . ?
 C4 C3BA H3BA 120.0 . . ?
 C3BA C5 C7BA 124.1(5) . . ?
 C8CA C5 C7BA 115.4(5) . . ?
 C8CA C5 C3BA 120.0 . . ?
 C5 C8CA C6BA 109.7(4) . . ?
 C5 C8CA C8 120.0 . . ?
 C8 C8CA C6BA 130.2(4) . . ?
 C8CA C8 H8 120.0 . . ?
 C2BA C8 C8CA 120.0 . . ?
 C2BA C8 H8 120.0 . . ?
 C8 C2BA H2BA 120.0 . . ?
 C8 C2BA C4 120.0 . . ?
 C4 C2BA H2BA 120.0 . . ?
 C3BA C4 C5AA 126.4(4) . . ?
 C2BA C4 C5AA 113.5(4) . . ?
 C2BA C4 C3BA 120.0 . . ?
 C71 C1 H1A 110.0 . . ?
 C71 C1 H1B 110.0 . . ?
 H1A C1 H1B 108.4 . . ?
 C5CA C1 C71 108.3(10) . . ?
 C5CA C1 H1A 110.0 . . ?
 C5CA C1 H1B 110.0 . . ?
 C4BA C9BA H9BA 109.3 . . ?
 C4BA C9BA H9BB 109.3 . . ?
 C4BA C9BA C6CA 111.8(11) . . ?
 H9BA C9BA H9BB 107.9 . . ?
 C6CA C9BA H9BA 109.3 . . ?
 C6CA C9BA H9BB 109.3 . . ?
 C8AA C0CA H0CA 94.1 . . ?
 C8AA C0CA H0CB 94.1 . . ?
 H0CA C0CA H0CB 103.1 . . ?
 C1CA C0CA C8AA 166.9(17) . . ?
 C1CA C0CA H0CA 94.1 . . ?
 C1CA C0CA H0CB 94.1 . . ?
 C0CA C1CA H1CA 109.5 . . ?
 C0CA C1CA H1CB 109.5 . . ?
 C0CA C1CA H1CC 109.5 . . ?
 H1CA C1CA H1CB 109.5 . . ?
 H1CA C1CA H1CC 109.5 . . ?
 H1CB C1CA H1CC 109.5 . . ?
 C72 C4CA H4CA 109.5 . . ?
 C72 C4CA H4CB 109.5 . . ?
 H4CA C4CA H4CB 108.1 . . ?
 C46 C4CA C72 110.6(14) . . ?
 C46 C4CA H4CA 109.5 . . ?
 C46 C4CA H4CB 109.5 . . ?
 C1 C5CA H5CA 109.5 . . ?
 C1 C5CA H5CB 109.5 . . ?
 C1 C5CA H5CC 109.5 . . ?
 H5CA C5CA H5CB 109.5 . . ?
 H5CA C5CA H5CC 109.5 . . ?
 H5CB C5CA H5CC 109.5 . . ?
 C9BA C6CA H6CA 109.5 . . ?
 C9BA C6CA H6CB 109.5 . . ?
 C9BA C6CA H6CC 109.5 . . ?
 H6CA C6CA H6CB 109.5 . . ?
 H6CA C6CA H6CC 109.5 . . ?
 H6CB C6CA H6CC 109.5 . . ?
 C4CA C46 H46A 109.5 . . ?
 C4CA C46 H46B 109.5 . . ?
 C4CA C46 H46C 109.5 . . ?
 H46A C46 H46B 109.5 . . ?
 H46A C46 H46C 109.5 . . ?
 H46B C46 H46C 109.5 . . ?
 H2A C2 H2B 107.2 . . ?
 C6 C2 H2A 108.0 . . ?
 C6 C2 H2B 108.0 . . ?
 C6 C2 C9CA 117.3(15) . . ?
 C9CA C2 H2A 108.0 . . ?
 C9CA C2 H2B 108.0 . . ?
 C2CA C6 C2 109.8(15) . . ?
 C2CA C6 H6A 109.7 . . ?
 C2CA C6 H6B 109.7 . . ?
 C2 C6 H6A 109.7 . . ?
 C2 C6 H6B 109.7 . . ?
 H6A C6 H6B 108.2 . . ?
 C2 C9CA H9CA 109.5 . . ?
 C2 C9CA H9CB 109.5 . . ?
 C2 C9CA H9CC 109.5 . . ?
 H9CA C9CA H9CB 109.5 . . ?
 H9CA C9CA H9CC 109.5 . . ?
 H9CB C9CA H9CC 109.5 . . ?
 C2CA C6A H6AB 106.8 . . ?
 C2CA C6A H6AC 106.8 . . ?
 C2CA C6A C2A 122(2) . . ?
 H6AB C6A H6AC 106.7 . . ?
 C2A C6A H6AB 106.8 . . ?
 C2A C6A H6AC 106.8 . . ?
 C6A C2A H2AB 108.3 . . ?
 C6A C2A H2AC 108.3 . . ?
 C6A C2A C9CB 116(2) . . ?
 H2AB C2A H2AC 107.4 . . ?
 C9CB C2A H2AB 108.3 . . ?
 C9CB C2A H2AC 108.3 . . ?
 C2A C9CB H9CD 109.5 . . ?
 C2A C9CB H9CE 109.5 . . ?
 C2A C9CB H9CF 109.5 . . ?
 H9CD C9CB H9CE 109.5 . . ?
 H9CD C9CB H9CF 109.5 . . ?
 H9CE C9CB H9CF 109.5 . . ?

loop_
  _geom_torsion_atom_site_label_1
  _geom_torsion_atom_site_label_2
  _geom_torsion_atom_site_label_3
  _geom_torsion_atom_site_label_4
  _geom_torsion
  _geom_torsion_site_symmetry_1
  _geom_torsion_site_symmetry_2
  _geom_torsion_site_symmetry_3
  _geom_torsion_site_symmetry_4
  _geom_torsion_publ_flag
 C0AA C19 C24 C4AA -0.4(10) . . . . ?
 C1AA C6AA C3AA C21 2.1(10) . . . . ?
 C1AA C6AA C3AA C26 174.9(6) . . . . ?
 C1AA C27 C53 C21 -4.7(15) . . . . ?
 N4 C2AA C33 C42 178.0(4) . . . . ?
 N5 C5AA C4 C3BA -5.4(6) . . . . ?
 N5 C5AA C4 C2BA 171.3(4) . . . . ?
 N5 C22 C25 C55 -178.9(5) . . . . ?
 N5 C22 C37 N13 61.7(6) . . . . ?
 N5 C22 C37 C62 -176.5(5) . . . . ?
 C2AA N4 C18 C1AA 178.8(6) . . . . ?
 C2AA C33 C42 C51 -58.1(6) . . . . ?
 C6AA C1AA C18 N4 -10.8(11) . . . . ?
 C6AA C1AA C27 C53 2.5(13) . . . . ?
 C6AA C3AA C21 C53 -4.0(11) . . . . ?
 C6AA C3AA C21 C64 -177.1(6) . . . . ?
 C6AA C3AA C26 C32 178.2(6) . . . . ?
 C6AA C3AA C26 C40 61.2(8) . . . . ?
 C6AA C3AA C26 C54 -64.9(7) . . . . ?
 C0BA C20 C49 C39 -174.1(7) . . . . ?
 C0BA C20 C49 C44 3.1(11) . . . . ?
 C0BA C30 C36 C17 -2.0(7) . . . . ?
 C0BA C30 C36 C64 -178.1(6) . . . . ?
 C0BA C30 C57 C8AA -60.3(8) . . . . ?
 C0BA C30 C59 C72 67.9(8) . . . . ?
 C0BA C35 C48 C44 11.5(12) . . . . ?
 C7AA C4AA C23 C8BA -5.5(7) . . . . ?
 C7AA C4AA C23 C32 171.0(7) . . . . ?
 C7AA C4AA C24 C19 -0.7(10) . . . . ?
 C7AA C38 C56 C4BA 59.4(8) . . . . ?
 C7AA C38 C58 C71 -62.8(8) . . . . ?
 C3AA C21 C53 C27 5.1(13) . . . . ?
 C3AA C21 C64 C32 -5.8(8) . . . . ?
 C3AA C21 C64 C36 171.8(7) . . . . ?
 C3AA C26 C32 C23 -171.7(6) . . . . ?
 C3AA C26 C32 C64 4.6(6) . . . . ?
 C3AA C26 C40 C50 57.3(6) . . . . ?
 C3AA C26 C54 C67 -55.0(7) . . . . ?
 C4AA C7AA C5BA C0AA 1.4(9) . . . . ?
 C4AA C7AA C38 C8BA -1.4(7) . . . . ?
 C4AA C7AA C38 C56 -120.6(6) . . . . ?
 C4AA C7AA C38 C58 118.9(6) . . . . ?
 C4AA C23 C8BA C17 -178.8(5) . . . . ?
 C4AA C23 C8BA C38 4.7(7) . . . . ?
 C4AA C23 C32 C26 -3.0(12) . . . . ?
 C4AA C23 C32 C64 -179.0(7) . . . . ?
 C5AA N5 C22 C25 114.7(4) . . . . ?
 C5AA N5 C22 C37 -124.7(5) . . . . ?
 N13 C37 C62 C61 173.6(7) . . . . ?
 N13 C39 C49 C20 -7.5(12) . . . . ?
 N13 C39 C49 C44 175.3(7) . . . . ?
 C5BA C0AA C15 N2AA -14.3(8) . . . . ?
 C5BA C0AA C19 C24 1.9(10) . . . . ?
 C5BA C7AA C4AA C23 -179.6(5) . . . . ?
 C5BA C7AA C4AA C24 0.2(9) . . . . ?
 C5BA C7AA C38 C8BA -177.2(6) . . . . ?
 C5BA C7AA C38 C56 63.6(8) . . . . ?
 C5BA C7AA C38 C58 -56.8(9) . . . . ?
 C15 N2AA C3CA C2AA -107.4(5) . . . 3 ?
 C15 N2AA C3CA C31 133.9(4) . . . 3 ?
 C15 C0AA C5BA C7AA 177.1(5) . . . . ?
 C15 C0AA C19 C24 -177.6(6) . . . . ?
 C3CA N2AA C15 C0AA 179.3(4) . . . . ?
 C3CA C2AA C33 C42 58.6(5) 2 . . . ?
 C3CA C31 C51 C42 -57.7(6) 2 . . . ?
 C17 C8BA C38 C7AA -178.2(6) . . . . ?
 C17 C8BA C38 C56 -62.8(8) . . . . ?
 C17 C8BA C38 C58 67.0(9) . . . . ?
 C17 C35 C48 C44 -176.8(8) . . . . ?
 C17 C36 C64 C21 -173.6(7) . . . . ?
 C17 C36 C64 C32 3.7(9) . . . . ?
 C18 C1AA C6AA C3AA 176.7(6) . . . . ?
 C18 C1AA C27 C53 -175.4(8) . . . . ?
 C18 N4 C2AA C3CA -130.1(5) . . . 2 ?
 C18 N4 C2AA C33 109.9(5) . . . . ?
 C19 C0AA C5BA C7AA -2.4(9) . . . . ?
 C19 C0AA C15 N2AA 165.1(6) . . . . ?
 C20 C0BA C30 C36 -176.7(6) . . . . ?
 C20 C0BA C30 C57 -63.5(8) . . . . ?
 C20 C0BA C30 C59 63.0(8) . . . . ?
 C20 C0BA C35 C17 178.6(6) . . . . ?
 C20 C0BA C35 C48 -7.8(10) . . . . ?
 C21 C3AA C26 C32 -8.1(7) . . . . ?
 C21 C3AA C26 C40 -125.2(5) . . . . ?
 C21 C3AA C26 C54 108.8(6) . . . . ?
 C22 N5 C5AA C4 -179.9(3) . . . . ?
 C22 C25 C55 C61 -59.3(8) . . . . ?
 C22 C37 C62 C61 54.7(10) . . . . ?
 C23 C4AA C24 C19 179.0(7) . . . . ?
 C23 C8BA C38 C7AA -2.1(7) . . . . ?
 C23 C8BA C38 C56 113.3(5) . . . . ?
 C23 C8BA C38 C58 -116.9(6) . . . . ?
 C23 C32 C64 C21 177.0(6) . . . . ?
 C23 C32 C64 C36 -0.9(9) . . . . ?
 C24 C4AA C23 C8BA 174.8(7) . . . . ?
 C24 C4AA C23 C32 -8.8(13) . . . . ?
 C25 C22 C37 N13 -176.8(5) . . . . ?
 C25 C22 C37 C62 -55.0(7) . . . . ?
 C25 C55 C61 C62 55.7(10) . . . . ?
 C26 C3AA C21 C53 -177.8(6) . . . . ?
 C26 C3AA C21 C64 9.1(8) . . . . ?
 C26 C32 C64 C21 0.3(7) . . . . ?
 C26 C32 C64 C36 -177.6(5) . . . . ?
 C26 C40 C50 C45 -177.9(5) . . . . ?
 C26 C54 C67 C69 172.0(7) . . . . ?
 C27 C1AA C6AA C3AA -1.1(10) . . . . ?
 C27 C1AA C18 N4 166.9(7) . . . . ?
 C8BA C17 C35 C0BA 179.3(6) . . . . ?
 C8BA C17 C35 C48 6.9(13) . . . . ?
 C8BA C17 C36 C30 -178.9(5) . . . . ?
 C8BA C17 C36 C64 -2.4(9) . . . . ?
 C8BA C23 C32 C26 173.0(6) . . . . ?
 C8BA C23 C32 C64 -3.0(9) . . . . ?
 C8BA C38 C56 C4BA -52.4(7) . . . . ?
 C8BA C38 C58 C71 49.1(8) . . . . ?
 C30 C0BA C20 C49 176.9(6) . . . . ?
 C30 C0BA C35 C17 1.6(8) . . . . ?
 C30 C0BA C35 C48 175.3(7) . . . . ?
 C30 C36 C64 C21 2.2(12) . . . . ?
 C30 C36 C64 C32 179.4(6) . . . . ?
 C30 C57 C8AA C0CA 171.4(13) . . . . ?
 C30 C59 C72 C4CA 171.6(9) . . . . ?
 C32 C23 C8BA C17 4.2(9) . . . . ?
 C32 C23 C8BA C38 -172.3(6) . . . . ?
 C32 C26 C40 C50 -53.2(7) . . . . ?
 C32 C26 C54 C67 55.8(7) . . . . ?
 C33 C42 C51 C31 57.4(6) . . . . ?
 C35 C0BA C20 C49 0.3(10) . . . . ?
 C35 C0BA C30 C36 0.1(7) . . . . ?
 C35 C0BA C30 C57 113.3(6) . . . . ?
 C35 C0BA C30 C59 -120.2(6) . . . . ?
 C35 C17 C8BA C23 176.1(7) . . . . ?
 C35 C17 C8BA C38 -8.0(11) . . . . ?
 C35 C17 C36 C30 3.0(7) . . . . ?
 C35 C17 C36 C64 179.5(6) . . . . ?
 C36 C17 C8BA C23 -1.5(9) . . . . ?
 C36 C17 C8BA C38 174.4(6) . . . . ?
 C36 C17 C35 C0BA -2.8(7) . . . . ?
 C36 C17 C35 C48 -175.2(8) . . . . ?
 C36 C30 C57 C8AA 48.0(8) . . . . ?
 C36 C30 C59 C72 -44.1(10) . . . . ?
 C37 N13 C39 C49 179.2(6) . . . . ?
 C37 C22 C25 C55 58.9(7) . . . . ?
 C38 C7AA C4AA C23 4.4(7) . . . . ?
 C38 C7AA C4AA C24 -175.8(6) . . . . ?
 C38 C7AA C5BA C0AA 176.8(6) . . . . ?
 C38 C56 C4BA C9BA 167.7(9) . . . . ?
 C38 C58 C71 C1 169.6(6) . . . . ?
 C39 N13 C37 C22 -126.3(6) . . . . ?
 C39 N13 C37 C62 111.5(8) . . . . ?
 C40 C26 C32 C23 -56.4(9) . . . . ?
 C40 C26 C32 C64 119.9(5) . . . . ?
 C40 C26 C54 C67 -177.6(5) . . . . ?
 C48 C44 C49 C20 0.7(13) . . . . ?
 C48 C44 C49 C39 177.9(8) . . . . ?
 C49 C44 C48 C35 -8.2(13) . . . . ?
 C53 C21 C64 C32 -177.3(8) . . . . ?
 C53 C21 C64 C36 0.2(14) . . . . ?
 C54 C26 C32 C23 72.2(8) . . . . ?
 C54 C26 C32 C64 -111.5(5) . . . . ?
 C54 C26 C40 C50 -179.6(5) . . . . ?
 C54 C67 C69 C73 178.7(8) . . . . ?
 C55 C61 C62 C37 -54.1(12) . . . . ?
 C56 C38 C58 C71 179.3(6) . . . . ?
 C56 C4BA C9BA C6CA -77.5(18) . . . . ?
 C57 C30 C36 C17 -115.6(6) . . . . ?
 C57 C30 C36 C64 68.3(8) . . . . ?
 C57 C30 C59 C72 -169.3(8) . . . . ?
 C57 C8AA C0CA C1CA -82(9) . . . . ?
 C58 C38 C56 C4BA 176.6(6) . . . . ?
 C58 C71 C1 C5CA -73.8(15) . . . . ?
 C59 C30 C36 C17 115.4(7) . . . . ?
 C59 C30 C36 C64 -60.7(9) . . . . ?
 C59 C30 C57 C8AA 176.3(7) . . . . ?
 C59 C72 C4CA C46 -163.5(17) . . . . ?
 C64 C21 C53 C27 176.3(8) . . . . ?
 C70 C45 C50 C40 174.9(7) . . . . ?
 C1BA C6BA C8CA C5 174.2(7) 2 . . . ?
 C1BA C6BA C8CA C5 -8.3(4) . . . . ?
 C1BA C6BA C8CA C8 175.9(3) . . . . ?
 C1BA C6BA C8CA C8 -1.6(9) 2 . . . ?
 C1BA C7BA C2CA C6 50.6(14) . . . . ?
 C1BA C7BA C2CA C6A 169.9(17) . . . . ?
 C1BA C7BA C14 C3 -33.4(17) . . . . ?
 C1BA C7BA C5 C3BA 179.9(3) . . . . ?
 C1BA C7BA C5 C8CA -7.8(5) . . . . ?
 C6BA C1BA C6BA C1BA -1.8(10) 3 . . 2 ?
 C6BA C1BA C6BA C8CA 179.9(4) 3 . . . ?
 C6BA C1BA C7BA C2CA 72.5(9) 3 . . . ?
 C6BA C1BA C7BA C2CA -111.3(9) . . . . ?
 C6BA C1BA C7BA C14 -52.0(10) 3 . . . ?
 C6BA C1BA C7BA C14 124.2(9) . . . . ?
 C6BA C1BA C7BA C5 -174.4(5) 3 . . . ?
 C6BA C1BA C7BA C5 1.7(6) . . . . ?
 C6BA C8CA C8 C2BA 175.4(4) . . . . ?
 C7BA C1BA C6BA C1BA -177.9(4) . . . 2 ?
 C7BA C1BA C6BA C8CA 3.8(6) . . . . ?
 C7BA C2CA C6 C2 169.9(12) . . . . ?
 C7BA C2CA C6A C2A -179.8(19) . . . . ?
 C7BA C14 C3 C9AA -166.6(12) . . . . ?
 C7BA C5 C8CA C6BA 11.1(4) . . . . ?
 C7BA C5 C8CA C8 -172.6(4) . . . . ?
 C2CA C7BA C14 C3 -162.6(12) . . . . ?
 C2CA C7BA C5 C3BA -60.5(7) . . . . ?
 C2CA C7BA C5 C8CA 111.7(6) . . . . ?
 C2CA C6A C2A C9CB -177(2) . . . . ?
 C14 C7BA C2CA C6 178.2(12) . . . . ?
 C14 C7BA C2CA C6A -62(2) . . . . ?
 C14 C7BA C5 C3BA 60.3(8) . . . . ?
 C14 C7BA C5 C8CA -127.4(6) . . . . ?
 C7CA C9AA C3 C14 177.9(12) . . . . ?
 C3BA C5 C8CA C6BA -176.3(3) . . . . ?
 C3BA C5 C8CA C8 0.0 . . . . ?
 C5 C7BA C2CA C6 -55.1(12) . . . . ?
 C5 C7BA C2CA C6A 64.3(19) . . . . ?
 C5 C7BA C14 C3 76.2(14) . . . . ?
 C5 C3BA C4 C5AA 176.5(3) . . . . ?
 C5 C3BA C4 C2BA 0.0 . . . . ?
 C5 C8CA C8 C2BA 0.0 . . . . ?
 C8CA C8 C2BA C4 0.0 . . . . ?
 C8 C2BA C4 C5AA -176.9(3) . . . . ?
 C8 C2BA C4 C3BA 0.0 . . . . ?
 C4 C3BA C5 C7BA 172.0(4) . . . . ?
 C4 C3BA C5 C8CA 0.0 . . . . ?
 C6 C2CA C6A C2A -50(3) . . . . ?
 C9CA C2 C6 C2CA -62(2) . . . . ?
 C6A C2CA C6 C2 30.4(18) . . . . ?

_smtbx_masks_special_details      ?
loop_
  _smtbx_masks_void_nr
  _smtbx_masks_void_average_x
  _smtbx_masks_void_average_y
  _smtbx_masks_void_average_z
  _smtbx_masks_void_volume
  _smtbx_masks_void_count_electrons
  _smtbx_masks_void_content
 1 0.000 0.000 0.118 65.6 27.0 ?
 2 -0.457 -0.227 0.404 9792.9 2203.2 ?
 3 0.333 0.667 0.785 65.6 27.0 ?
 4 0.667 0.333 0.451 65.6 27.0 ?

_shelx_res_file
;
TITL wxc-SSDAC-Bu in R3 #146
REM reset to R3 #146
CELL 1.54184 23.12149 23.12149 51.666495 90 90 120
ZERR 3 0.001958 0.001958 0.002193 0 0 0
LATT -3
SYMM -Y,+X-Y,+Z
SYMM +Y-X,-X,+Z
SFAC C H N
UNIT 756 972 36
DFIX 1.43 C7BA C5
DFIX 1.5 C1BA C7BA
DFIX 1.54 0.01 C57 C30
DFIX 1.54 0.01 C8AA C57
DFIX 1.54 0.01 C8AA C0CA
DFIX 1.54 0.01 C1CA C0CA
DFIX 1.54 C7BA C14
DFIX 1.54 C5CA C1
DFIX 1.54 C9BA C4BA
DFIX 1.54 C9BA C6CA
DFIX 2.55 C6CA C4BA
DFIX 1.54 C72 C4CA
DFIX 1.54 C4CA C46
DFIX 2.55 C46 C72
DFIX 1.54 C59 C30
DFIX 1.54 C9CB C2A
DELU 0.001 0.001 C3BA > C4
DELU 0.001 0.001 C1BA C6BA C7BA
DELU 0.001 0.001 C57 C8AA C0CA C1CA
DELU 0.001 0.001 C14 C9AA C3 C7CA
DELU 0.001 0.001 C58 C71 C1 C5CA
DELU 0.001 0.001 C56 C4BA C9BA C6CA
DELU 0.001 0.001 C46 C4CA C72 C59
DELU 0.001 0.001 C54 C67 C69 C73
DELU 0.001 0.001 C2CA C2 C6 C9CA C6A C2A C9CB
SIMU 0.04 0.08 1.7 C1CA C0CA C8AA C57
SIMU 0.04 0.08 1.7 C14 C3 C9AA C7CA
SIMU 0.04 0.08 1.7 C5CA C1 C71 C58
SIMU 0.04 0.08 1.7 C6CA C9BA C4BA C56
SIMU 0.04 0.08 1.7 C46 C4CA C72 C59
SIMU 0.04 0.08 1.7 C54 C67 C69 C73
SIMU 0.04 0.08 1.7 C2CA C2 C6 C9CA C6A C2A C9CB
EADP C6 C6A
EADP C2 C2A
EADP C9CA C9CB

L.S. 4
PLAN  50
SIZE 0.3 0.15 0.15
BOND
MORE -1
BOND $H
CONF
fmap 2
acta
REM <olex2.extras>
REM <HklSrc "%.\\wxc-SSDAC-Bu-mask.hkl">
REM </olex2.extras>

WGHT    0.070100
FVAR       1.29335   0.58478
N2AA  3   -0.291598   -0.408939   -0.259597    11.00000    0.05792    0.09030 =
         0.05252   -0.01598   -0.01601    0.03137
C0AA  1   -0.182295   -0.322414   -0.249342    11.00000    0.06085    0.08998 =
         0.06001    0.00296   -0.00747    0.02586
C1AA  1    0.294576   -0.076049   -0.213811    11.00000    0.06325    0.10136 =
         0.05516    0.01747   -0.00195    0.02203
N4    3    0.365978   -0.019626   -0.250184    11.00000    0.07295    0.08279 =
         0.06182    0.00856    0.00309    0.03740
N5    3    0.043476   -0.314108   -0.005491    11.00000    0.06762    0.08212 =
         0.05793    0.01124    0.00424    0.03748
C2AA  1    0.432333    0.024626   -0.259195    11.00000    0.06980    0.06207 =
         0.05793    0.00778   -0.00238    0.03354
AFIX  13
H2AA  2    0.462100    0.045000   -0.244341    11.00000   -1.20000
AFIX   0
C6AA  1    0.234151   -0.097565   -0.226562    11.00000    0.05806    0.08690 =
         0.05666    0.01230   -0.00429    0.02236
AFIX  43
H6AA  2    0.233947   -0.082556   -0.243243    11.00000   -1.20000
AFIX   0
C0BA  1    0.046159   -0.316100   -0.122821    11.00000    0.09415    0.10231 =
         0.04339    0.01826   -0.00659    0.03809
C7AA  1   -0.120472   -0.327365   -0.212793    11.00000    0.06558    0.08866 =
         0.05008    0.00659   -0.00449    0.02653
C3AA  1    0.175701   -0.140181   -0.214845    11.00000    0.06337    0.09968 =
         0.05024    0.01348   -0.00289    0.02105
C4AA  1   -0.061493   -0.270186   -0.221618    11.00000    0.06968    0.09180 =
         0.05086    0.01846   -0.00824    0.01844
C5AA  1    0.084467   -0.253583   -0.011678    11.00000    0.07256    0.08286 =
         0.05926   -0.00091   -0.00600    0.04698
AFIX  43
H5AA  2    0.128265   -0.243262   -0.014682    11.00000   -1.20000
AFIX   0
N13   3    0.040107   -0.393646   -0.047861    11.00000    0.11985    0.08963 =
         0.05588    0.01227   -0.01345    0.04925
C5BA  1   -0.179459   -0.352537   -0.226035    11.00000    0.06124    0.10439 =
         0.04849    0.01232   -0.00039    0.01730
AFIX  43
H5BA  2   -0.217662   -0.389518   -0.219650    11.00000   -1.20000
AFIX   0
C15   1   -0.243948   -0.350715   -0.264141    11.00000    0.06173    0.09529 =
         0.04994   -0.00732   -0.00232    0.02751
AFIX  43
H15   2   -0.248427   -0.325531   -0.277193    11.00000   -1.20000
AFIX   0
C3CA  1   -0.351487   -0.431349   -0.275764    11.00000    0.04795    0.09347 =
         0.05178   -0.00313   -0.00224    0.03022
AFIX  13
H3CA  2   -0.341211   -0.400896   -0.290446    11.00000   -1.20000
AFIX   0
C17   1    0.003539   -0.299957   -0.161297    11.00000    0.07814    0.09542 =
         0.04655    0.01623   -0.00134    0.03327
C18   1    0.358970   -0.032906   -0.226169    11.00000    0.05862    0.10572 =
         0.05866    0.01871    0.00316    0.02088
AFIX  43
H18   2    0.397011   -0.014095   -0.215842    11.00000   -1.20000
AFIX   0
C19   1   -0.125277   -0.266312   -0.257629    11.00000    0.07811    0.10471 =
         0.05640    0.01353   -0.01277    0.02021
AFIX  43
H19   2   -0.127275   -0.245486   -0.272729    11.00000   -1.20000
AFIX   0
C20   1    0.046495   -0.341838   -0.098133    11.00000    0.10433    0.11266 =
         0.04546    0.01488   -0.00964    0.05291
AFIX  43
H20   2    0.086484   -0.326581   -0.089227    11.00000   -1.20000
AFIX   0
C21   1    0.171280   -0.163884   -0.189180    11.00000    0.07768    0.10634 =
         0.04713    0.02287   -0.00128    0.01523
C22   1    0.070402   -0.358623   -0.003938    11.00000    0.09067    0.06169 =
         0.05151    0.01233   -0.00572    0.03217
AFIX  13
H22   2    0.117176   -0.334500   -0.009511    11.00000   -1.20000
AFIX   0
C23   1   -0.006079   -0.255577   -0.203309    11.00000    0.06129    0.10637 =
         0.04798    0.01876   -0.00423    0.02204
C24   1   -0.064708   -0.239275   -0.244447    11.00000    0.07760    0.10283 =
         0.05931    0.02541   -0.00684    0.02225
AFIX  43
H24   2   -0.027120   -0.201414   -0.250691    11.00000   -1.20000
AFIX   0
C25   1    0.067082   -0.382531    0.024092    11.00000    0.09844    0.06502 =
         0.06569    0.01638   -0.01432    0.02782
AFIX  23
H25A  2    0.091564   -0.344069    0.035262    11.00000   -1.20000
H25B  2    0.020914   -0.406014    0.029773    11.00000   -1.20000
AFIX   0
C26   1    0.105650   -0.163764   -0.225483    11.00000    0.06580    0.08532 =
         0.04811    0.01312    0.00112    0.02048
C27   1    0.291145   -0.099882   -0.188319    11.00000    0.05886    0.17464 =
         0.05881    0.04034   -0.00530    0.02465
AFIX  43
H27   2    0.330723   -0.084846   -0.179144    11.00000   -1.20000
AFIX   0
C8BA  1   -0.036315   -0.302478   -0.181956    11.00000    0.07548    0.08782 =
         0.05041    0.01796    0.00197    0.02778
C30   1    0.105976   -0.261409   -0.136782    11.00000    0.08169    0.11726 =
         0.04754    0.01754   -0.00577    0.03415
C31   1    0.502553    0.126849   -0.285681    11.00000    0.08766    0.06382 =
         0.07715    0.00317    0.01540    0.04581
AFIX  23
H31A  2    0.502747    0.161677   -0.296212    11.00000   -1.20000
H31B  2    0.532123    0.147937   -0.271080    11.00000   -1.20000
AFIX   0
C32   1    0.061356   -0.212652   -0.203735    11.00000    0.06589    0.08661 =
         0.03873    0.01138   -0.00323    0.01635
C33   1    0.457784   -0.013743   -0.275807    11.00000    0.08786    0.06953 =
         0.08490    0.01015    0.01284    0.04814
AFIX  23
H33A  2    0.459077   -0.048014   -0.265412    11.00000   -1.20000
H33B  2    0.427552   -0.035335   -0.290187    11.00000   -1.20000
AFIX   0
C35   1   -0.012957   -0.337938   -0.136340    11.00000    0.07989    0.10604 =
         0.05666    0.02922   -0.00181    0.02479
C36   1    0.072459   -0.253830   -0.161240    11.00000    0.08450    0.09058 =
         0.04342    0.02053    0.00222    0.03009
C37   1    0.032052   -0.419095   -0.021115    11.00000    0.10607    0.08536 =
         0.04863    0.01636   -0.01211    0.02989
AFIX  13
H37   2   -0.015345   -0.441417   -0.016428    11.00000   -1.20000
AFIX   0
C38   1   -0.109529   -0.351399   -0.186977    11.00000    0.06577    0.12609 =
         0.05292    0.02277   -0.00543    0.02702
C39   1   -0.014145   -0.412302   -0.060620    11.00000    0.09038    0.11633 =
         0.05471    0.03155   -0.00380    0.02300
AFIX  43
H39   2   -0.055145   -0.440667   -0.052930    11.00000   -1.20000
AFIX   0
C40   1    0.097430   -0.200889   -0.250928    11.00000    0.08220    0.10793 =
         0.04301    0.00405   -0.00371    0.02119
AFIX  23
H40A  2    0.052723   -0.216277   -0.257451    11.00000   -1.20000
H40B  2    0.128598   -0.169481   -0.263434    11.00000   -1.20000
AFIX   0
C42   1    0.526572    0.033928   -0.285901    11.00000    0.09488    0.09769 =
         0.07932    0.00670    0.01513    0.06275
AFIX  23
H42A  2    0.557078    0.053110   -0.271424    11.00000   -1.20000
H42B  2    0.541861    0.009532   -0.296473    11.00000   -1.20000
AFIX   0
C44   1   -0.070576   -0.413702   -0.101336    11.00000    0.10675    0.13697 =
         0.06642    0.03442   -0.01520    0.02402
AFIX  43
H44   2   -0.110599   -0.445656   -0.093930    11.00000   -1.20000
AFIX   0
C45   1    0.102294   -0.294049   -0.275032    11.00000    0.12306    0.10464 =
         0.06181   -0.01246   -0.00978    0.03738
AFIX  23
H45A  2    0.056940   -0.312517   -0.281354    11.00000   -1.20000
H45B  2    0.131687   -0.260896   -0.287462    11.00000   -1.20000
AFIX   0
C48   1   -0.070252   -0.390671   -0.126818    11.00000    0.09213    0.13895 =
         0.06278    0.02933   -0.00501    0.03677
AFIX  43
H48   2   -0.108627   -0.411242   -0.136938    11.00000   -1.20000
AFIX   0
C49   1   -0.011736   -0.388951   -0.087413    11.00000    0.10944    0.10500 =
         0.05176    0.02410   -0.02029    0.02749
C50   1    0.108166   -0.259366   -0.249407    11.00000    0.11281    0.09177 =
         0.05378   -0.00149   -0.00612    0.03520
AFIX  23
H50A  2    0.075845   -0.291683   -0.237437    11.00000   -1.20000
H50B  2    0.152263   -0.244417   -0.242315    11.00000   -1.20000
AFIX   0
C51   1    0.528047    0.088919   -0.301638    11.00000    0.08387    0.10288 =
         0.06516    0.00536    0.01294    0.04974
AFIX  23
H51A  2    0.500359    0.070331   -0.316896    11.00000   -1.20000
H51B  2    0.573387    0.119282   -0.307282    11.00000   -1.20000
AFIX   0
C53   1    0.232902   -0.143614   -0.176615    11.00000    0.06444    0.16580 =
         0.06316    0.04152   -0.01329    0.00828
AFIX  43
H53   2    0.233460   -0.160314   -0.160299    11.00000   -1.20000
AFIX   0
C54   1    0.094002   -0.104610   -0.227473    11.00000    0.07535    0.10577 =
         0.08642    0.02419   -0.00778    0.03348
AFIX  23
H54A  2    0.123547   -0.074776   -0.240737    11.00000   -1.20000
H54B  2    0.048589   -0.121212   -0.233411    11.00000   -1.20000
AFIX   0
C55   1    0.095148   -0.426937    0.026591    11.00000    0.16031    0.07129 =
         0.07793    0.00112   -0.04408    0.05224
AFIX  23
H55A  2    0.092169   -0.441183    0.044439    11.00000   -1.20000
H55B  2    0.141849   -0.403323    0.021604    11.00000   -1.20000
AFIX   0
C56   1   -0.124400   -0.423579   -0.190477    11.00000    0.13500    0.09501 =
         0.07604    0.02953   -0.00873    0.02672
AFIX  23
H56A  2   -0.118636   -0.439522   -0.173849    11.00000   -1.20000
H56B  2   -0.171017   -0.450909   -0.195255    11.00000   -1.20000
AFIX   0
C57   1    0.134347   -0.193410   -0.120235    11.00000    0.14169    0.12992 =
         0.05640    0.02823   -0.03485   -0.02385
AFIX  23
H57A  2    0.148475   -0.200916   -0.103502    11.00000   -1.20000
H57B  2    0.173869   -0.159186   -0.128951    11.00000   -1.20000
AFIX   0
C58   1   -0.157298   -0.346904   -0.167780    11.00000    0.10615    0.19637 =
         0.05006    0.03263    0.00892    0.07243
AFIX  23
H58A  2   -0.202545   -0.374602   -0.174090    11.00000   -1.20000
H58B  2   -0.153923   -0.365528   -0.151405    11.00000   -1.20000
AFIX   0
C59   1    0.156111   -0.283841   -0.142159    11.00000    0.13451    0.24849 =
         0.08863    0.05545    0.02438    0.13132
AFIX  23
H59A  2    0.197033   -0.245696   -0.148349    11.00000   -1.20000
H59B  2    0.166345   -0.297988   -0.125960    11.00000   -1.20000
AFIX   0
C61   1    0.055908   -0.488127    0.009021    11.00000    0.25515    0.08747 =
         0.06830   -0.00279   -0.05263    0.08883
AFIX  23
H61A  2    0.075917   -0.516293    0.009768    11.00000   -1.20000
H61B  2    0.010254   -0.513994    0.015149    11.00000   -1.20000
AFIX   0
C62   1    0.056065   -0.466722   -0.018582    11.00000    0.27756    0.08226 =
         0.07426   -0.00300   -0.05186    0.09670
AFIX  23
H62A  2    0.101155   -0.446506   -0.025364    11.00000   -1.20000
H62B  2    0.028050   -0.505899   -0.028961    11.00000   -1.20000
AFIX   0
C64   1    0.102281   -0.211654   -0.182323    11.00000    0.06562    0.10101 =
         0.04809    0.02201   -0.00053    0.02402
C67   1    0.103962   -0.064567   -0.203582    11.00000    0.09328    0.13287 =
         0.10413    0.00494   -0.00862    0.05120
AFIX  23
H67A  2    0.070115   -0.092534   -0.191093    11.00000   -1.20000
H67B  2    0.147054   -0.052935   -0.196243    11.00000   -1.20000
AFIX   0
C69   1    0.101194   -0.002374   -0.206999    11.00000    0.14875    0.13962 =
         0.18640   -0.00564   -0.00153    0.07627
AFIX  23
H69A  2    0.058468   -0.013349   -0.214527    11.00000   -1.20000
H69B  2    0.135884    0.026684   -0.219009    11.00000   -1.20000
AFIX   0
C70   1    0.118612   -0.347924   -0.274018    11.00000    0.19329    0.08287 =
         0.11106   -0.02623   -0.02399    0.05281
AFIX  33
H70A  2    0.164673   -0.329627   -0.269318    11.00000   -1.50000
H70B  2    0.110969   -0.368820   -0.290694    11.00000   -1.50000
H70C  2    0.090838   -0.380463   -0.261381    11.00000   -1.50000
AFIX   0
C71   1   -0.146292   -0.279808   -0.163038    11.00000    0.17705    0.23120 =
         0.07547   -0.01384    0.00456    0.11476
AFIX  23
H71A  2   -0.141542   -0.257989   -0.179572    11.00000   -1.20000
H71B  2   -0.104546   -0.254382   -0.153734    11.00000   -1.20000
AFIX   0
C8AA  1    0.085032   -0.164233   -0.115327    11.00000    0.28182    0.20214 =
         0.11894    0.00749   -0.04854    0.09001
AFIX  23
H8AA  2    0.043403   -0.202741   -0.109897    11.00000   -1.20000
H8AB  2    0.076552   -0.153109   -0.132485    11.00000   -1.20000
AFIX   0
C4BA  1   -0.083963   -0.434858   -0.209702    11.00000    0.19724    0.18137 =
         0.11001    0.03793    0.00613    0.10816
AFIX  23
H4BA  2   -0.037427   -0.401271   -0.207278    11.00000   -1.20000
H4BB  2   -0.096984   -0.428682   -0.226871    11.00000   -1.20000
AFIX   0
C73   1    0.110617    0.036497   -0.180532    11.00000    0.17467    0.16565 =
         0.22383   -0.03449    0.03015    0.07622
AFIX  33
H73A  2    0.153419    0.048708   -0.173241    11.00000   -1.50000
H73B  2    0.076066    0.008199   -0.168632    11.00000   -1.50000
H73C  2    0.108052    0.076049   -0.183745    11.00000   -1.50000
AFIX   0
C72   1    0.135418   -0.337469   -0.160723    11.00000    0.31194    0.30325 =
         0.12842    0.02190    0.02113    0.24139
AFIX  23
H72A  2    0.119731   -0.326834   -0.176444    11.00000   -1.20000
H72B  2    0.099273   -0.378560   -0.153643    11.00000   -1.20000
AFIX   0
C1BA  1   -0.026718   -0.067900   -0.018113    11.00000    0.14269    0.09525 =
         0.05653    0.00114    0.03008    0.04399
C6BA  1    0.041914   -0.025468   -0.017873    11.00000    0.12117    0.14036 =
         0.07448    0.03640    0.02532    0.10100
C7BA  1   -0.058851   -0.144686   -0.016935    11.00000    0.25171    0.10447 =
         0.08972   -0.00260    0.01180    0.08911
C2CA  1   -0.094954   -0.183111   -0.041892    11.00000    0.13225    0.15283 =
         0.10724   -0.01596    0.00209    0.07501
PART 1
AFIX  23
H2CA  2   -0.107786   -0.229628   -0.039505    21.00000   -1.20000
H2CB  2   -0.135765   -0.181248   -0.043622    21.00000   -1.20000
AFIX  23
PART 0
PART 2
H2CC  2   -0.132278   -0.175331   -0.043682   -21.00000   -1.20000
H2CD  2   -0.064313   -0.157897   -0.055743   -21.00000   -1.20000
AFIX   0
PART 0
C14   1   -0.110474   -0.177874    0.006502    11.00000    0.37187    0.11097 =
         0.07546    0.02783    0.00551   -0.04056
AFIX  23
H14A  2   -0.113369   -0.220046    0.010870    11.00000   -1.20000
H14B  2   -0.154298   -0.187558    0.000666    11.00000   -1.20000
AFIX   0
C9AA  1   -0.132446   -0.171963    0.056097    11.00000    0.17222    0.11833 =
         0.08350    0.02794   -0.01219    0.02299
AFIX  23
H9AA  2   -0.179327   -0.189079    0.052311    11.00000   -1.20000
H9AB  2   -0.126069   -0.210031    0.058439    11.00000   -1.20000
AFIX   0
C7CA  1   -0.116025   -0.134014    0.080903    11.00000    0.25654    0.18093 =
         0.09089    0.01063    0.00413    0.14257
AFIX 137
H7CA  2   -0.141466   -0.163678    0.094706    11.00000   -1.50000
H7CB  2   -0.126806   -0.099070    0.079497    11.00000   -1.50000
H7CC  2   -0.069233   -0.114863    0.084476    11.00000   -1.50000
AFIX   0
C3    1   -0.091459   -0.132054    0.032787    11.00000    0.34150    0.12700 =
         0.07070    0.02723   -0.00390   -0.01676
AFIX  23
H3A   2   -0.044380   -0.113692    0.036553    11.00000   -1.20000
H3B   2   -0.099160   -0.095039    0.029766    11.00000   -1.20000
AFIX  66
C3BA  1    0.008571   -0.202052   -0.013189    11.00000    0.19376    0.22522 =
         0.06259   -0.02077   -0.02102    0.17030
AFIX  43
H3BA  2   -0.029738   -0.243415   -0.010997    11.00000   -1.20000
AFIX  65
C5    1    0.003714   -0.144647   -0.014994    11.00000    0.11316    0.15908 =
         0.05919    0.01511   -0.00816    0.08546
C8CA  1    0.060970   -0.082826   -0.018271    11.00000    0.09748    0.20378 =
         0.07167   -0.03253    0.00336    0.05261
C8    1    0.123083   -0.078410   -0.019743    11.00000    0.11553    0.10873 =
         0.12280   -0.00576   -0.02361    0.05639
AFIX  43
H8    2    0.161391   -0.037048   -0.021935    11.00000   -1.20000
AFIX  65
C2BA  1    0.127940   -0.135816   -0.017938    11.00000    0.20331    0.07706 =
         0.11220   -0.00718   -0.06660    0.05085
AFIX  43
H2BA  2    0.169498   -0.132861   -0.018923    11.00000   -1.20000
AFIX  65
C4    1    0.070685   -0.197637   -0.014661    11.00000    0.12803    0.11173 =
         0.05965   -0.00728   -0.01502    0.07159
AFIX   0
C1    1   -0.202696   -0.277560   -0.147394    11.00000    0.26125    0.41882 =
         0.09972   -0.01912    0.00301    0.24940
AFIX  23
H1A   2   -0.214746   -0.306811   -0.132473    11.00000   -1.20000
H1B   2   -0.187431   -0.232493   -0.141326    11.00000   -1.20000
AFIX   0
C9BA  1   -0.090214   -0.502650   -0.208413    11.00000    0.39785    0.20778 =
         0.14053   -0.01415   -0.01049    0.18621
AFIX  23
H9BA  2   -0.074777   -0.511562   -0.224577    11.00000   -1.20000
H9BB  2   -0.136842   -0.536272   -0.206263    11.00000   -1.20000
AFIX   0
C0CA  1    0.091942   -0.102874   -0.096832    11.00000    0.42353    0.28127 =
         0.19642   -0.05643   -0.07682    0.17105
AFIX  23
H0CA  2    0.137267   -0.071875   -0.102308    11.00000   -1.20000
H0CB  2    0.065172   -0.092138   -0.108159    11.00000   -1.20000
AFIX   0
C1CA  1    0.093052   -0.055431   -0.073552    11.00000    0.34031    0.34047 =
         0.26195   -0.04676   -0.02978    0.25200
AFIX  33
H1CA  2    0.099212   -0.071958   -0.057348    11.00000   -1.50000
H1CB  2    0.051498   -0.055508   -0.073265    11.00000   -1.50000
H1CC  2    0.129102   -0.010703   -0.076241    11.00000   -1.50000
AFIX   0
C4CA  1    0.196928   -0.346183   -0.166819    11.00000    0.35854    0.39734 =
         0.21928    0.02329    0.05657    0.30014
AFIX  23
H4CA  2    0.236498   -0.302630   -0.168856    11.00000   -1.20000
H4CB  2    0.204477   -0.368695   -0.152483    11.00000   -1.20000
AFIX   0
C5CA  1   -0.262602   -0.300109   -0.164995    11.00000    0.20318    0.38418 =
         0.35904    0.05329   -0.05744    0.17043
AFIX  33
H5CA  2   -0.248855   -0.274928   -0.180798    11.00000   -1.50000
H5CB  2   -0.295454   -0.292940   -0.156531    11.00000   -1.50000
H5CC  2   -0.281457   -0.346746   -0.168810    11.00000   -1.50000
AFIX   0
C6CA  1   -0.049137   -0.507813   -0.185728    11.00000    0.58741    0.41553 =
         0.25017    0.03331   -0.03555    0.41695
AFIX  33
H6CA  2   -0.002346   -0.480725   -0.189424    11.00000   -1.50000
H6CB  2   -0.060189   -0.553469   -0.183635    11.00000   -1.50000
H6CC  2   -0.059440   -0.492441   -0.170077    11.00000   -1.50000
AFIX   0
C46   1    0.184806   -0.387487   -0.191959    11.00000    0.55503    0.49855 =
         0.35715   -0.08205    0.18535    0.31486
AFIX  33
H46A  2    0.177527   -0.365074   -0.206149    11.00000   -1.50000
H46B  2    0.146257   -0.430960   -0.189775    11.00000   -1.50000
H46C  2    0.223140   -0.391968   -0.195498    11.00000   -1.50000
AFIX   0
PART 1
C2    1   -0.095209   -0.210197   -0.087835    21.00000    0.21803    0.19707 =
         0.11423   -0.04609   -0.03222    0.12699
AFIX  23
H2A   2   -0.071477   -0.192311   -0.103979    21.00000   -1.20000
H2B   2   -0.138675   -0.213842   -0.089614    21.00000   -1.20000
AFIX   0
C6    1   -0.057614   -0.160053   -0.066694    21.00000    0.17377    0.16027 =
         0.09242   -0.01873    0.00025    0.09270
AFIX  23
H6A   2   -0.013584   -0.154941   -0.064679    21.00000   -1.20000
H6B   2   -0.052167   -0.116977   -0.071375    21.00000   -1.20000
AFIX   0
C9CA  1   -0.106188   -0.282110   -0.084373    21.00000    0.30680    0.22243 =
         0.13489   -0.08635   -0.04602    0.18747
AFIX  33
H9CA  2   -0.063782   -0.280274   -0.084514    21.00000   -1.50000
H9CB  2   -0.133292   -0.309998   -0.098292    21.00000   -1.50000
H9CC  2   -0.128239   -0.300263   -0.068186    21.00000   -1.50000
AFIX   0
PART 0
PART 2
C6A   1   -0.120805   -0.249363   -0.049118   -21.00000    0.17377    0.16027 =
         0.09242   -0.01873    0.00025    0.09270
AFIX  23
H6AB  2   -0.152985   -0.276322   -0.035955   -21.00000   -1.20000
H6AC  2   -0.084457   -0.258813   -0.048014   -21.00000   -1.20000
AFIX   0
C2A   1   -0.152973   -0.274525   -0.074051   -21.00000    0.21803    0.19707 =
         0.11423   -0.04609   -0.03222    0.12699
AFIX  23
H2AB  2   -0.120482   -0.250712   -0.087558   -21.00000   -1.20000
H2AC  2   -0.188453   -0.264000   -0.075895   -21.00000   -1.20000
AFIX   0
C9CB  1   -0.182917   -0.350373   -0.078626   -21.00000    0.30680    0.22243 =
         0.13489   -0.08635   -0.04602    0.18747
AFIX  33
H9CD  2   -0.147700   -0.360937   -0.078736   -21.00000   -1.50000
H9CE  2   -0.205731   -0.362455   -0.094965   -21.00000   -1.50000
H9CF  2   -0.213888   -0.374763   -0.065014   -21.00000   -1.50000
AFIX   0
HKLF 4

REM  wxc-SSDAC-Bu in R3 #146
REM R1 =  0.0725 for    4843 Fo > 4sig(Fo)  and  0.1038 for all   10620 data
REM    792 parameters refined using    228 restraints

END

WGHT      0.0701      0.0000

REM Highest difference peak  0.306,  deepest hole -0.229,  1-sigma level  0.034
Q1    1  -0.0492 -0.1997 -0.0134  11.00000  0.05    0.31
Q2    1   0.1155 -0.0229 -0.0136  11.00000  0.05    0.26
Q3    1   0.0938 -0.1513 -0.0147  11.00000  0.05    0.21
Q4    1   0.0044 -0.1163 -0.0160  11.00000  0.05    0.21
Q5    1   0.0773 -0.0924 -0.0145  11.00000  0.05    0.19
Q6    1  -0.1581 -0.1592  0.0117  11.00000  0.05    0.19
Q7    1  -0.1576 -0.1618 -0.0356  11.00000  0.05    0.19
Q8    1   0.1112 -0.0230 -0.0598  11.00000  0.05    0.17
Q9    1   0.0049 -0.2301 -0.0150  11.00000  0.05    0.16
Q10   1   0.0344 -0.0835 -0.0998  11.00000  0.05    0.16
Q11   1   0.1958 -0.3990 -0.2075  11.00000  0.05    0.15
Q12   1   0.0282 -0.2579 -0.0080  11.00000  0.05    0.15
Q13   1   0.1785 -0.0053 -0.0872  11.00000  0.05    0.14
Q14   1  -0.0157 -0.4350 -0.2115  11.00000  0.05    0.14
Q15   1   0.4626  0.1587 -0.2786  11.00000  0.05    0.14
Q16   1  -0.2425 -0.2552 -0.1419  11.00000  0.05    0.14
Q17   1   0.1440 -0.0017 -0.1531  11.00000  0.05    0.14
Q18   1   0.0885 -0.0538 -0.1053  11.00000  0.05    0.14
Q19   1   0.5086  0.0686 -0.2834  11.00000  0.05    0.14
Q20   1   0.1548 -0.2912 -0.2696  11.00000  0.05    0.14
Q21   1   0.0000  0.0000 -0.0303  10.33333  0.05    0.14
Q22   1  -0.2679 -0.4036 -0.2828  11.00000  0.05    0.14
Q23   1  -0.0040 -0.0707 -0.0128  11.00000  0.05    0.13
Q24   1   0.1418 -0.0323 -0.0961  11.00000  0.05    0.13
Q25   1   0.2362 -0.3641 -0.2256  11.00000  0.05    0.13
Q26   1   0.1947 -0.2282 -0.2524  11.00000  0.05    0.13
Q27   1  -0.2287 -0.3938 -0.2564  11.00000  0.05    0.13
Q28   1  -0.2464 -0.3421 -0.2540  11.00000  0.05    0.13
Q29   1  -0.2668 -0.4441 -0.2605  11.00000  0.05    0.13
Q30   1   0.0121 -0.3747 -0.0113  11.00000  0.05    0.12
Q31   1  -0.3318 -0.3857 -0.1747  11.00000  0.05    0.12
Q32   1  -0.0480 -0.2107 -0.0903  11.00000  0.05    0.12
Q33   1  -0.3191 -0.3551 -0.1841  11.00000  0.05    0.12
Q34   1   0.2733 -0.1478 -0.2182  11.00000  0.05    0.12
Q35   1   0.2074 -0.3048 -0.2729  11.00000  0.05    0.12
Q36   1  -0.3176 -0.3644 -0.2606  11.00000  0.05    0.12
Q37   1   0.1142 -0.4038 -0.2759  11.00000  0.05    0.11
Q38   1  -0.1365 -0.4092 -0.2110  11.00000  0.05    0.11
Q39   1   0.0750 -0.1311 -0.2113  11.00000  0.05    0.11
Q40   1  -0.3463 -0.4032 -0.2607  11.00000  0.05    0.11
Q41   1   0.0002 -0.1391 -0.1131  11.00000  0.05    0.11
Q42   1   0.1180 -0.1945 -0.0119  11.00000  0.05    0.11
Q43   1  -0.1679 -0.2954 -0.2218  11.00000  0.05    0.11
Q44   1   0.5541  0.1372 -0.2862  11.00000  0.05    0.11
Q45   1   0.1810 -0.0277 -0.1190  11.00000  0.05    0.11
Q46   1   0.3139 -0.0124 -0.2640  11.00000  0.05    0.11
Q47   1   0.2109  0.0267 -0.2279  11.00000  0.05    0.11
Q48   1  -0.0055 -0.1421 -0.1010  11.00000  0.05    0.11
Q49   1   0.1857 -0.1293 -0.1226  11.00000  0.05    0.11
Q50   1   0.1029 -0.3247  0.0274  11.00000  0.05    0.11
;
_shelx_res_checksum               28928
_shelx_hkl_file
;
 -23  -2  -3   81.03  158.44
 -23  -2   0   89.59  186.02
 -23  -2   3  219.66  170.13
 -23  -1 -10   48.62  126.67
 -23  -1  -7   14.72  151.80
 -23  -1  -4   50.02  153.93
 -23  -1  -1    9.14  151.18
 -23  -1   2   24.88  179.78
 -23  -1   5   34.74  177.99
 -23  -1   8    4.33  149.59
 -23  -1  11  162.26  157.44
 -22  -3  -7   45.43  158.82
 -22  -3  -4   12.23  147.73
 -22  -3  -1  228.75  204.69
 -22  -3   2   48.51  200.79
 -22  -3   5   20.45  174.48
 -22  -3   8  113.95  173.10
 -22  -3  11  270.14  172.82
 -22  -2 -11    8.75  145.16
 -22  -2  -8   23.00  166.29
 -22  -2  -5   67.21  154.92
 -22  -2  -2   60.52  147.48
 -22  -2   1   33.26  161.03
 -22  -2   4    7.61  181.21
 -22  -2   7   25.39  177.25
 -22  -2  10   89.14  184.65
 -22  -2  13   65.01  207.59
 -22  -2  16   22.55  162.07
 -22  -1 -12   25.56  132.68
 -22  -1  -9   14.18  171.71
 -22  -1  -6  102.99  181.26
 -22  -1  -3  109.90  194.50
 -22  -1   0   30.19  168.69
 -22  -1   3  102.18  198.26
 -22  -1   6   67.77  195.00
 -22  -1   9  163.48  199.50
 -22  -1  12    9.82  205.87
 -22  -1  15   38.59  185.37
 -22  -1  18   41.22  183.81
 -22  -1  21    1.96   59.89
 -21  -5  -4   42.85  154.77
 -21  -5  -1   59.77  147.79
 -21  -5   2   43.56  194.53
 -21  -5   5   15.34  194.66
 -21  -5   8  123.66  182.08
 -21  -4  -8    2.75  129.97
 -21  -4  -5   48.22  200.67
 -21  -4  -2    0.37  161.15
 -21  -4   1   55.66  177.45
 -21  -4   4   25.98  179.52
 -21  -4   7   29.73  193.12
 -21  -4  10  139.46  177.72
 -21  -4  13  191.00  170.68
 -21  -4  16   16.95  163.04
 -21  -3  -9   61.05  179.49
 -21  -3  -6   16.27  152.19
 -21  -3  -3   71.78  163.65
 -21  -3   0  436.31  260.68
 -21  -3   3   82.95  226.22
 -21  -3   6   36.35  171.15
 -21  -3   9  179.98  214.53
 -21  -3  12   91.26  237.77
 -21  -3  15   18.83  160.99
 -21  -3  18  251.76  209.05
 -21  -3  21   49.23  159.28
 -21  -2 -13   60.32  163.25
 -21  -2 -10  100.03  197.66
 -21  -2  -7   93.72  168.96
 -21  -2  -4  163.00  212.43
 -21  -2  -1  182.87  226.04
 -21  -2   2    1.78  197.79
 -21  -2   5  184.19  217.00
 -21  -2   8  288.05  262.01
 -21  -2  11   28.65  200.08
 -21  -2  14  157.94  231.63
 -21  -2  17  181.34  196.45
 -21  -2  20   38.58  182.86
 -21  -2  23   47.55   95.25
 -21  -1 -14   57.61  154.04
 -21  -1 -11   22.75  143.25
 -21  -1  -8   54.02  185.60
 -21  -1  -5   30.45  192.63
 -21  -1  -2  119.78  180.67
 -21  -1   1   65.53  193.70
 -21  -1   4  124.42  137.33
 -21  -1   7  207.20  126.03
 -21  -1  10   36.58  149.40
 -21  -1  13   18.09  141.14
 -21  -1  16   34.09  191.31
 -21  -1  19  163.26  214.92
 -21  -1  22  127.96  208.76
 -21  -1  25    4.89   89.70
 -20  -6  -5   65.87  177.92
 -20  -6  -2    9.63  150.85
 -20  -6   1   25.13  167.61
 -20  -6   4   91.28  169.60
 -20  -6   7   40.41  170.34
 -20  -6  10    7.54  178.52
 -20  -6  13   25.49  180.15
 -20  -5  -9   71.99  154.00
 -20  -5  -6    5.05  157.02
 -20  -5  -3    0.85  214.83
 -20  -5   0    6.53  167.29
 -20  -5   3   21.48  218.10
 -20  -5   6    7.23  195.38
 -20  -5   9   88.46  187.82
 -20  -5  12   32.90  194.75
 -20  -5  15   85.18  202.70
 -20  -5  18    0.97   98.90
 -20  -4 -10    0.66  179.70
 -20  -4  -7   66.58  216.93
 -20  -4  -4  106.70  190.48
 -20  -4  -1   68.16  176.41
 -20  -4   2  365.65  236.17
 -20  -4   5   45.42  176.32
 -20  -4   8  204.58  236.66
 -20  -4  11  195.18  202.84
 -20  -4  14   61.52  182.31
 -20  -4  17    7.31  198.83
 -20  -4  20  115.61  167.61
 -20  -4  23   45.71   83.29
 -20  -3 -11   50.06  167.45
 -20  -3  -8  101.50  211.82
 -20  -3  -5  211.60  219.58
 -20  -3  -2   98.70  189.60
 -20  -3   1   30.71  236.19
 -20  -3   4  132.58  203.69
 -20  -3   7  109.83  211.27
 -20  -3  10   24.32  220.37
 -20  -3  13    4.44  193.63
 -20  -3  16   12.42  171.97
 -20  -3  19    1.17  186.37
 -20  -3  22   55.44  196.67
 -20  -3  25   35.17   72.02
 -20  -2 -12   20.38  167.90
 -20  -2  -9   94.75  187.56
 -20  -2  -6  445.98  220.02
 -20  -2  -3   10.18  204.65
 -20  -2   0   21.40  177.35
 -20  -2   3  264.68  149.65
 -20  -2   6   28.79  161.29
 -20  -2   9  208.30  196.07
 -20  -2  12  187.03  151.98
 -20  -2  15   25.32  173.21
 -20  -2  18  111.61  203.95
 -20  -2  21    1.36  201.17
 -20  -2  24    9.62  193.98
 -20  -2  27   12.28   69.04
 -20  -2  30   63.24   62.46
 -20  -1  -4    1.33  201.83
 -20  -1  -1  270.88  180.39
 -20  -1   2    2.59  243.18
 -20  -1   5   55.50  165.41
 -20  -1   8  284.04  220.07
 -20  -1  11   25.88  225.34
 -20  -1  14   20.79  139.03
 -20  -1  17   24.02  142.03
 -20  -1  20   69.84  153.80
 -20  -1  23  179.30  206.15
 -20  -1  26   65.74   85.80
 -20  -1  29    3.96   76.84
 -20  -1  32   25.23   69.66
 -19  -8  -2  110.39  157.63
 -19  -8   1   17.41  153.74
 -19  -8   4  276.37  180.30
 -19  -7  -6    1.61  155.11
 -19  -7  -3   26.82  157.22
 -19  -7   0   52.92  157.26
 -19  -7   3   45.52  164.01
 -19  -7   6   26.16  205.65
 -19  -7   9  215.47  259.97
 -19  -7  12   13.68  214.58
 -19  -7  15    7.93  285.56
 -19  -6  -7    3.55  162.23
 -19  -6  -4   42.73  197.38
 -19  -6  -1  223.49  199.05
 -19  -6   2  171.32  245.33
 -19  -6   5  129.22  213.19
 -19  -6   8   26.40  180.09
 -19  -6  11   55.78  190.90
 -19  -6  14   46.64  176.43
 -19  -6  17   20.07   99.72
 -19  -6  20   14.40   86.01
 -19  -5 -11  219.20  234.83
 -19  -5  -8    7.98  195.29
 -19  -5  -5    3.92  214.08
 -19  -5  -2   20.70  173.84
 -19  -5   1  101.60  221.92
 -19  -5   4    5.67  223.66
 -19  -5   7    9.42  230.50
 -19  -5  10   36.00  193.10
 -19  -5  13    3.94  186.48
 -19  -5  16   35.63  193.84
 -19  -5  19   13.06  174.62
 -19  -5  22   71.50  166.57
 -19  -5  25    0.41   73.83
 -19  -4 -12  194.17  184.93
 -19  -4  -9  300.47  204.12
 -19  -4  -6  134.73  194.97
 -19  -4  -3  141.11  243.08
 -19  -4   0   40.52  191.17
 -19  -4   3   46.20  200.52
 -19  -4   6  159.60  242.41
 -19  -4   9    7.97  238.99
 -19  -4  12   27.87  193.19
 -19  -4  15  198.16  250.13
 -19  -4  18   94.67  207.62
 -19  -4  21   45.65  209.22
 -19  -4  24    0.30  199.69
 -19  -4  27   29.83  167.76
 -19  -3 -13   19.91  156.98
 -19  -3 -10   74.93  186.83
 -19  -3  -7  290.88  243.39
 -19  -3  -4   92.00  231.48
 -19  -3  -1  241.37  209.24
 -19  -3   2    3.02  201.36
 -19  -3   5   96.91  186.58
 -19  -3   8   14.42  228.83
 -19  -3  11   74.86  241.67
 -19  -3  14  130.52  179.77
 -19  -3  17    9.46  192.15
 -19  -3  20   26.12  198.98
 -19  -3  23   69.38  215.49
 -19  -3  26   65.99  163.07
 -19  -3  29   97.19  249.79
 -19  -2 -14  449.12  251.41
 -19  -2  -2  341.74  286.11
 -19  -2   1  119.03  185.32
 -19  -2   4   91.34  236.01
 -19  -2   7   76.39  152.76
 -19  -2  10  320.37  165.25
 -19  -2  13   83.36  137.80
 -19  -2  16   95.55  226.77
 -19  -2  19  457.69  357.89
 -19  -2  22   16.88  184.18
 -19  -2  25   25.18  195.27
 -19  -2  28   29.88  125.71
 -19  -2  31   37.02   77.38
 -19  -2  34   15.08   63.81
 -19  -1  -6   48.31  177.20
 -19  -1  -3  346.61  265.29
 -19  -1   0  140.33  218.60
 -19  -1   3   91.40  192.55
 -19  -1   6  183.62  248.35
 -19  -1   9  464.37  247.97
 -19  -1  12   39.24  161.45
 -19  -1  15  110.99  155.33
 -19  -1  18   36.31  129.32
 -19  -1  21  208.68  149.76
 -19  -1  24   48.30  136.77
 -19  -1  27  175.89  239.40
 -19  -1  30   47.04   77.97
 -19  -1  33   15.64   71.14
 -19  -1  36   41.51   60.83
 -18  -9  -3  101.63  151.23
 -18  -9   0    4.48  155.94
 -18  -9   3    0.14  200.54
 -18  -9   6   14.14  168.92
 -18  -9   9   55.61  192.40
 -18  -8  -7   17.71  170.66
 -18  -8  -4  104.77  165.07
 -18  -8  -1  195.29  222.26
 -18  -8   2   77.61  171.69
 -18  -8   5  118.56  176.45
 -18  -8   8   11.59  194.76
 -18  -8  11   22.57  169.71
 -18  -8  14   36.71  101.05
 -18  -8  17   78.20  107.35
 -18  -7  -8    0.43  171.68
 -18  -7  -5   48.63  199.66
 -18  -7  -2   31.13  162.93
 -18  -7   1   12.30  232.27
 -18  -7   4   14.17  177.76
 -18  -7   7    8.80  207.63
 -18  -7  10  408.99  235.63
 -18  -7  13    8.47  173.81
 -18  -7  16    5.34  180.20
 -18  -7  19  186.87  108.75
 -18  -7  22   10.48   89.16
 -18  -6  -9    5.60  166.28
 -18  -6  -6  136.58  211.34
 -18  -6  -3  332.93  311.20
 -18  -6   0   70.63  196.18
 -18  -6   3   96.98  173.47
 -18  -6   6   91.91  190.97
 -18  -6   9   12.30  192.91
 -18  -6  12  151.97  191.11
 -18  -6  15  172.24  251.50
 -18  -6  18   67.01  186.09
 -18  -6  21   52.89  110.62
 -18  -6  24    3.75  180.00
 -18  -6  27   24.94   71.48
 -18  -5 -10  346.16  230.04
 -18  -5  -7  927.93  304.76
 -18  -5  -4  424.22  230.24
 -18  -5  -1  291.52  242.06
 -18  -5   2   72.91  181.65
 -18  -5   5   19.61  192.05
 -18  -5   8   27.69  193.88
 -18  -5  11   67.63  198.93
 -18  -5  14   39.12  258.30
 -18  -5  17   19.70  202.41
 -18  -5  20   36.08  202.30
 -18  -5  23   28.50  114.07
 -18  -5  26   40.01  176.70
 -18  -5  29   39.34   74.33
 -18  -4 -11  159.24  208.63
 -18  -4  -8  180.95  236.93
 -18  -4  -5  773.44  312.32
 -18  -4  -2  470.62  251.46
 -18  -4   1  160.50  214.99
 -18  -4   4   35.98  204.03
 -18  -4   7   82.14  219.59
 -18  -4  10  387.40  219.61
 -18  -4  13  169.82  225.35
 -18  -4  16  123.48  248.82
 -18  -4  19   60.52  244.58
 -18  -4  22   20.75  192.83
 -18  -4  25    8.02  214.49
 -18  -4  28    8.02   96.64
 -18  -4  31    6.62   76.88
 -18  -3 -12   11.06  194.99
 -18  -3  -9   88.54  179.33
 -18  -3   0  434.40  266.47
 -18  -3   3  287.78  238.96
 -18  -3   6   66.24  175.70
 -18  -3   9  119.00  146.66
 -18  -3  12  444.83  210.73
 -18  -3  15  342.13  159.62
 -18  -3  18  198.99  246.49
 -18  -3  21  101.16  193.59
 -18  -3  24  111.06  246.66
 -18  -3  27  135.62  210.19
 -18  -3  30   32.20  152.25
 -18  -3  33  152.11   93.92
 -18  -2  -7  236.82  255.46
 -18  -2  -4  172.48  198.00
 -18  -2  -1 1382.24  377.90
 -18  -2   2  232.93  229.76
 -18  -2   5  335.42  213.63
 -18  -2   8  323.99  265.18
 -18  -2  11    8.22  206.35
 -18  -2  14  453.40  164.26
 -18  -2  17  410.72  179.39
 -18  -2  20  126.38  144.11
 -18  -2  23  216.50  151.46
 -18  -2  26  141.71  241.16
 -18  -2  29  188.81  105.34
 -18  -2  32   74.40  104.59
 -18  -2  35   41.20   67.38
 -18  -1  -8  748.32  244.55
 -18  -1  -5  799.65  293.51
 -18  -1  -2  131.96  233.07
 -18  -1   1  337.33  278.98
 -18  -1   4  170.25  180.35
 -18  -1   7  669.28  312.43
 -18  -1  10  342.95  227.69
 -18  -1  13  158.71  272.60
 -18  -1  16  227.51  158.25
 -18  -1  19  405.72  183.37
 -18  -1  22  858.10  213.76
 -18  -1  25   81.83  153.58
 -18  -1  28  111.66  208.17
 -18  -1  31   81.13   99.38
 -18  -1  34  164.38   87.06
 -18  -1  37   82.33   81.05
 -17 -10  -1   98.84  202.26
 -17 -10   2   35.56  179.60
 -17 -10   5   76.04  180.87
 -17 -10   8   63.37  165.74
 -17 -10  11  193.85  183.91
 -17  -9  -5   24.20  175.14
 -17  -9  -2  224.96  197.62
 -17  -9   1   17.62  184.65
 -17  -9   4  128.45  207.84
 -17  -9   7  368.49  234.29
 -17  -9  10  165.58  220.93
 -17  -9  13    7.65  205.50
 -17  -9  16   63.54  101.49
 -17  -9  19   12.02  114.39
 -17  -8  -6   15.56  162.84
 -17  -8  -3  119.13  180.39
 -17  -8   0   82.29  214.08
 -17  -8   3  114.47  224.58
 -17  -8   6   44.59  198.03
 -17  -8   9    4.73  228.05
 -17  -8  12   93.00  191.77
 -17  -8  15   84.83  205.73
 -17  -8  18   49.66  110.35
 -17  -8  21    7.08  106.23
 -17  -8  24    0.78   82.50
 -17  -7 -10  130.28  181.35
 -17  -7  -7   18.86  173.79
 -17  -7  -4   34.64  203.67
 -17  -7  -1  345.88  302.08
 -17  -7   2  149.05  209.52
 -17  -7   5  107.86  238.74
 -17  -7   8   46.25  194.18
 -17  -7  11  244.37  232.92
 -17  -7  14  152.63  202.30
 -17  -7  17   31.64  221.62
 -17  -7  20   34.23  185.59
 -17  -7  23  130.02  111.71
 -17  -7  26   69.32   82.16
 -17  -6 -11  331.94  242.24
 -17  -6  -8    3.90  201.42
 -17  -6  -5   91.02  186.99
 -17  -6  -2   28.02  245.75
 -17  -6   1   41.60  199.10
 -17  -6   4  439.54  292.60
 -17  -6   7  186.16  252.11
 -17  -6  10  115.88  225.73
 -17  -6  13  125.48  232.05
 -17  -6  16    7.92  214.25
 -17  -6  19  103.17  221.56
 -17  -6  22  120.25  116.56
 -17  -6  25   41.35  117.66
 -17  -6  28   27.16  134.10
 -17  -6  31   72.76   76.01
 -17  -5 -12  890.46  289.45
 -17  -5  -9  439.67  233.61
 -17  -5  -6  218.72  265.59
 -17  -5  -3    1.58  219.49
 -17  -5   0   51.15  245.22
 -17  -5   3   12.76  214.33
 -17  -5   6   29.43  286.27
 -17  -5   9   28.71  247.08
 -17  -5  12   93.33  202.69
 -17  -5  15  255.42  271.05
 -17  -5  18   52.38  198.09
 -17  -5  21   25.61  200.98
 -17  -5  24   54.06  108.34
 -17  -5  27  117.37  228.89
 -17  -5  30   18.14  119.58
 -17  -5  33   70.41   90.72
 -17  -4 -13  594.03  296.68
 -17  -4 -10 2375.25  463.05
 -17  -4  -7  439.95  274.08
 -17  -4  -4   85.25  214.77
 -17  -4  -1   74.05  212.06
 -17  -4   2   34.52  161.58
 -17  -4   5  551.61  182.54
 -17  -4   8  464.47  200.31
 -17  -4  11   73.67  145.19
 -17  -4  14   21.14  151.09
 -17  -4  17   14.57  229.02
 -17  -4  20    0.16  193.83
 -17  -4  23  428.55  225.70
 -17  -4  26   65.96  231.97
 -17  -4  29  389.56  229.67
 -17  -4  32   68.56   92.13
 -17  -4  35    4.06   81.24
 -17  -3  -5  852.75  322.75
 -17  -3  -2  778.73  317.94
 -17  -3   1    7.76  202.02
 -17  -3   4  681.13  316.26
 -17  -3   7 1181.14  310.72
 -17  -3  10  295.24  203.73
 -17  -3  13  300.20  140.40
 -17  -3  16   11.14  145.28
 -17  -3  19  246.47  141.19
 -17  -3  22 1080.98  207.46
 -17  -3  25   76.31  190.47
 -17  -3  28  407.84  209.05
 -17  -3  31   32.86  229.56
 -17  -3  34   36.92   86.47
 -17  -3  37    1.70   89.61
 -17  -2  -6 1795.66  376.24
 -17  -2  -3  566.53  255.33
 -17  -2   0  777.68  339.02
 -17  -2   3 2389.20  419.34
 -17  -2   6 1817.04  451.89
 -17  -2   9 1253.31  324.72
 -17  -2  12  966.24  388.28
 -17  -2  15 1115.72  308.95
 -17  -2  18  588.14  226.72
 -17  -2  21   87.14  189.88
 -17  -2  24  124.48  138.36
 -17  -2  27  500.34  279.39
 -17  -2  30  366.74  172.19
 -17  -2  33   12.80   92.20
 -17  -2  36  204.49   97.66
 -17  -2  39   20.55   78.23
 -17  -1  -7  316.23  238.48
 -17  -1  -4  966.09  324.57
 -17  -1  -1 3126.99  475.49
 -17  -1   2  407.15  253.62
 -17  -1   5 3318.08  543.99
 -17  -1   8 2778.56  457.52
 -17  -1  11  153.13  178.42
 -17  -1  14   32.95  197.08
 -17  -1  17  498.67  312.35
 -17  -1  20  447.76  201.80
 -17  -1  23 1841.31  311.16
 -17  -1  26  508.28  274.85
 -17  -1  29   22.62  125.28
 -17  -1  32   65.89  118.85
 -17  -1  35    4.99   87.31
 -17  -1  38   13.06   75.91
 -17  -1  41   26.39   68.73
 -16 -11   4  278.96  167.55
 -16 -11  10   10.18  111.07
 -16 -11  13   18.78  117.70
 -16 -10  -6   41.43  194.35
 -16 -10  -3   34.49  203.27
 -16 -10   0   31.70  179.00
 -16 -10   3  147.55  190.70
 -16 -10   6    3.29  202.48
 -16 -10   9   19.45  174.91
 -16 -10  12    2.08  257.96
 -16 -10  15   16.41  173.22
 -16 -10  18  267.80  161.34
 -16  -9  -7  102.39  178.45
 -16  -9  -4  104.35  226.53
 -16  -9  -1    1.79  200.15
 -16  -9   2   19.20  191.95
 -16  -9   5  382.12  267.63
 -16  -9   8  715.87  283.62
 -16  -9  11   46.99  226.00
 -16  -9  14   51.76  223.48
 -16  -9  17  132.47  170.07
 -16  -9  20   46.19  117.73
 -16  -9  23    6.58  124.58
 -16  -8  -8   11.74  253.64
 -16  -8  -5   85.00  218.64
 -16  -8  -2  104.43  226.60
 -16  -8   1  122.00  232.36
 -16  -8   4  135.19  240.89
 -16  -8   7   49.66  238.42
 -16  -8  10   76.09  230.64
 -16  -8  13   50.92  233.66
 -16  -8  16    5.07  206.08
 -16  -8  19   52.99  240.75
 -16  -8  22   54.84  118.20
 -16  -8  25   43.92  117.56
 -16  -8  28   42.55   85.86
 -16  -7  -9  370.70  259.17
 -16  -7  -6  973.35  277.83
 -16  -7  -3  992.77  335.25
 -16  -7   0   33.86  212.02
 -16  -7   3  132.74  231.67
 -16  -7   6    3.13  217.13
 -16  -7   9  216.96  207.74
 -16  -7  12   29.25  209.66
 -16  -7  15   43.68  203.43
 -16  -7  18   82.55  208.97
 -16  -7  21  101.52  243.38
 -16  -7  24   15.37  112.62
 -16  -7  27   37.63  143.42
 -16  -7  30   15.51   81.39
 -16  -7  33   16.12   70.94
 -16  -6 -10  341.06  232.73
 -16  -6  -7  839.72  344.83
 -16  -6  -4  136.30  228.02
 -16  -6  -1  160.57  193.44
 -16  -6   2  259.70  207.44
 -16  -6   5   44.41  307.52
 -16  -6   8  143.50  183.45
 -16  -6  11  121.92  244.46
 -16  -6  14  166.92  222.06
 -16  -6  17   19.58  218.25
 -16  -6  20   75.97  211.26
 -16  -6  23  147.61  220.86
 -16  -6  26  244.99  132.52
 -16  -6  29    1.46   98.88
 -16  -6  32   33.33   90.31
 -16  -6  35   26.55   77.37
 -16  -5 -11  152.40  216.24
 -16  -5  -8  333.07  289.63
 -16  -5  -5  515.22  291.59
 -16  -5  -2   64.63  248.54
 -16  -5   1   17.92  234.28
 -16  -5   4  561.45  302.86
 -16  -5   7  221.67  259.14
 -16  -5  10   98.91  201.44
 -16  -5  13  120.47  234.70
 -16  -5  16  173.94  260.43
 -16  -5  19  163.56  271.79
 -16  -5  22  617.02  295.53
 -16  -5  25  333.82  148.42
 -16  -5  28   36.44  205.27
 -16  -5  31   28.10  112.25
 -16  -5  34   86.97  104.55
 -16  -5  37  103.64   98.75
 -16  -4 -12    8.16  234.20
 -16  -4  -3  151.15  240.98
 -16  -4   0   39.83  230.28
 -16  -4   3  917.75  311.05
 -16  -4   6  462.98  147.59
 -16  -4   9  895.21  384.85
 -16  -4  12  552.35  215.89
 -16  -4  15  958.14  244.37
 -16  -4  18   29.99  276.23
 -16  -4  21  165.34  265.07
 -16  -4  24  124.67  226.44
 -16  -4  27  110.86  244.57
 -16  -4  30   43.45  216.17
 -16  -4  33   61.07  111.01
 -16  -4  36   38.41   83.77
 -16  -4  39    4.32   74.32
 -16  -3  -7  146.74  203.18
 -16  -3  -4  383.41  224.48
 -16  -3  -1  471.21  279.08
 -16  -3   2 2468.40  504.35
 -16  -3   5 2310.41  447.45
 -16  -3   8 2715.77  563.89
 -16  -3  11  865.76  377.02
 -16  -3  14  387.35  264.73
 -16  -3  17    8.72  164.73
 -16  -3  20  250.69  151.79
 -16  -3  23 2959.36  390.61
 -16  -3  26  260.34  233.69
 -16  -3  29    0.07  193.57
 -16  -3  32  193.37  116.09
 -16  -3  35  105.31  105.39
 -16  -3  38   38.30   78.20
 -16  -3  41  128.70   84.91
 -16  -2  -8  165.67  202.20
 -16  -2  -5 3039.47  456.38
 -16  -2  -2 4158.96  537.55
 -16  -2   1 4330.12  531.63
 -16  -2   4  979.58  839.66
 -16  -2   7 2781.32 1163.37
 -16  -2  10  144.86  244.63
 -16  -2  13 1427.81  400.40
 -16  -2  16 3297.43  426.55
 -16  -2  19 2169.30  330.26
 -16  -2  22  372.38  195.24
 -16  -2  25 4651.58  770.41
 -16  -2  28  409.53  181.13
 -16  -2  34    2.23   92.20
 -16  -2  37  264.81  145.03
 -16  -2  40  291.78  118.25
 -16  -2  43    4.14   66.69
 -16  -1  -9 2875.52  417.07
 -16  -1  -6 2886.10  424.49
 -16  -1  -3 4001.05  509.84
 -16  -1   0 4668.13  564.65
 -16  -1   3 2598.53  464.34
 -16  -1   6 1439.03  521.23
 -16  -1   9 1207.78  263.48
 -16  -1  12  450.78 1061.30
 -16  -1  15  235.77  217.47
 -16  -1  18  309.00  212.55
 -16  -1  21  281.51  147.10
 -16  -1  24  894.68  172.19
 -16  -1  27   72.86  130.54
 -16  -1  30  102.40  122.84
 -16  -1  33   27.52  104.11
 -16  -1  36    3.92  112.25
 -16  -1  39    0.96   98.23
 -16  -1  42    4.36   71.17
 -16  -1  45    8.12   68.33
 -15 -12   6   19.36  116.63
 -15 -12   9    5.84  145.16
 -15 -12  12   63.76  133.36
 -15 -11  -4  383.60  240.50
 -15 -11  -1  306.60  217.33
 -15 -11   2  168.85  219.76
 -15 -11   5   55.89  199.18
 -15 -11   8  127.71  212.29
 -15 -11  11  108.51  248.66
 -15 -11  14   17.34  124.28
 -15 -11  17    6.50  124.87
 -15 -11  20  157.33  126.66
 -15 -10  -5   17.43  210.10
 -15 -10  -2   65.18  204.04
 -15 -10   1  151.23  199.11
 -15 -10   4   32.41  227.32
 -15 -10   7   25.63  235.69
 -15 -10  10   53.05  226.01
 -15 -10  13    0.74  189.50
 -15 -10  16    6.72  117.65
 -15 -10  19    9.44  275.38
 -15 -10  22   16.77  126.24
 -15 -10  25   14.27   59.22
 -15  -9  -9   23.93  220.22
 -15  -9  -6   23.38  227.74
 -15  -9  -3  154.13  205.95
 -15  -9   0   27.76  236.87
 -15  -9   3  234.10  251.64
 -15  -9   6  276.75  242.24
 -15  -9   9  210.98  242.29
 -15  -9  12    2.32  196.75
 -15  -9  15  212.81  248.95
 -15  -9  18   54.80  227.39
 -15  -9  21   70.46  118.03
 -15  -9  24    3.58  106.47
 -15  -9  27    0.61   62.29
 -15  -9  30    6.19   66.92
 -15  -8 -10    2.79  221.93
 -15  -8  -7  241.35  186.03
 -15  -8  -4  179.18  243.62
 -15  -8  -1  254.06  216.62
 -15  -8   2  249.77  289.20
 -15  -8   5  358.10  285.61
 -15  -8   8  140.09  213.61
 -15  -8  11   45.83  237.41
 -15  -8  14  157.26  307.61
 -15  -8  17  178.72  207.78
 -15  -8  20   43.40  223.22
 -15  -8  23  101.41  119.93
 -15  -8  26   10.27  108.93
 -15  -8  29   43.83   71.63
 -15  -8  32  156.86   89.36
 -15  -7 -11  231.71  203.64
 -15  -7  -8  578.54  268.14
 -15  -7  -5  553.79  257.08
 -15  -7  -2  368.19  270.62
 -15  -7   1  150.54  282.91
 -15  -7   4   57.44  232.62
 -15  -7   7  476.58  294.88
 -15  -7  10  448.14  312.65
 -15  -7  13   57.22  217.80
 -15  -7  16    0.85  281.20
 -15  -7  19  175.73  221.09
 -15  -7  22  125.78  207.53
 -15  -7  25   48.48  115.89
 -15  -7  28    6.35  135.03
 -15  -7  31   37.30   86.90
 -15  -7  34    1.60   86.95
 -15  -6 -12 1032.23  282.87
 -15  -6  -9 1494.26  395.30
 -15  -6  -6  231.67  235.23
 -15  -6  -3  112.63  219.30
 -15  -6   0   44.29  239.76
 -15  -6   3  103.36  230.19
 -15  -6   6  878.89  348.04
 -15  -6   9   25.60  214.53
 -15  -6  12   49.45  201.09
 -15  -6  15  315.33  289.21
 -15  -6  18   20.93  255.59
 -15  -6  21   13.00  238.24
 -15  -6  24    6.45  257.57
 -15  -6  27  111.06  108.15
 -15  -6  30  178.51  219.57
 -15  -6  33  114.52  106.53
 -15  -6  36   78.56  100.97
 -15  -6  39    0.08   67.65
 -15  -5 -13 5113.01  551.62
 -15  -5 -10 3619.65  515.94
 -15  -5  -7  187.28  262.43
 -15  -5  -4 1024.07  252.80
 -15  -5  -1 2449.52  297.60
 -15  -5   2 4223.64  417.16
 -15  -5   5 1490.59  236.26
 -15  -5   8 1548.13  264.65
 -15  -5  11 1134.25  281.28
 -15  -5  14   81.12  151.78
 -15  -5  17  227.35  210.57
 -15  -5  20 1326.96  384.39
 -15  -5  23    7.15  200.54
 -15  -5  26  397.12  145.30
 -15  -5  29  298.73  219.66
 -15  -5  32  138.52  144.86
 -15  -5  35  105.79  105.72
 -15  -5  38  101.16   88.62
 -15  -5  41    0.54   69.80
 -15  -4  -8  123.18  255.15
 -15  -4  -5 3070.78  541.00
 -15  -4  -2 1630.64  393.50
 -15  -4   1 1816.08  360.52
 -15  -4   4  265.10  300.84
 -15  -4   7 1096.58  398.21
 -15  -4  10  471.65  178.15
 -15  -4  13   98.82  156.78
 -15  -4  16  600.16  212.39
 -15  -4  19  719.17  223.62
 -15  -4  22  846.74  245.72
 -15  -4  25  616.70  272.53
 -15  -4  28    5.55  230.69
 -15  -4  31    9.98  239.84
 -15  -4  34  311.97  134.37
 -15  -4  37   22.13   83.49
 -15  -4  40   24.24   84.68
 -15  -4  43   14.26   71.96
 -15  -3  -6 3272.81  490.32
 -15  -3  -3 5637.96  676.07
 -15  -3   0   55.00  187.11
 -15  -3   3 5917.74  649.51
 -15  -3   6 3687.72  646.59
 -15  -3   9 1738.45  448.65
 -15  -3  12 3098.09  503.55
 -15  -3  15 1598.19  304.05
 -15  -3  18  367.53  303.24
 -15  -3  21  737.09  249.53
 -15  -3  24  510.47  240.92
 -15  -3  27 1222.09  367.27
 -15  -3  30  533.72  306.47
 -15  -3  33   21.64  112.21
 -15  -3  36   95.15  132.50
 -15  -3  39  131.32  117.39
 -15  -3  42   16.86   81.79
 -15  -2  -7 1140.32  344.84
 -15  -2  -4 5503.51  626.71
 -15  -2  -1  122.49  200.24
 -15  -2   2 1672.59  279.54
 -15  -2   5  166.62  167.08
 -15  -2   8  265.83  238.03
 -15  -2  11  869.65  315.66
 -15  -2  14  313.00  285.80
 -15  -2  17  490.17  343.86
 -15  -2  20   14.93  121.21
 -15  -2  23 4084.95  394.52
 -15  -2  26  209.98  123.58
 -15  -2  29 1132.71  310.11
 -15  -2  32   26.58  134.90
 -15  -2  35  274.83  110.35
 -15  -2  38   20.03   97.17
 -15  -2  41  232.76  136.05
 -15  -2  44  272.93  104.43
 -15  -1  -8  449.27  190.33
 -15  -1  -5  606.29  241.22
 -15  -1  -2 2562.12  468.90
 -15  -1   1  187.89  173.90
 -15  -1   4  846.88  299.42
 -15  -1   7 1322.27  877.71
 -15  -1  10  516.96  354.89
 -15  -1  13  495.57  271.73
 -15  -1  16  757.88  591.42
 -15  -1  19   35.09  170.02
 -15  -1  22  761.08  163.51
 -15  -1  25 2731.05  255.71
 -15  -1  28  819.46  162.07
 -15  -1  31  210.93  165.57
 -15  -1  34  244.60  106.04
 -15  -1  37    6.78  111.12
 -15  -1  40   85.01  121.79
 -15  -1  43   51.60   88.90
 -15  -1  46   24.55   93.46
 -14 -13   2   35.98  115.44
 -14 -13   5   10.01  118.73
 -14 -13   8    0.59  125.21
 -14 -13  11   74.40  116.34
 -14 -13  14   67.21  119.38
 -14 -12  -2    7.95  227.42
 -14 -12   1   13.52  195.81
 -14 -12   4  450.28  285.55
 -14 -12   7   72.58  210.62
 -14 -12  10   85.32  106.96
 -14 -12  13  168.35  170.43
 -14 -12  16   33.92  126.99
 -14 -12  19   10.12  119.88
 -14 -12  22   92.68   60.87
 -14 -11  -6   57.53  239.47
 -14 -11  -3   17.45  264.26
 -14 -11   0  502.14  222.67
 -14 -11   3  189.40  207.54
 -14 -11   6  298.62  211.87
 -14 -11   9  282.64  276.95
 -14 -11  12    6.05  216.87
 -14 -11  15  227.07  119.61
 -14 -11  18   68.36  111.43
 -14 -11  21   13.88  124.66
 -14 -11  24    0.03  107.10
 -14 -11  27    7.40   56.90
 -14 -10  -7  777.15  278.09
 -14 -10  -4    4.45  199.40
 -14 -10  -1  532.06  309.35
 -14 -10   2  110.29  204.52
 -14 -10   5   43.16  231.73
 -14 -10   8  507.81  303.76
 -14 -10  11  376.39  303.60
 -14 -10  14  354.35  304.69
 -14 -10  17   65.44  206.94
 -14 -10  20   18.53  186.41
 -14 -10  23    2.67  151.20
 -14 -10  26    9.24  123.49
 -14 -10  29   76.27  108.90
 -14  -9  -8  232.44  222.38
 -14  -9  -5  223.26  213.97
 -14  -9  -2  195.03  253.96
 -14  -9   1  580.15  257.47
 -14  -9   4  456.41  332.38
 -14  -9   7  254.13  253.54
 -14  -9  10   22.98  228.66
 -14  -9  13  177.55  277.67
 -14  -9  16  508.66  278.63
 -14  -9  19  180.62  258.15
 -14  -9  22   20.36  143.41
 -14  -9  25  330.35  127.72
 -14  -9  28  120.65  213.21
 -14  -9  31   17.73   84.54
 -14  -9  34    8.37   72.15
 -14  -8  -9 1285.70  352.82
 -14  -8  -6 1187.74  401.11
 -14  -8  -3  946.30  357.99
 -14  -8   0  254.51  264.45
 -14  -8   3  143.31  253.88
 -14  -8   6   53.86  224.51
 -14  -8   9   97.88  280.60
 -14  -8  12  725.25  340.10
 -14  -8  15  238.64  266.80
 -14  -8  18  842.41  329.97
 -14  -8  21  132.98  201.69
 -14  -8  24    2.83  130.18
 -14  -8  27   24.75  116.48
 -14  -8  30   16.66   80.29
 -14  -8  33   43.18   78.34
 -14  -8  36   28.30   79.01
 -14  -7 -10  662.23  273.31
 -14  -7  -7  365.39  267.00
 -14  -7  -4   37.56  232.38
 -14  -7  -1  692.14  319.66
 -14  -7   2  999.81  391.77
 -14  -7   5  139.74  243.77
 -14  -7   8  405.38  302.43
 -14  -7  11  668.27  268.37
 -14  -7  14  150.76  298.74
 -14  -7  17  106.94  199.88
 -14  -7  20  318.52  202.26
 -14  -7  23  288.75  287.17
 -14  -7  26   13.61  137.14
 -14  -7  29    4.79  118.62
 -14  -7  32    9.64   87.41
 -14  -7  35   39.78   90.50
 -14  -7  38    1.83   86.78
 -14  -6 -11 2816.64  416.16
 -14  -6  -8  582.27  255.67
 -14  -6  -5  937.45  339.44
 -14  -6  -2  916.83  368.93
 -14  -6   1 3807.61  529.57
 -14  -6   4  620.86  342.18
 -14  -6   7  417.60  291.55
 -14  -6  10 1488.61  342.38
 -14  -6  13  842.25  366.28
 -14  -6  16  132.90  219.03
 -14  -6  19  909.92  354.16
 -14  -6  22  639.99  304.45
 -14  -6  25  316.51  279.59
 -14  -6  28  188.55  336.85
 -14  -6  31   41.45  202.35
 -14  -6  34  119.13  103.34
 -14  -6  37  119.78   86.18
 -14  -6  40   18.48   72.38
 -14  -5 -12 2005.81  364.05
 -14  -5  -3 2982.25  485.34
 -14  -5   0 1621.58  401.92
 -14  -5   3 1013.93  374.75
 -14  -5   6 1301.68  233.44
 -14  -5   9  429.08  347.04
 -14  -5  12  973.48  246.21
 -14  -5  15  713.49  210.71
 -14  -5  18 1554.50  496.12
 -14  -5  21 1264.38  339.67
 -14  -5  24  716.24  304.98
 -14  -5  27  194.58  119.92
 -14  -5  30  203.94  294.58
 -14  -5  33   43.50  101.25
 -14  -5  36   69.72  107.92
 -14  -5  39   17.68   91.34
 -14  -5  42  133.32   92.51
 -14  -4  -7 4963.09  661.13
 -14  -4  -4 1099.68  320.42
 -14  -4  -1  659.62  295.36
 -14  -4   2  414.15  252.59
 -14  -4   5  977.61  328.11
 -14  -4   8  656.73  297.89
 -14  -4  11  233.12  621.49
 -14  -4  14 3021.99  438.92
 -14  -4  17 2596.63  293.36
 -14  -4  20  621.93  349.22
 -14  -4  23  213.04  208.48
 -14  -4  26  979.18  352.99
 -14  -4  29  527.83  327.35
 -14  -4  32   44.29  227.85
 -14  -4  35  121.47  117.96
 -14  -4  38  373.61  125.75
 -14  -4  41   50.27   95.29
 -14  -4  44    4.38   71.51
 -14  -3  -8  674.53  295.20
 -14  -3  -5 1502.85  338.34
 -14  -3  -2 4260.78  590.28
 -14  -3   1 3006.44  478.84
 -14  -3   4  123.63  201.00
 -14  -3   7  551.85  277.86
 -14  -3  10  922.36  308.66
 -14  -3  13 1973.34  922.34
 -14  -3  16 6077.01  563.29
 -14  -3  19 3796.35  398.68
 -14  -3  22 3038.74  371.23
 -14  -3  25  496.69  251.21
 -14  -3  28  240.37  266.71
 -14  -3  31   26.15  220.40
 -14  -3  34  200.76  170.42
 -14  -3  37  137.75  100.15
 -14  -3  40   79.43  105.04
 -14  -3  43   34.85   79.82
 -14  -3  46    1.57   77.26
 -14  -2  -6 2620.04  418.35
 -14  -2  -3 1150.68  303.85
 -14  -2   0 4652.25  539.58
 -14  -2   3 5959.56  603.87
 -14  -2   6  214.87  229.06
 -14  -2   9 4380.69 1320.70
 -14  -2  12 2421.09  733.71
 -14  -2  15  201.39  332.95
 -14  -2  18 6131.03  720.67
 -14  -2  21 2313.89  315.41
 -14  -2  24 2461.35  274.70
 -14  -2  27 2897.20  264.01
 -14  -2  30  409.26  145.55
 -14  -2  33  422.73  132.75
 -14  -2  36  281.08  209.07
 -14  -2  39  199.40  134.99
 -14  -2  42   54.12   90.71
 -14  -2  45   21.96   75.72
 -14  -2  48  114.87   80.90
 -14  -1  -7 1514.90  288.33
 -14  -1  -4 2112.66  408.31
 -14  -1  -1 7869.26  700.19
 -14  -1   2 2283.15  401.38
 -14  -1   5 6417.87  608.63
 -14  -1   8 3776.70 1545.20
 -14  -1  11 2304.52  641.65
 -14  -1  14 2970.51  579.47
 -14  -1  17 4868.75  478.57
 -14  -1  20  248.47  141.80
 -14  -1  23 1836.75  250.05
 -14  -1  26 3112.74  254.24
 -14  -1  29 4701.85  343.33
 -14  -1  32 1318.94  246.77
 -14  -1  35  628.21  150.88
 -14  -1  38  400.92  134.38
 -14  -1  41  362.46  120.52
 -14  -1  44   44.60   86.19
 -14  -1  47   37.38   81.20
 -13 -14  -8   23.56  105.56
 -13 -14  -5   53.59  115.39
 -13 -14  -2   13.37  123.64
 -13 -14   1   13.19  125.69
 -13 -14   4  193.05  144.63
 -13 -14   7   64.01  117.56
 -13 -14  10  105.09  129.28
 -13 -14  13   23.87  114.40
 -13 -13   9   38.34  161.27
 -13 -13  12    7.78  118.74
 -13 -13  15   27.26  125.48
 -13 -13  18  119.35  163.33
 -13 -13  21   26.93   63.21
 -13 -12  -4  138.36  238.74
 -13 -12  -1    0.39  217.75
 -13 -12   2    1.87  205.96
 -13 -12   5    6.28  224.64
 -13 -12   8   42.39  210.42
 -13 -12  11    2.10  225.82
 -13 -12  14    4.47  116.57
 -13 -12  17   78.14  138.48
 -13 -12  20  159.99  138.03
 -13 -12  23   12.71  125.68
 -13 -12  26    5.26  188.34
 -13 -11  -8   20.52  214.12
 -13 -11  -5   51.01  232.60
 -13 -11  -2   12.32  193.26
 -13 -11   1  347.59  274.40
 -13 -11   4  152.12  285.28
 -13 -11   7  202.84  236.00
 -13 -11  10   10.69  228.52
 -13 -11  13  109.68  201.50
 -13 -11  16   29.85  211.04
 -13 -11  19  174.16  134.93
 -13 -11  22   18.87  149.79
 -13 -11  25   45.18  123.17
 -13 -11  28  197.72  228.05
 -13 -11  31    2.07   67.72
 -13 -10  -9   19.73  242.13
 -13 -10  -6  218.65  277.62
 -13 -10  -3  264.57  247.21
 -13 -10   0   24.45  201.15
 -13 -10   3   76.22  223.60
 -13 -10   6  370.29  290.80
 -13 -10   9  171.79  224.83
 -13 -10  12   77.93  265.29
 -13 -10  15  362.03  268.38
 -13 -10  18   86.63  209.61
 -13 -10  21   53.53  144.46
 -13 -10  24   42.65  144.41
 -13 -10  27   22.51  141.76
 -13 -10  30    2.13   72.23
 -13 -10  33    0.43   66.31
 -13  -9 -10  224.25  198.87
 -13  -9  -7 1747.16  410.54
 -13  -9  -4  255.50  263.97
 -13  -9  -1  129.29  268.21
 -13  -9   2  842.92  354.29
 -13  -9   5  163.78  256.81
 -13  -9   8  225.66  245.49
 -13  -9  11  347.26  281.08
 -13  -9  14  161.79  283.43
 -13  -9  17  800.09  318.87
 -13  -9  20   34.01  215.34
 -13  -9  23    9.11  118.01
 -13  -9  26   79.58  123.03
 -13  -9  29   19.11   75.96
 -13  -9  32   15.39   70.56
 -13  -9  35    7.58   75.58
 -13  -8 -11 4215.49  563.57
 -13  -8  -8 1639.20  433.56
 -13  -8  -5 4300.14  628.21
 -13  -8  -2 1922.30  507.20
 -13  -8   1 2083.70  521.51
 -13  -8   4  541.23  298.56
 -13  -8   7 1286.38  347.74
 -13  -8  10   92.90  237.63
 -13  -8  13  408.60  302.34
 -13  -8  16 2699.20  490.38
 -13  -8  19  521.76  293.24
 -13  -8  22  151.91  229.02
 -13  -8  25  340.84  166.96
 -13  -8  28  445.64  162.32
 -13  -8  31    5.10   83.84
 -13  -8  34    0.10   83.75
 -13  -8  37   59.58   84.59
 -13  -8  40   16.67   64.36
 -13  -7 -12  783.07  248.55
 -13  -7  -9 3303.87  593.11
 -13  -7  -6 1411.94  335.34
 -13  -7  -3 1095.68  284.04
 -13  -7   0 1457.85  534.45
 -13  -7   3  104.40  241.93
 -13  -7   6  883.38  332.95
 -13  -7   9  586.28  337.28
 -13  -7  12  125.72  248.50
 -13  -7  15  470.31  282.63
 -13  -7  18  724.27  279.50
 -13  -7  21  113.77  230.86
 -13  -7  24  269.16  324.34
 -13  -7  27  391.55  176.83
 -13  -7  30   98.78  162.14
 -13  -7  33   63.34   97.84
 -13  -7  36   55.82   88.99
 -13  -7  39    7.31   94.84
 -13  -7  42   67.78   82.08
 -13  -6 -10 1839.54  425.79
 -13  -6  -7 9832.24  889.87
 -13  -6  -4 1322.60  376.93
 -13  -6  -1  640.34  289.22
 -13  -6   2  252.92  339.08
 -13  -6   5  647.17  256.94
 -13  -6   8 2149.05  379.15
 -13  -6  11  853.38  251.14
 -13  -6  14 2126.02  461.84
 -13  -6  17 1634.11  523.39
 -13  -6  20  954.34  358.94
 -13  -6  23   34.10  314.53
 -13  -6  26  664.77  308.16
 -13  -6  29  306.42  465.27
 -13  -6  32  524.58  317.93
 -13  -6  35  287.82  141.49
 -13  -6  38   13.88  113.94
 -13  -6  41  342.39  116.98
 -13  -6  44  114.15   82.27
 -13  -5  -5  961.02  281.16
 -13  -5  -2  727.03  257.38
 -13  -5   1 6160.19  643.99
 -13  -5   4 2084.14  454.84
 -13  -5   7 2503.62  475.97
 -13  -5  10  245.24  142.75
 -13  -5  13 2559.99  350.49
 -13  -5  16 4201.89  424.57
 -13  -5  19  918.33  210.43
 -13  -5  22  686.51  188.23
 -13  -5  25 3089.82  456.43
 -13  -5  28   66.33  118.85
 -13  -5  31  115.37  265.33
 -13  -5  34   58.63  125.03
 -13  -5  37   37.58  114.62
 -13  -5  40   28.43  112.94
 -13  -5  43   57.42   85.99
 -13  -5  46    2.29   66.42
 -13  -4  -6  251.54  251.74
 -13  -4  -3 1028.80  336.68
 -13  -4   0   79.05  198.44
 -13  -4   3 1656.41  350.67
 -13  -4   6 2454.92  403.99
 -13  -4   9  590.72  271.63
 -13  -4  12 3017.88  648.40
 -13  -4  15 3416.62  344.63
 -13  -4  18 1389.75  229.19
 -13  -4  21 1173.58  217.61
 -13  -4  24   94.58  148.69
 -13  -4  27 4197.86  537.67
 -13  -4  30  423.53  338.64
 -13  -4  33  120.50  144.59
 -13  -4  36  150.76  111.36
 -13  -4  39   51.47  107.75
 -13  -4  42   99.41  102.47
 -13  -4  45    6.60   90.58
 -13  -3  -7 5208.68  600.45
 -13  -3  -4  412.30  258.83
 -13  -3  -1 5413.40  563.68
 -13  -3   2 3601.35  456.11
 -13  -3   5    1.20  169.46
 -13  -3   8  308.89  188.70
 -13  -3  11 4107.48  874.18
 -13  -3  14 1966.73  401.53
 -13  -3  17  927.03  394.33
 -13  -3  20 3647.89  256.98
 -13  -3  23  337.94  152.04
 -13  -3  26 4431.27  344.88
 -13  -3  29 3071.86  333.32
 -13  -3  32  150.60  188.50
 -13  -3  35  319.87  168.65
 -13  -3  38   11.05  114.47
 -13  -3  41   53.48   89.07
 -13  -3  44   58.25   87.95
 -13  -3  47   17.25   75.12
 -13  -2  -8  887.28  236.60
 -13  -2  -5 2418.27  371.72
 -13  -2  -2 3326.74  403.07
 -13  -2   1 6900.21  628.47
 -13  -2   4  842.97  265.36
 -13  -2   7  766.44  213.85
 -13  -2  10 5094.21 1161.24
 -13  -2  13  314.78  305.85
 -13  -2  16    1.89  144.95
 -13  -2  19 1978.59  284.32
 -13  -2  22    9.36  127.76
 -13  -2  25 1536.90  202.92
 -13  -2  28 1090.99  182.94
 -13  -2  31  405.44  287.75
 -13  -2  34   98.38  110.01
 -13  -2  37   61.02  122.72
 -13  -2  40   88.30   93.53
 -13  -2  43  116.01  114.40
 -13  -2  46  115.09  108.65
 -13  -2  49  331.80  108.48
 -13  -1  -6 2850.15  403.72
 -13  -1  -3 2764.07  420.16
 -13  -1   0 1108.63  277.16
 -13  -1   3 1359.11  253.41
 -13  -1   6   72.23  146.94
 -13  -1   9 2162.55  432.72
 -13  -1  12  206.96  153.09
 -13  -1  15  534.44  188.11
 -13  -1  18 2803.99  412.21
 -13  -1  21  346.07  232.32
 -13  -1  24 3191.48  261.13
 -13  -1  27  682.40  165.40
 -13  -1  30 1054.82  215.36
 -13  -1  33  667.41  166.54
 -13  -1  36  400.12  138.94
 -13  -1  39   18.81   94.75
 -13  -1  42   41.86  154.38
 -13  -1  45  105.32  111.94
 -13  -1  48  465.77  115.57
 -13  -1  51   23.68   71.37
 -12 -15  -6    5.81  116.41
 -12 -15  -3   19.52  106.86
 -12 -15   0   17.26  115.58
 -12 -15   3    5.43  118.67
 -12 -15   6   12.28  111.01
 -12 -15   9   13.12  132.15
 -12 -15  12    9.27  117.75
 -12 -14   5  111.25  146.64
 -12 -14   8   22.78  132.94
 -12 -14  11   51.45  129.70
 -12 -14  14    0.15  136.30
 -12 -14  17    4.33  120.54
 -12 -14  20   12.35  103.69
 -12 -13  -2   30.00  229.50
 -12 -13   1  206.66  245.59
 -12 -13   4    3.96  228.16
 -12 -13   7   57.70  246.75
 -12 -13  10   34.64  199.76
 -12 -13  13    9.53  135.93
 -12 -13  16   35.03  161.60
 -12 -13  19  225.03  159.72
 -12 -13  22   98.87  143.28
 -12 -13  25  102.68   72.68
 -12 -12  -6  173.14  229.73
 -12 -12  -3   64.28  220.43
 -12 -12   0  244.57  208.73
 -12 -12   3   22.89  261.12
 -12 -12   6  159.95  243.61
 -12 -12   9  250.59  228.70
 -12 -12  12    8.44  205.98
 -12 -12  15  108.91  180.67
 -12 -12  18   17.79  128.91
 -12 -12  21   25.52  152.31
 -12 -12  24   15.33  121.85
 -12 -12  27   65.96   83.92
 -12 -12  30   21.26   60.75
 -12 -11  -7  395.76  299.62
 -12 -11  -4   61.16  227.05
 -12 -11  -1  709.75  291.51
 -12 -11   2  115.56  257.19
 -12 -11   5    4.27  251.76
 -12 -11   8  589.85  273.21
 -12 -11  11 1234.76  376.05
 -12 -11  14  516.18  301.03
 -12 -11  17   84.98  292.72
 -12 -11  20  177.47  138.38
 -12 -11  23  104.83  137.60
 -12 -11  26   99.38  159.08
 -12 -11  29    2.93   73.30
 -12 -11  32    9.59   63.26
 -12 -11  35   15.68   64.70
 -12 -10  -8   46.73  215.86
 -12 -10  -5  886.25  352.80
 -12 -10  -2 1601.88  415.52
 -12 -10   1   83.95  204.59
 -12 -10   4   31.26  247.94
 -12 -10   7 1614.45  421.44
 -12 -10  10  429.86  272.62
 -12 -10  13  180.72  240.43
 -12 -10  16  244.89  244.31
 -12 -10  19  276.48  282.16
 -12 -10  22  513.88  165.19
 -12 -10  25  109.35  132.18
 -12 -10  28  155.37  137.28
 -12 -10  31   56.35  147.21
 -12 -10  34   27.64   93.12
 -12 -10  37    8.88   65.66
 -12  -9  -9 3901.06  544.55
 -12  -9  -6  946.29  450.51
 -12  -9  -3 1645.15  445.99
 -12  -9   0  914.18  302.44
 -12  -9   3  589.66  344.95
 -12  -9   6    8.82  224.34
 -12  -9   9  154.46  253.90
 -12  -9  12 1315.58  371.54
 -12  -9  15  310.33  277.85
 -12  -9  18  108.15  253.86
 -12  -9  21  475.47  298.76
 -12  -9  24   25.57  117.41
 -12  -9  27   65.55  135.22
 -12  -9  30   87.78  151.07
 -12  -9  33   53.77  182.07
 -12  -9  36   23.17   81.18
 -12  -9  39  137.05   78.89
 -12  -8 -10 5212.55  556.65
 -12  -8  -7 2505.19  457.32
 -12  -8  -4 3041.68  519.00
 -12  -8  -1 1140.45  356.24
 -12  -8   2  368.63  250.89
 -12  -8   5  615.16  284.86
 -12  -8   8  904.93  362.91
 -12  -8  11  204.80  242.64
 -12  -8  14  744.91  340.72
 -12  -8  17 1004.58  412.71
 -12  -8  20 1349.73  431.07
 -12  -8  23  468.11  290.13
 -12  -8  26  240.32  154.70
 -12  -8  29  183.42  144.76
 -12  -8  32    7.36   89.76
 -12  -8  35   16.13  110.94
 -12  -8  38  205.09   95.71
 -12  -8  41   28.00   81.91
 -12  -7 -11 1410.65  367.13
 -12  -7  -8 7403.59  768.63
 -12  -7  -5 2382.12  481.68
 -12  -7  -2 2484.38  531.60
 -12  -7   1 3026.52  501.31
 -12  -7   4  277.82  325.12
 -12  -7   7 2570.44  531.93
 -12  -7  10 4787.05 2532.60
 -12  -7  13   56.59  305.93
 -12  -7  16 7753.31  952.16
 -12  -7  19 5091.91  806.03
 -12  -7  22 2084.54  636.03
 -12  -7  25  658.08  396.93
 -12  -7  28  984.84  224.68
 -12  -7  31   13.67  121.15
 -12  -7  34   92.75  149.82
 -12  -7  37   72.55  112.04
 -12  -7  40    9.42   93.11
 -12  -7  43   84.48   95.64
 -12  -6 -12  410.58  216.69
 -12  -6  -9   86.46  200.42
 -12  -6  -3 1049.88  304.43
 -12  -6   0 1111.18  374.52
 -12  -6   3  237.01  148.95
 -12  -6   6  390.45  208.98
 -12  -6   9  582.05  257.04
 -12  -6  12 1116.92  220.06
 -12  -6  15  607.43  261.97
 -12  -6  18  613.49  190.50
 -12  -6  21 5693.71  725.09
 -12  -6  24 1189.97  452.23
 -12  -6  27 2242.20  333.27
 -12  -6  30   73.01  146.76
 -12  -6  33  241.86  333.80
 -12  -6  36  387.93  174.10
 -12  -6  39   63.00  123.37
 -12  -6  42  205.52  136.81
 -12  -6  45   83.26   86.05
 -12  -5  -7 1495.10  412.06
 -12  -5  -4 2099.39  393.02
 -12  -5  -1 1681.02  350.86
 -12  -5   2 2332.35  485.44
 -12  -5   5  455.91  222.28
 -12  -5   8  296.76  252.62
 -12  -5  11 2540.41  314.92
 -12  -5  14 4374.46  379.32
 -12  -5  17 3340.29  426.13
 -12  -5  20  945.59  207.71
 -12  -5  23  681.24  209.57
 -12  -5  2610019.89  906.39
 -12  -5  29  149.97  118.55
 -12  -5  32   66.26  288.78
 -12  -5  35   75.47  122.03
 -12  -5  38  322.04  142.04
 -12  -5  41   30.55   99.64
 -12  -5  44  161.65   84.86
 -12  -5  47   24.50   76.55
 -12  -4  -8 7060.30  674.59
 -12  -4  -5 2198.56  390.70
 -12  -4  -2  145.67  164.99
 -12  -4   1 3744.88  497.01
 -12  -4   4  393.75  312.70
 -12  -4   7  139.07  204.53
 -12  -4  10  217.24  196.64
 -12  -4  13  724.74  278.68
 -12  -4  16  738.10  157.62
 -12  -4  19 1087.18  205.35
 -12  -4  22 1066.00  160.50
 -12  -4  25 2771.81  356.40
 -12  -4  28  140.79  163.32
 -12  -4  31   73.87  216.91
 -12  -4  34  592.78  176.81
 -12  -4  37  182.52  157.93
 -12  -4  40   11.29  103.97
 -12  -4  43   90.05  124.65
 -12  -4  46    0.85   79.98
 -12  -4  49    3.78   75.66
 -12  -3  -6  212.50  153.74
 -12  -3  -3 4435.53  584.65
 -12  -3   0 8959.59  734.53
 -12  -3   3 5640.52  625.13
 -12  -3   6 1255.27  370.30
 -12  -3   910407.57  754.68
 -12  -3  12  648.39  269.64
 -12  -3  15  167.70  111.15
 -12  -3  18 4242.02  429.76
 -12  -3  21 2201.68  209.71
 -12  -3  24 2326.55  242.85
 -12  -3  27 2674.29  262.26
 -12  -3  30 1817.07  324.34
 -12  -3  33 2885.79  455.14
 -12  -3  36  111.50  107.42
 -12  -3  39  300.55  159.99
 -12  -3  42   32.29  100.10
 -12  -3  45    5.90   91.67
 -12  -3  48   47.67   80.76
 -12  -3  51  113.02   81.12
 -12  -2   5 3816.82  416.38
 -12  -2   8 5103.29  422.13
 -12  -2  11 2331.49  640.85
 -12  -2  14  652.86  204.68
 -12  -2  17 1875.06  307.85
 -12  -2  20  650.44  202.39
 -12  -2  23 1736.16  261.21
 -12  -2  26 1389.61  222.68
 -12  -2  29 6952.96  654.85
 -12  -2  32 1317.39  231.69
 -12  -2  35 3211.70  317.53
 -12  -2  38 1263.75  181.23
 -12  -2  41   40.72  106.92
 -12  -2  44   74.61   98.05
 -12  -2  47    2.56   93.16
 -12  -2  50   14.70   86.70
 -12  -1  10   56.77  140.29
 -12  -1  13   83.75  137.75
 -12  -1  16 1183.03  223.22
 -12  -1  19 2415.86  264.34
 -12  -1  22  603.35  164.60
 -12  -1  25 1151.81  192.94
 -12  -1  28 1220.61  249.47
 -12  -1  31  883.68  199.43
 -12  -1  34  175.52  130.98
 -12  -1  37  705.13  165.90
 -12  -1  40  555.76  131.76
 -12  -1  43 1008.13  164.78
 -12  -1  46  320.39  102.56
 -12  -1  49  164.12  118.40
 -12  -1  52  412.23  101.84
 -11 -16  -4   17.78  117.25
 -11 -16  -1  260.33  115.60
 -11 -16   2    0.38  124.08
 -11 -16   5   16.13  112.97
 -11 -16   8   10.88  122.26
 -11 -16  11   35.55  118.06
 -11 -15  -8   60.49  141.54
 -11 -15  -5   15.44  121.36
 -11 -15  -2    7.65  136.27
 -11 -15   1  248.06  148.22
 -11 -15   4   38.57  131.04
 -11 -15   7   24.07  127.85
 -11 -15  10    1.66  118.22
 -11 -15  13  159.05  138.26
 -11 -15  16  101.33  165.14
 -11 -15  19  101.08  139.39
 -11 -14   9   82.72  168.90
 -11 -14  12   11.30  129.87
 -11 -14  15   25.55  139.81
 -11 -14  18   28.31  134.11
 -11 -14  21   24.70   67.02
 -11 -14  24  103.79   83.09
 -11 -14  27    6.07  111.61
 -11 -13  -4  220.60  245.14
 -11 -13  -1   74.63  251.93
 -11 -13   2  373.14  243.05
 -11 -13   5  481.67  264.49
 -11 -13   8   11.85  258.42
 -11 -13  11   36.44  238.11
 -11 -13  14  208.55  206.38
 -11 -13  17  127.54  159.39
 -11 -13  20    6.38  156.18
 -11 -13  23    9.87  142.96
 -11 -13  26   40.15   69.45
 -11 -13  29   17.31   93.56
 -11 -12  -8  511.13  325.03
 -11 -12  -5  136.92  249.00
 -11 -12  -2  175.53  305.17
 -11 -12   1  413.66  313.95
 -11 -12   4   41.64  219.44
 -11 -12   7  528.01  334.86
 -11 -12  10   39.88  263.35
 -11 -12  13  404.26  291.68
 -11 -12  16  528.63  350.55
 -11 -12  19   33.63  122.74
 -11 -12  22  112.08  157.18
 -11 -12  25   31.86  155.56
 -11 -12  28    2.87  104.35
 -11 -12  31    4.94   69.66
 -11 -12  34   67.66   74.77
 -11 -11  -9 1366.11  373.92
 -11 -11  -6  127.14  291.73
 -11 -11  -3  311.63  311.58
 -11 -11   0  302.79  260.34
 -11 -11   3  111.51  212.87
 -11 -11   6  170.53  263.06
 -11 -11   9   99.50  295.18
 -11 -11  12  531.27  337.19
 -11 -11  15   44.57  231.37
 -11 -11  18  284.95  274.60
 -11 -11  21  103.63  127.86
 -11 -11  24   71.48  131.87
 -11 -11  27   41.59  149.96
 -11 -11  30    6.08   77.98
 -11 -11  33   23.02  179.31
 -11 -11  36  144.86   92.31
 -11 -10 -10 1411.18  375.38
 -11 -10  -7  927.78  314.53
 -11 -10  -4 2147.72  498.28
 -11 -10  -1  500.42  312.83
 -11 -10   2   54.80  231.40
 -11 -10   5 1172.85  341.34
 -11 -10   8  405.00  390.52
 -11 -10  11  395.49  347.22
 -11 -10  14 1304.24  397.60
 -11 -10  17  566.04  265.81
 -11 -10  20  156.04  226.20
 -11 -10  23  262.18  137.54
 -11 -10  26  234.87  150.34
 -11 -10  29    3.00  160.95
 -11 -10  32   23.21   90.86
 -11 -10  35  151.48   94.65
 -11 -10  38   34.09   76.77
 -11  -9  -8 1862.38  490.13
 -11  -9  -5 3119.12  548.77
 -11  -9  -2 1880.84  469.71
 -11  -9   1  705.15  346.85
 -11  -9   4   21.56  318.10
 -11  -9   7  619.73  376.90
 -11  -9  10  510.41  283.91
 -11  -9  13 1315.77  442.05
 -11  -9  16  550.71  315.97
 -11  -9  19  235.49  306.08
 -11  -9  22  210.29  249.39
 -11  -9  25  133.50  127.67
 -11  -9  28  219.44  149.72
 -11  -9  31   46.04   92.95
 -11  -9  34  149.69   89.70
 -11  -9  37   12.09   83.84
 -11  -9  40   62.80   90.77
 -11  -9  43   51.44   67.70
 -11  -8  -9  657.85  250.86
 -11  -8  -6  202.62  190.03
 -11  -8  -3  682.64  223.58
 -11  -8   0 3466.37  459.42
 -11  -8   3  358.95  262.66
 -11  -8   6  668.94  285.88
 -11  -8   9 1236.66  329.03
 -11  -8  12  960.50  362.91
 -11  -8  15  711.60  276.04
 -11  -8  18 1705.38  504.24
 -11  -8  21   44.34  259.74
 -11  -8  24   10.07  214.87
 -11  -8  27  117.42  136.77
 -11  -8  30   87.37  124.51
 -11  -8  33  198.35  114.80
 -11  -8  36   95.94  112.80
 -11  -8  39  181.10  114.59
 -11  -8  42    4.24   78.02
 -11  -8  45  163.63   81.32
 -11  -7 -10 1550.46  337.87
 -11  -7  -7  894.55  342.23
 -11  -7  -4  759.65  280.18
 -11  -7  -1 1086.41  298.54
 -11  -7   2  345.18  245.02
 -11  -7   5  816.30  165.36
 -11  -7   8 1010.60  270.37
 -11  -7  11  372.61  160.08
 -11  -7  14 3159.28 1335.54
 -11  -7  17  154.84  271.09
 -11  -7  20  125.86  231.78
 -11  -7  23  735.18  341.38
 -11  -7  26   73.17  262.56
 -11  -7  29   21.95  135.88
 -11  -7  32    5.72  117.51
 -11  -7  35   23.09  100.97
 -11  -7  38   66.51  126.07
 -11  -7  41  161.68  125.76
 -11  -7  44  179.68   99.82
 -11  -7  47  222.24   91.56
 -11  -6  -5 2271.39  439.77
 -11  -6  -2 2605.88  548.04
 -11  -6   1  973.82  362.31
 -11  -6   4   19.59  177.67
 -11  -6   7   95.64  147.08
 -11  -6  10 2190.29  300.25
 -11  -6  13  139.35  144.58
 -11  -6  16 3022.69  511.54
 -11  -6  19 1627.41  354.41
 -11  -6  22 1105.12  793.72
 -11  -6  25  735.00  308.22
 -11  -6  28   28.87  161.45
 -11  -6  31  808.22  206.76
 -11  -6  34  334.47  174.56
 -11  -6  37  353.85  138.22
 -11  -6  40   52.05  102.40
 -11  -6  43  171.74  110.12
 -11  -6  46   20.25   81.12
 -11  -5  -6 1535.19  431.43
 -11  -5  -3  861.89  263.88
 -11  -5   0 1176.41  317.17
 -11  -5   3 2463.73  549.18
 -11  -5   6 2303.61  494.40
 -11  -5   9   64.03  320.33
 -11  -5  12 3078.44  482.80
 -11  -5  15  526.38  214.25
 -11  -5  18  491.97  342.17
 -11  -5  21 1247.33  224.35
 -11  -5  24  102.82  153.07
 -11  -5  27 3248.91  503.03
 -11  -5  30 1686.24  442.15
 -11  -5  36 1011.69  214.89
 -11  -5  39  331.62  127.70
 -11  -5  42   10.63   91.20
 -11  -5  45   53.64  116.32
 -11  -5  48  157.70   99.39
 -11  -4  -4 2219.81  390.43
 -11  -4  -1 1241.12  358.61
 -11  -4   2  940.39  355.68
 -11  -4   5 2531.64  461.14
 -11  -4   8 1256.59  240.18
 -11  -4  11 3430.47 1077.89
 -11  -4  14 2149.23  267.96
 -11  -4  17  472.07  171.88
 -11  -4  20 3390.68  334.56
 -11  -4  23  252.76  126.99
 -11  -4  26  746.50  177.97
 -11  -4  29 3512.25  337.85
 -11  -4  32  636.50  295.00
 -11  -4  35  637.39  170.59
 -11  -4  38   31.36  120.32
 -11  -4  41    4.08   98.65
 -11  -4  44  123.57  123.81
 -11  -4  47  364.02  152.65
 -11  -4  50   20.57   82.91
 -11  -3   7 3015.94  436.66
 -11  -3  10 4149.10  434.19
 -11  -3  13 3723.81  455.04
 -11  -3  16  641.38  236.36
 -11  -3  19  650.43  242.71
 -11  -3  22 1337.67  201.60
 -11  -3  25 4979.88  346.71
 -11  -3  28 3329.74  344.51
 -11  -3  31 5369.99  503.04
 -11  -3  34   21.35  121.62
 -11  -3  37  164.70  228.07
 -11  -3  40  102.01   96.74
 -11  -3  43   45.75  110.67
 -11  -3  46   16.16   98.39
 -11  -3  49   35.89   84.84
 -11  -3  52  176.85   93.05
 -11  -2  12 2278.50  720.26
 -11  -2  15 1600.58  459.64
 -11  -2  18  431.46  158.87
 -11  -2  21  270.39  153.92
 -11  -2  24 1001.44  173.11
 -11  -2  27  179.35  144.53
 -11  -2  30 4528.89  395.80
 -11  -2  33 9588.30  863.73
 -11  -2  36 1912.01  301.13
 -11  -2  39   79.31  117.09
 -11  -2  42  260.77  114.43
 -11  -2  45  103.42  102.54
 -11  -2  48  173.28  123.18
 -11  -2  51  291.86  110.14
 -11  -1  11 1112.05  835.65
 -11  -1  14 1653.13 1112.32
 -11  -1  17  609.72  232.52
 -11  -1  20   14.35  134.12
 -11  -1  23  142.83  154.77
 -11  -1  26  757.40  123.49
 -11  -1  29 1661.76  210.62
 -11  -1  32 1296.59  242.67
 -11  -1  35  204.44  118.05
 -11  -1  38  250.69  137.57
 -11  -1  41 1425.34  244.11
 -11  -1  44  588.33  122.97
 -11  -1  47  108.92  175.71
 -11  -1  50  548.43  165.28
 -11  -1  53   25.71   79.63
 -10 -17  -2  137.40  134.81
 -10 -17   1   39.44  125.23
 -10 -17   4    2.94  125.47
 -10 -17   7   30.84  133.24
 -10 -17  10   26.18  128.63
 -10 -16  -6   69.78  111.82
 -10 -16  -3   56.06  118.97
 -10 -16   0  161.27  125.61
 -10 -16   3   88.12  131.66
 -10 -16   6    7.62  129.18
 -10 -16   9   36.81  149.14
 -10 -16  12    4.78  132.29
 -10 -16  15   15.37  123.49
 -10 -16  18    1.18  118.97
 -10 -15   2   21.37  160.74
 -10 -15   5   21.66  150.37
 -10 -15   8   57.98  137.43
 -10 -15  11  134.09  186.53
 -10 -15  14   22.56  134.36
 -10 -15  17   22.24  132.74
 -10 -15  20   14.07   66.50
 -10 -15  23   25.66   62.14
 -10 -15  26  324.21  171.34
 -10 -14   4   25.20  243.29
 -10 -14  10   62.74  155.35
 -10 -14  13   72.92  158.22
 -10 -14  16    6.30  144.89
 -10 -14  19   46.99  130.15
 -10 -14  22    7.64  127.04
 -10 -14  25   19.91   82.86
 -10 -14  28   55.98  108.77
 -10 -14  31  375.03  164.86
 -10 -13  -6    4.17  280.09
 -10 -13  -3   30.65  243.33
 -10 -13   0  495.81  243.18
 -10 -13   3  105.22  294.75
 -10 -13   6  672.48  267.86
 -10 -13   9   28.23  240.23
 -10 -13  12    0.90  246.14
 -10 -13  15  121.04  159.84
 -10 -13  18   68.72  177.08
 -10 -13  21   56.08  154.14
 -10 -13  24  243.89  188.81
 -10 -13  27    6.03  106.41
 -10 -13  30   70.73   82.97
 -10 -13  33    9.11   92.09
 -10 -12  -7 1589.98  394.14
 -10 -12  -4  161.69  254.09
 -10 -12  -1  818.79  368.93
 -10 -12   2  282.24  265.33
 -10 -12   5  315.46  270.97
 -10 -12   8 1172.06  479.19
 -10 -12  11 2731.52  541.99
 -10 -12  14   20.69  243.54
 -10 -12  17  626.34  289.74
 -10 -12  20  211.63  222.69
 -10 -12  23    8.13  163.15
 -10 -12  26   41.97  179.51
 -10 -12  29  100.49   77.56
 -10 -12  32  245.50   93.78
 -10 -12  35   54.44   67.31
 -10 -12  38   12.04   66.41
 -10 -11  -8  368.33  282.18
 -10 -11  -5 1539.96  317.45
 -10 -11  -2 1221.97  455.66
 -10 -11   1   15.48  209.51
 -10 -11   4  127.80  257.60
 -10 -11   7  980.18  367.40
 -10 -11  10  667.44  229.02
 -10 -11  13 1892.44  416.77
 -10 -11  16  215.03  299.41
 -10 -11  19  435.63  272.50
 -10 -11  22  299.86  124.87
 -10 -11  25   80.82  209.18
 -10 -11  28   18.00  145.60
 -10 -11  31   36.76   93.49
 -10 -11  34   20.38   83.49
 -10 -11  37   94.80   95.81
 -10 -11  40  222.65   82.59
 -10 -10  -9  438.40  320.06
 -10 -10  -6 1697.03  410.29
 -10 -10  -3 1484.14  372.34
 -10 -10   0  478.47  270.28
 -10 -10   3  390.47  308.83
 -10 -10   6  426.84  362.16
 -10 -10   9 2081.55  478.65
 -10 -10  12 5542.61  749.15
 -10 -10  15   73.81  238.59
 -10 -10  18  984.81  392.94
 -10 -10  21  328.87  360.82
 -10 -10  24   73.06  128.08
 -10 -10  27  262.28  153.20
 -10 -10  30  107.53  161.35
 -10 -10  33  122.84  101.83
 -10 -10  36  270.41  231.11
 -10 -10  39   39.35  103.45
 -10 -10  42   29.16   77.14
 -10  -9 -10 1308.74  435.16
 -10  -9  -7  817.29  313.73
 -10  -9  -4 1108.22  355.74
 -10  -9  -1  656.85  299.85
 -10  -9   2 1428.83  367.20
 -10  -9   5 1347.05  428.37
 -10  -9   8 1805.21  433.90
 -10  -9  11  210.74  285.10
 -10  -9  14  820.14  384.12
 -10  -9  17 1910.24  463.91
 -10  -9  20 1031.53  342.97
 -10  -9  23  300.86  300.72
 -10  -9  26  246.06  141.75
 -10  -9  29    8.15  124.73
 -10  -9  32  127.80   90.00
 -10  -9  35   32.69   82.77
 -10  -9  38   50.53  101.94
 -10  -9  41   79.31   81.39
 -10  -9  44   97.50   82.77
 -10  -8  -8 4525.16  566.25
 -10  -8  -5 1710.91  409.92
 -10  -8   1  261.60  269.62
 -10  -8   4 2024.51  487.62
 -10  -8   7 1922.76  405.52
 -10  -8  10 3134.51  617.82
 -10  -8  13  229.47  276.08
 -10  -8  16 7860.29  939.51
 -10  -8  19  909.96  362.21
 -10  -8  22 1445.71  386.50
 -10  -8  25  229.78  213.64
 -10  -8  28  283.95  151.58
 -10  -8  31   73.27  141.58
 -10  -8  34   58.07   91.31
 -10  -8  37   26.91  123.22
 -10  -8  40  140.49   92.19
 -10  -8  43  151.82  128.90
 -10  -8  46   52.71   83.70
 -10  -7  -9  806.32  302.03
 -10  -7  -6 3962.59  672.91
 -10  -7   0   66.94  148.44
 -10  -7   3 2372.68  334.23
 -10  -7   6  675.10  218.63
 -10  -7   9   81.84  195.39
 -10  -7  12   86.86  154.12
 -10  -7  15  924.98  251.24
 -10  -7  18 2454.27  727.53
 -10  -7  21 6303.80 1678.37
 -10  -7  24  216.80  283.69
 -10  -7  27 3461.68  367.15
 -10  -7  30 2151.54  300.28
 -10  -7  33    2.58   99.93
 -10  -7  36  219.21  151.35
 -10  -7  39  190.19  113.40
 -10  -7  42    7.57  112.28
 -10  -7  45   66.05   99.43
 -10  -7  48   20.78   69.71
 -10  -6  -7  132.27  193.59
 -10  -6  -4  296.46  186.76
 -10  -6  -1 5562.87  536.01
 -10  -6   2 4220.26  534.21
 -10  -6   5  444.18  303.99
 -10  -6   8  270.19  159.74
 -10  -6  11 3519.60  342.94
 -10  -6  14 1573.45  286.01
 -10  -6  17 4707.26  921.13
 -10  -6  20 6152.92  972.08
 -10  -6  23 1713.59  477.45
 -10  -6  26 4071.83  593.07
 -10  -6  29 2181.89  230.89
 -10  -6  32  509.06  252.75
 -10  -6  35  700.55  263.19
 -10  -6  38    8.71  108.62
 -10  -6  41   52.73  127.23
 -10  -6  44   34.52   94.15
 -10  -6  47    7.74  103.59
 -10  -6  50   22.68   72.59
 -10  -5   4 2623.84  524.70
 -10  -5   7  870.92  358.76
 -10  -5  10  427.80  726.28
 -10  -5  13  285.23  160.47
 -10  -5  16 3046.38  258.74
 -10  -5  19  436.63  143.86
 -10  -5  22 1194.24  159.61
 -10  -5  25 1290.64  209.20
 -10  -5  28  364.00  160.64
 -10  -5  31  382.96  158.67
 -10  -5  34 1433.73  277.59
 -10  -5  37 1341.79  252.73
 -10  -5  40   15.87  112.33
 -10  -5  43  326.33  125.01
 -10  -5  46   73.37   87.91
 -10  -5  49   17.92   83.51
 -10  -5  52   18.21   70.75
 -10  -4   6  318.78  471.26
 -10  -4   9 2726.12 1034.07
 -10  -4  12  481.70  568.25
 -10  -4  15 2705.08  276.64
 -10  -4  18  481.82  137.61
 -10  -4  21  134.28  146.03
 -10  -4  24 1528.95  326.30
 -10  -4  27  736.20  154.55
 -10  -4  30 2389.41  279.59
 -10  -4  33 2504.95  422.36
 -10  -4  36  999.82  158.31
 -10  -4  39 2133.98  237.59
 -10  -4  42 1974.43  321.54
 -10  -4  45  123.22  120.01
 -10  -4  48   68.62  104.89
 -10  -4  51  144.46  106.26
 -10  -3   5 1213.76  802.06
 -10  -3   8 2247.66 1446.05
 -10  -3  11 8476.20 2093.56
 -10  -3  14  731.96  501.04
 -10  -3  17  458.81  207.86
 -10  -3  20  568.45  131.38
 -10  -3  23 1394.77  174.18
 -10  -3  26  994.32  167.52
 -10  -3  29 2297.39  447.51
 -10  -3  32 1228.59  330.14
 -10  -3  35  827.41  316.85
 -10  -3  38  549.35  183.66
 -10  -3  41 1061.75  194.71
 -10  -3  44  129.53  117.20
 -10  -3  47    5.38  101.60
 -10  -3  50   41.68   97.58
 -10  -3  53  118.62   79.18
 -10  -2   7 9937.57 2507.15
 -10  -2  10  592.27  475.76
 -10  -2  13 1973.79  606.99
 -10  -2  16 2909.84 1187.53
 -10  -2  19 2142.01  403.51
 -10  -2  22 3350.11  259.35
 -10  -2  25  182.14  138.85
 -10  -2  28 2523.79  332.05
 -10  -2  31 2209.81  371.75
 -10  -2  34 4159.73  345.55
 -10  -2  37  205.58  138.11
 -10  -2  40 1129.53  174.95
 -10  -2  43  468.76  185.43
 -10  -2  46  240.17  123.59
 -10  -2  49  154.36  145.69
 -10  -2  52   43.72   92.51
 -10  -2  55   25.84   72.56
 -10  -1   9  383.11  560.66
 -10  -1  12 1196.54  651.17
 -10  -1  15 2974.93  890.47
 -10  -1  18 1959.41  494.12
 -10  -1  21  646.39  254.92
 -10  -1  24 1503.50  202.08
 -10  -1  27 1506.29  190.17
 -10  -1  30  808.19  303.04
 -10  -1  33 2002.29  257.89
 -10  -1  36 2528.17  228.00
 -10  -1  39  252.51  232.19
 -10  -1  42 2466.14  252.81
 -10  -1  45 1150.55  207.06
 -10  -1  48   95.46   87.92
 -10  -1  51  228.50  123.26
 -10  -1  54  140.15  112.56
  -9 -18   0   13.16  113.26
  -9 -18   3   28.74  115.79
  -9 -18   6    4.52  107.35
  -9 -18   9   37.94  115.09
  -9 -17  -4    7.25  135.15
  -9 -17  -1  173.53  147.32
  -9 -17   2   23.38  127.69
  -9 -17   5   10.60  139.56
  -9 -17   8    6.23  147.52
  -9 -17  11   91.54  129.87
  -9 -17  14   18.62  114.43
  -9 -17  17  111.02  135.47
  -9 -16  -5   16.50  121.63
  -9 -16  -2   14.72  157.84
  -9 -16   1  212.91  133.26
  -9 -16   4  314.68  187.19
  -9 -16   7   86.39  137.32
  -9 -16  10    3.42  126.31
  -9 -16  13   29.57  129.94
  -9 -16  16    6.12  133.88
  -9 -16  19   70.49  136.64
  -9 -16  22  176.88  179.56
  -9 -16  25   99.54  129.95
  -9 -15   6  167.40  139.87
  -9 -15   9   48.47  143.27
  -9 -15  12   17.71  147.18
  -9 -15  15   64.13  162.23
  -9 -15  18  125.25  167.93
  -9 -15  21   79.71   70.08
  -9 -15  24  127.66   71.16
  -9 -15  27    3.03   96.80
  -9 -15  30   40.47  132.85
  -9 -14  -1  311.26  290.69
  -9 -14   2   30.86  231.07
  -9 -14   5  598.87  349.71
  -9 -14   8  533.96  313.87
  -9 -14  11   86.87  353.81
  -9 -14  14  392.87  177.12
  -9 -14  17  375.01  218.69
  -9 -14  20  221.49  161.16
  -9 -14  23    0.45  171.56
  -9 -14  26   91.67  174.41
  -9 -14  29    0.87  135.74
  -9 -14  32  123.12   60.18
  -9 -13  -5 1629.39  484.17
  -9 -13  -2  879.04  379.26
  -9 -13   1  200.84  271.51
  -9 -13   4   89.47  239.04
  -9 -13   7  373.53  262.34
  -9 -13  10 1802.20  485.68
  -9 -13  13  291.64  305.47
  -9 -13  16  317.46  167.75
  -9 -13  19   87.00  148.71
  -9 -13  22    8.47  144.37
  -9 -13  25  215.53  149.19
  -9 -13  28    8.10   80.24
  -9 -13  31   13.64  108.52
  -9 -13  34  124.90  161.65
  -9 -13  37  234.54   84.79
  -9 -12  -6  220.63  277.81
  -9 -12  -3  742.54  342.92
  -9 -12   0  616.63  298.66
  -9 -12   3  220.10  299.31
  -9 -12   6  958.70  338.24
  -9 -12   9  208.46  214.22
  -9 -12  12  436.35  343.04
  -9 -12  15  213.40  215.69
  -9 -12  18  382.95  299.30
  -9 -12  21  343.95  171.21
  -9 -12  24  690.60  234.37
  -9 -12  27   16.64  172.63
  -9 -12  30    6.08   83.03
  -9 -12  33   35.15   85.81
  -9 -12  36  224.18   87.06
  -9 -12  39   35.05   72.57
  -9 -11  -7 1514.93  374.15
  -9 -11  -4  183.75  253.26
  -9 -11  -1 2420.67  478.60
  -9 -11   2  789.12  332.14
  -9 -11   5  367.93  383.97
  -9 -11   8 1510.41  427.69
  -9 -11  11 3026.94  585.43
  -9 -11  14 1712.46  433.06
  -9 -11  17  389.44  323.19
  -9 -11  20  355.16  296.03
  -9 -11  23  238.45  130.50
  -9 -11  26  551.63  243.53
  -9 -11  29  137.20  158.13
  -9 -11  32  120.62  100.82
  -9 -11  35   88.09  100.75
  -9 -11  38   16.08   76.81
  -9 -11  41  189.97   67.90
  -9 -10  -8 2772.93  493.70
  -9 -10  -5 1306.67  354.64
  -9 -10  -2  397.03  217.39
  -9 -10   1 1176.32  377.09
  -9 -10   4 2406.91  501.83
  -9 -10   7  335.94  278.42
  -9 -10  10 2888.82  555.68
  -9 -10  13 5751.38  736.92
  -9 -10  16  141.40  300.52
  -9 -10  19  349.37  270.89
  -9 -10  22   11.52  231.01
  -9 -10  25  824.20  214.64
  -9 -10  28  374.05  186.28
  -9 -10  31   10.75  101.62
  -9 -10  34   40.88   88.69
  -9 -10  37   33.44   89.40
  -9 -10  40    7.30   83.71
  -9 -10  43   97.22   95.11
  -9  -9  -9   61.07  206.97
  -9  -9  -6  549.43  227.74
  -9  -9  -3 1563.32  440.13
  -9  -9   0 1173.85  300.70
  -9  -9   3  321.93  322.30
  -9  -9   6 3935.95  566.43
  -9  -9   9  974.31  394.28
  -9  -9  12  713.88  305.71
  -9  -9  15 1351.69  300.08
  -9  -9  18 3397.64  788.20
  -9  -9  21  805.29  303.41
  -9  -9  24  514.23  334.91
  -9  -9  27  355.22  218.34
  -9  -9  30  641.00  199.80
  -9  -9  33  503.00  245.83
  -9  -9  36  117.78   85.71
  -9  -9  39  175.25  107.78
  -9  -9  42   56.99   85.15
  -9  -9  45   76.75   96.41
  -9  -8 -10  260.83  279.70
  -9  -8  -7 2042.38  443.73
  -9  -8  -4  381.21  307.01
  -9  -8  -1 1228.75  305.36
  -9  -8   2   92.71  216.01
  -9  -8   5  938.36  306.92
  -9  -8   8 1668.13  377.13
  -9  -8  11 1246.78  375.57
  -9  -8  14 6797.92 1244.84
  -9  -8  17 5590.43 2031.17
  -9  -8  20  708.41  416.20
  -9  -8  23  147.00 1394.06
  -9  -8  26    0.37  131.83
  -9  -8  29   94.69  124.82
  -9  -8  32 1054.78  277.76
  -9  -8  35  422.11  140.41
  -9  -8  38   15.78  133.50
  -9  -8  41   17.15  102.36
  -9  -8  44   99.29  103.66
  -9  -8  47   33.36  102.47
  -9  -7  -8 1367.27  345.35
  -9  -7  -5 1752.13  424.28
  -9  -7  -2  371.44  156.30
  -9  -7   1  885.13  238.88
  -9  -7   4  248.11  174.19
  -9  -7   7  861.78  231.03
  -9  -7  10 5457.81  425.19
  -9  -7  13 4256.03  737.46
  -9  -7  16 1922.11  508.67
  -9  -7  19  843.71  696.24
  -9  -7  22 1729.05  534.65
  -9  -7  25  504.43  392.96
  -9  -7  28  152.32  247.22
  -9  -7  31  940.04  245.52
  -9  -7  34  481.62  122.01
  -9  -7  37 1038.93  250.52
  -9  -7  40   86.76  114.95
  -9  -7  43  718.55  201.10
  -9  -7  46  240.69  103.32
  -9  -7  49   69.61   74.39
  -9  -6   6  180.13  195.76
  -9  -6   9 2183.81  248.86
  -9  -6  12 3395.09  362.18
  -9  -6  15  459.35  159.38
  -9  -6  18  927.74  347.18
  -9  -6  21 3628.06  312.62
  -9  -6  24   63.26  204.48
  -9  -6  27 1325.32  781.45
  -9  -6  30 2967.71  344.99
  -9  -6  36 2185.32  379.42
  -9  -6  39   69.80  133.63
  -9  -6  42  287.84  137.70
  -9  -6  45  386.42  143.57
  -9  -6  48   38.04   89.96
  -9  -6  51  110.24   97.41
  -9  -5   5 2463.97  940.22
  -9  -5   8 2254.88  932.15
  -9  -5  11   22.42  908.58
  -9  -5  14   92.68  300.36
  -9  -5  17 1858.07  230.00
  -9  -5  20 2127.50  325.62
  -9  -5  23 1239.31  192.39
  -9  -5  26 2631.67  234.02
  -9  -5  29  394.65  167.26
  -9  -5  32   85.20  221.60
  -9  -5  35 3202.49  316.14
  -9  -5  38   76.78  132.91
  -9  -5  41 2170.91  318.76
  -9  -5  44  820.69  215.10
  -9  -5  47   98.91  118.77
  -9  -5  50  291.50  116.77
  -9  -5  53  357.50  109.85
  -9  -4   4 4629.21 1495.38
  -9  -4   7 9777.92 2226.78
  -9  -4  10 7513.66 2100.58
  -9  -4  13  463.04  596.23
  -9  -4  16  659.40  506.35
  -9  -4  19 1590.17  172.76
  -9  -4  22 1817.75  267.87
  -9  -4  25 3591.47  279.14
  -9  -4  28 1151.22  174.43
  -9  -4  31 5700.43  595.56
  -9  -4  34  694.67  237.06
  -9  -4  37 2857.80  288.64
  -9  -4  40 4805.71  335.18
  -9  -4  43  760.09  177.05
  -9  -4  46   41.89  114.73
  -9  -4  49  367.66  130.56
  -9  -4  52    6.38   94.21
  -9  -3   0  327.86  466.95
  -9  -3   3 2900.77  900.42
  -9  -3   6 8568.18 1832.07
  -9  -3   924915.82 3649.18
  -9  -3  12 4184.26 1444.44
  -9  -3  15 1109.01  629.60
  -9  -3  18 6715.46 1679.88
  -9  -3  21  262.20  128.91
  -9  -3  24  245.03  146.33
  -9  -3  27 4242.48  315.06
  -9  -3  30 2965.88  305.12
  -9  -3  3316436.00 2890.80
  -9  -3  36 1496.93  305.21
  -9  -3  3910516.09  555.07
  -9  -3  42 4547.78  376.10
  -9  -3  45  523.78  182.81
  -9  -3  48  517.82  161.32
  -9  -3  51  825.58  165.95
  -9  -3  54   95.70   98.93
  -9  -2   210074.11 2438.46
  -9  -2   5 2616.55 1230.87
  -9  -2   8 2838.14 1842.13
  -9  -2  11 3603.93 1292.94
  -9  -2  14   37.56  476.85
  -9  -2  17 9763.21 1693.28
  -9  -2  20 2568.94  572.55
  -9  -2  23  422.07  194.24
  -9  -2  26 1208.35  174.65
  -9  -2  29 5204.83  672.84
  -9  -2  32 3600.93  514.76
  -9  -2  35 5478.29  652.79
  -9  -2  38 3206.40  271.71
  -9  -2  41  101.10  130.08
  -9  -2  44 1304.85  224.09
  -9  -2  47  391.23  131.97
  -9  -2  50  873.30  174.80
  -9  -2  53  236.61  120.12
  -9  -2  56  167.32   89.67
  -9  -1   4 6290.30 1986.61
  -9  -1   715492.68 2907.71
  -9  -1  10  242.71  951.37
  -9  -1  13 2787.37  754.10
  -9  -1  1614961.07 2059.07
  -9  -1  19 1366.86  433.27
  -9  -1  22  374.38  267.03
  -9  -1  25  156.31  274.07
  -9  -1  28 5467.37  657.23
  -9  -1  31 1308.82  285.96
  -9  -1  34  641.29  146.14
  -9  -1  37  464.30  137.25
  -9  -1  40 2995.93  271.78
  -9  -1  43  357.38  138.00
  -9  -1  46  174.69  117.60
  -9  -1  49  281.57  111.49
  -9  -1  52  222.05  129.87
  -9  -1  55  168.45  123.97
  -8 -19   5    0.64  105.19
  -8 -18  -2   16.78  128.14
  -8 -18   1    0.02  128.94
  -8 -18   4   15.82  131.64
  -8 -18   7  148.28  150.72
  -8 -18  10  132.11  153.04
  -8 -18  13    8.47  124.81
  -8 -18  16   17.39  126.74
  -8 -17  -3   15.71  131.62
  -8 -17   0    3.50  128.39
  -8 -17   3   54.13  152.10
  -8 -17   6  115.98  215.73
  -8 -17   9    9.26  151.18
  -8 -17  12    7.40  139.81
  -8 -17  15   75.74  134.20
  -8 -17  18  137.17  167.61
  -8 -17  21    2.76  135.71
  -8 -17  24    2.44  113.89
  -8 -16  -7   35.05  153.92
  -8 -16  -4   86.24  138.39
  -8 -16  -1    5.30  151.19
  -8 -16   2  102.94  179.45
  -8 -16   5  277.32  182.07
  -8 -16   8   64.22  186.22
  -8 -16  11   18.01  147.08
  -8 -16  14    9.06  145.40
  -8 -16  17   16.11  141.60
  -8 -16  20    5.80  153.76
  -8 -16  23    3.33  150.08
  -8 -16  26  166.78  149.71
  -8 -16  29   50.55  133.05
  -8 -15   7  170.85  169.39
  -8 -15  10  231.52  187.95
  -8 -15  13  178.55  191.98
  -8 -15  16    9.70  139.26
  -8 -15  19   81.03  171.45
  -8 -15  22  329.84  136.66
  -8 -15  25   29.50   76.51
  -8 -15  28   19.10   70.16
  -8 -15  31  147.56  143.93
  -8 -14  -3  364.64  284.21
  -8 -14   0   84.92  258.19
  -8 -14   3    1.25  242.55
  -8 -14   6  108.12  234.28
  -8 -14   9   21.46  241.08
  -8 -14  12    2.03  327.24
  -8 -14  15    8.02  174.32
  -8 -14  18   93.29  177.42
  -8 -14  21   19.32  176.49
  -8 -14  24  327.89  211.01
  -8 -14  27   31.22   92.89
  -8 -14  30   63.87   96.12
  -8 -14  33   48.27   65.98
  -8 -14  36   75.94   57.16
  -8 -13  -7  165.84  316.44
  -8 -13  -4  845.86  355.88
  -8 -13  -1  757.47  391.25
  -8 -13   2  269.28  318.63
  -8 -13   5  233.38  234.77
  -8 -13   8  918.90  417.14
  -8 -13  11  667.09  305.15
  -8 -13  14  469.64  328.91
  -8 -13  17   29.26  130.83
  -8 -13  20  261.31  169.12
  -8 -13  23  104.14  165.34
  -8 -13  26  377.64  224.17
  -8 -13  29  231.47  161.24
  -8 -13  32  226.22   86.65
  -8 -13  35  288.43  131.94
  -8 -13  38  564.54  300.11
  -8 -12  -8 2799.73  557.91
  -8 -12  -5  484.84  287.97
  -8 -12  -2 2774.49  510.03
  -8 -12   1 2177.71  485.52
  -8 -12   4  774.15  375.59
  -8 -12   7 4909.17  728.54
  -8 -12  10 5129.76  649.31
  -8 -12  13 1107.12  440.33
  -8 -12  16 2353.30  487.59
  -8 -12  19   87.48  128.39
  -8 -12  22 1130.09  206.13
  -8 -12  25  126.59  205.97
  -8 -12  28  670.92  196.65
  -8 -12  31  366.08  128.36
  -8 -12  34   71.41  146.23
  -8 -12  37   49.96   66.60
  -8 -12  40   30.93   78.65
  -8 -12  43  176.32   74.01
  -8 -11  -6 1349.09  377.25
  -8 -11  -3  313.19  285.50
  -8 -11   0   29.86  238.87
  -8 -11   3 1938.94  480.88
  -8 -11   6  136.42  228.26
  -8 -11   9 1671.38  447.75
  -8 -11  12 2897.82  596.17
  -8 -11  15 1491.62  494.24
  -8 -11  18 2794.32  614.88
  -8 -11  21 2184.89  315.77
  -8 -11  24  474.48  164.19
  -8 -11  27   97.31  158.47
  -8 -11  30   15.64   91.51
  -8 -11  33  423.94  131.35
  -8 -11  36  381.68  196.84
  -8 -11  39   28.07  146.15
  -8 -11  42  140.59   94.36
  -8 -11  45  260.67   87.73
  -8 -10  -7  421.48  214.36
  -8 -10  -4 1433.28  310.88
  -8 -10  -1  311.22  269.00
  -8 -10   2 1801.46  383.28
  -8 -10   5 1403.26  381.77
  -8 -10   8  381.60  264.68
  -8 -10  11  840.56  358.32
  -8 -10  14 2501.48  495.09
  -8 -10  17  620.79  927.58
  -8 -10  20 2203.23 1276.65
  -8 -10  23  493.55  173.60
  -8 -10  26  417.53  200.28
  -8 -10  29   52.73  146.38
  -8 -10  32 1840.73  330.39
  -8 -10  35  282.19  123.92
  -8 -10  38   16.94  164.56
  -8 -10  41   46.27   99.50
  -8 -10  44   46.37   97.15
  -8 -10  47  291.82   94.96
  -8  -9  -8 1102.59  271.94
  -8  -9  -5  382.66  289.50
  -8  -9  -2  642.84  282.61
  -8  -9   1  144.60  191.37
  -8  -9   4 1277.03  273.04
  -8  -9   7 3136.44  523.83
  -8  -9  10  355.39  307.72
  -8  -9  13 1664.00  720.08
  -8  -9  16 2856.31  397.93
  -8  -9  19 1315.03  548.14
  -8  -9  22  504.91 1341.36
  -8  -9  25  368.03  154.07
  -8  -9  28   36.47  127.53
  -8  -9  31  462.66  213.46
  -8  -9  34    3.59   96.64
  -8  -9  37  396.01  168.70
  -8  -9  40  471.79  152.65
  -8  -9  43   38.38  112.44
  -8  -9  46  314.52   97.16
  -8  -9  49   66.75   79.76
  -8  -8  -9 1360.53  329.88
  -8  -8  -6 2619.67  422.50
  -8  -8  -3   17.42  186.76
  -8  -8   0 1749.69  408.45
  -8  -8   3  922.42  320.60
  -8  -8   6   16.62  178.23
  -8  -8   9 1527.64  292.13
  -8  -8  12  570.73  692.89
  -8  -8  15 2123.89 1994.98
  -8  -8  18 2402.36 1244.77
  -8  -8  21 2402.99  511.89
  -8  -8  24    3.44  609.22
  -8  -8  27  130.21  140.66
  -8  -8  30  709.55  148.93
  -8  -8  33  356.86  134.90
  -8  -8  36  373.80  119.36
  -8  -8  39  550.20  170.67
  -8  -8  42   19.24  116.76
  -8  -8  45  548.52  129.94
  -8  -8  48  132.23   93.11
  -8  -7   5 5572.12  395.90
  -8  -7   8 1554.56  222.73
  -8  -7  11 1243.02  229.29
  -8  -7  14  400.08  190.34
  -8  -7  17  137.62  215.19
  -8  -7  20  327.55  283.10
  -8  -7  23   41.32  495.26
  -8  -7  26  327.36  228.42
  -8  -7  29  414.37  236.46
  -8  -7  32 1566.99  239.11
  -8  -7  35  952.37  242.98
  -8  -7  38   23.68  146.10
  -8  -7  41  536.62  176.60
  -8  -7  44  689.07  162.05
  -8  -7  47  130.25  127.48
  -8  -7  50   59.38  100.99
  -8  -6   4 4044.87 1143.79
  -8  -6   7 2046.43 1502.77
  -8  -6  10 1131.31  480.09
  -8  -6  13  288.19  141.34
  -8  -6  16 2805.27  339.61
  -8  -6  19 2603.11  312.17
  -8  -6  22 2686.92  339.04
  -8  -6  25 1834.42  202.65
  -8  -6  28  195.97   97.90
  -8  -6  31  303.94  122.79
  -8  -6  34  484.91  170.20
  -8  -6  37  133.11  181.70
  -8  -6  40  402.71  165.24
  -8  -6  43   85.63  118.99
  -8  -6  46   60.70   95.70
  -8  -6  49  103.01   90.02
  -8  -6  52   55.09   78.26
  -8  -5   3  454.76  541.00
  -8  -5   6  877.93  680.64
  -8  -5   9 4799.37 1518.04
  -8  -5  12 9586.87 2337.04
  -8  -5  15 6506.62 1300.27
  -8  -5  18 5241.77  408.93
  -8  -5  21 6663.71  926.14
  -8  -5  24 4696.86  470.23
  -8  -5  27  865.73  252.32
  -8  -5  30 1460.48  319.29
  -8  -5  33 7597.31  686.67
  -8  -5  36 5013.08  346.53
  -8  -5  39   51.11  120.99
  -8  -5  42 1013.10  243.95
  -8  -5  45 2225.37  309.22
  -8  -5  48  473.60  158.42
  -8  -5  51  145.55  103.55
  -8  -5  54   20.81   75.83
  -8  -4  -127635.86 2756.28
  -8  -4   222925.24 3308.33
  -8  -4   5 5360.00 1204.80
  -8  -4   8 2732.27 1447.95
  -8  -4  11 2154.61  974.04
  -8  -4  1411279.91 1631.43
  -8  -4  17 4189.12  903.31
  -8  -4  20 2343.65 1048.34
  -8  -4  23  380.40  144.14
  -8  -4  26 2960.97  245.86
  -8  -4  29 2132.64  243.42
  -8  -4  32 2581.78  385.24
  -8  -4  3521770.14 1026.35
  -8  -4  38 1897.90  232.03
  -8  -4  41  893.77  178.96
  -8  -4  44  327.24  167.27
  -8  -4  47   54.72  120.86
  -8  -4  50   74.43   97.88
  -8  -4  53  352.81  137.50
  -8  -3  -2 3784.68 1456.99
  -8  -3   1 4984.71 1767.20
  -8  -3   414487.66 2596.08
  -8  -3   712466.43 2382.99
  -8  -3  10 2857.47 1106.24
  -8  -3  13 6344.48 1000.47
  -8  -3  16 4741.50 1253.46
  -8  -3  19  977.48  471.98
  -8  -3  22  302.38  645.81
  -8  -3  25  818.28  479.92
  -8  -3  28  687.74  223.48
  -8  -3  31  525.63  299.72
  -8  -3  34 3281.32  446.81
  -8  -3  37 6822.26  492.83
  -8  -3  40 6240.88  397.02
  -8  -3  43 1328.05  230.76
  -8  -3  46  224.64  111.05
  -8  -3  49  246.57  141.69
  -8  -3  52   48.86   99.55
  -8  -3  55  365.52  112.93
  -8  -2   0 9579.86 1456.08
  -8  -2   314783.06 2864.93
  -8  -2   619064.42 2593.45
  -8  -2   922372.14 3883.14
  -8  -2  12 2958.11 2060.36
  -8  -2  15 2083.19  892.95
  -8  -2  18 2418.42  669.82
  -8  -2  21 2249.84  720.18
  -8  -2  24 2721.82  566.50
  -8  -2  27  449.30  791.90
  -8  -2  30 3301.56  672.42
  -8  -2  33 3777.96  227.90
  -8  -2  3610089.86  403.11
  -8  -2  39 5125.57  367.10
  -8  -2  42 1022.82  193.30
  -8  -2  45  949.94  177.13
  -8  -2  48   76.51  105.75
  -8  -2  51  261.39  104.71
  -8  -2  54   45.26  110.37
  -8  -2  57  177.41   93.42
  -8  -1   213748.56 2359.77
  -8  -1   5 3314.73 1089.18
  -8  -1   8 3836.57 1136.93
  -8  -1  1115363.98 3104.41
  -8  -1  14 3128.60 1114.62
  -8  -1  17  142.33  315.63
  -8  -1  20 2163.68  921.41
  -8  -1  23 3373.84  824.87
  -8  -1  26 5435.29  520.96
  -8  -1  29 2240.30  393.24
  -8  -1  32 4610.75  296.66
  -8  -1  35 5989.41  278.30
  -8  -1  38 1216.64  164.13
  -8  -1  41 4865.85  301.94
  -8  -1  44 1882.76  163.48
  -8  -1  47 1073.28  179.75
  -8  -1  50  567.70  135.18
  -8  -1  53  117.51  122.34
  -8  -1  56   82.27   94.45
  -7 -19   0   19.41  141.56
  -7 -19   3   20.78  134.50
  -7 -19   6   42.07  132.35
  -7 -19   9  272.37  163.18
  -7 -19  12   10.59  123.28
  -7 -19  15   27.24  129.28
  -7 -18  -1   29.02  122.39
  -7 -18   2    8.72  126.46
  -7 -18   5   27.47  144.37
  -7 -18   8   10.63  142.15
  -7 -18  11   63.41  147.70
  -7 -18  14   64.81  139.58
  -7 -18  17   54.17  128.87
  -7 -18  20   38.82  137.16
  -7 -18  23   84.81  151.72
  -7 -17  -5   20.54  169.79
  -7 -17  -2   26.29  146.48
  -7 -17   1  204.00  149.52
  -7 -17   4   19.07  131.37
  -7 -17   7    9.46  135.43
  -7 -17  10   12.02  137.07
  -7 -17  13   16.12  143.88
  -7 -17  16   48.97  172.18
  -7 -17  19   32.37  146.72
  -7 -17  22   13.87  139.78
  -7 -17  25    7.34  145.02
  -7 -17  28   42.84  121.02
  -7 -16  -6   70.84  143.19
  -7 -16  -3  609.01  243.52
  -7 -16   0   34.89  141.10
  -7 -16   3    3.72  152.06
  -7 -16   6    9.92  136.97
  -7 -16   9  200.79  184.30
  -7 -16  12    9.25  144.03
  -7 -16  15   26.25  141.54
  -7 -16  18   60.18  151.90
  -7 -16  21   55.64  139.94
  -7 -16  24   22.16  141.20
  -7 -16  27  257.03  186.09
  -7 -16  30  216.25  186.82
  -7 -16  33   60.11  141.74
  -7 -15   8 1341.41  271.99
  -7 -15  11  279.84  203.05
  -7 -15  14  196.65  161.66
  -7 -15  17  310.39  230.51
  -7 -15  20   88.55  186.92
  -7 -15  23  212.50   88.05
  -7 -15  26   14.60   80.09
  -7 -15  29   69.53  116.17
  -7 -15  32  392.82  222.99
  -7 -15  35   38.31  145.47
  -7 -14  -5 3008.00  620.49
  -7 -14  -2 2162.84  447.10
  -7 -14   1  421.80  290.27
  -7 -14   4  889.11  392.29
  -7 -14   7  864.06  328.72
  -7 -14  10  713.11  378.82
  -7 -14  13  254.71  135.84
  -7 -14  16  190.96  175.82
  -7 -14  19  267.33  208.23
  -7 -14  22  223.44  189.00
  -7 -14  25   52.54  166.39
  -7 -14  28   73.99   76.82
  -7 -14  31   55.60  265.74
  -7 -14  34   51.39  138.09
  -7 -14  37   38.93   83.16
  -7 -13  -6 2388.15  533.31
  -7 -13  -3 1122.36  388.84
  -7 -13   0  194.04  280.24
  -7 -13   3 3104.30  499.54
  -7 -13   6 2114.13  440.46
  -7 -13   9  918.24  407.58
  -7 -13  12  512.40  275.86
  -7 -13  15 1395.04  485.11
  -7 -13  18 1155.59  197.30
  -7 -13  21  170.49  199.04
  -7 -13  24    3.65  147.90
  -7 -13  27  263.96  123.39
  -7 -13  30    8.03   83.29
  -7 -13  33  191.27  289.81
  -7 -13  36    8.22   75.70
  -7 -13  39  137.69   83.87
  -7 -13  42   39.33   67.13
  -7 -12  -7  545.51  348.10
  -7 -12  -4 1675.41  407.93
  -7 -12  -1  108.84  289.83
  -7 -12   2  533.32  295.45
  -7 -12   5  211.94  223.24
  -7 -12   8  590.98  317.46
  -7 -12  11  266.46  292.99
  -7 -12  14  279.02  315.64
  -7 -12  17  453.10  244.51
  -7 -12  20   15.72  135.23
  -7 -12  23  624.59  161.90
  -7 -12  26   16.90  182.39
  -7 -12  29    7.75  104.00
  -7 -12  32   21.77   88.81
  -7 -12  35   10.35   90.28
  -7 -12  38   31.81  113.57
  -7 -12  41   23.90   78.82
  -7 -12  44  149.72  100.00
  -7 -11  -8 1074.77  290.11
  -7 -11  -5  953.05  212.04
  -7 -11  -2  819.34  302.93
  -7 -11   1  360.36  241.34
  -7 -11   4 3818.06  651.48
  -7 -11   7 2286.12  519.87
  -7 -11  10 1251.97  398.59
  -7 -11  13 2765.09  539.51
  -7 -11  16 2947.81  552.81
  -7 -11  19  633.89 1157.14
  -7 -11  22   30.05  141.12
  -7 -11  25  184.54  168.61
  -7 -11  28    0.09  143.69
  -7 -11  31  347.10  117.80
  -7 -11  34   64.66   91.74
  -7 -11  37   13.24   90.03
  -7 -11  40   35.94  111.47
  -7 -11  43   26.20   81.92
  -7 -11  46  175.99   98.31
  -7 -10  -6  125.27  179.39
  -7 -10  -3  174.88  242.34
  -7 -10   0 2064.31  424.49
  -7 -10   3  677.01  258.88
  -7 -10   6  785.52  324.73
  -7 -10   9  763.50  367.92
  -7 -10  12  641.67  292.05
  -7 -10  15 1600.42  542.01
  -7 -10  18 7270.18 2618.91
  -7 -10  21 2143.59  475.73
  -7 -10  24  449.18  160.43
  -7 -10  27   25.73  284.32
  -7 -10  30  517.29  238.54
  -7 -10  33   29.49   94.30
  -7 -10  36  228.61  108.85
  -7 -10  39   55.57  102.72
  -7 -10  42   13.26   94.23
  -7 -10  45   67.64   89.11
  -7 -10  48   66.37   78.59
  -7  -9  -7   46.58  176.30
  -7  -9  -4 1286.31  278.69
  -7  -9  -1 2489.33  375.45
  -7  -9   2  117.73  180.54
  -7  -9   5  510.99  239.84
  -7  -9   8  181.85  188.91
  -7  -9  11  875.74  621.25
  -7  -9  14  308.94  252.63
  -7  -9  17 2143.64  424.43
  -7  -9  20 2853.70  890.25
  -7  -9  23  621.84  236.44
  -7  -9  26  283.98  206.63
  -7  -9  29  109.52  227.33
  -7  -9  32 1230.45  217.32
  -7  -9  35 1581.86  332.15
  -7  -9  38  165.53  134.95
  -7  -9  41   58.03  106.54
  -7  -9  44   44.89   91.67
  -7  -9  47   17.79   92.33
  -7  -9  50    3.54   80.63
  -7  -8   4 2652.09 1418.50
  -7  -8   7 4859.83 1075.20
  -7  -8  10 2427.63  867.76
  -7  -8  13 2554.26  573.11
  -7  -8  16 3630.72 1648.64
  -7  -8  19 2053.99  844.55
  -7  -8  22 2138.84  319.73
  -7  -8  25  950.06  873.78
  -7  -8  28 1380.56  276.16
  -7  -8  31 1298.10  212.57
  -7  -8  34 3048.73  274.79
  -7  -8  37  488.32  207.81
  -7  -8  40  434.85  163.06
  -7  -8  43  149.68  127.20
  -7  -8  46   89.65  100.37
  -7  -8  49  242.65  115.92
  -7  -8  52   17.18   72.27
  -7  -7   3  835.88  717.15
  -7  -7   6 1030.27 1099.37
  -7  -7   915255.95 2507.76
  -7  -7  12 3302.21 1001.36
  -7  -7  15  890.75  189.88
  -7  -7  18 1267.87  370.15
  -7  -7  21  171.68  201.73
  -7  -7  24 2370.19  388.53
  -7  -7  27 3641.50  304.15
  -7  -7  30 6064.37  390.15
  -7  -7  33 3543.36  279.61
  -7  -7  36 1493.28  286.82
  -7  -7  39  367.38  155.40
  -7  -7  42  120.23  132.25
  -7  -7  45  107.85  104.44
  -7  -7  48  184.68  129.41
  -7  -7  51   99.10   83.87
  -7  -6   2  415.56  536.11
  -7  -6   5 3236.26 1286.51
  -7  -6   8 1277.21  916.55
  -7  -6  11  176.65  530.49
  -7  -6  14 1692.09  977.09
  -7  -6  17 1531.63  545.23
  -7  -6  20  761.80  148.56
  -7  -6  23 1235.22  290.63
  -7  -6  26  589.57  181.67
  -7  -6  29  145.74  124.15
  -7  -6  32 3626.33  344.90
  -7  -6  35 5355.75  522.26
  -7  -6  38  569.71  212.33
  -7  -6  41 1095.96  234.62
  -7  -6  44   40.84  120.13
  -7  -6  47  725.61  190.85
  -7  -6  50  178.90  114.61
  -7  -6  53    0.57   89.65
  -7  -5  -2  812.52  868.68
  -7  -5   1 4553.19 1456.31
  -7  -5   4 2623.13 1156.35
  -7  -5   7  897.17  529.46
  -7  -5  10 1585.29  983.92
  -7  -5  13  632.74  502.72
  -7  -5  16 7158.03 1249.94
  -7  -5  19 4130.55  937.49
  -7  -5  22 1052.35  314.94
  -7  -5  25 1186.43  200.55
  -7  -5  28 7498.86  478.14
  -7  -5  31 5332.92 1069.17
  -7  -5  34  983.59  185.21
  -7  -5  37 1230.10  221.51
  -7  -5  40  199.94  197.81
  -7  -5  43   18.24  120.42
  -7  -5  46   38.13  118.47
  -7  -5  49   30.06   97.70
  -7  -5  52  186.60  117.56
  -7  -5  55   11.96   82.22
  -7  -4  -3 6976.35 1487.90
  -7  -4   012345.54 1761.38
  -7  -4   3 1475.78 1020.17
  -7  -4   615647.26 2756.33
  -7  -4   912801.76 2610.35
  -7  -4  1225289.87 3276.73
  -7  -4  15 5451.81 1004.62
  -7  -4  18 1330.31  617.99
  -7  -4  21 2160.01 1031.95
  -7  -4  24 1290.78  289.98
  -7  -4  27 1711.20  667.81
  -7  -4  30 9173.99 1330.77
  -7  -4  33 9417.58  720.55
  -7  -4  36 7561.57  523.29
  -7  -4  39   72.83  174.23
  -7  -4  42 1242.80  188.40
  -7  -4  45  496.91  195.89
  -7  -4  48  248.50  136.46
  -7  -4  51   18.30  126.34
  -7  -4  54  552.43  125.41
  -7  -4  57  405.31  124.36
  -7  -3  -4 2642.25  875.36
  -7  -3  -127944.17 2111.96
  -7  -3   227110.23 2936.18
  -7  -3   5 3227.70  785.98
  -7  -3   834661.18 3998.94
  -7  -3  11 3636.30 1037.62
  -7  -3  14 8918.39 1470.21
  -7  -3  17 3337.24  535.98
  -7  -3  20  305.77  287.59
  -7  -3  23  142.71  476.77
  -7  -3  26 2558.51  835.26
  -7  -3  29  550.14  181.86
  -7  -3  32 1840.93  241.76
  -7  -3  35 2014.73  191.18
  -7  -3  38 7318.12  456.39
  -7  -3  41 3231.27  316.09
  -7  -3  44 2474.08  289.17
  -7  -3  47  345.24  167.59
  -7  -3  50   99.40  135.09
  -7  -3  53  162.44  114.51
  -7  -3  56  264.89  109.63
  -7  -2  -2 4177.97 1251.21
  -7  -2   112332.23 1329.50
  -7  -2   4  963.17  440.87
  -7  -2   7 7552.26 1429.53
  -7  -2  1014032.10 2249.42
  -7  -2  1316991.39 1689.82
  -7  -2  16  757.33  598.40
  -7  -2  19 4107.87  671.78
  -7  -2  22 1750.29  564.46
  -7  -2  25 1097.77  531.77
  -7  -2  28 7568.13  741.99
  -7  -2  31 1105.86  204.24
  -7  -2  34 2978.36  225.39
  -7  -2  37 1216.25  211.62
  -7  -2  40   25.12   94.36
  -7  -2  43 1474.13  179.88
  -7  -2  46  994.10  211.11
  -7  -2  49  413.07  109.85
  -7  -2  52  202.63  130.23
  -7  -2  55  564.23  152.97
  -7  -2  58  130.61   95.67
  -7  -1   0 5492.46  820.66
  -7  -1   3 7370.10 1522.25
  -7  -1   614230.32 1680.50
  -7  -1   910909.01 1998.55
  -7  -1  12 2123.39  826.56
  -7  -1  15 5590.52  906.67
  -7  -1  18 7488.42 1280.51
  -7  -1  21 2994.86  686.07
  -7  -1  24 3255.17  899.54
  -7  -1  27  421.24 1010.86
  -7  -1  30  249.26   95.67
  -7  -1  33  969.84  106.49
  -7  -1  36 1419.38  176.40
  -7  -1  39  970.01  137.51
  -7  -1  42 1800.69  184.84
  -7  -1  45  266.49  101.70
  -7  -1  48  741.97  123.98
  -7  -1  51  246.26  199.58
  -7  -1  54  346.33  150.54
  -7  -1  57  176.85  107.16
  -6 -20   5    8.68  115.73
  -6 -20   8   16.94  112.55
  -6 -20  11  140.75  130.89
  -6 -19   1   14.97  147.32
  -6 -19   4    4.17  129.62
  -6 -19   7   73.77  136.86
  -6 -19  10   39.25  139.86
  -6 -19  13    8.05  151.77
  -6 -19  16   57.31  142.39
  -6 -19  19  118.69  144.25
  -6 -18  -3   33.26  157.37
  -6 -18   0    1.85  172.85
  -6 -18   3   32.75  157.36
  -6 -18   6    3.58  146.78
  -6 -18   9   82.53  166.61
  -6 -18  12  125.56  183.96
  -6 -18  15   76.83  131.21
  -6 -18  18   50.23  160.65
  -6 -18  21   26.83  135.67
  -6 -18  24  136.41  135.12
  -6 -18  27    3.51  131.20
  -6 -17  -4  564.46  190.34
  -6 -17  -1   32.99  146.74
  -6 -17   2  152.92  172.84
  -6 -17   5  137.26  187.07
  -6 -17   8  344.32  169.49
  -6 -17  11  122.23  146.08
  -6 -17  14  112.17  169.37
  -6 -17  17   24.62  154.21
  -6 -17  20   45.55  152.69
  -6 -17  23    2.49  160.06
  -6 -17  26    8.81  139.67
  -6 -17  29  211.18  148.21
  -6 -17  32  184.23  135.71
  -6 -16   1  207.20  161.29
  -6 -16   4  297.12  205.11
  -6 -16   7   60.99  139.69
  -6 -16  10   61.47  164.91
  -6 -16  13   71.37  148.82
  -6 -16  16  113.44  161.82
  -6 -16  19    4.23  191.00
  -6 -16  22   75.94  172.74
  -6 -16  25   52.89  141.41
  -6 -16  28   34.16  176.20
  -6 -16  31   12.35  131.53
  -6 -16  34   19.49  129.35
  -6 -15   9  383.84  187.84
  -6 -15  12  201.19  189.24
  -6 -15  15   43.10  161.26
  -6 -15  18  387.56  196.40
  -6 -15  21   76.50  151.66
  -6 -15  24   18.05   80.71
  -6 -15  27  142.14   94.00
  -6 -15  30  310.62  104.91
  -6 -15  33    1.90  137.41
  -6 -15  36   44.04  135.97
  -6 -14  -4 3186.97  498.59
  -6 -14  -1 2555.93  561.91
  -6 -14   2 4946.96  741.94
  -6 -14   5  983.60  401.75
  -6 -14   8  920.38  401.58
  -6 -14  11  338.19  308.87
  -6 -14  14  891.58  189.62
  -6 -14  17   44.97  155.42
  -6 -14  20  416.13  165.52
  -6 -14  23  178.13  227.75
  -6 -14  26  556.04  237.56
  -6 -14  29   67.55   80.14
  -6 -14  32   60.42   81.58
  -6 -14  35  413.60  109.96
  -6 -14  38  209.30  135.62
  -6 -13  -5 6677.61  864.68
  -6 -13  -2  715.69  322.02
  -6 -13   1 2201.24  488.17
  -6 -13   4  109.40  292.47
  -6 -13   7 3384.26  623.53
  -6 -13  10  938.87  394.65
  -6 -13  13 6477.52  867.69
  -6 -13  16 1404.44  422.11
  -6 -13  19   33.43  225.36
  -6 -13  22   76.83  162.34
  -6 -13  25  446.61  222.77
  -6 -13  28  250.84  110.33
  -6 -13  31  444.47  129.81
  -6 -13  34 1042.46  316.07
  -6 -13  37  799.42  157.23
  -6 -13  40   71.08   81.48
  -6 -13  43   28.87   69.34
  -6 -12  -6 4936.54  670.86
  -6 -12  -3 2097.76  453.61
  -6 -12   0  378.70  321.19
  -6 -12   3 1198.98  322.90
  -6 -12   6 3435.50  560.74
  -6 -12   9 1337.79  372.85
  -6 -12  12 4697.16  612.08
  -6 -12  15  338.48  409.77
  -6 -12  18 3547.48 1429.04
  -6 -12  21   70.57  193.25
  -6 -12  24 1828.87  290.69
  -6 -12  27  108.48  141.91
  -6 -12  30  463.78  164.65
  -6 -12  33   19.06   87.86
  -6 -12  36  394.02  136.99
  -6 -12  39  190.90   81.31
  -6 -12  42   67.11   88.73
  -6 -12  45  281.46   89.24
  -6 -11  -7  395.56  263.66
  -6 -11  -4  784.47  193.29
  -6 -11  -1  481.98  247.87
  -6 -11   2 6863.47  688.46
  -6 -11   5 1468.29  440.97
  -6 -11   8 1665.61  415.96
  -6 -11  11  621.53  624.60
  -6 -11  14  391.79  745.32
  -6 -11  17  750.55  763.69
  -6 -11  20  169.85  462.04
  -6 -11  23  601.89  205.35
  -6 -11  26  158.79  175.90
  -6 -11  29   17.88  159.14
  -6 -11  32  815.53  164.84
  -6 -11  35  144.33   91.05
  -6 -11  38  613.82  118.66
  -6 -11  41   17.69   94.24
  -6 -11  44  183.35  115.80
  -6 -11  47   20.31   73.06
  -6 -10  -5 2030.46  398.56
  -6 -10  -2 3217.66  470.06
  -6 -10   1 4090.21  567.14
  -6 -10   4 1281.96  320.83
  -6 -10   7  489.70  530.86
  -6 -10  10 1236.04  298.96
  -6 -10  13  258.87  338.30
  -6 -10  16 4424.31 1324.66
  -6 -10  19 4313.14 1080.34
  -6 -10  22 2367.53  567.48
  -6 -10  25 3091.70  327.36
  -6 -10  28   10.78  177.26
  -6 -10  31  675.75  149.95
  -6 -10  34   93.70  110.88
  -6 -10  37  266.92   91.24
  -6 -10  40  122.27  111.32
  -6 -10  43  177.44  112.07
  -6 -10  46  118.43  106.47
  -6 -10  49   43.45   79.17
  -6  -9   3 3784.01 1403.93
  -6  -9   6 5019.78 1414.90
  -6  -9   9  670.14  501.24
  -6  -9  12  391.69  292.43
  -6  -9  15 4660.00 1276.47
  -6  -9  18 4024.66 1125.63
  -6  -9  21  179.88  244.59
  -6  -9  24  229.13  326.65
  -6  -9  27 1128.58  281.59
  -6  -9  30  101.35  145.06
  -6  -9  33  516.64  126.07
  -6  -9  36  461.60  395.35
  -6  -9  39  341.84  187.73
  -6  -9  42   29.97  109.69
  -6  -9  45   66.48  102.12
  -6  -9  48   87.30   92.76
  -6  -9  51   17.32   89.63
  -6  -8   2 2428.20  793.64
  -6  -8   5 1688.43 1039.50
  -6  -8   8 8009.99 2022.57
  -6  -8  11 2885.45 1061.32
  -6  -8  14 6872.23 1961.28
  -6  -8  17 2761.60  393.71
  -6  -8  20 1425.56  391.63
  -6  -8  23  126.56  434.48
  -6  -8  26  973.35  196.40
  -6  -8  29  852.03  237.38
  -6  -8  32 3912.96  567.33
  -6  -8  35 3714.08  293.55
  -6  -8  38  949.20  275.50
  -6  -8  41  327.47  158.78
  -6  -8  44   13.96  115.58
  -6  -8  47  231.85  122.15
  -6  -8  50   33.00   90.63
  -6  -8  53   42.32   77.25
  -6  -7   1   28.15  620.97
  -6  -7   4 1052.59  562.76
  -6  -7   7  529.75  494.28
  -6  -7  10 3026.49 1094.10
  -6  -7  13 7165.22 1806.69
  -6  -7  16 3092.84  738.17
  -6  -7  19  689.28  474.27
  -6  -7  22 1161.20  395.21
  -6  -7  25  616.31  451.56
  -6  -7  28  886.70  209.07
  -6  -7  31   69.93  147.76
  -6  -7  34 1302.47  187.87
  -6  -7  37  979.04  246.60
  -6  -7  40  252.07  186.36
  -6  -7  43   30.09  108.36
  -6  -7  46  143.87  135.32
  -6  -7  49    5.78  101.09
  -6  -7  52    4.29   87.69
  -6  -7  55   53.43   78.46
  -6  -6  -3 2656.34  945.54
  -6  -6   0  970.71  742.57
  -6  -6   313527.29 2391.82
  -6  -6   6 4256.72 1635.73
  -6  -6   9 2013.49 1022.24
  -6  -6  12 3204.29 1517.68
  -6  -6  15 6211.83 1178.15
  -6  -6  18 4095.31 1235.15
  -6  -6  21  221.05  224.56
  -6  -6  24 4534.00  417.34
  -6  -6  27 7263.61  357.35
  -6  -6  30 1821.84  332.69
  -6  -6  33 6677.86  435.27
  -6  -6  3612123.13  568.36
  -6  -6  39  421.46  171.11
  -6  -6  42  207.78  148.30
  -6  -6  45  173.39  118.17
  -6  -6  48   58.40  109.12
  -6  -6  51   51.36  100.18
  -6  -6  54   42.54   99.00
  -6  -5  -4 8197.64 1195.33
  -6  -5  -1 8692.82 1554.13
  -6  -5   220223.42 2549.35
  -6  -5   538157.25 3640.83
  -6  -5   8 7956.85 2335.54
  -6  -5  1120660.79 3285.11
  -6  -5  1410480.04 2531.53
  -6  -5  17 3007.96  975.53
  -6  -5  20  367.70  418.13
  -6  -5  23 1323.82  347.43
  -6  -5  2613890.70 3849.65
  -6  -5  2916119.73 2934.35
  -6  -5  32 2337.87  266.27
  -6  -5  3525503.05  867.72
  -6  -5  38 5007.66  345.50
  -6  -5  41 3040.07  300.19
  -6  -5  44  559.09  188.70
  -6  -5  47  578.96  162.12
  -6  -5  50  269.60  146.44
  -6  -5  53   82.17   99.38
  -6  -5  56   22.79   81.79
  -6  -4  -5 5005.48 1073.75
  -6  -4  -2 5118.82 1004.66
  -6  -4   1 5329.61 1301.82
  -6  -4   4 4535.61 1037.80
  -6  -4   7  873.38  999.42
  -6  -4  1018349.01 2388.00
  -6  -4  13 5871.84 2008.36
  -6  -4  1612288.18 1618.38
  -6  -4  1913026.40 1732.43
  -6  -4  22  334.14  487.59
  -6  -4  25 7057.14  978.63
  -6  -4  28 1875.94  271.28
  -6  -4  31  361.50  230.80
  -6  -4  34  455.03  192.72
  -6  -4  37 3187.40  330.66
  -6  -4  40 4511.68  365.70
  -6  -4  43  114.43  111.31
  -6  -4  46  358.50  168.88
  -6  -4  49   18.55  145.85
  -6  -4  52  267.15  145.27
  -6  -4  55   38.79   89.24
  -6  -4  58  386.43  102.60
  -6  -3  -6 3441.11  879.33
  -6  -3  -310521.54 1665.47
  -6  -3   0 5426.36 1074.87
  -6  -3   310328.49 1571.14
  -6  -3   612632.77 2008.83
  -6  -3   964679.09 4924.35
  -6  -3  1214588.80 2690.73
  -6  -3  1521158.24 2003.33
  -6  -3  18 9519.58  962.26
  -6  -3  21 2420.31  844.24
  -6  -3  24 6176.73 1998.94
  -6  -3  27 4013.69  614.03
  -6  -3  30 5587.48  514.76
  -6  -3  33 7414.65  356.94
  -6  -3  36 1786.76  135.20
  -6  -3  39 1458.86  194.30
  -6  -3  42 3827.42  332.63
  -6  -3  45 2179.44  240.06
  -6  -3  48   56.01  117.14
  -6  -3  51   15.16  124.33
  -6  -3  54   90.98  128.47
  -6  -3  57   76.75  101.29
  -6  -2  -4 2552.37  756.19
  -6  -2  -1 5013.97  977.65
  -6  -2   245602.66 3392.11
  -6  -2   512543.43 1920.54
  -6  -2   8 4551.61 1348.21
  -6  -2  1162532.53 4646.35
  -6  -2  1411390.84 1627.33
  -6  -2  17 5626.33  660.70
  -6  -2  20 9286.18 1123.45
  -6  -2  23  325.35  380.77
  -6  -2  26  330.30  998.05
  -6  -2  29 6076.83  827.53
  -6  -2  32 4931.67  240.74
  -6  -2  35 7048.18  265.47
  -6  -2  38 1803.13  174.07
  -6  -2  41 3983.31  264.54
  -6  -2  44 1854.75  194.17
  -6  -2  47  878.72  164.01
  -6  -2  50  244.25  179.40
  -6  -2  53  415.74  147.11
  -6  -2  56  515.27  154.31
  -6  -2  59  217.14   93.53
  -6  -1  -215901.43 1966.03
  -6  -1   139133.90 3298.92
  -6  -1   420102.76 2563.70
  -6  -1   714848.79 1578.31
  -6  -1  10  530.57  473.93
  -6  -1  13 3668.60  927.26
  -6  -1  16  439.55  280.31
  -6  -1  19 3712.64  946.18
  -6  -1  22 2436.18 1130.25
  -6  -1  25 1728.91  531.99
  -6  -1  28 9575.25 2591.23
  -6  -1  31 3919.39  234.61
  -6  -1  34 1805.60  166.10
  -6  -1  37 6073.24  209.38
  -6  -1  40 1759.92  163.36
  -6  -1  43 2135.71  198.92
  -6  -1  46 1334.59  165.13
  -6  -1  49  456.13  107.57
  -6  -1  52  318.45  165.63
  -6  -1  55  328.07  129.62
  -6  -1  58   99.01   91.59
  -5 -20   3  102.77  131.76
  -5 -20   6   43.23  128.69
  -5 -20   9   36.99  140.87
  -5 -20  12  101.09  137.75
  -5 -20  15   20.12  139.62
  -5 -20  18    1.83  118.90
  -5 -19  -1  282.00  165.88
  -5 -19   2   40.00  137.02
  -5 -19   5  374.64  157.31
  -5 -19   8    1.02  177.51
  -5 -19  11   44.06  171.71
  -5 -19  14   15.51  139.00
  -5 -19  17   14.67  161.89
  -5 -19  20  130.18  142.42
  -5 -19  23   23.81  138.22
  -5 -18  -2    9.81  147.66
  -5 -18   1  235.88  190.46
  -5 -18   4  303.00  171.01
  -5 -18   7  128.87  178.39
  -5 -18  10   18.21  177.07
  -5 -18  13    0.19  172.69
  -5 -18  16   33.01  138.43
  -5 -18  19   55.09  150.14
  -5 -18  22   54.50  154.39
  -5 -18  25    3.84  125.02
  -5 -18  28   24.48  133.10
  -5 -17  -3  125.29  172.63
  -5 -17   0   24.62  148.07
  -5 -17   3  224.03  177.50
  -5 -17   6   35.41  149.50
  -5 -17   9   16.07  150.67
  -5 -17  12  262.65  184.77
  -5 -17  15  324.66  214.90
  -5 -17  18   83.49  145.71
  -5 -17  21  114.19  181.47
  -5 -17  24  184.25  165.92
  -5 -17  27    4.88  150.61
  -5 -17  30  107.34  185.01
  -5 -17  33  203.65  174.55
  -5 -16   2  420.99  213.88
  -5 -16   5   81.57  157.19
  -5 -16   8 1281.32  280.91
  -5 -16  11  483.82  236.21
  -5 -16  14  198.35  198.18
  -5 -16  17  249.73  188.15
  -5 -16  20    6.49  138.15
  -5 -16  23    1.87  171.89
  -5 -16  26   59.46  153.12
  -5 -16  29    9.44  149.41
  -5 -16  32  142.05  139.10
  -5 -16  35   31.49  141.72
  -5 -16  38  239.50  163.42
  -5 -15  10 1595.16  336.01
  -5 -15  13  450.86  225.73
  -5 -15  16   12.52  161.44
  -5 -15  19   37.53  171.36
  -5 -15  22  349.46  174.90
  -5 -15  25   11.51   89.28
  -5 -15  28  190.36  104.18
  -5 -15  31  162.16   92.18
  -5 -15  34    9.26  162.68
  -5 -15  37   19.53  133.13
  -5 -15  40   19.79  135.02
  -5 -14  -6  718.34  422.71
  -5 -14  -3 1284.79  458.05
  -5 -14   0  603.64  291.80
  -5 -14   3  208.60  247.76
  -5 -14   6 1028.40  462.75
  -5 -14   9 1264.54  416.28
  -5 -14  12   87.81  310.05
  -5 -14  15  201.55  158.36
  -5 -14  18  630.76  204.97
  -5 -14  21  147.05  174.26
  -5 -14  24  121.47  186.36
  -5 -14  27   99.24  103.56
  -5 -14  30   66.41   88.37
  -5 -14  33  117.98  160.06
  -5 -14  36    7.05  154.16
  -5 -14  39   91.20   79.61
  -5 -13  -7  448.38  217.48
  -5 -13  -4 1078.42  399.20
  -5 -13  -1 6809.53  828.93
  -5 -13   2  838.65  398.32
  -5 -13   5   98.16  237.21
  -5 -13   8 2444.68  555.55
  -5 -13  11 1416.14  416.01
  -5 -13  14  556.12  322.27
  -5 -13  17 2877.30  307.12
  -5 -13  20 1289.84  346.90
  -5 -13  23  948.55  240.03
  -5 -13  26  426.04  221.11
  -5 -13  29  541.28  188.55
  -5 -13  32  111.86  184.75
  -5 -13  35  110.53  118.55
  -5 -13  38   32.85  160.49
  -5 -13  41   49.22   79.56
  -5 -13  44  118.73   81.57
  -5 -12  -5  975.15  381.34
  -5 -12  -2 2426.52  357.81
  -5 -12   1  631.17  284.34
  -5 -12   4  758.51  312.05
  -5 -12   7  256.42  247.78
  -5 -12  10 2240.25 1068.47
  -5 -12  13 1104.39 1229.24
  -5 -12  16  505.01  750.64
  -5 -12  19 3360.81  327.29
  -5 -12  22 3426.76  333.21
  -5 -12  25  504.28  252.32
  -5 -12  28  959.44  272.61
  -5 -12  31  357.33  135.59
  -5 -12  34  250.41  100.85
  -5 -12  37  203.04  112.57
  -5 -12  40   95.79   84.50
  -5 -12  43    3.03   89.12
  -5 -12  46  173.42   76.42
  -5 -11  -6 4177.31  561.20
  -5 -11  -3 1087.22  324.49
  -5 -11   0  428.29  316.70
  -5 -11   3  506.44  292.90
  -5 -11   6  282.25  240.94
  -5 -11   9  508.92  251.72
  -5 -11  12 1756.55  347.61
  -5 -11  15 2603.42  503.33
  -5 -11  18 5159.12 1309.40
  -5 -11  21 2810.73  312.58
  -5 -11  24 3682.79  351.83
  -5 -11  27   71.32  169.37
  -5 -11  30  649.25  143.90
  -5 -11  33   95.31   98.43
  -5 -11  36  320.72  115.79
  -5 -11  39  190.36  112.19
  -5 -11  42   89.96   89.64
  -5 -11  45  210.74  105.65
  -5 -11  48   54.97  100.61
  -5 -10   2  537.73  397.70
  -5 -10   5 1195.81  377.70
  -5 -10   8  557.47  228.49
  -5 -10  11 2669.67  655.35
  -5 -10  14 8047.28 1831.90
  -5 -10  17   11.67  214.49
  -5 -10  20  919.10  279.62
  -5 -10  23 2151.24  313.89
  -5 -10  26 1991.34  250.15
  -5 -10  29   49.06  159.93
  -5 -10  32 1329.53  195.02
  -5 -10  35  610.59  159.43
  -5 -10  38 1418.16  188.23
  -5 -10  41   58.92  124.09
  -5 -10  44   34.96  107.83
  -5 -10  47   28.72   83.33
  -5 -10  50  106.65   91.75
  -5  -9   1 4922.45 1236.55
  -5  -9   4 5956.83 1674.31
  -5  -9   7  849.01  707.84
  -5  -9  10  100.28  531.23
  -5  -9  13 7012.57 2957.93
  -5  -9  16 3318.00  603.74
  -5  -9  19 3312.13 1083.86
  -5  -9  22   44.83  485.58
  -5  -9  25  568.58  263.11
  -5  -9  28 2534.41  256.60
  -5  -9  31  728.62  213.29
  -5  -9  34 1945.57  187.10
  -5  -9  37 2615.51  254.98
  -5  -9  40  151.87  142.95
  -5  -9  43   21.48  110.14
  -5  -9  46   14.20  112.30
  -5  -9  49  162.83  112.72
  -5  -9  52   80.75   87.84
  -5  -8   0 4148.29 1407.05
  -5  -8   3 1764.62  718.40
  -5  -8   6 1706.93  512.65
  -5  -8   9 3105.52 1292.90
  -5  -8  1210494.29 2358.80
  -5  -8  15 1114.96  543.19
  -5  -8  18 2938.26 1371.31
  -5  -8  21  565.08  415.09
  -5  -8  24  625.23  193.92
  -5  -8  27 1811.29  277.64
  -5  -8  30 6181.02  444.06
  -5  -8  3312993.38  546.03
  -5  -8  36 8767.07  866.42
  -5  -8  39  533.38  220.30
  -5  -8  42  165.70  126.09
  -5  -8  45   60.13  100.32
  -5  -8  48   39.32  101.89
  -5  -8  51   54.11   95.40
  -5  -8  54  268.23   96.69
  -5  -7  -4 9075.74 1585.59
  -5  -7  -1 2910.31  810.02
  -5  -7   2 9356.89 2202.45
  -5  -7   512768.57 2250.81
  -5  -7   818724.65 3090.18
  -5  -7  1117425.60 3061.51
  -5  -7  1425408.33 3589.69
  -5  -7  17 3134.25  709.41
  -5  -7  20  805.01 1219.04
  -5  -7  23 1984.99  272.41
  -5  -7  26 6637.33  311.84
  -5  -7  29 3064.86  268.06
  -5  -7  3212966.80  557.55
  -5  -7  35 3692.25  391.53
  -5  -7  38   85.36  138.43
  -5  -7  41  236.81  178.62
  -5  -7  44  627.27  204.02
  -5  -7  47  454.67  157.15
  -5  -7  50   49.05  122.54
  -5  -7  53   20.19   99.95
  -5  -7  56  342.21  120.64
  -5  -6  -516574.18 2195.58
  -5  -6  -2 2624.99 1132.66
  -5  -6   1 2358.61  919.15
  -5  -6   410864.44 2273.66
  -5  -6   7 5188.08 1495.97
  -5  -6  1010772.08 2376.96
  -5  -6  1321620.79 2951.91
  -5  -6  16 5339.33  989.02
  -5  -6  19 1051.29  719.66
  -5  -6  22 6054.03 2065.78
  -5  -6  25 4901.88 1080.59
  -5  -6  28  549.46  152.97
  -5  -6  31 2260.13  252.32
  -5  -6  34  113.56  162.19
  -5  -6  37  502.92  143.81
  -5  -6  40  339.33  155.01
  -5  -6  43  158.69  176.72
  -5  -6  46   53.48  126.50
  -5  -6  49  100.48  108.13
  -5  -6  52  160.24  128.84
  -5  -6  55   30.93   88.48
  -5  -5  -614007.28 1519.75
  -5  -5  -3 1848.20  773.34
  -5  -5   013286.69 1450.07
  -5  -5   367078.16 4310.04
  -5  -5   6 2993.62  668.77
  -5  -5   946022.32 3468.26
  -5  -5  1214234.26 2722.83
  -5  -5  1518057.16 1769.05
  -5  -5  18 3079.71  738.27
  -5  -5  21 3139.25  747.94
  -5  -5  24  722.67  893.65
  -5  -5  27  164.54  426.55
  -5  -5  3014853.91 3136.80
  -5  -5  33 5527.41  404.87
  -5  -5  36 4630.27  518.67
  -5  -5  39  711.23  165.43
  -5  -5  42 4748.09  477.58
  -5  -5  45  403.79  167.90
  -5  -5  48   59.89  113.13
  -5  -5  51  104.76  108.21
  -5  -5  54   64.21   94.74
  -5  -5  57  175.82   85.50
  -5  -4  -710474.58 1098.34
  -5  -4  -4 2443.34  590.29
  -5  -4  -1 6022.23 1356.71
  -5  -4   2 5391.46  986.29
  -5  -4   5  356.35 1046.48
  -5  -4   8 6642.85 2083.73
  -5  -4  1153278.30 4913.76
  -5  -4  14 2680.97  758.85
  -5  -4  17 5569.43  890.37
  -5  -4  20 6017.44 1191.36
  -5  -4  23 1402.88 1250.63
  -5  -4  26 3872.01 1464.23
  -5  -4  29 2040.54  289.42
  -5  -4  3215618.13  459.00
  -5  -4  35 3264.94  226.38
  -5  -4  38 1034.77  136.01
  -5  -4  41 2872.62  234.83
  -5  -4  44  184.90  130.57
  -5  -4  47   48.00  136.02
  -5  -4  50  227.04  173.49
  -5  -4  53  156.49  104.41
  -5  -4  56   44.11   94.87
  -5  -3  -5 6593.63  584.94
  -5  -3  -2 3626.24  737.36
  -5  -3   122242.71 1635.75
  -5  -3   417700.09 1504.99
  -5  -3   7 8078.46 1261.53
  -5  -3  10 4691.19 1432.57
  -5  -3  13 6822.72  732.73
  -5  -3  1628101.99 1667.96
  -5  -3  19 7695.57  984.70
  -5  -3  22 5668.43 1476.72
  -5  -3  25 2234.34 1604.87
  -5  -3  28 2490.05 1598.11
  -5  -3  31 1196.14  147.68
  -5  -3  34 3141.09  184.61
  -5  -3  37 2510.59  201.04
  -5  -3  40 5983.24  230.33
  -5  -3  43 3089.79  190.89
  -5  -3  46  545.33  141.03
  -5  -3  49  325.62  157.89
  -5  -3  52  247.17  139.25
  -5  -3  55  301.01  108.29
  -5  -3  58  416.66  134.72
  -5  -2  -313394.15 1011.14
  -5  -2   0 1741.52 1007.22
  -5  -2   359486.49 4576.96
  -5  -2   655416.38 3498.54
  -5  -2   983946.18 4880.33
  -5  -2  1215655.28 2505.50
  -5  -2  15 5542.30  985.84
  -5  -2  18 1260.40  248.06
  -5  -2  2123467.27 1651.48
  -5  -2  24  429.88  381.82
  -5  -2  27 4124.05 1364.22
  -5  -2  30 4450.10  354.56
  -5  -2  33  995.09   81.65
  -5  -2  36 2192.47  150.00
  -5  -2  39 1587.21  151.42
  -5  -2  42  519.16   87.07
  -5  -2  45  404.88   95.24
  -5  -2  48  313.75  102.36
  -5  -2  51   97.25  125.43
  -5  -2  54  121.24  108.55
  -5  -2  57   51.97   98.28
  -5  -2  60  259.85  112.34
  -5  -1  -132873.40 2513.70
  -5  -1   221066.56 1905.53
  -5  -1   589683.53 4375.93
  -5  -1   812274.50 2007.18
  -5  -1  1164073.33 2360.49
  -5  -1  1429192.08 1633.78
  -5  -1  1732106.44 1560.70
  -5  -1  20 4584.36 1116.19
  -5  -1  2334188.48 2641.64
  -5  -1  26   88.24  329.75
  -5  -1  29 2408.13 1661.47
  -5  -1  32  507.15   97.91
  -5  -1  35 2691.56  170.98
  -5  -1  38  526.88   95.38
  -5  -1  41  634.91   90.26
  -5  -1  44 2642.39  175.58
  -5  -1  47  519.45  120.31
  -5  -1  50   75.39   80.46
  -5  -1  53  379.93  140.54
  -5  -1  56  474.42  166.47
  -5  -1  59  374.32  118.34
  -4 -21   5   33.29  129.71
  -4 -21   8   34.12  137.94
  -4 -21  11  106.48  138.91
  -4 -21  14   85.19  137.15
  -4 -20   1    0.56  139.10
  -4 -20   4  342.38  171.11
  -4 -20   7  222.17  169.42
  -4 -20  10  186.55  200.74
  -4 -20  13   74.70  130.90
  -4 -20  16   41.10  160.71
  -4 -20  19   40.97  140.81
  -4 -20  22   86.78  185.22
  -4 -19   0  101.66  175.36
  -4 -19   3  261.20  177.09
  -4 -19   6   27.42  160.26
  -4 -19   9  102.40  177.16
  -4 -19  12   25.58  161.39
  -4 -19  15   52.77  167.33
  -4 -19  18   59.30  143.23
  -4 -19  21   62.11  143.83
  -4 -19  24   23.45  148.44
  -4 -19  27   12.37  132.34
  -4 -18  -1   76.15  149.75
  -4 -18   2    7.99  139.10
  -4 -18   5  241.00  163.98
  -4 -18   8  594.80  239.51
  -4 -18  11   41.03  176.74
  -4 -18  14    7.80  161.00
  -4 -18  17   54.91  156.16
  -4 -18  20   13.31  154.05
  -4 -18  23    3.18  136.36
  -4 -18  26   27.91  151.03
  -4 -18  29   33.27  163.44
  -4 -18  32   48.77  160.27
  -4 -17  -5    3.89  180.23
  -4 -17  -2  354.81  186.66
  -4 -17   1  112.48  160.71
  -4 -17   4  378.07  154.33
  -4 -17   7  285.64  214.05
  -4 -17  10  111.65  170.63
  -4 -17  13  109.38  195.48
  -4 -17  16   15.33  165.67
  -4 -17  19  210.92  209.69
  -4 -17  22   56.29  183.67
  -4 -17  25  188.03  166.65
  -4 -17  28   45.01  161.92
  -4 -17  31    6.58  158.18
  -4 -17  34    7.44  137.70
  -4 -17  37   29.24  137.62
  -4 -16   0  149.46  198.73
  -4 -16   3  747.19  250.38
  -4 -16   6  545.41  217.70
  -4 -16   9  379.65  198.12
  -4 -16  12 1170.17  306.27
  -4 -16  15  296.18  211.84
  -4 -16  18   35.28  144.56
  -4 -16  21 1087.07  266.04
  -4 -16  24  378.82  188.38
  -4 -16  27  240.92  188.92
  -4 -16  30   36.90  198.02
  -4 -16  33   84.67  141.90
  -4 -16  36  413.72  192.01
  -4 -16  39   60.14  136.24
  -4 -15  11 1758.86  330.57
  -4 -15  14 1717.43  282.98
  -4 -15  17  413.54  224.52
  -4 -15  20   21.48  165.05
  -4 -15  23  258.73  182.13
  -4 -15  26   65.55  154.90
  -4 -15  29  535.79  213.58
  -4 -15  32   74.74  161.96
  -4 -15  35  167.49  175.13
  -4 -15  38  255.38  192.06
  -4 -15  41   47.15  154.89
  -4 -14  -5 2250.32  392.55
  -4 -14  -2  632.05  335.64
  -4 -14   1  985.91  396.97
  -4 -14   4  847.42  431.71
  -4 -14   7 2628.78  457.99
  -4 -14  10 1369.19  432.51
  -4 -14  13   96.87  143.30
  -4 -14  16 3786.17  483.22
  -4 -14  19 2126.83  315.94
  -4 -14  22  984.11  285.22
  -4 -14  25  435.46  200.95
  -4 -14  28  264.53  271.58
  -4 -14  31  501.32  148.71
  -4 -14  34  234.78   99.08
  -4 -14  37  228.12  108.53
  -4 -14  40    2.63  127.16
  -4 -13  -6 1636.93  460.60
  -4 -13  -3  357.51  214.56
  -4 -13   0 1357.35  393.13
  -4 -13   3  789.71  311.44
  -4 -13   6  648.04  299.99
  -4 -13   9 1965.30  944.10
  -4 -13  12  117.56  361.73
  -4 -13  15   53.55  449.30
  -4 -13  18  598.90  192.34
  -4 -13  21  795.34  242.83
  -4 -13  24 1987.19  309.18
  -4 -13  27   29.36  216.09
  -4 -13  30 1299.36  405.60
  -4 -13  33   11.24  198.78
  -4 -13  36   23.60   90.28
  -4 -13  39  248.09  116.41
  -4 -13  42    6.45  105.31
  -4 -13  45   28.14   76.99
  -4 -12  -7   42.61  231.21
  -4 -12  -4 2444.81  474.41
  -4 -12  -1  702.19  318.37
  -4 -12   2 3317.88  530.92
  -4 -12   5 2900.33  421.66
  -4 -12   8 2481.45  445.39
  -4 -12  11   77.27  439.85
  -4 -12  14 1007.51  373.73
  -4 -12  17 7422.65 1668.00
  -4 -12  20 3839.14  393.27
  -4 -12  23   63.35  208.57
  -4 -12  26   23.24  174.55
  -4 -12  29 1657.18  206.50
  -4 -12  32  286.03  122.83
  -4 -12  35  240.11  111.63
  -4 -12  38  906.49  220.76
  -4 -12  41   94.11   82.48
  -4 -12  44    6.64   98.01
  -4 -12  47    2.31   71.08
  -4 -11   1 5041.30  582.31
  -4 -11   4  489.44  223.94
  -4 -11   7  227.95  225.77
  -4 -11  10 3077.62  806.74
  -4 -11  13  326.13  393.66
  -4 -11  16 2484.87  635.45
  -4 -11  19 2760.69  541.53
  -4 -11  22  714.05  194.45
  -4 -11  25  642.01  337.43
  -4 -11  28  894.73  211.34
  -4 -11  31  283.57  118.75
  -4 -11  34  132.68  111.50
  -4 -11  37  107.43  103.90
  -4 -11  40   89.47  103.23
  -4 -11  43   44.50  115.27
  -4 -11  46   62.03  107.07
  -4 -11  49  108.39   73.97
  -4 -10   0 3551.38  924.17
  -4 -10   3 1708.16  646.27
  -4 -10   6 1871.46 1312.79
  -4 -10   9 8095.43 2110.06
  -4 -10  12 1401.06  697.74
  -4 -10  15 8429.48 2208.22
  -4 -10  18 2309.12  446.08
  -4 -10  21  605.20  180.76
  -4 -10  24  229.13  144.18
  -4 -10  27 1136.44  219.15
  -4 -10  30 3340.18  437.69
  -4 -10  33 1768.82  374.16
  -4 -10  36 1935.06  289.40
  -4 -10  39  419.74  146.75
  -4 -10  42   45.27  109.25
  -4 -10  45   30.71  123.60
  -4 -10  48   24.55  128.99
  -4 -10  51   32.39   78.37
  -4  -9  -1 1895.49  598.41
  -4  -9   2  203.41  581.82
  -4  -9   5 3311.25 1023.63
  -4  -9   8 2352.92 1135.36
  -4  -9  11  328.79  420.11
  -4  -9  14 7136.23 2043.65
  -4  -9  17  135.79  285.92
  -4  -9  20  891.90  332.36
  -4  -9  23 1074.17  251.76
  -4  -9  26 3014.16  286.73
  -4  -9  29 2060.64  255.43
  -4  -9  32 8101.05  457.51
  -4  -9  35  274.00  109.53
  -4  -9  38  768.57  140.27
  -4  -9  41  231.83  143.30
  -4  -9  44   56.49  142.35
  -4  -9  47  273.49  117.51
  -4  -9  50   77.31   90.75
  -4  -9  53    9.48   79.25
  -4  -8  -5 2912.05 1177.42
  -4  -8  -2  974.76  933.17
  -4  -8   1 1312.76  736.54
  -4  -8   4  192.88  685.16
  -4  -8   7  529.28  627.77
  -4  -8  10 6080.28 1648.14
  -4  -8  13 7570.63 2049.68
  -4  -8  16  210.96  467.69
  -4  -8  19 1665.91  504.50
  -4  -8  22   72.33  201.85
  -4  -8  25 1080.09  213.87
  -4  -8  28 1320.39  207.29
  -4  -8  31 2009.03  225.61
  -4  -8  34  686.41  193.80
  -4  -8  37 2427.23  252.88
  -4  -8  40  516.08  201.88
  -4  -8  43  266.23  160.45
  -4  -8  46  478.26  188.70
  -4  -8  49  102.63  126.44
  -4  -8  52   13.18  102.71
  -4  -8  55  157.43   91.00
  -4  -7  -6 9726.32 1381.32
  -4  -7  -3 1495.36  609.52
  -4  -7   0 9584.75 1753.56
  -4  -7   342337.90 4203.84
  -4  -7   6  655.27  908.91
  -4  -7   9 8100.75 1926.32
  -4  -7  12 5481.85 1553.10
  -4  -7  15 5657.07 1247.21
  -4  -7  18 8700.00 1932.06
  -4  -7  21 2763.13 1366.23
  -4  -7  2410069.36 2333.74
  -4  -7  27 9007.46  491.31
  -4  -7  30  158.42  141.75
  -4  -7  33 2919.22  268.80
  -4  -7  36 2260.51  578.13
  -4  -7  39 3243.66  385.73
  -4  -7  42 1957.23  313.31
  -4  -7  45 1316.92  242.45
  -4  -7  48  415.47  169.15
  -4  -7  51   18.98  116.47
  -4  -7  54   99.37  105.56
  -4  -7  57  167.32   95.46
  -4  -6  -7 6957.56  583.96
  -4  -6  -4 4899.79 1086.81
  -4  -6  -139071.73 2728.98
  -4  -6   2 5749.27 1304.89
  -4  -6   538172.83 3439.21
  -4  -6   8143426.5 6646.31
  -4  -6  1140352.31 3772.87
  -4  -6  1445658.20 5023.84
  -4  -6  1721956.15 1819.72
  -4  -6  20 2931.75  734.79
  -4  -6  23 9834.60 2427.67
  -4  -6  26 1667.11  782.39
  -4  -6  29 5581.83  592.24
  -4  -6  3210685.00  625.82
  -4  -6  35 3423.04  345.70
  -4  -6  3816272.49 1284.97
  -4  -6  41 5944.74  485.98
  -4  -6  44 2352.98  342.87
  -4  -6  47   42.17  132.38
  -4  -6  50   29.96  107.65
  -4  -6  53  189.46  118.43
  -4  -6  56   37.47   85.93
  -4  -5  -8 3647.51  498.72
  -4  -5  -5 1511.66  288.47
  -4  -5  -235737.75 2242.26
  -4  -5   113362.15 2017.57
  -4  -5   422673.29 2251.38
  -4  -5   7 4039.37 1241.19
  -4  -5  1018305.47 2612.83
  -4  -5  1321875.87 2716.07
  -4  -5  1619238.77 1910.98
  -4  -5  19 8946.47 1299.93
  -4  -5  22 7899.21 2057.05
  -4  -5  2510155.30 2641.19
  -4  -5  28 2922.57  565.79
  -4  -5  31 1289.50  141.80
  -4  -5  34 1887.43  227.77
  -4  -5  3712619.80  556.68
  -4  -5  40 4266.72  321.55
  -4  -5  43 2765.86  410.00
  -4  -5  46 1083.76  238.88
  -4  -5  49  184.51  126.05
  -4  -5  52  177.02  120.19
  -4  -5  55   93.14  124.81
  -4  -5  58  199.76  101.15
  -4  -4  -9 6874.83  593.72
  -4  -4  -611353.74 1031.47
  -4  -4  -3 9159.24 1027.83
  -4  -4   048273.53 2359.78
  -4  -4   348372.33 3005.07
  -4  -4   680669.50 4608.96
  -4  -4   9128450.4 5489.30
  -4  -4  1263801.55 4616.72
  -4  -4  15 4991.95  698.03
  -4  -4  18 5519.74  634.54
  -4  -4  21 2726.62  918.91
  -4  -4  24 2665.80 1212.41
  -4  -4  27 1143.13 1116.47
  -4  -4  30 2686.39  210.82
  -4  -4  33 6466.14  397.51
  -4  -4  36 2048.40  191.63
  -4  -4  39 2033.09  176.83
  -4  -4  42 1168.91  136.86
  -4  -4  45 1245.29  189.98
  -4  -4  48 1157.63  254.72
  -4  -4  51   33.32  110.52
  -4  -4  54  446.77  175.11
  -4  -4  57  877.14  152.78
  -4  -3  -712812.63 1103.07
  -4  -3  -4 7667.02 1774.89
  -4  -3  -110580.58 1161.13
  -4  -3   264322.70 2879.45
  -4  -3   517967.03 1671.49
  -4  -3   8  817.81  868.55
  -4  -3  1162230.34 3550.09
  -4  -3  14 9921.93  742.65
  -4  -3  17 2666.77  593.83
  -4  -3  20 1616.42  462.74
  -4  -3  23  348.58 1013.59
  -4  -3  26  467.08  458.01
  -4  -3  29 5242.25 1999.91
  -4  -3  3218122.23  492.48
  -4  -3  35  420.06   88.72
  -4  -3  38  879.85  133.12
  -4  -3  41 1918.57  150.73
  -4  -3  44  994.69  107.31
  -4  -3  47  343.36   97.60
  -4  -3  50   45.68  164.77
  -4  -3  53  262.67  170.35
  -4  -3  56   53.04  124.92
  -4  -3  59    1.27   86.67
  -4  -2  -520923.34  792.44
  -4  -2  -213147.42 3079.72
  -4  -2   113595.21 2238.42
  -4  -2   420136.42 2987.78
  -4  -2   740757.75 2960.61
  -4  -2  1039563.36 4141.92
  -4  -2  13 6628.33  922.59
  -4  -2  1615562.92 1120.46
  -4  -2  19 5964.79  888.59
  -4  -2  2213473.27 1344.75
  -4  -2  2514249.70 1719.13
  -4  -2  28   59.92  666.02
  -4  -2  31 3519.72  386.91
  -4  -2  34 1817.42  144.95
  -4  -2  37  122.71   71.36
  -4  -2  40  282.90   94.27
  -4  -2  43 2226.22  167.97
  -4  -2  46 1131.55  127.16
  -4  -2  49  358.70   89.39
  -4  -2  52    0.27  119.70
  -4  -2  55   25.54  109.03
  -4  -2  58  125.09  121.16
  -4  -1  -341028.37 2071.90
  -4  -1   024231.37 1268.94
  -4  -1   3149702.2 6960.59
  -4  -1   670908.75 3006.09
  -4  -1   915510.96 2068.34
  -4  -1  12 8654.10 1043.04
  -4  -1  15  475.61  189.42
  -4  -1  1811382.79 1134.67
  -4  -1  21 6492.97 1290.04
  -4  -1  24 4528.54 1137.78
  -4  -1  2713005.14 1902.51
  -4  -1  30 3320.70 1531.15
  -4  -1  33 1013.08  133.74
  -4  -1  36 3173.46  169.98
  -4  -1  39 2170.44  155.85
  -4  -1  42  237.69   97.66
  -4  -1  45  734.77  113.69
  -4  -1  48  759.56  115.31
  -4  -1  51  332.55  136.79
  -4  -1  54  328.65  104.17
  -4  -1  57  377.75  151.26
  -4  -1  60  187.55  105.90
  -3 -22  10    6.15  120.88
  -3 -21   6   49.17  141.46
  -3 -21   9   30.11  126.00
  -3 -21  12  213.49  145.39
  -3 -21  15  152.51  159.22
  -3 -21  18    6.58  130.38
  -3 -21  21   12.81  128.36
  -3 -20   2    2.84  139.47
  -3 -20   5   13.46  146.47
  -3 -20   8   61.09  178.28
  -3 -20  11   46.34  150.14
  -3 -20  14   13.33  221.71
  -3 -20  17  104.21  166.80
  -3 -20  20  104.79  155.11
  -3 -20  23   25.27  155.63
  -3 -20  26   82.98  156.56
  -3 -19   1  107.29  137.57
  -3 -19   4   73.86  154.72
  -3 -19   7   62.59  136.89
  -3 -19  10    9.64  167.35
  -3 -19  13  191.18  187.91
  -3 -19  16  128.54  162.34
  -3 -19  19   40.54  172.72
  -3 -19  22   35.84  155.96
  -3 -19  25   59.48  161.57
  -3 -19  28   96.12  163.95
  -3 -19  31  152.43  153.95
  -3 -18  -3   17.89  141.81
  -3 -18   0   16.25  148.40
  -3 -18   3   77.11  150.55
  -3 -18   6  590.77  251.00
  -3 -18   9  155.03  174.78
  -3 -18  12   89.76  167.28
  -3 -18  15   39.21  172.38
  -3 -18  18   48.86  140.07
  -3 -18  21   62.55  157.70
  -3 -18  24   53.87  173.17
  -3 -18  27  149.22  219.96
  -3 -18  30   20.08  157.87
  -3 -18  33  151.05  156.53
  -3 -17  -4  235.62  190.52
  -3 -17  -1   32.70  177.26
  -3 -17   2 1056.56  244.09
  -3 -17   5  705.04  238.77
  -3 -17   8  104.16  178.99
  -3 -17  11  410.81  198.91
  -3 -17  14  415.17  164.08
  -3 -17  17   57.42  154.05
  -3 -17  20   31.29  167.81
  -3 -17  23  100.68  164.23
  -3 -17  26   47.17  143.30
  -3 -17  29   30.11  173.29
  -3 -17  32   43.95  142.87
  -3 -17  35  141.07  154.03
  -3 -17  38  128.27  176.89
  -3 -16  -2 1662.81  300.76
  -3 -16   1  505.09  227.97
  -3 -16   4  386.65  206.89
  -3 -16   7 1254.17  255.66
  -3 -16  10   80.74  160.12
  -3 -16  13  262.15  153.46
  -3 -16  16  140.93  182.14
  -3 -16  19  226.15  213.77
  -3 -16  22  166.75  157.42
  -3 -16  25   22.50  147.13
  -3 -16  28  171.91  222.03
  -3 -16  31    3.79  157.55
  -3 -16  34  649.26  246.89
  -3 -16  37   38.26  172.71
  -3 -16  40   87.07  154.25
  -3 -15   9  372.17  196.46
  -3 -15  12  417.13  201.33
  -3 -15  15  186.70  224.22
  -3 -15  18  421.16  159.30
  -3 -15  21  534.61  329.26
  -3 -15  24  120.54  212.30
  -3 -15  27   44.72  186.01
  -3 -15  30  298.32  159.91
  -3 -15  33   58.06  193.18
  -3 -15  36   26.06  176.79
  -3 -15  39    7.04  139.10
  -3 -15  42   12.80  133.25
  -3 -14  -1 1586.49  450.83
  -3 -14   2 2023.30  545.23
  -3 -14   5  416.32  310.82
  -3 -14   8  534.51  318.61
  -3 -14  11 2399.82  439.62
  -3 -14  14 3704.21 1167.96
  -3 -14  17 1858.04 1386.97
  -3 -14  20 1115.04  312.05
  -3 -14  23  724.54  224.11
  -3 -14  26  666.06  141.21
  -3 -14  29 1803.85  378.74
  -3 -14  32 1342.16  157.58
  -3 -14  35    6.48  112.68
  -3 -14  38   61.90   85.74
  -3 -14  41   70.73   71.26
  -3 -14  47   49.20  113.97
  -3 -13  -5 1182.08  374.23
  -3 -13  -2 1981.28  486.92
  -3 -13   1  803.76  286.80
  -3 -13   4  216.17  187.60
  -3 -13   7  109.44  237.25
  -3 -13  10 1072.35  324.19
  -3 -13  13 2015.91  700.27
  -3 -13  16 5687.19  435.89
  -3 -13  19 2170.64  943.29
  -3 -13  22  740.18  200.98
  -3 -13  25 3554.81  468.75
  -3 -13  28  230.22  183.38
  -3 -13  31  475.95  125.66
  -3 -13  34   27.82   88.06
  -3 -13  37  137.22  127.94
  -3 -13  40   51.68   92.13
  -3 -13  43   55.72   98.88
  -3 -13  46   77.18   69.09
  -3 -12  -3 2237.13  434.81
  -3 -12   0  665.91  287.05
  -3 -12   3  815.09  259.54
  -3 -12   6  325.26  373.68
  -3 -12   9  734.56  284.37
  -3 -12  12  121.76  240.41
  -3 -12  15 1614.59  324.91
  -3 -12  18 4518.56  436.70
  -3 -12  21  295.86  165.57
  -3 -12  24 1686.41  280.91
  -3 -12  27 6254.12 2291.84
  -3 -12  30  927.85  185.64
  -3 -12  33  722.53  153.97
  -3 -12  36  305.43  100.55
  -3 -12  39   52.30   96.16
  -3 -12  42  465.43  122.33
  -3 -12  45  168.91  103.37
  -3 -12  48   62.77  129.94
  -3 -11  -1 1094.04  603.60
  -3 -11   2  106.78  427.60
  -3 -11   5 1589.29  966.68
  -3 -11   8  785.47  308.68
  -3 -11  11 1195.09  584.38
  -3 -11  14  609.85  299.44
  -3 -11  17 5809.96 1125.92
  -3 -11  20 6424.87  443.29
  -3 -11  23 3058.89  295.57
  -3 -11  26 6608.99  498.37
  -3 -11  29 9043.81  789.60
  -3 -11  32 1679.25  229.90
  -3 -11  35  630.22  125.18
  -3 -11  38  373.67  129.37
  -3 -11  41   44.48  120.72
  -3 -11  44    0.65   99.22
  -3 -11  47  211.83   98.10
  -3 -11  50   18.14   70.25
  -3 -10  -2 3645.26 1490.95
  -3 -10   1 2171.06  766.67
  -3 -10   4 3256.46  930.43
  -3 -10   7 1519.35 1089.03
  -3 -10  10 4793.68 1358.88
  -3 -10  13  568.71  898.99
  -3 -10  16 1489.47  831.94
  -3 -10  19  967.29  395.95
  -3 -10  22 3189.25  261.69
  -3 -10  25 1003.67  221.58
  -3 -10  28  415.64  371.67
  -3 -10  31 4948.78  326.80
  -3 -10  34 1301.73  208.84
  -3 -10  37 1338.09  177.52
  -3 -10  40  166.98  102.08
  -3 -10  43   56.25  126.57
  -3 -10  46   20.67   99.96
  -3 -10  49   11.62   81.51
  -3 -10  52   82.42   91.75
  -3  -9  -6 5995.00 1291.24
  -3  -9  -3 1412.41  834.00
  -3  -9   0 8029.96 2003.87
  -3  -9   3 1473.21  688.71
  -3  -9   6 1581.29  806.85
  -3  -9   9 5352.40 1261.46
  -3  -9  12 2872.69 1303.21
  -3  -9  15 5744.47 1896.80
  -3  -9  18  311.56  476.73
  -3  -9  21 2867.17  212.75
  -3  -9  24 2898.28  258.73
  -3  -9  27  110.83  179.82
  -3  -9  30 3521.55  283.55
  -3  -9  33 4813.31  475.55
  -3  -9  36 5875.32  453.48
  -3  -9  39 1733.24  241.94
  -3  -9  42  109.83  132.84
  -3  -9  45   79.68  122.59
  -3  -9  48  227.26  113.05
  -3  -9  51   32.83   94.20
  -3  -9  54  406.17  113.35
  -3  -8  -728679.74 2883.85
  -3  -8  -4 4345.49  570.76
  -3  -8  -143023.06 3881.07
  -3  -8   232101.08 3363.42
  -3  -8   5 4305.28 1468.40
  -3  -8   815994.07 2108.89
  -3  -8  1119475.51 2564.77
  -3  -8  1418409.19 2882.93
  -3  -8  17  808.68  848.84
  -3  -8  20 4784.34 1834.05
  -3  -8  23 2484.87 1407.44
  -3  -8  26 5615.01  404.02
  -3  -8  29  415.51  183.08
  -3  -8  32 1687.57  262.47
  -3  -8  35 8214.33  485.77
  -3  -8  38 4477.06  404.89
  -3  -8  41  957.86  224.87
  -3  -8  44  340.76  182.19
  -3  -8  47  388.00  110.42
  -3  -8  50   90.55  115.19
  -3  -8  53   34.68   98.20
  -3  -8  56   28.98   75.15
  -3  -7  -8 8216.92 1689.45
  -3  -7  -5 3841.52  924.21
  -3  -7  -221724.90 2408.39
  -3  -7   1  624.58  483.12
  -3  -7   432458.43 2872.67
  -3  -7   714234.59 2237.96
  -3  -7  1016063.28 2655.50
  -3  -7  13 5861.45 1397.86
  -3  -7  16 9077.27 1367.32
  -3  -7  19 2687.64 1310.47
  -3  -7  22 2903.70 1353.19
  -3  -7  25  215.71  172.70
  -3  -7  28  523.88  198.41
  -3  -7  3111769.69  661.39
  -3  -7  34  445.67  174.41
  -3  -7  37 3094.62  932.70
  -3  -7  40  257.82  222.65
  -3  -7  43   75.27  162.32
  -3  -7  46  167.11  121.87
  -3  -7  49   19.92  112.41
  -3  -7  52   54.75  111.10
  -3  -7  55   36.60   92.45
  -3  -6  -929184.32 1566.53
  -3  -6  -6 4991.43  889.81
  -3  -6  -322659.07 2168.90
  -3  -6   011034.71 1090.90
  -3  -6   3 8369.17 1131.88
  -3  -6   6 6646.70 1343.52
  -3  -6   910704.51 2554.69
  -3  -6  1236765.61 3004.97
  -3  -6  1518953.23 1638.52
  -3  -6  18  231.81  266.47
  -3  -6  21 3505.90 1298.39
  -3  -6  24 2269.80 1138.60
  -3  -6  27  704.07  438.16
  -3  -6  30 5275.52  422.88
  -3  -6  33  724.18  196.31
  -3  -6  36 1291.40  282.63
  -3  -6  39 3494.91  410.55
  -3  -6  42  295.37  164.97
  -3  -6  45 1157.80  189.93
  -3  -6  48  508.06  188.74
  -3  -6  51   55.63  118.98
  -3  -6  54  539.77  139.94
  -3  -6  57   42.44   93.83
  -3  -5 -1028878.92 1622.37
  -3  -5  -7  832.68  696.42
  -3  -5  -4 1213.86  355.86
  -3  -5  -124364.40 1147.03
  -3  -5   219665.24 2022.90
  -3  -5   542206.49 3501.90
  -3  -5   8105240.4 5725.36
  -3  -5  11 9513.32 1355.13
  -3  -5  1438545.86 3065.78
  -3  -5  17 9963.64 1501.28
  -3  -5  20 3234.78  960.59
  -3  -5  23  369.59  915.39
  -3  -5  26 8459.67 2113.42
  -3  -5  29 2295.55  160.11
  -3  -5  32 2285.24  208.27
  -3  -5  35 1856.85  196.82
  -3  -5  38 3152.69  199.29
  -3  -5  41 1530.76  147.89
  -3  -5  44  337.70  131.05
  -3  -5  47  279.58  108.98
  -3  -5  50    5.06  114.40
  -3  -5  53  506.38  166.94
  -3  -5  56   87.93  101.25
  -3  -5  59  183.85   99.13
  -3  -4 -11 1237.87  105.42
  -3  -4  -8 5216.24 1021.81
  -3  -4  -5 5104.34  683.03
  -3  -4  -2 6749.56 1770.56
  -3  -4   1 7345.48 1828.14
  -3  -4   416430.64 2480.72
  -3  -4   7126921.2 4661.35
  -3  -4  1099097.42 4703.39
  -3  -4  13 6515.93  675.68
  -3  -4  1646592.45 1710.58
  -3  -4  19 4349.14  585.93
  -3  -4  22 5902.95 1874.27
  -3  -4  25 3610.61 1738.64
  -3  -4  2814728.67 3178.67
  -3  -4  31  214.95   88.19
  -3  -4  34 7398.30  270.86
  -3  -4  37  697.81  100.67
  -3  -4  40  801.82  128.29
  -3  -4  43 1720.73  167.41
  -3  -4  46  645.39  122.50
  -3  -4  49  100.99   95.72
  -3  -4  52   25.95  106.46
  -3  -4  55   87.66  144.63
  -3  -4  58   78.54  103.05
  -3  -3  -6 2325.25  609.32
  -3  -3  -395386.19 3220.21
  -3  -3   060009.36 3474.78
  -3  -3   3208583.0 5989.87
  -3  -3   669174.42 3643.22
  -3  -3   938639.41 3284.77
  -3  -3  1231035.49 1536.55
  -3  -3  1541539.84 1580.27
  -3  -3  1813469.62 1459.71
  -3  -3  21 2130.30  727.89
  -3  -3  24 1721.51  808.46
  -3  -3  27  878.85 1092.88
  -3  -3  30 3535.09 1515.82
  -3  -3  33  158.98   84.95
  -3  -3  36  271.08  119.30
  -3  -3  39 2277.71  153.68
  -3  -3  42 3306.59  217.11
  -3  -3  45  859.30  127.84
  -3  -3  48  978.32  120.53
  -3  -3  51   11.90   88.30
  -3  -3  54  357.25  136.31
  -3  -3  57  453.98  127.42
  -3  -3  60   62.54  103.74
  -3  -2  -4151341.3 5586.88
  -3  -2  -120550.55 1727.97
  -3  -2   2146107.1 7212.55
  -3  -2   5159650.9 7489.15
  -3  -2   8172933.0 5548.68
  -3  -2  1112625.04  819.85
  -3  -2  1414729.43 2018.41
  -3  -2  1738790.93 1861.54
  -3  -2  20 1079.60  328.18
  -3  -2  2312038.18 1525.12
  -3  -2  26 2592.48 1092.55
  -3  -2  29 4131.66 1804.59
  -3  -2  32 5720.80  412.46
  -3  -2  35  114.10   84.14
  -3  -2  38 3432.29  185.95
  -3  -2  41  357.46  106.92
  -3  -2  44 3728.43  195.36
  -3  -2  47 2447.66  168.66
  -3  -2  50 1265.42  152.46
  -3  -2  53  768.21  180.41
  -3  -2  56  145.80  107.60
  -3  -2  59  283.71  139.79
  -3  -1  -2367650.4 4479.11
  -3  -1   1152651.2 3772.35
  -3  -1   4137169.3 3599.07
  -3  -1   7124343.9 5530.34
  -3  -1  10 6442.19  700.39
  -3  -1  1313644.51 1295.60
  -3  -1  1613825.93 1263.37
  -3  -1  1913600.70 1291.84
  -3  -1  2212380.11 1256.60
  -3  -1  2527792.57 2414.58
  -3  -1  28 3599.39 1091.70
  -3  -1  31 3771.24 1663.23
  -3  -1  34 1114.03  130.00
  -3  -1  37 3187.96  192.50
  -3  -1  40 3084.42  195.71
  -3  -1  43  376.03   97.17
  -3  -1  46 2906.00  195.36
  -3  -1  49 1056.89  137.75
  -3  -1  52  183.28   86.24
  -3  -1  55   99.88  118.95
  -3  -1  58  226.02  120.94
  -3  -1  61  210.96  106.18
  -2 -22   8   48.02  154.94
  -2 -22  11    4.62  131.79
  -2 -22  14   20.44  151.45
  -2 -22  17    0.28  122.45
  -2 -21   4   26.70  151.72
  -2 -21   7   69.30  170.10
  -2 -21  10  176.16  183.68
  -2 -21  13  110.89  156.81
  -2 -21  16    2.45  137.42
  -2 -21  19  119.44  150.95
  -2 -21  22  107.44  149.50
  -2 -21  25  138.55  159.12
  -2 -20   3  434.77  169.95
  -2 -20   6   44.62  157.40
  -2 -20   9   34.50  167.49
  -2 -20  12    3.07  159.99
  -2 -20  15   77.10  164.30
  -2 -20  18  122.16  153.16
  -2 -20  21   43.13  174.59
  -2 -20  24   70.50  148.31
  -2 -20  27  124.86  136.00
  -2 -20  30   24.12  125.58
  -2 -19  -1   32.32  147.31
  -2 -19   2    4.33  142.07
  -2 -19   5   18.41  165.06
  -2 -19   8  348.15  204.23
  -2 -19  11    1.58  143.66
  -2 -19  14   59.35  169.03
  -2 -19  17  149.73  187.59
  -2 -19  20  432.77  192.41
  -2 -19  23   33.50  186.18
  -2 -19  26  157.02  182.82
  -2 -19  29    9.15  153.36
  -2 -19  32  150.21  149.86
  -2 -18  -2  425.85  214.02
  -2 -18   1  759.69  284.53
  -2 -18   4  768.18  251.27
  -2 -18   7  715.48  232.50
  -2 -18  10   69.22  172.11
  -2 -18  13  328.40  231.40
  -2 -18  16   93.19  191.14
  -2 -18  19  139.70  170.87
  -2 -18  22  113.85  158.59
  -2 -18  25   90.69  148.05
  -2 -18  28   75.21  157.62
  -2 -18  31   69.56  149.44
  -2 -18  34   23.96  147.06
  -2 -18  37    0.06  127.95
  -2 -17  -3  878.44  189.54
  -2 -17   0  581.20  242.85
  -2 -17   3  483.16  222.34
  -2 -17   6  524.75  205.10
  -2 -17   9  235.75  178.11
  -2 -17  12 1006.76  299.76
  -2 -17  15  281.01  205.90
  -2 -17  18  646.41  295.87
  -2 -17  21  137.31  227.58
  -2 -17  24   42.91  184.48
  -2 -17  27   56.18  167.59
  -2 -17  30  100.18  163.81
  -2 -17  33  157.60  190.08
  -2 -17  36   82.84  146.48
  -2 -17  39   16.55  138.59
  -2 -16  -4 1278.83  258.18
  -2 -16  -1 3639.96  395.57
  -2 -16   2 1800.72  305.94
  -2 -16   5 2107.48  372.48
  -2 -16   8  230.91  185.91
  -2 -16  11 1639.11  319.74
  -2 -16  14  501.10  195.30
  -2 -16  17 1117.04  306.32
  -2 -16  20  174.16  188.67
  -2 -16  23  384.77  207.04
  -2 -16  26  548.60  267.49
  -2 -16  29  503.45  222.96
  -2 -16  32  318.41  284.39
  -2 -16  35  354.40  180.01
  -2 -16  38  265.11  206.59
  -2 -16  41    0.03  138.59
  -2 -15   7  239.81  164.53
  -2 -15  10  312.73  586.79
  -2 -15  13    8.14  148.46
  -2 -15  16   53.71  261.41
  -2 -15  19  398.14  294.13
  -2 -15  22 2192.33  429.76
  -2 -15  25    4.91  170.81
  -2 -15  28  581.66  165.22
  -2 -15  31  235.52  186.83
  -2 -15  34   13.44  184.35
  -2 -15  37   31.62  178.31
  -2 -15  40   54.53  193.07
  -2 -15  43   48.26  124.09
  -2 -15  46  104.24  108.04
  -2 -14   3  473.51  448.10
  -2 -14   6  187.37  229.06
  -2 -14   9   64.09  629.65
  -2 -14  12  194.33  152.14
  -2 -14  15  550.37  939.36
  -2 -14  18  779.86  487.28
  -2 -14  21 1848.05  820.86
  -2 -14  24 6955.98  520.57
  -2 -14  27 2897.35  442.04
  -2 -14  30  352.49  120.95
  -2 -14  33   98.70   99.83
  -2 -14  36  178.25  113.68
  -2 -14  39   57.81  118.39
  -2 -14  42  497.38  125.53
  -2 -14  45   18.57  148.73
  -2 -14  48  229.67  137.13
  -2 -13  -4 6327.19  758.09
  -2 -13  -1 3291.40  574.55
  -2 -13   2 6663.28  795.40
  -2 -13   5 1853.64  685.60
  -2 -13   8  953.19  499.71
  -2 -13  11  842.36  320.94
  -2 -13  14  298.34  142.89
  -2 -13  17  894.80  228.26
  -2 -13  20 3956.77  447.60
  -2 -13  23 8127.78 1491.25
  -2 -13  26 6940.78  663.72
  -2 -13  29 3117.82  499.85
  -2 -13  32 1152.68  163.81
  -2 -13  35   61.10   85.99
  -2 -13  38  266.88  133.65
  -2 -13  41  115.79  104.07
  -2 -13  44  139.24   83.81
  -2 -13  47    5.99   95.88
  -2 -12  -2 2733.53  973.06
  -2 -12   1  188.16  473.09
  -2 -12   4  573.10  391.72
  -2 -12   7 2985.64 1023.24
  -2 -12  10  140.71  247.73
  -2 -12  13  880.08  353.07
  -2 -12  16 1771.07  256.96
  -2 -12  19   16.13  211.37
  -2 -12  22  771.76  844.29
  -2 -12  25  838.41  454.83
  -2 -12  28 2249.16  282.41
  -2 -12  31 1695.99  198.69
  -2 -12  34  317.07  150.49
  -2 -12  37  219.51  112.67
  -2 -12  40  197.19  106.15
  -2 -12  43   12.32   94.53
  -2 -12  46    7.35  108.42
  -2 -12  49   14.15  120.53
  -2 -11  -3  676.18  628.78
  -2 -11   0 7153.98 1323.70
  -2 -11   3 1229.43  685.22
  -2 -11   6 3063.47  999.32
  -2 -11   9 7849.98 1757.17
  -2 -11  12 3411.32 1804.59
  -2 -11  15  963.57  344.45
  -2 -11  1813304.66  497.14
  -2 -11  21 8303.24  474.98
  -2 -11  24    4.58  193.81
  -2 -11  27 3917.47  353.40
  -2 -11  30  442.16  135.11
  -2 -11  33 1275.54  206.96
  -2 -11  36  423.66  128.92
  -2 -11  39  181.39  111.05
  -2 -11  42  445.33  110.21
  -2 -11  45  478.49  152.28
  -2 -11  48  285.13  107.49
  -2 -11  51  290.47   83.68
  -2 -10  -7  185.11  343.97
  -2 -10  -4 1141.44  405.26
  -2 -10  -1 1183.23  456.11
  -2 -10   210007.87 1791.08
  -2 -10   5 2189.95  956.47
  -2 -10   8 4037.94 1095.96
  -2 -10  11 3587.62 1717.72
  -2 -10  14 4617.23 1415.60
  -2 -10  17  183.12  577.61
  -2 -10  20 1991.69  474.51
  -2 -10  2310823.65  564.45
  -2 -10  26  542.37  197.64
  -2 -10  29  877.08  154.27
  -2 -10  32  569.10  145.12
  -2 -10  35 8381.97  450.54
  -2 -10  38 4192.41  313.40
  -2 -10  41  272.02  117.50
  -2 -10  44  274.56  151.46
  -2 -10  47  684.59  142.44
  -2 -10  50   29.44   81.48
  -2 -10  53   63.24   77.80
  -2  -9  -8  372.06  833.00
  -2  -9  -513249.71 1701.55
  -2  -9  -2 7834.64 1747.66
  -2  -9   1 5572.39 1205.64
  -2  -9   418380.18 2616.73
  -2  -9   7 1961.90 1298.12
  -2  -9  1014389.81 2436.64
  -2  -9  13 4246.63 1352.23
  -2  -9  16 6858.24 2058.06
  -2  -9  19 3941.45 1408.67
  -2  -9  22  966.42  279.05
  -2  -9  25 2407.71 1093.49
  -2  -9  28 5070.15  399.21
  -2  -9  31 4793.74  459.52
  -2  -9  34 4158.84  326.61
  -2  -9  37 2332.76  346.20
  -2  -9  40  369.39  175.33
  -2  -9  43  306.54  171.67
  -2  -9  46  265.18  119.51
  -2  -9  49   48.03   83.53
  -2  -9  52  213.24  110.49
  -2  -9  55  155.04   89.29
  -2  -8  -912743.23 1619.01
  -2  -8  -616581.20 1904.22
  -2  -8  -3 3221.14  824.81
  -2  -8   0 8077.45 1589.63
  -2  -8   319429.85 2312.82
  -2  -8   618340.22 2796.18
  -2  -8   9 2688.42 1018.43
  -2  -8  12 5096.32 1485.12
  -2  -8  15 1443.01  761.83
  -2  -8  18 7616.97 1659.72
  -2  -8  21  927.37 1072.34
  -2  -8  24 2182.12 1456.63
  -2  -8  27 5206.15  580.69
  -2  -8  30  517.76  239.84
  -2  -8  33  179.88  158.29
  -2  -8  36  567.65  160.22
  -2  -8  39 1714.68  324.15
  -2  -8  42 3410.18  384.78
  -2  -8  45   50.36  137.31
  -2  -8  48  128.24  108.81
  -2  -8  51  114.61  113.61
  -2  -8  54  201.08  109.58
  -2  -8  57    6.10   92.67
  -2  -7 -10 1301.66  767.90
  -2  -7  -7 5966.17  926.56
  -2  -7  -412245.84  985.32
  -2  -7  -115481.76 1461.48
  -2  -7   2 3028.89 1539.38
  -2  -7   521968.24 2190.46
  -2  -7   839108.12 3432.77
  -2  -7  1143490.44 3755.79
  -2  -7  1430693.57 1981.68
  -2  -7  1715930.55 2592.25
  -2  -7  20 2802.65 1367.86
  -2  -7  23 4490.00 1438.85
  -2  -7  26  294.03  780.53
  -2  -7  29  970.72  129.75
  -2  -7  3210572.98  789.65
  -2  -7  35 1080.80  220.11
  -2  -7  38 5492.06  533.06
  -2  -7  41 6855.78  504.87
  -2  -7  44  339.39  188.39
  -2  -7  47 1074.42  184.79
  -2  -7  50  339.98  167.98
  -2  -7  53   51.25  115.58
  -2  -7  56  123.86  115.31
  -2  -6 -11 4344.95  742.66
  -2  -6  -8 4327.39  409.28
  -2  -6  -5 1813.00  582.56
  -2  -6  -218218.90 2050.30
  -2  -6   111171.85 1888.17
  -2  -6   4  453.11  721.51
  -2  -6   726248.18 2446.18
  -2  -6  1080249.81 4877.81
  -2  -6  1328752.14 2665.21
  -2  -6  16 3653.84  826.51
  -2  -6  19 7181.75  924.98
  -2  -6  2210214.93 2303.27
  -2  -6  2513989.68 2900.81
  -2  -6  28 1003.74  977.67
  -2  -6  31 3626.24  185.99
  -2  -6  34 4392.64  261.25
  -2  -6  37 2872.65  320.04
  -2  -6  40 3980.61  278.59
  -2  -6  43 3778.89  334.58
  -2  -6  46 1587.83  172.16
  -2  -6  49  234.98   87.65
  -2  -6  52   27.73  119.25
  -2  -6  55  107.02  116.06
  -2  -6  58   92.90   94.42
  -2  -5  -658874.90 2026.94
  -2  -5  -354228.10 2803.62
  -2  -5   0 4739.54 1513.06
  -2  -5   3 1534.31  970.36
  -2  -5   674666.21 4276.59
  -2  -5   915408.49 2024.34
  -2  -5  12 9350.13 1442.48
  -2  -5  1533014.11 2097.00
  -2  -5  1815638.35 1428.25
  -2  -5  21 2638.35 1536.90
  -2  -5  2416913.07 3385.54
  -2  -5  2710023.75 2089.63
  -2  -5  30  797.15  154.67
  -2  -5  33 1965.88  140.93
  -2  -5  36 6347.74  238.78
  -2  -5  39 3144.54  218.16
  -2  -5  42  970.79  136.29
  -2  -5  45   95.82   97.98
  -2  -5  48  342.09  129.91
  -2  -5  51  311.89  100.90
  -2  -5  54   46.44  114.38
  -2  -5  57   93.93  120.27
  -2  -5  60  293.40  121.63
  -2  -4  -757524.46 2624.21
  -2  -4  -438235.22 2423.83
  -2  -4  -1 3592.12 2745.88
  -2  -4   224595.46 2037.05
  -2  -4   5 9513.67 1435.71
  -2  -4   842888.53 3974.00
  -2  -4  1155365.21 3892.32
  -2  -4  1417348.55  741.00
  -2  -4  1711721.13  745.11
  -2  -4  20 3395.80 1126.37
  -2  -4  23 1218.25  906.43
  -2  -4  26  717.97 1078.09
  -2  -4  29 6373.47 2139.80
  -2  -4  32  873.84  120.14
  -2  -4  35 4493.91  224.67
  -2  -4  38  364.04   88.38
  -2  -4  41 3779.04  213.45
  -2  -4  44  151.17   91.62
  -2  -4  47  271.79  103.07
  -2  -4  50  120.07  103.95
  -2  -4  53  163.45  107.27
  -2  -4  56   45.78  123.21
  -2  -4  59  197.13  118.73
  -2  -3  -550144.98 2050.41
  -2  -3  -288195.45 2752.31
  -2  -3   175802.52 1771.71
  -2  -3   4817011.812066.20
  -2  -3   7389920.0 9268.47
  -2  -3  1026075.22 1454.32
  -2  -3  1331680.58 1481.61
  -2  -3  16 1509.33  403.30
  -2  -3  1930206.54 1823.46
  -2  -3  2223639.44 1789.18
  -2  -3  2523090.31 3180.53
  -2  -3  2810636.70 2216.45
  -2  -3  31  902.22  888.04
  -2  -3  34  884.20  130.43
  -2  -3  37 1649.95  139.06
  -2  -3  40  561.32  109.89
  -2  -3  43 5776.96  289.73
  -2  -3  46  836.34  114.84
  -2  -3  49  670.13  121.30
  -2  -3  52  279.68  140.76
  -2  -3  55  507.78  165.58
  -2  -3  58  321.52  141.26
  -2  -3  61   77.09   84.44
  -2  -2  -661629.58 1521.27
  -2  -2  -3112924.7 1736.73
  -2  -2   0106107.6 3039.53
  -2  -2   3105420.4 7352.39
  -2  -2   659933.25 2942.16
  -2  -2   9 4339.52 1486.92
  -2  -2  12 1561.84  470.79
  -2  -2  15 3089.47  428.95
  -2  -2  1822566.76 1427.39
  -2  -2  21 9241.57 1214.42
  -2  -2  2417467.14 1877.40
  -2  -2  2712528.85 1679.26
  -2  -2  30 8694.65 2075.14
  -2  -2  33 2003.80  199.61
  -2  -2  36 1651.03  156.37
  -2  -2  39 3974.50  190.59
  -2  -2  42 1722.04  192.23
  -2  -2  45 1237.68  123.50
  -2  -2  48  472.72  126.66
  -2  -2  51 2676.40  206.87
  -2  -2  54   92.45   87.03
  -2  -2  57   66.12  143.62
  -2  -2  60    5.82   94.62
  -2  -1  -125532.62 1031.32
  -2  -1   259337.13 2023.96
  -2  -1   557708.00  773.01
  -2  -1   8242879.9 3634.17
  -2  -1  11132075.9 2593.73
  -2  -1  14 2305.93  653.04
  -2  -1  17 3583.93  362.92
  -2  -1  2011677.69 1803.62
  -2  -1  23 8552.65 1520.86
  -2  -1  2610169.77 1327.63
  -2  -1  2913572.31 1468.79
  -2  -1  32 2111.89 1659.32
  -2  -1  35  876.22   97.12
  -2  -1  38 3073.35  187.50
  -2  -1  41 1309.40  129.80
  -2  -1  44  217.05   83.71
  -2  -1  47 1713.83  192.95
  -2  -1  50  587.82  120.03
  -2  -1  53 2978.16  222.95
  -2  -1  56  147.56  100.24
  -2  -1  59  113.61  108.74
  -1 -22   6    6.04  156.04
  -1 -22   9   35.39  143.78
  -1 -22  12  268.68  188.42
  -1 -22  15  225.60  174.90
  -1 -22  18   20.93  133.87
  -1 -22  21  172.10  143.38
  -1 -21   5    8.10  161.74
  -1 -21   8  111.73  179.02
  -1 -21  11  120.78  142.53
  -1 -21  14   12.68  161.71
  -1 -21  17   52.46  139.27
  -1 -21  20   32.50  149.73
  -1 -21  23   42.21  137.88
  -1 -21  26   29.99  140.91
  -1 -20   1  296.36  196.39
  -1 -20   4   10.38  186.31
  -1 -20   7  141.96  140.72
  -1 -20  10   52.67  152.75
  -1 -20  13  161.37  169.99
  -1 -20  16  285.15  179.44
  -1 -20  19   62.12  179.47
  -1 -20  22   42.31  154.01
  -1 -20  25  149.90  177.39
  -1 -20  28   95.79  182.06
  -1 -20  31  104.88  143.52
  -1 -19   0  252.10  193.46
  -1 -19   3   33.64  150.34
  -1 -19   6  693.22  243.59
  -1 -19   9  288.22  191.43
  -1 -19  12  219.51  188.82
  -1 -19  15    2.50  148.73
  -1 -19  18  294.60  169.10
  -1 -19  21   54.99  200.10
  -1 -19  24   24.49  173.10
  -1 -19  27   85.53  146.94
  -1 -19  30   25.72  161.50
  -1 -19  33  281.44  171.19
  -1 -19  36   54.88  126.07
  -1 -18  -1 1636.46  322.56
  -1 -18   2  332.20  208.40
  -1 -18   5 1110.98  259.06
  -1 -18   8  935.93  266.06
  -1 -18  11  122.15  178.04
  -1 -18  14  677.60  274.15
  -1 -18  17   93.14  169.55
  -1 -18  20  262.24  238.00
  -1 -18  23  136.91  203.32
  -1 -18  26  236.97  186.25
  -1 -18  29   20.06  149.51
  -1 -18  32    9.26  155.04
  -1 -18  35    4.62  136.02
  -1 -18  38  289.49  166.45
  -1 -17  -2 1863.56  316.17
  -1 -17   1 3684.96  424.97
  -1 -17   4  276.30  196.48
  -1 -17   7  824.13  294.17
  -1 -17  10  262.16  226.68
  -1 -17  13   22.23  172.14
  -1 -17  16  436.55  248.08
  -1 -17  19  551.06  208.47
  -1 -17  22   99.38  194.47
  -1 -17  25  152.40  190.23
  -1 -17  28  169.83  172.87
  -1 -17  31   50.66  151.17
  -1 -17  34  415.65  219.33
  -1 -17  37   13.16  167.81
  -1 -17  40  121.77  180.45
  -1 -16  -3  324.92  228.35
  -1 -16   0 3945.75  408.30
  -1 -16   3 1122.49  266.46
  -1 -16   6 1466.80  254.68
  -1 -16   9 1250.52  284.94
  -1 -16  12  315.26  194.80
  -1 -16  15 1177.52  289.00
  -1 -16  18 1022.75  272.20
  -1 -16  21  748.06  281.23
  -1 -16  24 3066.00  484.81
  -1 -16  27   25.00  178.06
  -1 -16  30  879.71  321.97
  -1 -16  33  690.29  261.12
  -1 -16  36   10.60  165.35
  -1 -16  39   26.69  165.23
  -1 -16  42  240.02  194.15
  -1 -16  45    1.11  105.41
  -1 -15   2  228.65  147.31
  -1 -15   5 1936.16  340.11
  -1 -15   8  132.50  132.00
  -1 -15  11  459.50  383.95
  -1 -15  14  155.45  614.62
  -1 -15  17 1381.14  293.57
  -1 -15  20  279.64  489.68
  -1 -15  23  516.93  292.93
  -1 -15  26 1895.01  418.86
  -1 -15  29  683.34  257.78
  -1 -15  32  247.01  176.33
  -1 -15  35  349.05  219.30
  -1 -15  38  307.25  222.40
  -1 -15  41    4.66  181.06
  -1 -15  44    3.49  151.37
  -1 -15  47    2.45  124.96
  -1 -14   1  124.59  475.02
  -1 -14   4 3164.53 1370.80
  -1 -14   7  705.34  864.57
  -1 -14  10  359.18  287.46
  -1 -14  13    4.14  131.31
  -1 -14  16 2344.24  336.39
  -1 -14  19 1377.17  334.09
  -1 -14  22  894.77  254.42
  -1 -14  25 3029.53  419.60
  -1 -14  28 3965.58  568.83
  -1 -14  31  920.20  301.76
  -1 -14  34  924.80  269.78
  -1 -14  37  130.20   87.93
  -1 -14  40   28.83   82.98
  -1 -14  43   13.87  162.29
  -1 -14  46  134.13  161.12
  -1 -14  49  431.26  143.50
  -1 -13  -3 1187.35  708.19
  -1 -13   0   72.66  207.26
  -1 -13   3 6129.10  781.19
  -1 -13   6  431.59  241.89
  -1 -13   9 1257.71  356.04
  -1 -13  12  431.41  328.19
  -1 -13  15  211.52  180.50
  -1 -13  18   64.79  231.85
  -1 -13  21 1619.76  348.33
  -1 -13  24  867.15  284.32
  -1 -13  27 3571.70  298.78
  -1 -13  30 2448.23  238.97
  -1 -13  33  856.56  153.70
  -1 -13  36  364.68  128.16
  -1 -13  39   72.16   91.94
  -1 -13  42  259.79  113.43
  -1 -13  45  121.38   96.44
  -1 -13  48   15.82  162.56
  -1 -13  51   36.02  106.40
  -1 -12  -4 2778.10 1206.71
  -1 -12  -1 2269.22 1145.26
  -1 -12   2  974.59  865.24
  -1 -12   5  831.35  796.28
  -1 -12   8  102.79  674.82
  -1 -12  11 1302.11  304.18
  -1 -12  14  244.98  149.42
  -1 -12  17   50.33  118.28
  -1 -12  20 4853.06  861.24
  -1 -12  23 3629.33  405.03
  -1 -12  26 1309.88  192.31
  -1 -12  29  596.67  130.56
  -1 -12  32 3548.51  300.51
  -1 -12  35 1919.31  232.35
  -1 -12  38   13.49  112.94
  -1 -12  41  106.70  213.42
  -1 -12  44   53.97   87.90
  -1 -12  47  105.51   77.72
  -1 -12  50   37.59   67.09
  -1 -11  -8 2613.65  938.31
  -1 -11  -5 2069.03  997.59
  -1 -11  -2  492.72  435.65
  -1 -11   1  754.68  311.43
  -1 -11   4 1817.60  800.75
  -1 -11   7 2249.33 1314.60
  -1 -11  10 2684.22  782.16
  -1 -11  13 3812.78 1442.98
  -1 -11  16   92.70  148.27
  -1 -11  19 1924.26  353.32
  -1 -11  22  351.20  265.86
  -1 -11  25  520.26  321.40
  -1 -11  28 7430.39  415.94
  -1 -11  31  208.04  116.16
  -1 -11  34 1873.32  219.01
  -1 -11  37 1916.60  231.55
  -1 -11  40 1878.25  231.49
  -1 -11  43   25.80  262.87
  -1 -11  46   83.53  107.26
  -1 -11  49  102.68   98.89
  -1 -11  52  272.66   84.83
  -1 -10  -9 2010.34  686.06
  -1 -10  -616965.24 2242.61
  -1 -10  -3   13.43  642.08
  -1 -10   0 8976.05 1672.41
  -1 -10   3 1407.39  750.56
  -1 -10   6 3971.70 1478.23
  -1 -10   9 5843.49 1734.71
  -1 -10  12  443.66  982.56
  -1 -10  15 5918.64 2124.80
  -1 -10  18 3474.04 1274.50
  -1 -10  2120731.98 2370.15
  -1 -10  24 6080.80 1134.19
  -1 -10  27 1345.54  177.64
  -1 -10  30  123.95  104.04
  -1 -10  33 1034.06  196.50
  -1 -10  36 3398.70  267.41
  -1 -10  39 8189.38  404.97
  -1 -10  42  777.73  154.93
  -1 -10  45   28.59  113.04
  -1 -10  48   11.52   89.86
  -1 -10  51  345.84  118.48
  -1 -10  54    9.61   78.82
  -1  -9 -1012314.26 1799.87
  -1  -9  -7 3879.68  770.89
  -1  -9  -4 1427.58  391.09
  -1  -9  -121513.95 2655.88
  -1  -9   211861.20 2177.93
  -1  -9   5 8554.53 1803.33
  -1  -9   823558.40 2855.37
  -1  -9  11 2082.74 1202.61
  -1  -9  14 6718.84 1624.33
  -1  -9  17 2540.98 1295.68
  -1  -9  20 1922.44 1162.31
  -1  -9  23  664.98  945.09
  -1  -9  26  410.28  250.38
  -1  -9  29 5636.37  372.40
  -1  -9  32   43.61  122.87
  -1  -9  35 2540.91  277.24
  -1  -9  38 4416.45  269.47
  -1  -9  41 1373.08  303.41
  -1  -9  44  811.58  242.67
  -1  -9  47  362.23  106.27
  -1  -9  50  396.21  114.51
  -1  -9  53   73.36   86.43
  -1  -9  56   76.72   78.42
  -1  -8  -515930.24 2336.27
  -1  -8  -212248.63 1245.19
  -1  -8   1  113.07 1119.39
  -1  -8   4 5726.76  973.47
  -1  -8   7 3922.74 1340.30
  -1  -8  1019685.02 2631.43
  -1  -8  13 6945.84 1784.36
  -1  -8  1613573.51 2269.60
  -1  -8  1920964.63 2975.60
  -1  -8  22 8222.67 1961.11
  -1  -8  25  118.25  691.24
  -1  -8  28  744.77  126.58
  -1  -8  31 3498.51  309.26
  -1  -8  34 3824.58  330.73
  -1  -8  37 1127.62  169.19
  -1  -8  40 1052.78  237.26
  -1  -8  43 1719.57  315.94
  -1  -8  46  249.88  112.54
  -1  -8  49  221.13   92.88
  -1  -8  52   40.21  114.54
  -1  -8  55  382.01  122.93
  -1  -8  58    0.59   76.09
  -1  -7  -3 1951.23 1069.96
  -1  -7   0  215.99 1274.28
  -1  -7   3 4194.19 1454.32
  -1  -7   642980.33 3121.44
  -1  -7   9 5181.51 1106.72
  -1  -7  1215065.70 1886.95
  -1  -7  1511590.29 1370.79
  -1  -7  18  172.38  911.87
  -1  -7  2118492.28 2904.30
  -1  -7  24  652.30  749.77
  -1  -7  27 1921.55 1262.91
  -1  -7  30  687.32  142.58
  -1  -7  33  389.11  194.42
  -1  -7  36 3134.59 1007.11
  -1  -7  39 4389.42  388.90
  -1  -7  42 7885.60  600.50
  -1  -7  45 2030.94  164.86
  -1  -7  48  225.41  121.01
  -1  -7  51   65.03  135.41
  -1  -7  54   38.89  103.52
  -1  -7  57   29.41   95.89
  -1  -6  -139291.26 3151.78
  -1  -6   285395.05 3960.40
  -1  -6   5 3958.56 1345.85
  -1  -6   847742.40 3979.98
  -1  -6  1111490.78 2140.32
  -1  -6  1439259.70 1837.77
  -1  -6  17 2098.60  356.90
  -1  -6  20 9742.70 1907.81
  -1  -6  23 4206.07 1332.99
  -1  -6  26 5497.88 1851.86
  -1  -6  29  578.95  568.94
  -1  -6  32   77.93   74.80
  -1  -6  35  236.89   85.93
  -1  -6  38  969.39  108.94
  -1  -6  41 4172.62  303.93
  -1  -6  44 1112.04  160.90
  -1  -6  47 2098.19  175.40
  -1  -6  50   54.42   95.82
  -1  -6  53  571.33  114.44
  -1  -6  56  471.70  161.23
  -1  -6  59  578.35  137.85
  -1  -5   186069.56 3659.04
  -1  -5   447560.34 2993.49
  -1  -5   772602.41 4088.50
  -1  -5  1061715.42 3774.89
  -1  -5  13 3969.74  483.25
  -1  -5  1640928.80 2281.80
  -1  -5  1951583.83 4684.95
  -1  -5  22 8088.98 2096.11
  -1  -5  2512514.70 2694.77
  -1  -5  28 2963.05 1504.56
  -1  -5  31  280.65  174.13
  -1  -5  34 7152.04  281.84
  -1  -5  37 1212.97  125.79
  -1  -5  40  574.13  105.06
  -1  -5  43 1459.61  141.52
  -1  -5  46  287.13  118.48
  -1  -5  49   79.49   97.12
  -1  -5  52  378.41  126.18
  -1  -5  55 2092.95  293.41
  -1  -5  58  246.87  128.12
  -1  -4   0157781.0 5324.58
  -1  -4   397731.96 3395.66
  -1  -4   6150880.0 6848.49
  -1  -4   961031.29 2722.90
  -1  -4  1215573.28 1143.10
  -1  -4  1556273.92 1506.76
  -1  -4  1830616.31 3403.50
  -1  -4  21 4407.10 1686.28
  -1  -4  24 1088.13  877.29
  -1  -4  27 1686.29  955.79
  -1  -4  30 4868.11 1679.47
  -1  -4  33  938.91  159.12
  -1  -4  36 1026.62  117.47
  -1  -4  39 2051.34  142.52
  -1  -4  42 1525.58  137.35
  -1  -4  45  416.03  109.66
  -1  -4  48 1065.51  144.09
  -1  -4  51  869.27  148.50
  -1  -4  54  150.82   94.15
  -1  -4  57  591.40  145.81
  -1  -4  60  441.48  126.90
  -1  -3  -165055.97 2193.59
  -1  -3   272856.23 5132.13
  -1  -3   5231666.4 6640.63
  -1  -3   8189251.3 6585.65
  -1  -3  11 7814.52  790.37
  -1  -3  1415166.65  798.59
  -1  -3  17  372.88  242.83
  -1  -3  20  296.10  283.16
  -1  -3  2312380.34 1806.43
  -1  -3  26   88.06  595.54
  -1  -3  2913731.38 2506.92
  -1  -3  32 3992.66 1572.26
  -1  -3  35 1395.35  145.46
  -1  -3  38 1605.37  113.24
  -1  -3  41 1007.47  201.89
  -1  -3  44 2860.47  211.65
  -1  -3  47 1329.56  141.22
  -1  -3  50   90.84   86.81
  -1  -3  53 1589.37  177.86
  -1  -3  56   59.50  170.02
  -1  -3  59    1.97   96.24
  -1  -2   162004.43  923.38
  -1  -2   4405732.7 3560.60
  -1  -2   7373394.5 7644.00
  -1  -2  10268820.0 3630.17
  -1  -2  13 2999.73  683.63
  -1  -2  1685326.85 3844.51
  -1  -2  19 2390.76  862.99
  -1  -2  2216789.71 1720.52
  -1  -2  25 6234.90 1372.88
  -1  -2  2812355.75 1604.58
  -1  -2  31 3802.73 1592.61
  -1  -2  34 9756.75  331.31
  -1  -2  37 7294.73  282.63
  -1  -2  40 1334.89  152.01
  -1  -2  43 6176.79  321.34
  -1  -2  46 1227.42  149.92
  -1  -2  49 4222.90  257.68
  -1  -2  52  142.88   88.28
  -1  -2  55  352.11  196.44
  -1  -2  58   54.37  127.28
  -1  -2  61   33.57  100.85
  -1  -1   0 1507038 3827.18
  -1  -1   3848489.1 6160.78
  -1  -1   666532.94 1837.50
  -1  -1   9164172.8 1789.72
  -1  -1  1214347.41  826.61
  -1  -1  15  636.30  397.94
  -1  -1  18 7097.05 1171.71
  -1  -1  2115405.59 1894.22
  -1  -1  2429425.23 2083.67
  -1  -1  2740063.64 2928.04
  -1  -1  30 6559.87 1335.61
  -1  -1  3319760.11 3258.45
  -1  -1  36 5060.35  284.38
  -1  -1  39 1554.45  137.03
  -1  -1  42  783.74  148.39
  -1  -1  4510593.16  363.72
  -1  -1  48 4336.87  246.71
  -1  -1  51 3558.49  220.43
  -1  -1  54   26.37   99.28
  -1  -1  57  287.88  110.35
  -1  -1  60  748.83  160.21
   0 -23  11   13.01  124.06
   0 -23  14    8.63  157.33
   0 -23  17   23.88  121.49
   0 -22   7   28.68  136.18
   0 -22  10  156.69  187.86
   0 -22  13   19.89  144.77
   0 -22  16   17.39  132.55
   0 -22  19  139.92  141.24
   0 -22  22   50.54  165.32
   0 -22  25  102.32  148.38
   0 -21   6   25.03  153.29
   0 -21   9    6.72  170.02
   0 -21  12   42.07  158.76
   0 -21  15  130.68  144.44
   0 -21  18   20.73  156.42
   0 -21  21   90.16  149.09
   0 -21  24   74.13  152.31
   0 -21  27  142.85  174.94
   0 -21  30  106.61  135.57
   0 -20   2  441.18  182.82
   0 -20   5   39.27  152.03
   0 -20   8  137.73  172.49
   0 -20  11  121.75  159.09
   0 -20  14   14.74  165.64
   0 -20  17  239.37  192.07
   0 -20  20  151.18  206.45
   0 -20  23  229.90  169.19
   0 -20  26   64.13  166.26
   0 -20  29  130.93  150.56
   0 -20  32    1.03  127.80
   0 -19   1  653.23  219.94
   0 -19   4   51.35  158.85
   0 -19   7   31.03  193.41
   0 -19  10  146.97  153.15
   0 -19  13   79.14  164.08
   0 -19  16  311.59  208.96
   0 -19  19   97.95  209.88
   0 -19  22  188.64  202.76
   0 -19  25   17.21  141.43
   0 -19  28   19.15  167.75
   0 -19  31  224.18  141.19
   0 -19  34   17.37  148.76
   0 -19  37    4.59  125.93
   0 -18   0  110.13  189.63
   0 -18   3   83.83  182.49
   0 -18   6  543.62  214.35
   0 -18   9  307.73  167.73
   0 -18  12  355.05  218.68
   0 -18  15  960.39  221.64
   0 -18  18 1130.60  297.66
   0 -18  21  527.92  232.27
   0 -18  24  117.89  170.59
   0 -18  27  128.63  225.78
   0 -18  30  202.39  211.91
   0 -18  33  140.10  143.45
   0 -18  36  434.71  228.72
   0 -18  39  259.26  154.66
   0 -17  -1 1707.27  272.18
   0 -17   2 3298.60  432.16
   0 -17   5  323.36  184.78
   0 -17   8  539.36  232.32
   0 -17  11  886.08  282.63
   0 -17  14  293.30  185.31
   0 -17  17   51.19  178.28
   0 -17  20 1785.23  312.65
   0 -17  23  690.43  277.97
   0 -17  26 1458.64  342.66
   0 -17  29  426.82  206.71
   0 -17  32   78.15  223.03
   0 -17  35  145.65  218.67
   0 -17  38  420.45  210.07
   0 -17  41   28.29  150.03
   0 -17  44   21.11  109.11
   0 -16  -2 1196.29  269.84
   0 -16   1  611.98  255.95
   0 -16   4 1213.81  291.06
   0 -16   7  861.00  394.70
   0 -16  10  195.42  682.81
   0 -16  13  105.82  301.91
   0 -16  16  707.63  272.04
   0 -16  19  798.84  245.54
   0 -16  22 4290.12  423.09
   0 -16  25 5387.33  597.93
   0 -16  28  377.10  217.15
   0 -16  31   76.41  157.90
   0 -16  34   23.82  207.89
   0 -16  37    2.01  172.48
   0 -16  40   65.12  165.14
   0 -16  43   34.80   97.06
   0 -16  46   24.07  124.43
   0 -15   0  387.00  192.46
   0 -15   3 5394.89  486.89
   0 -15   6 1980.26  321.46
   0 -15   9  902.40  340.74
   0 -15  12   55.61  139.02
   0 -15  15 2838.48  371.22
   0 -15  18   48.23  437.81
   0 -15  21 5626.24 1023.17
   0 -15  24 3171.58  426.22
   0 -15  27 7225.82  614.02
   0 -15  30  981.45  294.57
   0 -15  33  115.11  155.01
   0 -15  36  997.95  270.75
   0 -15  39   23.60  208.61
   0 -15  42  155.20  177.42
   0 -15  45  193.18  156.17
   0 -15  48  316.70  166.78
   0 -14  -4 4151.44 1485.92
   0 -14  -1 1559.23  934.84
   0 -14   2 3186.10 1375.88
   0 -14   5 3875.23  427.37
   0 -14   8  748.06  213.24
   0 -14  11 1064.05  270.17
   0 -14  14 2875.72  537.39
   0 -14  17 2194.02  340.60
   0 -14  20 6672.28 1373.26
   0 -14  23  166.28  560.63
   0 -14  26  218.88  751.11
   0 -14  29 3529.56  388.75
   0 -14  32  579.54  302.41
   0 -14  35  387.93  219.12
   0 -14  38   22.73  168.58
   0 -14  41  116.29  184.61
   0 -14  44  209.04  152.46
   0 -14  47   11.44  117.98
   0 -14  50   66.90  114.46
   0 -13  -5  853.30  402.10
   0 -13  -2 1613.63  991.20
   0 -13   1 1338.65  837.19
   0 -13   4 2702.55 1039.79
   0 -13   7  635.28  489.87
   0 -13  10 1350.76  302.57
   0 -13  13 1132.75  370.38
   0 -13  16 1052.08  461.51
   0 -13  19  115.36  341.06
   0 -13  22  855.72  393.32
   0 -13  25 3166.06  495.05
   0 -13  28 1340.63  708.76
   0 -13  31 2461.45  237.84
   0 -13  34 4360.12  328.69
   0 -13  37  150.02  107.79
   0 -13  40  124.15  110.74
   0 -13  43  198.08   93.19
   0 -13  46    7.51   71.50
   0 -13  49    3.45  146.81
   0 -13  52   24.06  119.07
   0 -12  -9 3281.41  833.75
   0 -12  -6 5093.46  965.18
   0 -12  -3 4320.11 1014.98
   0 -12   0  965.09  921.17
   0 -12   313730.59 2215.97
   0 -12   6 7675.56 1700.66
   0 -12   9 3505.46 1514.12
   0 -12  12 2341.02 1292.36
   0 -12  15 1220.51  219.76
   0 -12  18 1753.04  318.46
   0 -12  21   28.67  118.21
   0 -12  24 1845.50  252.73
   0 -12  27  709.24  165.99
   0 -12  30  310.17  229.36
   0 -12  33 2321.36  236.47
   0 -12  36 1858.65  243.06
   0 -12  39 1730.02  228.86
   0 -12  42  581.66  233.74
   0 -12  45  326.12  118.67
   0 -12  48  274.00  105.67
   0 -12  51  340.20   90.19
   0 -11 -10 1879.22  903.33
   0 -11  -7 1271.47  808.06
   0 -11  -4 5713.01 1131.75
   0 -11  -112563.36 2455.10
   0 -11   2 8928.04 2284.99
   0 -11   5  131.82  378.86
   0 -11   8 4002.05 1517.72
   0 -11  11 1167.93  783.62
   0 -11  14 3905.11 1490.03
   0 -11  17 3397.57 1287.35
   0 -11  20  159.77  138.54
   0 -11  23 1904.21  348.75
   0 -11  26 8548.15  461.99
   0 -11  29  790.53  142.45
   0 -11  32 1834.59  223.76
   0 -11  35   37.94   91.20
   0 -11  38 7526.72  444.34
   0 -11  41  795.23  164.71
   0 -11  44 1036.65  163.77
   0 -11  47  496.41  129.03
   0 -11  50   78.18   76.87
   0 -11  53    8.72   72.47
   0 -10  -512153.70 1997.34
   0 -10  -215109.32 2224.36
   0 -10   111166.16 1459.84
   0 -10   4 5809.02 1292.06
   0 -10   728912.79 3213.68
   0 -10  10 3361.78 1241.19
   0 -10  13 2005.29  775.22
   0 -10  16 2157.02  985.89
   0 -10  19 1883.97 1260.22
   0 -10  22 5073.91  459.58
   0 -10  25  609.69  198.67
   0 -10  28 1172.97  158.83
   0 -10  31  239.95  139.70
   0 -10  34  666.98  148.39
   0 -10  37 1326.36  162.08
   0 -10  40 1752.11  204.45
   0 -10  43   48.22  146.88
   0 -10  46    1.80  109.19
   0 -10  49    3.38   84.67
   0 -10  52   42.36   74.87
   0 -10  55   71.14   89.00
   0  -9  -3 4841.88 1030.43
   0  -9   010410.82 2360.64
   0  -9   3 5566.88 1493.62
   0  -9   6 4437.34 1296.98
   0  -9   911443.64 1591.48
   0  -9  1216034.76 2997.93
   0  -9  15 9308.19 1719.43
   0  -9  18 2386.38 1430.69
   0  -9  21  483.75 1002.16
   0  -9  24 2496.78 1292.94
   0  -9  27  913.36  130.93
   0  -9  30 1691.63  176.69
   0  -9  33  270.62  129.40
   0  -9  36  201.23  126.06
   0  -9  39 4216.60  426.83
   0  -9  42  119.76  126.84
   0  -9  45  121.01  123.16
   0  -9  48  232.88   92.18
   0  -9  51   15.61   87.20
   0  -9  54   46.33  105.78
   0  -9  57  127.88   78.98
   0  -8  -1 8087.29 1115.64
   0  -8   246598.71 1971.82
   0  -8   557790.02 4356.85
   0  -8   8 7873.52 2111.29
   0  -8  1141387.92 3392.24
   0  -8  1417202.25 2823.63
   0  -8  1710158.83 2184.76
   0  -8  20 1421.44  854.08
   0  -8  23  789.73  641.21
   0  -8  26  839.10  761.88
   0  -8  29  238.35  116.32
   0  -8  32 3136.80  285.88
   0  -8  35 6673.40  472.94
   0  -8  38  265.09  129.99
   0  -8  41 6729.86  573.85
   0  -8  44 1077.90  213.62
   0  -8  47  593.59  142.68
   0  -8  50  250.94  205.60
   0  -8  53  289.26  151.40
   0  -8  56  198.89  118.29
   0  -7 -11 8086.58  742.54
   0  -7  -843373.27 1743.18
   0  -7  -510117.61  893.81
   0  -7  -220629.58 2059.50
   0  -7   125736.06 1731.44
   0  -7   4 6750.44 1186.98
   0  -7   7 5615.54 1567.02
   0  -7  1074470.36 4718.48
   0  -7  1324286.07 1484.78
   0  -7  1612258.36 2165.03
   0  -7  1932091.66 3499.83
   0  -7  2215081.15 2461.65
   0  -7  25 6413.63 1678.73
   0  -7  28 1536.57  891.72
   0  -7  31  165.83   77.72
   0  -7  34 5188.57  341.41
   0  -7  37  448.85  169.16
   0  -7  40 8517.97  410.32
   0  -7  43 6368.71  375.13
   0  -7  46  685.89  130.70
   0  -7  49   20.27   77.33
   0  -7  52   16.44   90.70
   0  -7  55  364.11  156.18
   0  -7  58  122.25  100.29
   0  -6 -12   10.70  107.80
   0  -6  -9 1202.20  178.94
   0  -6  -615143.95 1876.25
   0  -6  -353169.97 2159.21
   0  -6   012907.47  765.25
   0  -6   323147.35 2216.60
   0  -6   623972.91 2469.69
   0  -6   925464.59 1811.26
   0  -6  1210967.82  837.16
   0  -6  1518127.45 2484.23
   0  -6  1810688.13 1521.77
   0  -6  2110682.01 2122.55
   0  -6  2433550.50 4166.59
   0  -6  27 6341.19 2176.18
   0  -6  30 5145.17 1081.98
   0  -6  33 8212.40  305.18
   0  -6  36 2691.95  174.27
   0  -6  39 2386.47  177.27
   0  -6  42  263.54   75.62
   0  -6  45  858.83  138.89
   0  -6  48   38.69   90.36
   0  -6  51  120.77  106.95
   0  -6  54  238.64  102.73
   0  -6  57  123.48  101.42
   0  -6  60   72.58   97.90
   0  -5  -718449.34 1918.50
   0  -5  -492142.60 4481.19
   0  -5  -163755.47 2832.72
   0  -5   281428.44 3010.33
   0  -5   516395.68 1367.76
   0  -5   8110119.9 3676.57
   0  -5  1155977.82 1691.43
   0  -5  14   48.60 1073.17
   0  -5  1711996.69 1387.85
   0  -5  2027865.55 3253.13
   0  -5  2310092.33 1804.58
   0  -5  26 8387.89 2438.68
   0  -5  29  849.20  796.56
   0  -5  32  575.89  110.86
   0  -5  35  293.98   86.09
   0  -5  38 1820.34  167.18
   0  -5  41 3961.49  255.74
   0  -5  44 2077.39  151.32
   0  -5  47  102.33   72.58
   0  -5  50  358.14  166.19
   0  -5  53  465.92  132.50
   0  -5  56   87.00   78.23
   0  -5  59  252.89  132.73
   0  -4  -557712.33 1863.06
   0  -4  -2157060.2 2747.62
   0  -4   1237043.3 4756.67
   0  -4   418423.55  742.07
   0  -4   764738.64 3262.64
   0  -4  10 8402.97  813.09
   0  -4  13115163.1 5493.66
   0  -4  1632039.79 4163.15
   0  -4  19 9604.48 1948.36
   0  -4  22 6165.94 1798.44
   0  -4  2515007.17 3102.89
   0  -4  28 2848.18 1225.68
   0  -4  31  526.41  666.25
   0  -4  34  133.27   91.76
   0  -4  37 1851.62  169.48
   0  -4  40  831.73  110.30
   0  -4  43 4133.33  230.56
   0  -4  46 5907.95  309.83
   0  -4  49 4883.04  261.91
   0  -4  52 1611.82  205.58
   0  -4  55  606.84  188.43
   0  -4  58   22.74  110.88
   0  -4  61   32.22   94.06
   0  -3  -3151639.8 2089.90
   0  -3   0 6940.93 2042.86
   0  -3   324928.68  661.06
   0  -3   677749.29 2677.68
   0  -3   985697.97 3602.50
   0  -3  1245906.58 5009.35
   0  -3  1523278.12 1459.60
   0  -3  1812505.29  909.44
   0  -3  2142319.88 2133.22
   0  -3  2488694.31 3574.86
   0  -3  27 5593.23 1947.82
   0  -3  30  678.87  433.78
   0  -3  3316755.24  534.99
   0  -3  36  348.56  111.17
   0  -3  39  941.71  103.95
   0  -3  42  227.11   80.59
   0  -3  45 1024.37  169.63
   0  -3  48  910.19  128.82
   0  -3  51  971.50  138.03
   0  -3  54  224.31  109.56
   0  -3  57   65.90   79.93
   0  -3  60   16.24  101.40
   0  -2  -189543.56  744.99
   0  -2   2508973.4 4512.40
   0  -2   5 4389.41 2821.26
   0  -2   820815.81  408.39
   0  -2  11482060.0 5487.70
   0  -2  1441009.31 1238.09
   0  -2  1730310.91 1807.64
   0  -2  20 8638.48  838.17
   0  -2  2344649.39 1776.76
   0  -2  26 8890.30 1017.88
   0  -2  29 3661.71  685.52
   0  -2  3211627.86 2425.84
   0  -2  35  175.45   93.30
   0  -2  38  956.79  134.38
   0  -2  41 1383.28  184.32
   0  -2  44 6219.08  283.03
   0  -2  47 2226.03  177.18
   0  -2  50  394.57  108.95
   0  -2  53 1375.31  151.39
   0  -2  56   99.49   85.09
   0  -2  59   41.10  117.53
   0  -1   437658.61 2446.18
   0  -1   752957.41 1405.18
   0  -1  10288868.2 3381.76
   0  -1  13190111.0 4275.19
   0  -1  1661611.97 2323.54
   0  -1  1957006.97 1984.66
   0  -1  22 7268.17  995.24
   0  -1  25 8782.04 1244.24
   0  -1  28 9571.26 1089.14
   0  -1  3110063.97 1575.69
   0  -1  34 1830.05  202.16
   0  -1  37 7660.33  327.56
   0  -1  4012206.93  422.90
   0  -1  4312129.35  466.89
   0  -1  46 1455.40  158.59
   0  -1  49  779.68  134.76
   0  -1  52 1222.91  162.33
   0  -1  55  113.07   79.87
   0  -1  58  326.12  113.54
   0   0   6507866.6 5166.82
   0   0   999735.46 7851.15
   0   0  12903293.710283.50
   0   0  15317954.7 4327.15
   0   0  1880205.07 4574.88
   0   0  21149088.8 7148.45
   0   0  24238950.510117.20
   0   0  2746793.52 4866.30
   0   0  30113230.6 7941.56
   0   0  3351998.29 5921.57
   0   0  3610373.71  462.06
   0   0  3923502.62  932.64
   0   0  4249933.67 1392.53
   0   0  4510426.17  697.01
   0   0  4818245.45  950.71
   0   0  51 1308.16  258.24
   0   0  54   30.20  165.30
   0   0  57 1338.03  270.44
   0   1   5644138.4 2584.32
   0   1   8 8494.16  588.89
   0   1  1195627.88 2590.84
   0   1  1495687.33 2728.75
   0   1  1785084.47 2708.74
   0   1  2033014.20 2226.56
   0   1  2314374.75 1220.79
   0   1  2621651.50 1635.90
   0   1  2920425.95 2241.24
   0   1  32 6643.77 1116.33
   0   1  35 2370.48  191.57
   0   1  3815060.81  496.19
   0   1  41 5464.02  327.16
   0   1  44  322.57  117.16
   0   1  47 2124.93  220.44
   0   1  50  727.07  129.39
   0   1  53 1605.82  157.06
   0   1  56  205.25   84.88
   0   1  59  263.33  141.59
   0   2   187987.47  924.61
   0   2   4494808.1 4866.86
   0   2   7115696.3 2172.46
   0   2  1031544.32 1163.57
   0   2  1371696.77 2557.08
   0   2  1658114.75 2681.21
   0   2  1968134.86 3144.48
   0   2  2285737.64 4224.00
   0   2  25 9939.78 1487.74
   0   2  2819732.35 2211.19
   0   2  31 4641.38 1280.24
   0   2  34 3078.62  229.93
   0   2  3710119.49  319.32
   0   2  40  256.46   92.04
   0   2  43 2766.18  199.84
   0   2  46 8879.27  385.57
   0   2  49  177.44   96.64
   0   2  52 1404.40  154.16
   0   2  55 1004.59  129.24
   0   2  58   54.58  116.47
   0   3   0 7681.33 2196.17
   0   3   3155823.1 3365.86
   0   3   642732.89 2438.09
   0   3   9310504.9 6433.50
   0   3  12 3447.63 1098.50
   0   3  15 4829.31 1372.88
   0   3  18 2365.47  541.33
   0   3  2111051.62 1133.67
   0   3  24 5477.95 1050.84
   0   3  2714026.42 1937.80
   0   3  30 9805.72 1356.49
   0   3  33 4921.22  245.63
   0   3  36 1273.74  128.87
   0   3  39 7440.07  293.14
   0   3  42  169.80   97.86
   0   3  45 3665.48  232.21
   0   3  48 1721.83  166.37
   0   3  51 2105.29  189.43
   0   3  54  348.65  113.41
   0   3  57  161.74   83.15
   0   3  60    2.73   91.07
   0   4  -1226721.0 4583.07
   0   4   2152903.4 3549.85
   0   4   555986.67 3154.78
   0   4   8134892.8 4181.25
   0   4  1110498.49  939.92
   0   4  1480087.26 1936.08
   0   4  17 3224.33  958.88
   0   4  20 3373.14 1031.67
   0   4  2336700.40 2627.40
   0   4  26 7927.93 1501.92
   0   4  29   28.30  373.02
   0   4  3218240.14 3299.86
   0   4  35 2074.64  153.40
   0   4  38 2757.67  185.68
   0   4  41 8267.41  325.45
   0   4  44  486.94  101.83
   0   4  47  790.99  114.07
   0   4  50   50.52   75.86
   0   4  53  388.97  141.80
   0   4  56  692.33  144.50
   0   4  59  615.42  151.32
   0   5   157410.23 3182.25
   0   5   497320.08 6635.43
   0   5   723592.26 3810.77
   0   5  1029185.57 1958.36
   0   5  1324302.51 1344.13
   0   5  16 1269.38  180.13
   0   5  19 4542.49  914.49
   0   5  22 8075.05 1426.19
   0   5  2523263.54 2244.81
   0   5  28 1715.12  858.49
   0   5  31 1073.34  721.70
   0   5  3410879.94  402.51
   0   5  37 2339.53  175.29
   0   5  40   80.87   78.68
   0   5  43  910.37  128.28
   0   5  46 1825.97  152.27
   0   5  49    7.93   85.56
   0   5  52   72.07   81.74
   0   5  55   31.97  116.92
   0   5  58    7.89  105.84
   0   6   011926.29  778.75
   0   6   358123.88 3029.73
   0   6   617594.25 3194.20
   0   6   9 1762.32  552.34
   0   6  12   21.98  350.36
   0   6  1523377.82 1587.30
   0   6  1842525.41 1952.10
   0   6  2112336.58 1816.06
   0   6  24 6119.03 1333.32
   0   6  2713046.87 1765.53
   0   6  30   22.43  643.67
   0   6  33   39.97   76.41
   0   6  36 1477.54  127.88
   0   6  39 7674.82  312.61
   0   6  42 3171.74  198.99
   0   6  45 1526.78  161.70
   0   6  48  177.40  100.01
   0   6  51 1231.25  140.30
   0   6  54  669.38  177.72
   0   6  57  197.56  119.30
   0   6  60   68.69   95.31
   0   7   221995.43 2650.55
   0   7   510921.69 1396.93
   0   7   848259.88 3178.25
   0   7  11 9345.50 1136.82
   0   7  1413185.08 1705.63
   0   7  17 7688.27  927.08
   0   7  2015775.84 1335.40
   0   7  23 1577.63  830.29
   0   7  26 1565.40  694.80
   0   7  29 2318.97  273.64
   0   7  32 1399.38  116.45
   0   7  35 2205.61  149.73
   0   7  38 2388.10  181.72
   0   7  41 1575.26  155.06
   0   7  44  581.89  130.07
   0   7  47 2221.06  201.36
   0   7  50 1354.90  137.81
   0   7  53  846.30  206.91
   0   7  56   63.94   92.73
   0   7  59   89.07   99.57
   0   8   415379.00 2823.81
   0   8   7 7939.33 1720.44
   0   8  1014496.31 1573.36
   0   8  1329175.36 2272.06
   0   8  16 2156.75  485.20
   0   8  19  469.04  242.59
   0   8  22  875.19  682.06
   0   8  25 3721.48 1105.33
   0   8  28  320.17  415.05
   0   8  31  879.39  144.39
   0   8  34 3400.64  193.76
   0   8  37 2435.27  228.34
   0   8  40  485.97  128.30
   0   8  43 6028.72  313.55
   0   8  46 3868.50  254.47
   0   8  49  473.16  145.44
   0   8  52  392.13  129.36
   0   8  55   99.39   93.34
   0   8  58   44.48   82.51
   0   9   929924.55 2968.38
   0   9  1218035.53 2265.31
   0   9  15 9830.23 1541.88
   0   9  18  506.45  341.27
   0   9  21  686.45  487.37
   0   9  24 1589.13  871.35
   0   9  27 1800.13  384.63
   0   9  30 4447.00  567.83
   0   9  33 1184.40  194.58
   0   9  36  738.41  112.43
   0   9  39 2377.66  279.27
   0   9  42 1738.20  178.47
   0   9  45 1880.77  235.96
   0   9  48  253.18  125.12
   0   9  51  159.71   85.00
   0   9  54  544.41  142.29
   0   9  57   23.23   82.80
   0  10  11 3650.81 1232.78
   0  10  14 8184.34 1389.90
   0  10  17  231.61  270.80
   0  10  20 4614.83  936.40
   0  10  23 3056.49  966.60
   0  10  26 3330.88  279.39
   0  10  29 4279.93  467.39
   0  10  32 5921.31  636.81
   0  10  35  245.49  163.58
   0  10  38 2375.04  275.17
   0  10  41 8697.41  488.24
   0  10  44  344.54  137.42
   0  10  47  184.18   99.36
   0  10  50  514.37  123.56
   0  10  53  197.77  101.79
   0  10  56   31.37   80.01
   0  11  10 2732.29 1243.61
   0  11  13 1066.71  499.52
   0  11  16  444.06  711.08
   0  11  19 2652.75 1059.91
   0  11  22  194.72  115.86
   0  11  25  246.40  131.26
   0  11  28  583.26  205.25
   0  11  31 1427.29  349.26
   0  11  34 1011.89  196.81
   0  11  37 2515.79  282.00
   0  11  40 2592.96  262.89
   0  11  43 2729.47  277.94
   0  11  46  624.63  148.60
   0  11  49  141.44   86.33
   0  11  52  781.74  169.23
   0  11  55  182.42  103.73
   0  12   9 4422.58 1285.71
   0  12  12 1127.09 1001.03
   0  12  15  201.06  327.04
   0  12  18  245.43  117.62
   0  12  21 2451.54  356.45
   0  12  24 1294.78  265.90
   0  12  27 1611.41  248.76
   0  12  30 6258.05  450.91
   0  12  33 4053.39  491.44
   0  12  36  819.29  174.21
   0  12  39  109.83  108.61
   0  12  42  343.31  198.85
   0  12  45  197.03  116.55
   0  12  48  332.12  110.14
   0  12  51   29.33   90.92
   0  13   5 1358.97  253.01
   0  13   8 3211.22  396.71
   0  13  11 3240.74 1230.24
   0  13  14  579.05  205.79
   0  13  17  225.65  109.10
   0  13  20  287.62  127.81
   0  13  23  746.66  187.80
   0  13  26   49.69  130.14
   0  13  29 1468.39  210.23
   0  13  32  148.21  136.70
   0  13  35  122.36  123.96
   0  13  38  220.61  123.35
   0  13  41   55.11  161.81
   0  13  44  101.40   92.85
   0  13  47    5.93   92.00
   0  13  50  390.84  116.65
   0  14  -8  637.55  221.58
   0  14  -5 4771.11  533.71
   0  14  -2 4835.80  513.98
   0  14   1 2990.72  398.39
   0  14   4 5471.72  554.17
   0  14   7 1923.39  391.54
   0  14  10  799.18  314.69
   0  14  13  451.46  193.83
   0  14  16 1421.92  338.93
   0  14  19  479.85  297.28
   0  14  22 2847.62  286.68
   0  14  25 2225.37  256.15
   0  14  28  306.00  140.17
   0  14  31  344.28  169.33
   0  14  34  150.40  109.99
   0  14  37  183.95  131.51
   0  14  40  359.83  129.16
   0  14  43    8.42   90.33
   0  14  46  250.13  121.03
   0  14  49  166.20  100.76
   0  15  -6 2089.33  367.41
   0  15  -3 6008.58  588.30
   0  15   0  321.43  205.95
   0  15   3 4425.71  587.71
   0  15   6  215.26  329.71
   0  15   9 1426.73  330.88
   0  15  12 1374.31  381.96
   0  15  15  909.61  252.80
   0  15  18  617.03  182.60
   0  15  21 1544.15  252.43
   0  15  24 1292.15  205.32
   0  15  27 2271.71  243.93
   0  15  30  272.32  155.83
   0  15  33   66.15   97.80
   0  15  36   16.95   89.66
   0  15  39  229.10  113.87
   0  15  42   16.19  106.02
   0  15  45   26.22   80.52
   0  15  48    8.99   80.38
   0  16  -7 1078.29  334.47
   0  16  -4 1344.24  354.75
   0  16  -1  721.17  310.34
   0  16   2 1585.34  350.18
   0  16   5 1291.76  322.04
   0  16   8   18.37  163.80
   0  16  11  195.09  193.92
   0  16  14  292.17  223.03
   0  16  17  169.12 1332.41
   0  16  20  912.97  243.91
   0  16  23 1955.08  197.75
   0  16  26 2583.16  256.36
   0  16  29  438.83  143.69
   0  16  32  400.83  109.93
   0  16  35   38.89   94.73
   0  16  38   32.76   90.23
   0  16  41   71.14   85.28
   0  16  44  138.57   85.82
   0  17  -8  440.95  233.95
   0  17  -5  438.13  235.22
   0  17  -2 3506.77  509.98
   0  17   1 2657.86  380.62
   0  17   4  169.87  215.30
   0  17   7  547.41  507.54
   0  17  10  180.70  231.24
   0  17  13 2458.15  445.44
   0  17  16   81.87  206.01
   0  17  19  120.72  183.38
   0  17  22 1669.30  198.44
   0  17  25  797.10  195.78
   0  17  28  264.26  133.11
   0  17  31   31.45   83.91
   0  17  34    3.35   90.08
   0  17  37   58.30   90.40
   0  17  40   27.70   71.94
   0  17  43   44.64   68.43
   0  18  -6  440.68  208.25
   0  18  -3  119.65  227.59
   0  18   0   77.16  231.59
   0  18   3 2601.65  485.68
   0  18   6 2142.48  446.94
   0  18   9 2710.14  477.90
   0  18  12 1461.22  324.75
   0  18  15  902.73  334.11
   0  18  18  259.29  206.10
   0  18  21  462.75  222.67
   0  18  24    7.71  136.93
   0  18  27  143.62  163.85
   0  18  30   35.08   97.55
   0  18  33    2.97  114.61
   0  18  36  155.61   88.72
   0  18  39   26.06   65.84
   0  19  -7  125.00  180.21
   0  19  -4  163.57  207.89
   0  19  -1  273.24  198.42
   0  19   2  922.13  321.67
   0  19   5 1331.86  355.83
   0  19   8  373.66  228.18
   0  19  11  187.35  207.51
   0  19  14  633.87  333.46
   0  19  17   59.51  141.98
   0  19  20    5.91  224.38
   0  19  23  192.56  142.51
   0  19  26   84.72  129.72
   0  19  29   80.87  110.27
   0  19  32   81.23   91.36
   0  19  35    2.84   73.30
   0  20  -5  108.46  179.20
   0  20  -2  788.20  264.84
   0  20   1   34.79  240.71
   0  20   4  170.26  209.91
   0  20   7  340.47  260.67
   0  20  10  211.49  199.73
   0  20  13  161.46  158.44
   0  20  16  155.24  154.19
   0  20  19  433.74  183.74
   0  20  22   21.12  133.86
   0  20  25   25.59  144.26
   0  20  28   80.68   81.64
   0  20  31  221.32   98.90
   0  21 -15  534.76  201.10
   0  21  -6   25.03  190.76
   0  21  -3  167.99  172.64
   0  21   0   31.68  176.60
   0  21   3  326.23  220.89
   0  21   6   24.08  182.23
   0  21   9   94.85  144.52
   0  21  12   18.97  140.42
   0  21  15   63.95  193.01
   0  21  18   33.44  129.74
   0  21  21  107.48  144.25
   0  21  24   55.82   70.18
   0  21  27   12.18  138.22
   0  22 -13   55.29  147.94
   0  22 -10  158.74  173.12
   0  22  -7   69.43  186.74
   0  22  -4   27.77  171.00
   0  22  -1   36.39  198.96
   0  22   2  111.92  233.22
   0  22   5    4.24  124.50
   0  22   8   19.73  131.63
   0  22  11  122.70  166.52
   0  22  14    2.74  127.37
   0  22  17  101.06  162.69
   0  22  20  238.54  195.66
   0  22  23  127.62  107.98
   0  23 -11    0.69  135.13
   0  23  -8   22.33  156.27
   0  23  -5   34.73  173.28
   0  23  -2  138.62  208.42
   0  23   1   27.03  170.36
   0  23   4  106.42  186.44
   0  23   7  155.13  159.77
   0  23  10    6.94  151.85
   0  23  13    1.87  159.16
   0  23  16   22.25  200.40
   0  24  -6   56.76  128.77
   0  24  -3   61.39  127.24
   0  24   0   11.11  136.27
   0  24   3    0.27  148.37
   0  24   6   11.18  144.99
   1   1   332486.24 1356.59
   1   1   6264771.8 2982.50
   1   1   958383.34 1355.48
   1   1  1232542.83 2061.55
   1   1  1552641.75 2403.50
   1   1  1857314.98 2439.90
   1   1  2170313.39 2651.58
   1   1  2441052.26 2159.88
   1   1  2768193.09 3784.96
   1   1  30 4882.25 1011.22
   1   1  3316101.00 3105.90
   1   1  36 1546.54  167.60
   1   1  39 4809.28  266.21
   1   1  42  831.90  141.66
   1   1  45 4347.94  285.92
   1   1  48 2056.62  183.13
   1   1  51  610.82  131.15
   1   1  54 2048.06  170.75
   1   1  57  119.72   87.09
   1   2   539641.18  504.07
   1   2   8161426.1 2882.79
   1   2  11381694.5 7043.79
   1   2  1425541.56 1776.12
   1   2  1772037.16 2483.17
   1   2  2043656.37 3379.33
   1   2  23 8560.60 1244.54
   1   2  2634630.12 2663.29
   1   2  29 7931.41 1702.62
   1   2  32 6286.44 1876.25
   1   2  35 6404.71  248.70
   1   2  38 6007.66  265.69
   1   2  4114284.95  354.57
   1   2  44  943.55  132.16
   1   2  47 8391.19  346.57
   1   2  50  564.93  106.05
   1   2  53 4031.05  245.59
   1   2  56  379.36  115.14
   1   2  59  608.21  161.17
   1   3   4237272.2 7234.74
   1   3   750048.06 3224.71
   1   3  10 5809.09 1680.02
   1   3  1321786.63 1147.90
   1   3  16134463.0 4013.70
   1   3  1953472.41 3024.66
   1   3  2221176.94 2015.02
   1   3  2532609.29 2713.92
   1   3  28 3590.76 1177.47
   1   3  31 4296.27 1283.98
   1   3  34 9580.42  285.79
   1   3  3713132.28  376.52
   1   3  40   94.86   94.43
   1   3  43   99.27   86.81
   1   3  46 5219.57  261.06
   1   3  49  469.05  103.71
   1   3  52  995.74  256.02
   1   3  55   60.29   92.12
   1   3  58   16.28  109.61
   1   3  61  101.12   99.82
   1   4   399188.26 6625.92
   1   4   618607.57 4804.13
   1   4   9 1827.11 1574.45
   1   4  12 4687.57 1162.18
   1   4  1522458.45 1060.50
   1   4  1810085.90 1334.55
   1   4  2114459.27 1311.34
   1   4  24  823.91  599.93
   1   4  27 5950.37 1289.15
   1   4  3015677.29 2309.75
   1   4  33  740.42  110.54
   1   4  36  975.16  128.13
   1   4  39 4902.36  243.85
   1   4  42 4634.53  245.30
   1   4  45 1401.50  148.67
   1   4  48 1343.84  140.10
   1   4  51 1577.75  161.17
   1   4  54  437.88  161.53
   1   4  57   47.75  123.60
   1   4  60  179.24  101.97
   1   5   516844.02 2610.06
   1   5   833925.40 1522.82
   1   5  1113469.50 1833.99
   1   5  1418850.40 1911.50
   1   5  1723797.03 1640.09
   1   5  20 3590.74  673.27
   1   5  2314303.49 1838.95
   1   5  26 3119.26  900.75
   1   5  29   11.14  445.39
   1   5  32  889.70  132.13
   1   5  35 1022.93  110.12
   1   5  38 1232.92  131.14
   1   5  41  430.65  104.48
   1   5  44  128.27  103.33
   1   5  47  634.78  109.27
   1   5  50  571.33  104.97
   1   5  53  620.49  111.13
   1   5  56  341.37  137.61
   1   5  59  154.98  107.19
   1   6   7 6363.39  842.96
   1   6  1015679.86 1044.66
   1   6  1313800.82 1307.97
   1   6  16 1481.85  660.15
   1   6  1917089.90 1726.22
   1   6  22  262.82  513.41
   1   6  25 3905.88  871.53
   1   6  2810025.45 1427.31
   1   6  3110058.56  335.82
   1   6  34 8333.31  279.29
   1   6  37  106.91   83.99
   1   6  40  873.94  119.76
   1   6  43 1946.02  173.66
   1   6  46  569.48  149.50
   1   6  49   90.01   85.38
   1   6  52   29.69  107.04
   1   6  55  147.48  131.17
   1   6  58  307.64  124.17
   1   7   9 4787.39 1353.94
   1   7  12 2439.10  712.65
   1   7  15 4205.28  597.89
   1   7  18 5073.11  780.99
   1   7  21 2492.04  827.61
   1   7  24 5804.96 1137.45
   1   7  27 2487.72 1246.68
   1   7  30 2224.33  252.33
   1   7  33  373.20  110.70
   1   7  36 2222.00  173.02
   1   7  39 3764.89  244.59
   1   7  42 2118.08  215.13
   1   7  45 1137.13  160.49
   1   7  48 1445.89  155.73
   1   7  51  681.83  140.17
   1   7  54  163.06  115.00
   1   7  57   32.91   93.17
   1   8  1119470.06 3056.21
   1   8  14 8285.00 1921.98
   1   8  17 9787.43 1081.49
   1   8  20 7953.64 1045.02
   1   8  23  358.39  688.85
   1   8  26 3518.16  386.84
   1   8  29  490.87  252.98
   1   8  32 2720.14  340.73
   1   8  35 1072.36  189.41
   1   8  38 1455.33  199.16
   1   8  41  941.47  155.83
   1   8  44 1239.90  164.94
   1   8  47   16.76   86.49
   1   8  50  402.47  129.10
   1   8  53   96.63  106.49
   1   8  56  277.99  124.08
   1   9  1012628.92 2324.33
   1   9  13 2603.59  923.73
   1   9  16 4620.43  943.16
   1   9  1913109.67 1613.86
   1   9  22  791.67  720.85
   1   9  25  773.30  278.73
   1   9  28 1042.28  304.14
   1   9  31  169.30  142.34
   1   9  34 4176.34  353.38
   1   9  37  467.23  134.12
   1   9  40 3014.09  218.10
   1   9  43 1857.30  167.68
   1   9  46  337.59  143.56
   1   9  49   55.53   93.43
   1   9  52  409.21  143.54
   1   9  55  142.44   98.66
   1  10   9 1839.90  888.03
   1  10  12  276.22  731.04
   1  10  15  247.70  471.67
   1  10  1810245.12 1695.01
   1  10  21 1456.10  475.70
   1  10  24  218.34  124.42
   1  10  27 2205.64  279.56
   1  10  30 3586.54  537.91
   1  10  33  719.62  191.55
   1  10  36 1040.62  206.60
   1  10  39   39.14  103.74
   1  10  42   46.77  115.78
   1  10  45  271.97  103.47
   1  10  48  415.22  107.11
   1  10  51    3.62   78.55
   1  10  54  413.29  108.11
   1  11   8 1944.30  867.02
   1  11  11 3538.98 1335.47
   1  11  14  205.44  670.43
   1  11  17  944.06  244.81
   1  11  20 1549.77  250.27
   1  11  23 1145.55  143.02
   1  11  26 2839.98  246.06
   1  11  29  532.19  334.71
   1  11  32 1666.99  367.95
   1  11  35  700.49  142.46
   1  11  38 1006.37  191.33
   1  11  41  684.11  214.48
   1  11  44   87.34  103.03
   1  11  47  343.54  102.80
   1  11  50   26.45   85.55
   1  11  53  355.99  118.77
   1  12   7 1756.53 1169.55
   1  12  10 2565.64  282.51
   1  12  13 1419.38  376.34
   1  12  16  909.14  291.82
   1  12  19  592.78  164.54
   1  12  22  293.71  137.86
   1  12  25 1354.01  250.37
   1  12  28 1001.90  197.82
   1  12  31  214.52  224.10
   1  12  34  161.46  114.40
   1  12  37   91.08  109.56
   1  12  40  250.99  118.32
   1  12  43    8.03   90.56
   1  12  46   95.07   80.86
   1  12  49   19.97   77.35
   1  12  52  122.00   88.11
   1  13  -6  389.52  202.80
   1  13  -3 6147.09  611.08
   1  13   0   72.66  161.91
   1  13   3 1737.26  303.14
   1  13   6 1058.65  394.95
   1  13   9 3612.50  455.65
   1  13  12 2370.31  609.99
   1  13  15   97.11  194.18
   1  13  18 2385.12  428.92
   1  13  21 1142.02  213.66
   1  13  24 2477.24  297.18
   1  13  27   34.58  187.35
   1  13  30 1593.51  235.43
   1  13  33  445.68  118.43
   1  13  36  427.95  173.68
   1  13  39  106.96  180.65
   1  13  42   75.47   91.78
   1  13  45   94.60   78.38
   1  13  48  158.77   84.12
   1  13  51  137.61   89.20
   1  14  -7 1648.14  336.82
   1  14  -4 3813.33  446.03
   1  14  -1  162.81  173.30
   1  14   2  374.31  194.74
   1  14   5  651.70  522.08
   1  14   8  708.88  221.99
   1  14  11 4064.58  435.97
   1  14  14  111.14  469.55
   1  14  17  263.40  162.17
   1  14  20 1003.69  237.04
   1  14  23 1019.92  400.63
   1  14  26 1259.31  195.67
   1  14  29 4735.53  623.24
   1  14  32 2116.60  270.70
   1  14  35  139.28  140.30
   1  14  38   31.18  127.61
   1  14  41   25.13   79.56
   1  14  44    5.42   67.57
   1  14  47    2.32   69.92
   1  15  -8   15.06  161.23
   1  15  -5 2137.95  393.08
   1  15  -2  323.17  147.15
   1  15   1 3763.47  506.61
   1  15   4  334.21  332.37
   1  15   7  193.88  294.57
   1  15  10 1904.04  677.25
   1  15  13 1211.50  358.33
   1  15  16 1078.64  716.93
   1  15  19  468.20  227.07
   1  15  22  129.45  179.26
   1  15  25 1431.75  208.39
   1  15  28  232.72  120.08
   1  15  31  211.56  103.94
   1  15  34  131.91   89.39
   1  15  37   60.91   90.21
   1  15  40  124.71   76.90
   1  15  43  130.95  100.29
   1  15  46  120.62   73.06
   1  16  -9 1494.70  331.39
   1  16  -6 1426.81  279.26
   1  16  -3 1039.86  312.55
   1  16   0 4349.92  942.21
   1  16   3  405.89  264.93
   1  16   6  472.82  590.79
   1  16   9  267.61 1073.56
   1  16  12 1085.48 1121.01
   1  16  15  162.96  242.62
   1  16  18   85.58  269.70
   1  16  21  301.15  196.98
   1  16  24  119.60  109.64
   1  16  27 1360.12  195.12
   1  16  30   29.92   87.88
   1  16  33   48.19   82.92
   1  16  36   33.01   78.71
   1  16  39   15.88   95.85
   1  16  42   28.30   76.38
   1  17  -7  866.41  317.07
   1  17  -4  385.43  236.58
   1  17  -1 5100.62  579.95
   1  17   2 2157.74  400.95
   1  17   5 6235.95  711.72
   1  17   8 1255.47  279.57
   1  17  11    8.29  182.51
   1  17  14  105.71  230.24
   1  17  17  864.32  292.91
   1  17  20  171.18  220.10
   1  17  23  630.20  196.18
   1  17  26   71.33  120.11
   1  17  29  339.20  103.38
   1  17  32   79.63   96.22
   1  17  35   37.55   94.15
   1  17  38   31.36   82.44
   1  17  41   54.24   66.30
   1  18  -8  764.70  252.82
   1  18  -5 1185.30  300.11
   1  18  -2  336.81  251.90
   1  18   1 2130.29  417.18
   1  18   4   19.99  194.35
   1  18   7 1982.91  474.51
   1  18  10  954.57  283.77
   1  18  13  225.02  178.87
   1  18  16   16.20  183.82
   1  18  19  309.63  158.23
   1  18  22  240.29  181.59
   1  18  25  358.48  176.63
   1  18  28  298.95  180.87
   1  18  31  123.03  103.46
   1  18  34   93.82   87.66
   1  18  37  171.56   83.34
   1  19  -6 1003.53  310.78
   1  19  -3   33.64  201.58
   1  19   0  118.30  218.28
   1  19   3  203.18  211.71
   1  19   6   62.79  189.33
   1  19   9  450.69  274.17
   1  19  12   25.50  181.23
   1  19  15   34.77  204.41
   1  19  18  458.77  179.80
   1  19  21   74.57  147.96
   1  19  24   28.34  168.59
   1  19  27   80.66  108.70
   1  19  30    3.57   78.59
   1  19  33   11.22   66.66
   1  20  -7  646.77  215.78
   1  20  -4   10.38  183.08
   1  20  -1  317.15  222.50
   1  20   2  252.07  224.52
   1  20   5  153.74  226.07
   1  20   8  136.07  244.95
   1  20  11   87.38  215.95
   1  20  14   15.15  151.21
   1  20  17   11.32  128.26
   1  20  20   27.06  144.85
   1  20  23  194.68  172.07
   1  20  26  168.01  154.91
   1  20  29   38.81   68.18
   1  21  -5   40.62  165.26
   1  21  -2    1.38  156.86
   1  21   1  152.89  185.32
   1  21   4  319.64  200.89
   1  21   7  272.44  240.02
   1  21  10   59.65  149.44
   1  21  13   40.19  131.28
   1  21  16   21.91  125.51
   1  21  19   31.78  195.25
   1  21  22    4.56   89.88
   1  21  25   13.04  141.16
   1  22 -12   27.81  160.36
   1  22  -9  314.50  192.56
   1  22  -6   28.26  149.24
   1  22  -3   13.57  159.64
   1  22   0    7.73  181.94
   1  22   3   81.93  126.87
   1  22   6   54.77  147.36
   1  22   9   80.29  120.77
   1  22  12    4.08  116.29
   1  22  15    0.95  161.78
   1  22  18  176.82  194.43
   1  22  21   66.45  159.34
   1  23 -10   33.90  125.95
   1  23  -7   42.08  140.61
   1  23  -4    4.84  164.67
   1  23  -1   71.91  150.38
   1  23   2   26.54  145.04
   1  23   5   10.38  158.19
   1  23   8   14.06  159.04
   1  23  11   50.06  169.48
   2   1   127756.62 1279.99
   2   1   4236044.7 3493.91
   2   1   7556664.4 8506.00
   2   1  10224638.4 4989.24
   2   1  1399291.12 4260.20
   2   1  1655620.66 1869.79
   2   1  19 9205.29 1681.36
   2   1  22 7081.11  961.86
   2   1  25 7223.94 1745.71
   2   1  28 4367.39 1444.86
   2   1  31 3063.14 1281.08
   2   1  34 3132.69  201.78
   2   1  37 1064.82  107.75
   2   1  40  415.74  127.05
   2   1  43 7480.23  367.40
   2   1  46 1446.90  159.08
   2   1  49 1229.08  160.93
   2   1  52  207.65   81.83
   2   1  55  127.83  111.06
   2   1  58  413.24  105.90
   2   2   3122150.8 2606.36
   2   2   6110212.1 4183.39
   2   2   919268.58 1529.18
   2   2  1211773.98 2290.51
   2   2  1525378.07 2557.05
   2   2  18 8283.78 1109.87
   2   2  2190099.03 4045.05
   2   2  24 8353.40 1780.55
   2   2  27 2628.72 1590.10
   2   2  3038883.56 4234.39
   2   2  33 4174.31  209.93
   2   2  36 1661.78  138.34
   2   2  39 3214.84  211.92
   2   2  42  944.41  124.07
   2   2  45  110.32   74.29
   2   2  48  940.82  110.76
   2   2  51 1651.89  173.68
   2   2  54  877.89  151.11
   2   2  57  592.44  176.05
   2   2  60  380.92  121.16
   2   3   553926.14 3221.74
   2   3   890035.94 6169.47
   2   3  1130188.28 1394.92
   2   3  14 5727.64  724.68
   2   3  1727377.87 1997.54
   2   3  2027186.97 2053.36
   2   3  23 3880.90  848.43
   2   3  26 1162.48 1173.95
   2   3  29 1006.49 1336.78
   2   3  32 8613.69  469.76
   2   3  35 8380.12  290.62
   2   3  38  511.58  107.21
   2   3  4110026.09  372.48
   2   3  44 1034.14  125.73
   2   3  47 6887.94  268.22
   2   3  50 2334.53  173.10
   2   3  53  261.96  107.62
   2   3  56  384.16  116.79
   2   3  59  602.97  152.82
   2   4   762574.46 4087.45
   2   4  1019964.85 2111.21
   2   4  1315949.46  778.27
   2   4  1621416.70 1224.18
   2   4  19 2328.70 1199.21
   2   4  22 9766.06 1686.86
   2   4  2517586.63 2530.47
   2   4  2821167.68 3391.18
   2   4  31 3833.25 1348.95
   2   4  34 8964.95  308.71
   2   4  37  914.06  115.69
   2   4  40 1834.45  161.14
   2   4  43 6724.38  273.23
   2   4  46  369.02  121.50
   2   4  49  391.17   83.71
   2   4  52  448.38   99.47
   2   4  55   49.90   85.80
   2   4  58   94.31   92.59
   2   5   658862.48 2760.50
   2   5   946679.36 2589.75
   2   5  12 6405.08 1655.51
   2   5  1516996.45 1466.69
   2   5  1811981.25 1304.41
   2   5  2118749.20 2415.27
   2   5  24  620.90  431.26
   2   5  27 5611.67 1416.03
   2   5  30 4989.38 1676.11
   2   5  33  361.05   87.48
   2   5  36  442.02   92.24
   2   5  39 4706.48  199.77
   2   5  42 3168.24  252.93
   2   5  45 1259.91  154.34
   2   5  48 1015.61  125.09
   2   5  51  127.69   82.26
   2   5  54   26.68   68.63
   2   5  57   93.42   99.41
   2   5  60    7.55   95.54
   2   6   8 4231.61  591.17
   2   6  11 4847.31 1255.76
   2   6  14  250.36  484.01
   2   6  17  341.79  669.80
   2   6  20 3030.03  928.11
   2   6  23 2457.11 1154.30
   2   6  26 6862.27 2147.25
   2   6  29 3527.70 1296.74
   2   6  32 2643.02  179.00
   2   6  35 6913.27  290.58
   2   6  38 4575.14  275.68
   2   6  41 3635.38  252.40
   2   6  44 1024.80  133.70
   2   6  47  752.11  129.14
   2   6  50    7.07   78.97
   2   6  53   16.90   72.32
   2   6  56  104.12  106.85
   2   6  59  364.06   95.89
   2   7   7 6432.43 1245.81
   2   7  10 1402.65 1180.16
   2   7  1318532.39 2745.53
   2   7  1616906.92 1651.11
   2   7  1921161.45 2305.35
   2   7  22 2700.98 1490.86
   2   7  25 6505.26 1933.79
   2   7  28 6332.34 1086.92
   2   7  31 3436.02  246.47
   2   7  34  268.62  111.90
   2   7  37  238.03   84.50
   2   7  40  116.52   90.00
   2   7  43 2374.42  210.54
   2   7  46  789.84  123.34
   2   7  49  743.41  119.43
   2   7  52  243.35  107.53
   2   7  55  110.89  121.38
   2   7  58  130.07   79.77
   2   8   912899.81 2150.28
   2   8  1245684.81 4658.97
   2   8  15 1781.97 1360.59
   2   8  18 3567.57  806.49
   2   8  21  293.68  424.85
   2   8  24 4102.48 1692.22
   2   8  27   28.15  144.51
   2   8  30   87.60  150.21
   2   8  33 3468.46  259.45
   2   8  36  408.85  144.74
   2   8  39 5291.40  312.78
   2   8  42 2171.98  208.47
   2   8  45 1335.48  144.31
   2   8  48  311.31   81.48
   2   8  51 1063.49  170.40
   2   8  54  345.93   85.84
   2   8  57   23.98   74.30
   2   9   8  660.80 1177.34
   2   9  11 1246.39  732.37
   2   9  14 4185.22 1693.47
   2   9  1710826.07 1855.37
   2   9  20 2139.92 1083.00
   2   9  23 1448.78  199.21
   2   9  26  730.65  167.91
   2   9  29 1654.48  319.12
   2   9  32 2902.59  266.60
   2   9  35  189.59  145.28
   2   9  38  660.87  144.11
   2   9  41 1039.71  162.30
   2   9  44  674.97  158.69
   2   9  47   44.46   90.51
   2   9  50   77.82   82.31
   2   9  53   39.34   76.74
   2   9  56  109.16   78.93
   2  10   7  422.09  517.65
   2  10  10  821.20  786.18
   2  10  13 2884.75  912.65
   2  10  16   13.34  765.87
   2  10  19 2331.89  500.95
   2  10  22 2943.79  266.42
   2  10  25 1298.30  206.61
   2  10  28 1000.41  200.10
   2  10  31 1527.75  533.53
   2  10  34  267.93  223.53
   2  10  37  876.16  147.02
   2  10  40   55.34  108.41
   2  10  43  505.82  142.45
   2  10  46 1036.39  155.87
   2  10  49  477.45  122.84
   2  10  52  729.04  116.35
   2  11   6 3203.03 1176.73
   2  11   9 4567.61 1668.40
   2  11  12 2215.50 1354.01
   2  11  15  740.59  277.82
   2  11  18  989.81  221.04
   2  11  21 1925.62  239.75
   2  11  24  409.06  193.34
   2  11  27 1300.09  277.04
   2  11  30 2530.40  295.94
   2  11  33  836.55  162.07
   2  11  36 1541.45  217.81
   2  11  39  285.98  115.50
   2  11  42  102.04   98.18
   2  11  45  335.27  136.25
   2  11  48  404.64   97.96
   2  11  51   67.74  107.66
   2  12   5 4107.30  495.71
   2  12   8 4367.27  459.18
   2  12  11 2891.77  424.44
   2  12  14  187.23  175.51
   2  12  17 3241.32  410.66
   2  12  20 1856.26  369.74
   2  12  23  917.07  220.90
   2  12  26  232.61  145.00
   2  12  29 4981.93  413.17
   2  12  32  557.91  123.65
   2  12  35  204.64  122.91
   2  12  38  197.22  106.85
   2  12  41  361.90  119.74
   2  12  44  169.90  101.82
   2  12  47   53.45   79.84
   2  12  50  224.76  104.97
   2  13  -8 1409.71  268.01
   2  13  -5 1697.32  326.69
   2  13  -2 5204.03  583.31
   2  13   1 3243.99  458.97
   2  13   4 6917.47  653.22
   2  13   7 2197.57  300.65
   2  13  10  316.30  254.42
   2  13  13  245.70  205.60
   2  13  16  504.54  159.89
   2  13  19 2318.75  319.36
   2  13  22   69.98  132.10
   2  13  25  238.34  167.67
   2  13  28  313.04  190.52
   2  13  31  212.96   98.95
   2  13  34   29.75   90.15
   2  13  37    2.53  155.63
   2  13  40   30.66   98.15
   2  13  43   58.28  111.99
   2  13  46  101.90   78.83
   2  13  49   22.50   70.29
   2  14  -9   64.09  150.97
   2  14  -6  214.75  183.85
   2  14  -3  552.38  225.59
   2  14   0  519.48  230.86
   2  14   3  639.78  410.87
   2  14   6 4593.39  552.84
   2  14   9 5433.62 1263.67
   2  14  12  175.20  734.28
   2  14  15  773.75  553.45
   2  14  18 1864.31  319.41
   2  14  21  181.83  121.67
   2  14  24 2029.92  285.79
   2  14  27 1588.41  233.50
   2  14  30  366.59  107.19
   2  14  33   90.87   87.39
   2  14  36    0.51  109.34
   2  14  39   18.46   81.47
   2  14  42    6.16   76.84
   2  14  45   17.15   62.33
   2  15  -7  215.56  145.18
   2  15  -4  205.89  198.33
   2  15  -1  284.52  213.02
   2  15   2   59.28  377.15
   2  15   5  504.19  254.40
   2  15   8  248.88  254.88
   2  15  11  222.53  172.49
   2  15  14  171.00  660.27
   2  15  17  145.44  196.76
   2  15  20  892.17  187.74
   2  15  23   81.43  299.18
   2  15  26 1843.46  182.29
   2  15  29  635.47  193.82
   2  15  32   77.06   84.37
   2  15  35   62.43  102.79
   2  15  38   98.16   73.91
   2  15  41  157.14   79.40
   2  15  44   63.15   72.56
   2  16  -8    9.52  171.85
   2  16  -5 1814.61  370.22
   2  16  -2 1799.68  328.76
   2  16   1 4739.43  507.57
   2  16   4 1215.23  292.16
   2  16   7  488.75  334.96
   2  16  10   97.66  200.06
   2  16  13  455.41  251.19
   2  16  16  176.35  173.12
   2  16  19  112.69  204.26
   2  16  22 1346.77  434.34
   2  16  25   41.74  115.20
   2  16  28   78.62  122.77
   2  16  31  276.72  100.86
   2  16  34   83.49   82.63
   2  16  37  172.38  100.71
   2  16  40   82.34   82.41
   2  17  -9   26.00  151.16
   2  17  -6  552.46  245.79
   2  17  -3  642.49  259.00
   2  17   0  495.23  251.48
   2  17   3 1391.24  293.27
   2  17   6   50.96  177.09
   2  17   9 2026.20  468.37
   2  17  12  996.04  345.82
   2  17  15  419.20  253.95
   2  17  18   21.99  171.65
   2  17  21  138.42  173.43
   2  17  24   73.38  170.67
   2  17  27  239.05  112.09
   2  17  30   36.32   97.80
   2  17  33   61.45   95.14
   2  17  36   73.38   77.83
   2  18  -7  807.94  242.69
   2  18  -4  620.47  273.22
   2  18  -1  688.34  294.82
   2  18   2  178.25  187.21
   2  18   5  191.55  186.65
   2  18   8   92.37  172.54
   2  18  11  589.77  281.23
   2  18  14  696.13  272.39
   2  18  17  180.07  284.33
   2  18  20  228.99  139.40
   2  18  23  100.77  182.57
   2  18  26  421.38  134.04
   2  18  29   36.45  107.79
   2  18  32   21.18   80.03
   2  19  -5   83.69  184.76
   2  19  -2  294.54  196.72
   2  19   1  442.68  225.45
   2  19   4   17.22  161.12
   2  19   7  130.15  170.43
   2  19  10  172.41  207.16
   2  19  13  556.51  205.29
   2  19  16  681.68  290.10
   2  19  19  188.35  160.50
   2  19  22  192.88  143.56
   2  19  25   54.72   84.85
   2  19  28   20.87   79.57
   2  20  -6   45.69  175.29
   2  20  -3   41.98  162.11
   2  20   0   91.32  197.05
   2  20   3  266.69  173.50
   2  20   6  317.28  247.04
   2  20   9  464.05  218.62
   2  20  12  395.67  201.38
   2  20  15   78.18  129.39
   2  20  18   39.95  135.15
   2  20  21  114.47  150.23
   2  20  24  185.69  121.52
   2  21 -16   31.06  149.41
   2  21  -4   24.92  172.09
   2  21  -1    8.24  144.32
   2  21   2   61.42  164.12
   2  21   5    9.54  208.29
   2  21   8   44.23  159.10
   2  21  11   66.87  122.21
   2  21  14   44.91  217.06
   2  21  17  120.67  134.80
   2  21  20   89.10  112.21
   2  21  23   32.81  186.15
   2  22 -11    8.48  128.20
   2  22  -8   75.10  165.35
   2  22  -5   30.65  209.44
   2  22  -2   70.83  160.24
   2  22   1   66.65  169.61
   2  22   4  196.35  138.79
   2  22   7   35.52  248.60
   2  22  10   17.57  113.07
   2  22  13   37.92  149.50
   2  22  16   21.95  151.06
   2  23  -3   10.43  122.05
   2  23   0   19.06  120.37
   2  23   3   27.73  136.06
   3   1  -1153106.4 3350.42
   3   1   2388213.4 5623.70
   3   1   5 6548.99  767.47
   3   1   8115044.6 5432.00
   3   1  1111648.80 2608.85
   3   1  14 6850.16 1183.87
   3   1  1759988.50 2942.61
   3   1  2027536.09 1913.90
   3   1  2320703.36 3268.02
   3   1  26 1393.16 1325.13
   3   1  29 4353.80 1332.43
   3   1  32  687.77 1063.30
   3   1  35 1758.02  176.78
   3   1  38  952.70  124.59
   3   1  41 3221.97  220.12
   3   1  44 4438.14  238.77
   3   1  47 5823.93  301.47
   3   1  50  150.77  110.11
   3   1  53  722.93  151.83
   3   1  56  519.86  124.61
   3   1  59  606.06  165.95
   3   2   120147.15 1927.65
   3   2   4158003.2 8258.34
   3   2   740281.46 3190.76
   3   2  1073048.65 2812.20
   3   2  1363434.98 3703.60
   3   2  16 4018.14 1375.40
   3   2  19 3012.68  681.41
   3   2  2225788.72 2190.00
   3   2  2513960.06 2819.03
   3   2  28 3300.03 1873.51
   3   2  31 3051.51 1204.61
   3   2  3419917.24  427.12
   3   2  3711982.51  322.03
   3   2  40   17.01   75.64
   3   2  43 1053.69  139.22
   3   2  46 2857.65  178.82
   3   2  49  382.61  110.06
   3   2  52  159.00  117.93
   3   2  55  558.66   98.60
   3   2  58   37.26  107.24
   3   3   3109181.1 4320.61
   3   3   6 2974.43 1105.92
   3   3   919565.56 1790.86
   3   3  1222962.66 1542.37
   3   3  1514638.95 1978.93
   3   3  1849650.36 3459.13
   3   3  21 2877.83 1170.60
   3   3  24 1655.47  531.79
   3   3  27  784.05  843.62
   3   3  3026476.61 3881.46
   3   3  33 1442.98  156.79
   3   3  36 1600.46  195.01
   3   3  39 1124.92  114.56
   3   3  42 3703.27  235.26
   3   3  45  422.20  106.34
   3   3  48  110.24   92.81
   3   3  51  474.79   97.03
   3   3  54   14.54   84.35
   3   3  57   16.41   77.18
   3   4   5 5101.47  910.05
   3   4   8 6252.48 1904.27
   3   4  11  796.45  499.16
   3   4  1413471.19 1566.85
   3   4  1730393.63 3289.43
   3   4  20  798.45  577.12
   3   4  23 7208.08 1952.20
   3   4  2616055.55 2693.38
   3   4  2916675.44 3359.07
   3   4  32 2901.90  172.89
   3   4  35 3692.94  177.65
   3   4  38  359.36   83.23
   3   4  41 1156.24  161.74
   3   4  44  670.31  131.65
   3   4  47  446.72  122.83
   3   4  50  768.16  137.34
   3   4  53  232.82   85.79
   3   4  56   45.67  117.39
   3   4  59    7.14   83.57
   3   5   4 1107.41  541.93
   3   5   7  794.19 1016.54
   3   5  1035703.34 3206.85
   3   5  13 4033.16  980.44
   3   5  1616973.70 2023.31
   3   5  19 4937.64 1371.96
   3   5  22 4981.83 1262.77
   3   5  25 2168.11 1444.18
   3   5  28 6628.58 1535.95
   3   5  31 1702.14  155.37
   3   5  34 4418.55  258.88
   3   5  37 6221.90  299.69
   3   5  40 2035.40  178.89
   3   5  43 8359.03  379.10
   3   5  46 1273.29  142.35
   3   5  49  213.13  100.80
   3   5  52  295.62   90.24
   3   5  55  305.50   88.04
   3   5  58  261.08  104.90
   3   6   6 5532.66 1246.50
   3   6   930438.61 2503.97
   3   6  12  354.57  653.73
   3   6  15 9821.70 1267.42
   3   6  18 1711.44  399.78
   3   6  21 3264.29 1419.58
   3   6  24 5051.15 1560.83
   3   6  27  973.79 1165.17
   3   6  30  312.81  169.19
   3   6  33 1636.13  168.80
   3   6  36 2111.48  143.84
   3   6  39 1277.79  216.50
   3   6  42  895.26  129.38
   3   6  45  238.69  105.32
   3   6  48  624.67   96.82
   3   6  51  105.37   75.96
   3   6  54   59.57   98.19
   3   6  57   20.38   85.24
   3   7   5 4327.16 1222.22
   3   7   8 9495.14 2461.21
   3   7  11 1991.13 1938.74
   3   7  14 8634.02 1655.75
   3   7  17 2819.15  926.29
   3   7  20 1775.96  892.70
   3   7  23  784.47  645.72
   3   7  2613600.82 3462.15
   3   7  29  710.53  181.84
   3   7  32 1919.46  196.69
   3   7  35 1564.50  186.04
   3   7  38 4858.65  300.60
   3   7  41    2.26   85.56
   3   7  44  804.29  127.68
   3   7  47  113.51  106.41
   3   7  50  198.88   87.62
   3   7  53   14.87  127.53
   3   7  56    5.96   83.79
   3   8   729512.38 3794.67
   3   8  1020843.87 3443.07
   3   8  13 2738.85 1137.14
   3   8  1610827.70 1641.18
   3   8  1927970.38 2620.25
   3   8  22 2637.37 1346.84
   3   8  25  585.44  199.69
   3   8  28 6172.03 1182.91
   3   8  31 1680.56  191.04
   3   8  34  966.02  160.13
   3   8  37  333.47  162.73
   3   8  40 3280.43  318.67
   3   8  43 1539.92  212.65
   3   8  46  489.35  153.80
   3   8  49 1043.42  197.12
   3   8  52  156.38  104.29
   3   8  55  312.96  105.81
   3   9   6 6418.73 1691.77
   3   9   9 2786.54 1542.35
   3   9  12 7904.44 1431.49
   3   9  15 1746.21  564.17
   3   9  18 1062.60  588.60
   3   9  21 2222.29  239.17
   3   9  24  407.21  146.55
   3   9  27 1335.54  175.04
   3   9  30 4791.84  385.95
   3   9  33   63.20  235.71
   3   9  36  346.23  159.07
   3   9  39   41.92  121.69
   3   9  42   71.08  112.09
   3   9  45  468.71  137.97
   3   9  48  231.85  100.78
   3   9  51   58.23  200.56
   3   9  54   42.89   68.46
   3  10   5 1854.36  615.42
   3  10   8 1353.41 1316.22
   3  10  11  748.93  629.17
   3  10  14 2255.95 1312.38
   3  10  17 3225.05  508.43
   3  10  20  745.98  188.66
   3  10  23  548.90  130.44
   3  10  26  173.12  120.79
   3  10  29  974.95  241.82
   3  10  32  485.83  172.06
   3  10  35  552.74  149.08
   3  10  38 1283.93  189.33
   3  10  41  335.27  117.78
   3  10  44  128.71   92.64
   3  10  47    4.62   99.17
   3  10  50   36.84  124.56
   3  11   4  147.61  447.23
   3  11   7  134.05  646.97
   3  11  10   16.95  123.67
   3  11  13 1859.65  277.53
   3  11  16 4463.68  364.20
   3  11  19 6873.53  797.35
   3  11  22 1111.96  222.77
   3  11  25  902.80  195.68
   3  11  28 2651.06  380.47
   3  11  31  170.62   94.22
   3  11  34  741.08  146.25
   3  11  37  108.20  122.94
   3  11  40   28.86  124.35
   3  11  43   39.32  150.43
   3  11  46   49.68  150.11
   3  11  49  300.02  100.18
   3  12  -6  341.18  185.03
   3  12  -3  747.65  220.67
   3  12   0   43.88  139.83
   3  12   3 2011.61  347.08
   3  12   6 4717.21  501.96
   3  12   9   92.66  160.91
   3  12  12  362.70  208.27
   3  12  15 1586.95  546.03
   3  12  18  516.89  155.51
   3  12  21  418.61  190.05
   3  12  24  690.40  237.86
   3  12  27 1797.23  292.73
   3  12  30  308.09  102.53
   3  12  33  101.86  104.57
   3  12  36   58.85  104.85
   3  12  39   89.42   90.66
   3  12  42   20.21  115.68
   3  12  45    3.00   78.12
   3  12  48   93.49   65.19
   3  13  -7  176.79  185.98
   3  13  -4  109.10  134.51
   3  13  -1 1094.54  241.94
   3  13   2 1509.22  443.56
   3  13   5  950.48  416.65
   3  13   8  557.70  325.40
   3  13  11  709.59  243.02
   3  13  14 1280.74  334.45
   3  13  17  774.67  210.44
   3  13  20 1133.54  258.76
   3  13  23  811.40  180.21
   3  13  26 1799.44  293.68
   3  13  29 2053.66  229.84
   3  13  32  465.47  106.51
   3  13  35  531.82  245.56
   3  13  38  153.50  103.99
   3  13  41   40.21  179.16
   3  13  44   74.58  115.81
   3  13  47  163.17  130.14
   3  14  -8  618.65  232.10
   3  14  -5  252.25  192.88
   3  14  -2 1338.69  353.44
   3  14   1 1452.02  363.20
   3  14   4 1550.34  397.75
   3  14   7   31.33  261.74
   3  14  10  405.23  197.45
   3  14  13  306.48  374.96
   3  14  16   64.58  163.45
   3  14  19  176.62  130.46
   3  14  22   71.83  138.70
   3  14  25 1061.11  219.28
   3  14  28  884.14  224.74
   3  14  31  893.03  203.18
   3  14  34  161.36   86.28
   3  14  37  130.51   98.91
   3  14  40   69.10   87.74
   3  14  43  118.43  144.08
   3  15  -9  171.88  189.36
   3  15  -6  669.44  556.21
   3  15  -3  611.60  259.69
   3  15   0 1615.45  617.51
   3  15   3  375.74  228.06
   3  15   6   96.99  185.69
   3  15   9  144.00  354.27
   3  15  12  748.79  285.29
   3  15  15  250.81  184.78
   3  15  18  259.51  199.92
   3  15  21  817.33  177.26
   3  15  24  286.75  162.42
   3  15  27  467.96  180.62
   3  15  30   86.93   84.73
   3  15  33   70.06   73.29
   3  15  36   10.29  148.20
   3  15  39   99.98  111.61
   3  16  -7 1572.55  302.14
   3  16  -4  575.75  225.78
   3  16  -1  268.94  231.29
   3  16   2 1600.11  343.46
   3  16   5 2228.69  363.10
   3  16   8 2434.91  458.58
   3  16  11  623.13  343.84
   3  16  14  110.27  206.75
   3  16  17  370.71  263.05
   3  16  20  471.44  225.08
   3  16  23  231.10  191.60
   3  16  26  681.26  212.34
   3  16  29   17.76   73.29
   3  16  32  188.19   71.62
   3  16  35  252.76  190.44
   3  17  -8  211.20  170.69
   3  17  -5  418.39  232.00
   3  17  -2  881.40  246.29
   3  17   1  144.43  166.20
   3  17   4  601.26  283.26
   3  17   7 1105.81  314.62
   3  17  10  490.72  261.08
   3  17  13  169.97  213.65
   3  17  16  326.30  277.62
   3  17  19  111.03  212.82
   3  17  22   14.87  137.78
   3  17  25    8.52  346.54
   3  17  28   59.21  102.78
   3  17  31  145.15  167.75
   3  18  -6  402.82  232.80
   3  18  -3   28.23  158.84
   3  18   0  117.55  175.09
   3  18   3  100.93  180.89
   3  18   6  882.47  338.32
   3  18   9 1208.14  341.40
   3  18  12  359.54  196.92
   3  18  15    4.28  168.28
   3  18  18  390.70  221.88
   3  18  21   63.84  147.28
   3  18  24  238.38  130.39
   3  18  27   57.96  169.50
   3  18  30   86.57  201.42
   3  19  -7   81.10  148.33
   3  19  -4  197.15  170.65
   3  19  -1  175.22  168.09
   3  19   2  312.80  200.48
   3  19   5  309.65  263.83
   3  19   8   17.35  197.78
   3  19  11   18.39  183.64
   3  19  14    9.40  202.17
   3  19  17  217.08  259.56
   3  19  20  102.49  187.56
   3  19  23   36.30  184.98
   3  19  26  270.79  209.72
   3  20  -5   29.21  152.66
   3  20  -2    2.84  176.82
   3  20   1  118.80  172.16
   3  20   4   48.30  157.62
   3  20   7   28.53  151.56
   3  20  10    6.58  161.90
   3  20  13   13.21  125.13
   3  20  16   40.96  114.34
   3  20  19   31.65  124.00
   3  20  22    3.36  132.04
   3  21 -15  310.19  169.73
   3  21  -3   18.43  159.92
   3  21   0   41.40  142.22
   3  21   3  117.96  191.45
   3  21   6   31.41  192.59
   3  21   9   80.30  106.34
   3  21  12   32.54  471.31
   3  21  15  293.65  134.91
   3  21  18  297.75  143.73
   3  22 -10   80.17  110.12
   3  22  -7   18.08  129.19
   3  22  -4   43.27  174.07
   3  22  -1   94.85  169.81
   3  22   2    5.57  145.63
   3  22   5   16.73  138.59
   3  22   8   35.34  165.98
   3  22  11   90.01  140.10
   4   1  -3146153.9 5313.85
   4   1   020509.64 1088.18
   4   1   350587.28 2948.61
   4   1   6179497.3 4923.35
   4   1   942732.97 5760.00
   4   1  1264400.66 3537.74
   4   1  15  264.12 1088.51
   4   1  1813667.75 1520.31
   4   1  2122545.50 3205.98
   4   1  2416229.78 2752.34
   4   1  2718643.14 3556.43
   4   1  3016481.90 3220.86
   4   1  33  390.50  150.95
   4   1  36  316.15   91.42
   4   1  39 1909.75  145.56
   4   1  42  643.09  149.84
   4   1  45  587.12   93.42
   4   1  48   98.63   76.66
   4   1  51  520.88  141.58
   4   1  54  116.22   88.88
   4   1  57  178.21  183.22
   4   1  60   26.15   96.59
   4   2  -110926.21 1970.23
   4   2   212017.69 3426.28
   4   2   523461.87 1375.44
   4   2   876508.10 1971.22
   4   2  1138186.81 1888.09
   4   2  1416309.68 1778.33
   4   2  17 5753.59 1214.44
   4   2  2057803.86 5085.67
   4   2  23 8218.23 1787.36
   4   2  2617566.96 2880.21
   4   2  29 2628.71  875.78
   4   2  32 7935.78  353.55
   4   2  35  866.37  175.78
   4   2  38  580.49  155.96
   4   2  41 8242.74  262.81
   4   2  44 2093.70  162.70
   4   2  47 2492.69  183.08
   4   2  50  707.21  115.59
   4   2  53  648.93  169.84
   4   2  56   51.56   93.78
   4   2  59   24.20  103.35
   4   3   111960.40 1343.29
   4   3   4 8711.62 2398.85
   4   3   717050.27 2284.27
   4   3  10  191.46  301.37
   4   3  13 5010.56  661.25
   4   3  1616570.05 1927.83
   4   3  19  820.16 1158.78
   4   3  2219382.44 3076.31
   4   3  25 3718.65 1633.39
   4   3  28  569.12  642.21
   4   3  31  277.17  162.87
   4   3  34 4700.81  210.32
   4   3  37 3242.79  189.00
   4   3  40 1279.09  181.39
   4   3  43 7941.79  332.01
   4   3  46 1338.88  187.40
   4   3  49  794.06  142.62
   4   3  52  381.58  102.73
   4   3  55  301.98  100.75
   4   3  58    5.81   66.44
   4   4   3 9372.56 1279.75
   4   4   612455.93 1601.82
   4   4   911943.81 1733.76
   4   4  12 5126.22  807.97
   4   4  15 1313.27  302.05
   4   4  1818199.72 2933.98
   4   4  2113394.25 2867.86
   4   4  24 2323.22 1162.28
   4   4  27 2415.00 1374.24
   4   4  30 2956.29 1046.75
   4   4  33  516.72  148.01
   4   4  36 2862.79  190.49
   4   4  39 1697.89  194.38
   4   4  42 2194.64  159.02
   4   4  45 1728.14  174.40
   4   4  48 2375.86  208.33
   4   4  51  162.82   90.32
   4   4  54  186.59   83.37
   4   4  57   13.59   63.17
   4   5   235288.25 2596.89
   4   5   5 1030.53  442.97
   4   5   8 4930.21 1009.15
   4   5  11  974.05  971.08
   4   5  14 2575.28  930.45
   4   5  1718610.83 1750.97
   4   5  2028177.49 3562.31
   4   5  2311899.81 2018.23
   4   5  26 7342.49 1659.53
   4   5  29 5255.88  678.75
   4   5  32  565.80  209.56
   4   5  35 2596.93  216.23
   4   5  38  953.50  144.59
   4   5  41 3448.65  259.91
   4   5  44 1031.17  127.40
   4   5  47 1990.05  192.98
   4   5  50  353.45  102.38
   4   5  53  117.77   64.60
   4   5  56    2.69   92.67
   4   6   4 4727.16 1317.79
   4   6   7 7832.93  959.82
   4   6  10 8610.09 1157.52
   4   6  13 9077.90  931.10
   4   6  16 8928.35 1362.09
   4   6  1911355.48 2136.20
   4   6  22 6527.32 1662.45
   4   6  25 1870.04  941.59
   4   6  28 4784.63  301.66
   4   6  31  403.29  167.09
   4   6  34 3732.56  204.39
   4   6  37 4512.07  303.44
   4   6  40 2023.36  312.44
   4   6  43 1610.57  157.70
   4   6  46 3287.16  333.93
   4   6  49 3381.15  263.13
   4   6  52  951.13  130.93
   4   6  55   77.29   74.17
   4   7   3 1520.58  737.89
   4   7   610574.89 1947.72
   4   7   9 6826.29 1467.50
   4   7  1211124.12 2408.21
   4   7  15  292.64  275.73
   4   7  18  737.27  384.69
   4   7  21 5957.31 1760.03
   4   7  24 2939.48 1091.25
   4   7  27 5704.25  547.61
   4   7  30  729.32  158.42
   4   7  33 1961.17  207.51
   4   7  36 1485.60  194.11
   4   7  39 3274.86  260.97
   4   7  42   96.38  116.89
   4   7  45  636.58  149.06
   4   7  48   77.60   74.03
   4   7  51  337.29   90.90
   4   7  54   35.89   64.98
   4   8   2  996.06 1009.44
   4   8   5 2697.58 1422.46
   4   8   8 8397.71 1766.79
   4   8  11 9190.67 1923.10
   4   8  14 2932.15  720.85
   4   8  17  611.44  511.04
   4   8  20 3005.66  561.47
   4   8  23  547.09  171.11
   4   8  26  121.33  246.01
   4   8  29  153.50  140.67
   4   8  32  272.03  110.17
   4   8  35 1725.91  287.87
   4   8  38  290.98  121.69
   4   8  41   22.86  117.22
   4   8  44 1154.33  202.66
   4   8  47   84.87  103.60
   4   8  50  246.22   97.38
   4   8  53   73.52   78.08
   4   9   1 2474.52  943.05
   4   9   4 4993.84 1497.35
   4   9   7  255.72  890.88
   4   9  10 4817.88 1144.60
   4   9  13 2534.05  937.96
   4   9  16 1853.10  512.87
   4   9  19 2505.37  555.41
   4   9  22 3510.43  348.74
   4   9  25 4045.61  327.95
   4   9  28  670.42  118.32
   4   9  31 2270.12  209.57
   4   9  34 2242.68  459.34
   4   9  37  771.21  182.70
   4   9  40   25.69  295.35
   4   9  43  226.41  144.58
   4   9  46  363.04  117.30
   4   9  49  439.10  120.62
   4   9  52  103.30  142.95
   4  10   0 3681.35 1080.96
   4  10   3 1152.86 1227.76
   4  10   6 4475.08 1329.03
   4  10   9 5639.38 1520.74
   4  10  12 3996.20  611.83
   4  10  15  278.08  182.59
   4  10  18  419.87  220.05
   4  10  21 1697.78  281.01
   4  10  24 4260.49  268.67
   4  10  27 8651.99  591.27
   4  10  30  121.77   89.50
   4  10  33  916.71  164.22
   4  10  36  181.64  104.71
   4  10  39  192.35   85.11
   4  10  42   20.97   86.23
   4  10  45  260.77  110.54
   4  10  48   70.02  170.95
   4  10  51  290.17  155.71
   4  11  -1 2741.47 1263.83
   4  11   2  701.20  908.63
   4  11   5 1647.46  872.20
   4  11   8 3657.78  500.01
   4  11  11  793.06  188.64
   4  11  14  727.15  473.25
   4  11  17 2464.11  381.59
   4  11  20 1040.78  220.50
   4  11  23  150.39  265.36
   4  11  26   70.02  154.87
   4  11  29 1533.94  176.42
   4  11  32  355.66  102.20
   4  11  35  268.35  125.54
   4  11  38   19.63   89.03
   4  11  41  133.49  107.62
   4  11  44    7.39   76.73
   4  11  47   59.11  133.29
   4  11  50    0.96  133.40
   4  12  -8 2162.05  339.46
   4  12  -5 2319.79  324.83
   4  12  -2 2819.44  615.22
   4  12   1  554.38  358.38
   4  12   4 1682.97  326.37
   4  12   7  631.96  219.69
   4  12  10  120.18  225.66
   4  12  13 1620.94  671.83
   4  12  16  718.90  149.59
   4  12  19  319.99  135.51
   4  12  22 1886.87  221.74
   4  12  25  756.90  181.33
   4  12  28 1068.90  225.96
   4  12  31  881.57  167.72
   4  12  34  160.99  104.30
   4  12  37   15.05   82.70
   4  12  40   95.37  108.97
   4  12  43   21.42  140.96
   4  12  46   53.43  131.30
   4  12  49   97.24  122.10
   4  13  -9 1478.12  319.02
   4  13  -6  453.03  196.92
   4  13  -3 1150.12  286.86
   4  13   0 1112.03  292.10
   4  13   3  772.31  351.38
   4  13   6 1324.24  350.80
   4  13   9 4785.20  520.66
   4  13  12  716.25  621.82
   4  13  15  269.08  181.04
   4  13  18  136.45  250.61
   4  13  21  400.88  184.27
   4  13  24  688.34  180.67
   4  13  27   78.09  121.21
   4  13  30  141.92   86.89
   4  13  33   90.46   87.17
   4  13  36   41.29   78.29
   4  13  39  152.93  158.38
   4  13  42    4.79  152.59
   4  13  45  247.21  131.40
   4  14 -10 1165.29  274.57
   4  14  -7 2373.08  315.37
   4  14  -4  779.92  520.16
   4  14  -1  925.72  272.14
   4  14   2  694.69  281.47
   4  14   5 2193.50  650.75
   4  14   8  292.18  572.69
   4  14  11 3055.94  812.67
   4  14  14  262.86  754.23
   4  14  17  417.79  288.96
   4  14  20   38.91  123.37
   4  14  23  293.08  127.27
   4  14  26 1684.80  233.28
   4  14  29   24.37   78.20
   4  14  32  239.34   95.16
   4  14  35   35.79  166.07
   4  14  38    9.70  132.27
   4  14  41  149.17  161.18
   4  14  44   93.71  119.77
   4  15  -8  196.15  149.69
   4  15  -5 1428.12  368.55
   4  15  -2 1433.43  253.47
   4  15   1 4931.92  614.34
   4  15   4 4250.97  649.42
   4  15   7   70.34  176.42
   4  15  10   70.23  194.33
   4  15  13  162.56  214.53
   4  15  16  552.17  245.00
   4  15  19  372.41  170.05
   4  15  22  682.73  328.93
   4  15  25   39.33  112.29
   4  15  28   78.32  118.43
   4  15  31  436.61  152.14
   4  15  34   34.76  118.48
   4  15  37   35.29  138.80
   4  15  40    2.93  120.62
   4  16  -9  530.77  213.72
   4  16  -6  805.44  251.31
   4  16  -3  691.24  268.06
   4  16   0   13.88  145.43
   4  16   3  888.41  342.94
   4  16   6 1409.26  325.71
   4  16   9 2060.20  431.95
   4  16  12  645.03  278.38
   4  16  15  309.52  244.26
   4  16  18  505.93  222.74
   4  16  21 1681.78  434.08
   4  16  24  393.28  197.70
   4  16  27   86.76  145.35
   4  16  30  293.21  115.07
   4  16  33  256.53  112.44
   4  17  -7  200.55  203.38
   4  17  -4  157.95  172.20
   4  17  -1  459.68  210.64
   4  17   2   38.96  157.34
   4  17   5    3.89  178.43
   4  17   8  203.65  236.86
   4  17  11  399.14  225.13
   4  17  14  328.50  222.38
   4  17  17   20.64  188.08
   4  17  20   71.58  182.95
   4  17  23   41.88  227.64
   4  17  26  103.72  168.54
   4  17  29   44.97  160.40
   4  17  32  129.33  207.12
   4  18  -5    5.69  170.80
   4  18  -2   26.48  137.14
   4  18   1  203.12  180.97
   4  18   4   24.78  174.08
   4  18   7  142.99  227.40
   4  18  10    7.18  158.48
   4  18  13  354.11  228.47
   4  18  16  317.46  217.82
   4  18  19   30.57  182.61
   4  18  22   21.21  127.47
   4  18  25   14.03  130.86
   4  18  28   38.75  162.10
   4  19  -6   44.08  148.69
   4  19  -3   48.12  149.73
   4  19   0  176.82  217.42
   4  19   3    7.70  154.37
   4  19   6   38.33  168.93
   4  19   9   37.15  178.99
   4  19  12   27.04  171.89
   4  19  15   84.92  160.53
   4  19  18   54.66  182.32
   4  19  21  172.99  314.80
   4  19  24    0.32  113.03
   4  19  27   27.57  168.08
   4  20  -4   94.93  139.93
   4  20  -1   60.27  181.84
   4  20   2   30.00  163.04
   4  20   8  162.63  209.33
   4  20  11  120.23  189.23
   4  20  14  168.65  147.49
   4  20  17   43.84  161.49
   4  20  20   14.07  174.41
   4  20  23   60.79  188.95
   4  21 -14  287.81  165.93
   4  21  -2   71.57  117.80
   4  21   1   86.06  149.46
   4  21   4   17.27  142.43
   4  21   7   11.75  219.32
   4  21  10   18.80  110.46
   4  21  13   36.71  110.02
   4  21  16   71.49  100.96
   5   1  -586935.07 3050.71
   5   1  -220142.76 1587.68
   5   1   133507.95 2540.97
   5   1   412430.14 1860.82
   5   1   717007.52 1793.37
   5   1  1018866.44 2335.61
   5   1  1310002.51 2110.96
   5   1  1615681.40 2114.11
   5   1  19 3309.24 1668.45
   5   1  22 8692.20 2441.34
   5   1  25 7463.89 2291.70
   5   1  28  417.40  560.45
   5   1  31  790.93  161.82
   5   1  34 7105.43  310.61
   5   1  37 1022.75  136.61
   5   1  40 1094.49  138.73
   5   1  43 3752.72  202.27
   5   1  46 1814.88  161.87
   5   1  49 2807.15  205.24
   5   1  52  907.87  152.26
   5   1  55  169.82  134.43
   5   1  58  167.10  113.09
   5   2  -354652.76 3684.46
   5   2   0 1719.02  996.39
   5   2   314069.21 1288.17
   5   2   638781.10 2335.22
   5   2   9 1187.33  611.52
   5   2  12 3609.40 1384.34
   5   2  1517479.69 2438.56
   5   2  1814191.28 2284.82
   5   2  21 7016.88 2257.87
   5   2  24 7292.98 1915.51
   5   2  27 1218.91  936.59
   5   2  30 2093.16  316.92
   5   2  33  573.14   95.09
   5   2  36  234.11   81.57
   5   2  39 6578.90  401.91
   5   2  42 3490.34  213.67
   5   2  45  452.29  123.87
   5   2  48  533.95  118.44
   5   2  51  251.07   89.67
   5   2  54    6.07   92.07
   5   2  57   32.01   73.76
   5   3  -125182.75 1679.26
   5   3   2 4173.39  889.50
   5   3   5 7871.07  951.19
   5   3   822444.58 2125.29
   5   3  11 1215.63  457.32
   5   3  1413842.13 1914.79
   5   3  1720882.84 2951.33
   5   3  2052059.77 4958.97
   5   3  23  851.20  929.04
   5   3  26 3161.54  951.37
   5   3  29 1857.18 1179.81
   5   3  32 3997.21  235.37
   5   3  35 1700.03  148.98
   5   3  38 6727.23  351.11
   5   3  41  297.23  104.68
   5   3  44 2045.91  180.54
   5   3  47 2241.35  201.41
   5   3  50  373.39  102.32
   5   3  53   94.63   73.28
   5   3  56   14.54   70.12
   5   4   1 5276.47 1366.46
   5   4   4 2126.48  705.20
   5   4   713245.34 2021.11
   5   4  1020925.31 2289.25
   5   4  13  214.60  284.12
   5   4  1646502.82 3913.20
   5   4  19 2416.28  921.09
   5   4  22 3536.51 1420.32
   5   4  25  685.37  437.35
   5   4  28 4552.64  746.23
   5   4  31 1697.48  181.19
   5   4  34  277.84  142.59
   5   4  37 1884.91  225.55
   5   4  40  545.62  115.04
   5   4  43 3527.09  220.30
   5   4  46 2276.09  256.12
   5   4  49  334.65   97.76
   5   4  52  286.29   80.71
   5   4  55  110.94   74.95
   5   5   014331.89 1588.08
   5   5   3 1510.27  836.39
   5   5   615441.91 2238.37
   5   5   9 2509.30  695.28
   5   5  12 9313.87  994.95
   5   5  15 4219.21  692.24
   5   5  18 2879.38  791.91
   5   5  21 4862.06 1753.39
   5   5  24 2659.53 1167.96
   5   5  27 7218.50  682.51
   5   5  30  740.37  197.24
   5   5  33 1196.31  156.74
   5   5  36 5971.66  411.76
   5   5  39 5079.30  340.94
   5   5  42  807.57  160.21
   5   5  45 1665.79  169.09
   5   5  48  451.07   93.04
   5   5  51  370.40   90.48
   5   5  54   21.05   63.53
   5   6  -1 3071.10 1071.27
   5   6   2 2391.35 1179.64
   5   6   517017.50 2825.43
   5   6   8 8257.48 2383.78
   5   6  11 6551.22 1165.83
   5   6  14 5482.82 1003.04
   5   6  17 2058.14  648.66
   5   6  2013381.78 2550.06
   5   6  23 3837.08 1419.29
   5   6  26  164.39  310.51
   5   6  29  761.13  207.17
   5   6  32 1113.28  190.39
   5   6  35  759.16  467.00
   5   6  38 2219.67  261.99
   5   6  41  489.12  114.44
   5   6  44 2124.79  215.93
   5   6  47   63.46   78.11
   5   6  50  131.49   77.21
   5   6  53  302.38   91.09
   5   6  56   43.46  135.72
   5   7   1 3867.14 1020.42
   5   7   4 8746.24 1862.77
   5   7   7  378.70  531.84
   5   7  10 1062.26  755.56
   5   7  13 3729.41 1032.44
   5   7  16 2541.05  782.26
   5   7  19 1042.41  856.52
   5   7  22 6741.80 2637.51
   5   7  25 3486.36  309.53
   5   7  28  552.22  152.60
   5   7  31 1294.72  205.53
   5   7  34  977.77  151.33
   5   7  37  434.32  124.76
   5   7  40  233.59  116.55
   5   7  43   90.49  102.41
   5   7  46 1195.67  181.60
   5   7  49  670.88  138.75
   5   7  52  366.41  160.77
   5   7  55  250.34  153.44
   5   8   0 4317.98 1523.86
   5   8   3  221.49  326.14
   5   8   610828.36 2222.75
   5   8   9 5397.37 1754.88
   5   8  1221018.74 3312.29
   5   8  15 3723.44  723.35
   5   8  18 3776.76 1418.56
   5   8  21 2266.11  439.83
   5   8  24 4724.55  433.07
   5   8  27 1918.78  183.03
   5   8  30  659.71  192.60
   5   8  33  539.04  147.91
   5   8  36 3145.74  279.07
   5   8  39  384.12  106.91
   5   8  42  263.38  160.96
   5   8  45  269.86  106.93
   5   8  48  530.10  129.76
   5   8  51   78.50  160.21
   5   8  54   82.21  116.37
   5   9  -1 4941.60 1319.05
   5   9   2 8549.32 1905.68
   5   9   5 3906.51 1578.88
   5   9   8  443.07  449.23
   5   9  11 2977.95 1226.07
   5   9  14 5791.35 1013.38
   5   9  17  893.34  307.09
   5   9  20  788.64  399.94
   5   9  23  395.81  209.74
   5   9  26  162.09  143.34
   5   9  29 4750.30  314.82
   5   9  32  537.80  136.28
   5   9  35  818.23  195.33
   5   9  38   53.76   85.92
   5   9  41  447.86  138.31
   5   9  44   30.41  287.91
   5   9  47    0.26  145.74
   5   9  50  226.53  132.23
   5   9  53   58.09  108.23
   5  10  -2  725.61  789.40
   5  10   1 1366.30 1027.64
   5  10   4  248.99  495.77
   5  10   7    9.62  489.57
   5  10  10  266.17  168.28
   5  10  13 2177.32  297.35
   5  10  16 4133.61 1124.76
   5  10  19 1771.99  264.43
   5  10  22 2902.73  454.66
   5  10  25 1961.98  228.36
   5  10  28 5571.44  519.80
   5  10  31  650.48  118.28
   5  10  34  648.46  157.07
   5  10  37   83.20  101.59
   5  10  40   85.64   82.31
   5  10  43    7.86  139.79
   5  10  46  164.73  153.20
   5  10  49  185.52  128.87
   5  10  52   92.32  108.19
   5  11  -6  208.34  431.34
   5  11  -3   81.70  558.47
   5  11   0  323.00  976.71
   5  11   3  608.90  699.68
   5  11   6 3479.98  499.63
   5  11   9 1528.37  336.75
   5  11  12 1346.57  288.78
   5  11  15  169.85  182.04
   5  11  18  874.93  125.82
   5  11  21 1247.74  181.70
   5  11  24  123.30  147.35
   5  11  27 4015.12  377.75
   5  11  30 2041.36  262.52
   5  11  33 1571.72  236.20
   5  11  36   47.78  164.77
   5  11  39   26.59  178.13
   5  11  42  264.31  200.05
   5  11  45  105.79  155.86
   5  11  48  280.20  150.37
   5  12 -10 1857.44  451.16
   5  12  -7  266.21  174.50
   5  12  -4  397.06  188.77
   5  12  -1   85.07  273.19
   5  12   2 1655.47  224.83
   5  12   5  591.69  393.63
   5  12   8 5260.16 1572.21
   5  12  11 1101.27 1014.74
   5  12  14  726.67  244.32
   5  12  17    4.86  188.38
   5  12  20  453.14  220.65
   5  12  23 1180.35  226.70
   5  12  26 1224.20  229.01
   5  12  29  679.32  151.91
   5  12  32   65.04  127.67
   5  12  35  347.86  220.80
   5  12  38  179.04  174.78
   5  12  41  142.23  140.91
   5  12  44   74.46  149.78
   5  12  47   11.83  125.49
   5  13 -14 1301.38 1249.58
   5  13 -11   76.48  787.69
   5  13  -8 1613.70  395.29
   5  13  -5   22.18  189.00
   5  13  -2  840.43  288.07
   5  13   1 6231.65  881.62
   5  13   4  819.42  312.59
   5  13   7  270.81  228.63
   5  13  10  173.97  772.00
   5  13  13  318.04  367.94
   5  13  16    1.64  733.00
   5  13  19  292.85  149.65
   5  13  22  300.01  138.69
   5  13  25 1607.54  234.39
   5  13  28  852.13  209.95
   5  13  31 1799.11  192.80
   5  13  34  319.44  139.51
   5  13  37   40.03  168.36
   5  13  40   13.05  132.37
   5  13  43  403.01  171.81
   5  13  46  185.67  135.02
   5  14  -9 1221.70  257.93
   5  14  -6  685.33  284.33
   5  14  -3   34.14  168.25
   5  14   0  355.60  153.24
   5  14   3 1557.40  405.48
   5  14   6  761.11  360.68
   5  14   9  146.66  241.70
   5  14  12  123.84  234.42
   5  14  15  857.02  300.01
   5  14  18 1630.89  404.40
   5  14  21  911.09  273.02
   5  14  24  969.41  189.49
   5  14  27  134.79  121.27
   5  14  30  230.50  140.35
   5  14  33  160.01  124.93
   5  14  36  324.82  152.79
   5  14  39  171.84  138.41
   5  14  42  113.66  153.41
   5  15  -7  995.44  296.43
   5  15  -4   50.69  156.61
   5  15  -1  205.95  141.10
   5  15   2  809.11  319.45
   5  15   5  892.17  260.46
   5  15   8  590.59  231.27
   5  15  11  132.45  191.42
   5  15  14  733.90  287.36
   5  15  17   53.24  165.01
   5  15  20   10.06  180.97
   5  15  23   94.18  176.89
   5  15  26  131.46  106.14
   5  15  29    0.83  120.25
   5  15  32   14.67   98.95
   5  15  35   11.95  152.32
   5  15  38  103.30  121.02
   5  16  -8 1290.05  279.32
   5  16  -5  718.98  213.22
   5  16  -2  411.15  210.85
   5  16   1  342.83  216.09
   5  16   4   74.82  192.14
   5  16   7 1376.92  327.17
   5  16  10  550.46  220.26
   5  16  13  130.62  221.54
   5  16  16  103.74  193.61
   5  16  19  164.08  180.28
   5  16  22  167.42  178.70
   5  16  25    4.55  281.98
   5  16  28  119.48  192.85
   5  16  31  130.43  231.50
   5  16  34   11.54  136.45
   5  17  -6   93.73  152.56
   5  17  -3  226.66  210.24
   5  17   0   35.44  156.02
   5  17   3  583.51  187.54
   5  17   6  456.23  179.23
   5  17   9  297.20  212.36
   5  17  12   66.12  180.68
   5  17  15  343.07  230.20
   5  17  18  226.40  226.75
   5  17  21  137.96  137.38
   5  17  24   48.12  138.40
   5  17  27   50.30  162.18
   5  17  30  149.15  157.30
   5  18  -7  125.63  139.04
   5  18  -4  445.46  210.40
   5  18  -1  193.42  180.98
   5  18   2    9.81  159.31
   5  18   5    0.78  165.46
   5  18   8  102.95  194.56
   5  18  11   79.26  149.57
   5  18  14    7.02  169.87
   5  18  17   15.54  170.22
   5  18  20    1.07  119.53
   5  18  23  127.98  109.14
   5  18  26    0.90  153.43
   5  18  29  108.76  141.42
   5  19  -5   21.81  131.62
   5  19  -2   22.06  147.84
   5  19   1  185.01  171.12
   5  19   4   50.80  150.00
   5  19   7    0.68  177.77
   5  19  10  222.06  172.08
   5  19  13  358.99  226.55
   5  19  16  295.29  128.96
   5  19  19  118.10  109.99
   5  19  22   25.93  200.72
   5  19  25  225.62  168.01
   5  20  -3  245.42  162.40
   5  20   0   11.52  142.05
   5  20   3    4.49  149.15
   5  20   6    9.76  135.31
   5  20   9   42.83  131.11
   5  20  12   72.33  116.65
   5  20  15    5.76  120.28
   5  20  18    1.43  100.30
   5  21   2    3.26  173.46
   5  21   5   41.15  105.75
   5  21   8   21.27   85.93
   6   1 -10  563.62  237.48
   6   1  -714768.78 1021.25
   6   1  -416939.99 1814.32
   6   1  -137136.80 2870.73
   6   1   216491.57 2067.07
   6   1   528377.34 1756.50
   6   1   817205.10 2155.14
   6   1  1125827.83 2741.21
   6   1  1421000.65 2547.67
   6   1  1724242.94 2790.14
   6   1  2011925.37 1754.49
   6   1  23 2927.81 1117.69
   6   1  26  945.69 1026.64
   6   1  29 1153.75 1237.11
   6   1  32 2099.88  183.46
   6   1  35 1227.10  110.00
   6   1  38 4273.34  327.81
   6   1  41 2810.81  245.59
   6   1  44 3702.23  240.13
   6   1  47 1162.07  141.61
   6   1  50   43.43   83.10
   6   1  53   25.17  120.31
   6   1  56  444.26  140.88
   6   1  59  340.70  123.66
   6   2  -8 4010.57  866.67
   6   2  -512128.10 1468.24
   6   2  -245916.61 3011.62
   6   2   1 5960.59 1057.40
   6   2   4 2879.82  937.66
   6   2   723204.34 1671.90
   6   2  10 1867.12  762.33
   6   2  1329636.40 3265.19
   6   2  1653008.58 4315.75
   6   2  19 3631.86 1360.75
   6   2  22  720.04  959.21
   6   2  25 2208.54 1320.19
   6   2  28  394.03  508.33
   6   2  31  501.21  119.85
   6   2  34 8720.79  359.76
   6   2  37 2019.97  206.78
   6   2  40  311.95  126.61
   6   2  4320892.34  601.31
   6   2  46 1358.90  163.19
   6   2  49  361.88   91.37
   6   2  52  497.45   96.85
   6   2  55   64.24   93.84
   6   2  58    9.26   85.09
   6   3  -611408.73 1530.23
   6   3  -3 9222.60 1290.65
   6   3   0 3674.41  844.96
   6   3   310291.68 1921.54
   6   3   6 4672.92 1476.01
   6   3   9  118.14  600.74
   6   3  12 6021.94 1329.17
   6   3  15 3493.57 1364.05
   6   3  1811383.21 2147.91
   6   3  21  801.28  600.21
   6   3  24   19.08  544.73
   6   3  27 2339.24 1135.82
   6   3  30 2692.09  255.00
   6   3  33  255.76   93.94
   6   3  36 7094.28  367.37
   6   3  3911563.94  474.70
   6   3  42 2560.36  243.32
   6   3  45   84.23   83.27
   6   3  48 1590.53  179.90
   6   3  51  446.11  102.80
   6   3  54  278.50   80.44
   6   3  57   32.92   89.79
   6   4  -4 4215.12  851.03
   6   4  -1 5560.10 1304.85
   6   4   2 4035.74  924.76
   6   4   5 7252.95 1688.69
   6   4   8 4108.71 1065.31
   6   4  11 3583.51 1017.04
   6   4  14  576.30  415.41
   6   4  1719241.34 3055.87
   6   4  20 2663.00 1148.23
   6   4  23 2433.81 1391.80
   6   4  26 1360.37  924.87
   6   4  29 1752.60  350.16
   6   4  32 3138.61  254.85
   6   4  35  305.50   83.57
   6   4  38 1091.14  207.64
   6   4  41   90.61  109.39
   6   4  44  601.24  130.59
   6   4  47  620.58  112.97
   6   4  50  178.71   85.61
   6   4  53   54.88   87.12
   6   4  56  117.36   72.80
   6   5  -536281.55 3122.23
   6   5  -216900.14 2242.99
   6   5   1 8829.98 1674.28
   6   5   4 8295.61 1451.04
   6   5   7 1618.01  508.13
   6   5  10  251.73  475.44
   6   5  13 4466.03  948.70
   6   5  16 3671.69  851.20
   6   5  19 5926.92 1515.64
   6   5  22 8671.44 1824.43
   6   5  25 5640.59  821.02
   6   5  28 1689.37  362.16
   6   5  31  158.55  343.92
   6   5  34  184.56  109.64
   6   5  37 2690.59  219.36
   6   5  40 1742.15  139.65
   6   5  43  632.43  117.68
   6   5  46   56.06   86.95
   6   5  49  435.90   86.20
   6   5  52  143.52   88.26
   6   5  55  220.03  138.94
   6   6  -311914.26 2152.17
   6   6   0  711.08  580.06
   6   6   3 2324.62 1042.49
   6   6   6 2134.32  961.21
   6   6   9 3288.53 1370.95
   6   6  12 2978.07  970.16
   6   6  15 7815.03 1349.71
   6   6  18 7753.71 2200.85
   6   6  21 1268.77  372.71
   6   6  24 3203.78  717.04
   6   6  27 2565.10  729.89
   6   6  30  734.86  573.61
   6   6  33 1794.40  287.93
   6   6  36  199.38  294.51
   6   6  39   22.49  105.84
   6   6  42  677.93  159.53
   6   6  45  634.97  125.00
   6   6  48   26.75  196.55
   6   6  51  123.46  154.92
   6   6  54   16.95  126.99
   6   7  -4 1329.22  637.06
   6   7  -1   20.03  726.44
   6   7   2 3190.67 1190.70
   6   7   5 5607.16 1312.75
   6   7   8 1411.85  861.99
   6   7  11  965.50  740.30
   6   7  14 1019.93  492.61
   6   7  17 3418.52 1445.99
   6   7  20  104.24  363.70
   6   7  23  839.65  283.44
   6   7  26   26.99  155.26
   6   7  29 1783.23  536.73
   6   7  32  336.34  478.91
   6   7  35 3733.98  370.82
   6   7  38  511.92  234.82
   6   7  41   89.19  171.59
   6   7  44  343.76  212.27
   6   7  47  141.34  146.15
   6   7  50   30.56  140.97
   6   7  53  294.41  164.71
   6   8  -5 1010.88  779.94
   6   8  -2 1957.87  664.85
   6   8   1  585.40  635.54
   6   8   4 4955.33 1710.19
   6   8   7  371.77  375.92
   6   8  10 1362.08  855.66
   6   8  13  221.75  362.37
   6   8  16 2905.60  549.31
   6   8  19 5446.95 2234.63
   6   8  22 2916.88  934.05
   6   8  25 3699.40  300.62
   6   8  28 1889.11  287.26
   6   8  31  258.68  235.24
   6   8  34  447.33  203.58
   6   8  37  278.46  189.14
   6   8  40  112.65  160.72
   6   8  43   27.41  164.59
   6   8  46  467.47  209.45
   6   8  49    8.06  142.71
   6   8  52   24.25  116.76
   6   9  -9  279.07  604.48
   6   9  -6 3190.25 1385.34
   6   9  -3 3131.62 1331.92
   6   9   0  776.60 1045.05
   6   9   3  998.33  786.62
   6   9   6 4426.03 1523.77
   6   9   9 2228.25  678.23
   6   9  12  610.65  292.51
   6   9  15 1831.56  422.93
   6   9  18 2501.14  662.42
   6   9  21 1208.98  221.71
   6   9  24  356.13  145.94
   6   9  27 1721.71  269.44
   6   9  30 2122.11  211.31
   6   9  33 4463.40  546.97
   6   9  36    4.02  161.58
   6   9  39  332.92  227.48
   6   9  42  418.01  202.79
   6   9  45    2.27  143.38
   6   9  48  172.72  172.65
   6   9  51  174.73  140.72
   6  10 -10  735.91  751.14
   6  10  -7  765.71  983.99
   6  10  -4  486.20  558.34
   6  10  -1 1221.61  893.77
   6  10   2 2078.97 1161.50
   6  10   5  732.52  841.72
   6  10   8  315.41  167.71
   6  10  11  416.17  202.48
   6  10  14 2521.72  969.48
   6  10  17 1230.40  664.54
   6  10  20 1048.62  203.98
   6  10  23 2441.51  327.42
   6  10  26 1897.42  237.98
   6  10  29  191.84  126.19
   6  10  32  915.11  178.32
   6  10  35   56.39  204.09
   6  10  38   29.16  170.46
   6  10  41  133.17  142.69
   6  10  44   70.84  147.98
   6  10  47   16.37  116.68
   6  10  50   21.16  150.03
   6  11 -11  708.60  677.08
   6  11  -8 1107.38  872.77
   6  11  -5  618.07  897.45
   6  11  -2 4153.42 1554.40
   6  11   1  931.34  737.07
   6  11   4  229.37  638.64
   6  11   7  347.80  250.61
   6  11  10 1320.22  353.00
   6  11  13  207.82  179.74
   6  11  16  866.88  155.51
   6  11  19  520.30  151.06
   6  11  22  879.75  167.92
   6  11  25 1793.80  278.66
   6  11  28 1422.70  207.79
   6  11  31  433.10  305.11
   6  11  34  151.90  166.64
   6  11  37   97.41  152.68
   6  11  40  178.84  144.12
   6  11  43  220.99  156.48
   6  11  46  121.95  122.82
   6  12 -12 1830.98 1046.54
   6  12  -9 1328.72  269.30
   6  12  -6 2930.51  392.98
   6  12  -3 1211.35  235.34
   6  12   0  219.63  830.27
   6  12   3  617.72  800.22
   6  12   6 3224.93  471.36
   6  12   9 2093.03  364.76
   6  12  12   35.34  209.03
   6  12  15  422.00  492.06
   6  12  18 2190.13  275.85
   6  12  21  369.11  146.47
   6  12  24  675.42  174.31
   6  12  27 2696.85  308.98
   6  12  30 2723.51  341.51
   6  12  33   76.81  115.90
   6  12  36  167.08  180.12
   6  12  39  207.68  171.38
   6  12  42  468.68  201.81
   6  12  45   24.10  123.57
   6  13 -10  827.34  231.70
   6  13  -7 2920.56  432.87
   6  13  -4  177.17  397.78
   6  13  -1 1956.68  355.45
   6  13   2  208.09  195.25
   6  13   5 5084.80  684.05
   6  13   8 1467.70  408.14
   6  13  11  926.14  394.07
   6  13  14  491.40  192.39
   6  13  17 1335.27  414.39
   6  13  20 1582.52  340.07
   6  13  23  519.77  137.12
   6  13  26  262.34  141.68
   6  13  29  839.40  184.34
   6  13  32   73.11  132.70
   6  13  35  470.28  243.86
   6  13  38  170.61  173.60
   6  13  41  343.37  163.33
   6  13  44   12.32   99.23
   6  14  -8 1060.99  285.95
   6  14  -5  739.87  274.54
   6  14  -2 4590.10  557.88
   6  14   1 1413.16  363.31
   6  14   4 3237.93  438.29
   6  14   7 2122.79  385.66
   6  14  10  774.33  300.70
   6  14  13 1076.48  374.72
   6  14  16  483.60  307.29
   6  14  19  488.26  233.57
   6  14  22  263.17  175.76
   6  14  25   36.52  198.57
   6  14  28  741.83  208.15
   6  14  31  180.96  148.17
   6  14  34  112.49  160.19
   6  14  37   81.13  157.46
   6  14  40   62.92  107.28
   6  15  -9  293.81  171.06
   6  15  -6  187.54  178.26
   6  15  -3   81.16  196.81
   6  15   0  425.32  255.04
   6  15   3   17.06  180.82
   6  15   6 2133.33  396.70
   6  15   9  826.01  270.87
   6  15  12 1148.56  330.24
   6  15  15  950.78  339.92
   6  15  18  693.30  270.89
   6  15  21  147.00  181.52
   6  15  24   58.37  198.72
   6  15  27   89.02  184.70
   6  15  30  182.90  145.20
   6  15  33  149.14  117.06
   6  15  36   22.38  109.28
   6  16  -7  112.87  147.55
   6  16  -4  210.09  183.39
   6  16  -1  408.37  209.00
   6  16   2  188.52  191.40
   6  16   5  350.46  232.70
   6  16   8   55.72  181.72
   6  16  11   48.26  150.09
   6  16  14  118.95  216.73
   6  16  17   61.31  149.61
   6  16  20   85.66  195.70
   6  16  23   25.14  129.15
   6  16  26    8.83  193.93
   6  16  29  122.69  177.76
   6  16  32   24.96  147.02
   6  17  -8  246.69  148.59
   6  17  -5  285.58  205.19
   6  17  -2  310.05  183.14
   6  17   1   32.99  149.64
   6  17   4  101.19  149.08
   6  17   7  195.04  202.65
   6  17  10   79.95  175.10
   6  17  13  748.25  256.78
   6  17  16  309.74  226.03
   6  17  19  343.88  229.99
   6  17  22   10.17  244.65
   6  17  25  257.82  229.81
   6  17  28   77.53  171.68
   6  17  31    0.05  125.50
   6  18  -6  239.92  145.31
   6  18  -3  122.76  174.94
   6  18   0    1.85  164.80
   6  18   3  217.71  154.91
   6  18   6   31.94  150.08
   6  18   9    1.05  139.07
   6  18  12  102.31  157.99
   6  18  15  119.96  188.66
   6  18  18  105.56  187.28
   6  18  21   25.01  155.75
   6  18  24   10.17  145.57
   6  18  27   38.40  159.88
   6  19  -4    4.17  146.84
   6  19  -1    2.55  128.05
   6  19   2   25.52  130.80
   6  19   5   43.04  155.35
   6  19   8   28.48  158.86
   6  19  11  379.53  169.34
   6  19  14  372.52  144.90
   6  19  17   40.55  111.04
   6  19  20   13.33  166.91
   6  20  -2    8.64  135.98
   6  20   1   80.32  154.34
   6  20   4   14.36  134.68
   6  20   7    2.13  153.78
   6  20  10   33.71   93.91
   6  20  13    8.30  134.27
   7   1 -12 1430.69  614.65
   7   1  -9 9551.43 1129.18
   7   1  -613040.14 1088.10
   7   1  -3 6438.22 1116.27
   7   1   0 5236.80  671.87
   7   1   324961.88 2847.65
   7   1   6 7263.91 1066.84
   7   1   9 8501.20 1136.91
   7   1  12 4769.51 1273.27
   7   1  15  539.44  872.45
   7   1  1819681.45 3012.91
   7   1  21   87.67  388.84
   7   1  24 2290.40  841.91
   7   1  27 1549.65 1305.01
   7   1  30 1586.21  215.99
   7   1  33 1958.10  201.09
   7   1  36 3560.04  288.67
   7   1  39 1034.84  141.90
   7   1  42 2621.45  266.61
   7   1  45 2990.52  215.27
   7   1  48 1037.43  133.08
   7   1  51    0.63   69.70
   7   1  54    1.77  138.22
   7   1  57   77.55   95.31
   7   2 -1315785.04 1504.59
   7   2 -1012724.16 1399.12
   7   2  -7 8845.09 1113.60
   7   2  -4  854.80  402.93
   7   2  -112604.52 1243.04
   7   2   2 5308.48 1426.74
   7   2   5 6796.47 1184.21
   7   2   8 2093.60  987.72
   7   2  11 6055.51 1312.88
   7   2  14 5357.69 1899.38
   7   2  17  137.36  526.77
   7   2  20 2400.84  865.71
   7   2  23  793.98  872.73
   7   2  26   23.40  402.54
   7   2  29  297.31  114.70
   7   2  32  777.23  153.13
   7   2  35   25.72  106.61
   7   2  38 3380.90  505.92
   7   2  41 5155.56  321.97
   7   2  44 1425.36  147.45
   7   2  47  957.87  133.95
   7   2  50   88.56   94.70
   7   2  53  173.37   97.29
   7   2  56  350.97  130.36
   7   3 -11 2146.05  466.90
   7   3  -833965.94 2975.71
   7   3  -5 4363.84  727.14
   7   3  -224178.59 2521.44
   7   3   127827.03 2191.17
   7   3   4 2537.76 1044.24
   7   3   7 5014.79 1117.56
   7   3  10 2763.32  635.87
   7   3  13 2423.39 1130.19
   7   3  16 4363.80 1256.75
   7   3  19 1869.86  925.77
   7   3  22  272.25  499.90
   7   3  25 3239.17 1472.65
   7   3  28 1783.36  762.58
   7   3  31  936.13  131.44
   7   3  34 4088.27  291.15
   7   3  37 1530.43  255.21
   7   3  40 4089.13  286.55
   7   3  43  321.50  135.04
   7   3  46 1095.09  276.55
   7   3  49   14.04  102.15
   7   3  52  348.42  125.15
   7   3  55   41.41   67.79
   7   4 -1222675.86 2186.25
   7   4  -9 9950.91 1797.69
   7   4  -614519.48 2228.04
   7   4  -3 1118.51  869.25
   7   4   010323.50 1639.93
   7   4   3 5929.99 1522.99
   7   4   615687.98 1963.05
   7   4   9 6524.93 1161.74
   7   4  1212801.71 1586.86
   7   4  15  750.23 1067.17
   7   4  18 2816.27 1195.27
   7   4  21 1942.75 1269.96
   7   4  24 4846.91  578.93
   7   4  27 5035.61 1118.01
   7   4  30   86.70  547.53
   7   4  33 2631.05  683.78
   7   4  36 1334.25  222.15
   7   4  39 3462.28  323.86
   7   4  42  639.59  133.29
   7   4  45 2351.19  227.18
   7   4  48  358.44  117.84
   7   4  51  212.83   93.71
   7   4  54   28.00  186.44
   7   5 -10 1577.89  781.17
   7   5  -7  276.43  427.61
   7   5  -4 2180.37  963.56
   7   5  -1 4616.67 1454.40
   7   5   2 1003.33  991.66
   7   5   512242.67 1833.83
   7   5   8 2638.82 1315.78
   7   5  11  216.57  431.92
   7   5  14 8339.26 2252.16
   7   5  17 1414.17  996.28
   7   5  20 2713.55 1062.64
   7   5  23  529.66  232.45
   7   5  26  262.38  228.48
   7   5  29 1950.28  912.25
   7   5  32 1554.23  277.47
   7   5  35  926.89 1140.44
   7   5  38  449.90  227.94
   7   5  41  849.46  314.74
   7   5  44  193.33  123.54
   7   5  47  691.01  211.94
   7   5  50  271.43  185.29
   7   5  53  316.34  180.38
   7   6 -11  359.33  342.38
   7   6  -8 1191.34  770.52
   7   6  -5 1938.54  810.24
   7   6  -2  383.68  503.89
   7   6   1  456.50  623.55
   7   6   4 5974.04 1421.07
   7   6   7 1644.88  373.01
   7   6  10 3856.24 1105.40
   7   6  13  918.96  433.14
   7   6  16 9924.65 2373.94
   7   6  19 1468.52  646.55
   7   6  22 5974.99 1218.15
   7   6  25 4924.67  987.88
   7   6  28 1182.51  424.43
   7   6  31  411.85  313.06
   7   6  34   22.87  770.23
   7   6  37 1349.56  310.37
   7   6  40  942.22  265.56
   7   6  43   13.08  179.95
   7   6  46  178.95  206.47
   7   6  49  139.68  147.54
   7   6  52    4.87  145.55
   7   6  55   51.00  101.16
   7   7 -12 2518.40  632.06
   7   7  -915453.41 2126.58
   7   7  -6  358.37  712.19
   7   7  -3  601.51  520.56
   7   7   0 3798.00 1400.82
   7   7   3  346.17  410.84
   7   7   6 5947.94 1671.68
   7   7   9  109.53  430.31
   7   7  12 4638.54 1117.41
   7   7  15  758.11  207.97
   7   7  18 1924.92  309.90
   7   7  21  192.94  209.91
   7   7  24  831.09  238.82
   7   7  27  583.75  188.25
   7   7  30 4508.93  620.83
   7   7  33 2363.85  414.90
   7   7  36 1941.18  295.12
   7   7  39  150.41  159.07
   7   7  42  211.50  176.15
   7   7  45   29.21  165.66
   7   7  48  863.82  243.81
   7   7  51  158.81  156.75
   7   8 -13 1377.21  894.98
   7   8 -10 2090.65 1145.20
   7   8  -7 2470.27 1156.37
   7   8  -4 1406.23 1038.51
   7   8  -1 1504.28  781.85
   7   8   2  751.31  732.08
   7   8   5  300.53  441.30
   7   8   8  481.01  526.37
   7   8  11  468.67  160.81
   7   8  14 2389.00  311.87
   7   8  17 1676.46  876.96
   7   8  20 2611.30  373.60
   7   8  23 2280.32  407.86
   7   8  26 1293.70  236.16
   7   8  29 3220.93  336.31
   7   8  32 2220.68  479.88
   7   8  35  313.82  127.66
   7   8  38   98.34  177.50
   7   8  41  137.61  156.19
   7   8  44   40.22  170.52
   7   8  47   19.85  127.72
   7   8  50  129.28  136.24
   7   9 -11  372.93  551.69
   7   9  -8  103.69  580.19
   7   9  -5  744.93  776.11
   7   9  -2   87.63  431.05
   7   9   1 2377.45 1151.55
   7   9   4 1243.94  785.92
   7   9   7   80.52  188.80
   7   9  10  522.00  226.29
   7   9  13  549.21  279.33
   7   9  16 2280.56 1058.44
   7   9  19  551.29  433.75
   7   9  22 4256.79  447.24
   7   9  25  832.37  256.25
   7   9  28  156.83  160.86
   7   9  31  210.55  141.35
   7   9  34 1010.19  259.55
   7   9  37  225.43  176.25
   7   9  40   56.57  145.47
   7   9  43  262.96  173.37
   7   9  46  328.88  181.09
   7   9  49   45.21  118.84
   7  10  -9  498.06 1006.42
   7  10  -6   11.41  930.75
   7  10  -3  849.70  703.55
   7  10   0 1066.12  940.79
   7  10   3   37.82  587.88
   7  10   6  305.67  222.12
   7  10   9   11.68  182.56
   7  10  12  807.03  442.81
   7  10  15 2256.90  717.64
   7  10  18  145.34  480.76
   7  10  21  144.48  182.32
   7  10  24  661.67  177.76
   7  10  27 3005.31  234.46
   7  10  30 1601.72  206.63
   7  10  33 1336.12  265.41
   7  10  36    7.48  153.68
   7  10  39   30.69  156.39
   7  10  42   26.48  129.85
   7  10  45   11.48  138.93
   7  10  48  120.51  128.06
   7  11 -10  908.18  890.46
   7  11  -7  686.01  602.78
   7  11  -4 2063.57 1460.77
   7  11  -1  639.34  991.76
   7  11   2  393.23  846.50
   7  11   5  338.81  802.15
   7  11   8  793.62  303.29
   7  11  11  949.96  629.48
   7  11  14  505.36  227.36
   7  11  17  994.22  209.95
   7  11  20 1054.99  206.38
   7  11  23 1160.39  179.41
   7  11  26  559.65  189.67
   7  11  29   85.19  110.14
   7  11  32   54.33  141.26
   7  11  35  494.22  201.64
   7  11  38  152.85  149.99
   7  11  41  166.52  163.28
   7  11  44  162.46  122.72
   7  11  47   28.89  124.55
   7  12 -11  146.08  181.87
   7  12  -8  393.48  221.20
   7  12  -5  256.61  147.30
   7  12  -2  107.15 1006.21
   7  12   1   87.22  965.44
   7  12   4  569.93  487.58
   7  12   7   66.49  204.16
   7  12  10  185.04  161.57
   7  12  13  201.56  183.29
   7  12  16 1102.91  287.33
   7  12  19  190.42  181.70
   7  12  22  282.64  172.87
   7  12  25 1152.25  209.41
   7  12  28  454.75  173.97
   7  12  31  222.66  122.07
   7  12  34  162.91  124.14
   7  12  37  145.39  145.71
   7  12  40   16.98  133.95
   7  12  43  127.86  143.73
   7  13  -9  581.45  239.72
   7  13  -6 1734.91  303.61
   7  13  -3 2533.33  356.34
   7  13   0  122.71  160.78
   7  13   3 1232.69  336.50
   7  13   6 2197.18  438.19
   7  13   9  287.24  229.64
   7  13  12  295.52  173.37
   7  13  15 2446.37  437.06
   7  13  18  668.80  236.01
   7  13  21  418.66  232.07
   7  13  24  160.13  146.01
   7  13  27  741.99  163.85
   7  13  30  338.20  165.71
   7  13  33  162.15  145.37
   7  13  36   10.99  139.20
   7  13  39  174.68  145.17
   7  13  42    6.21  121.98
   7  14 -10  441.05  207.47
   7  14  -7  803.08  220.52
   7  14  -4  609.82  257.00
   7  14  -1  718.43  256.23
   7  14   2 1660.40  316.84
   7  14   5 3158.80  531.89
   7  14   8   98.52  230.63
   7  14  11   54.97  192.47
   7  14  14  417.38  230.91
   7  14  17  549.72  257.99
   7  14  20    5.20  182.39
   7  14  23  203.85  214.48
   7  14  26  184.63  224.24
   7  14  29    8.90  204.07
   7  14  32    2.90   99.46
   7  14  35  191.75  135.53
   7  14  38  166.90  122.57
   7  15  -8 1118.22  256.34
   7  15  -5  355.78  160.63
   7  15  -2  139.07  177.57
   7  15   1  783.67  245.43
   7  15   4  210.22  210.65
   7  15   7  490.21  264.76
   7  15  10  895.06  275.49
   7  15  13  189.64  201.90
   7  15  16  430.57  252.12
   7  15  19    8.78  155.18
   7  15  22  105.85  205.05
   7  15  25  157.15  160.65
   7  15  28    2.21  149.50
   7  15  31  157.04  156.41
   7  16  -6   42.64  154.22
   7  16  -3  190.69  189.45
   7  16   0   18.88  153.55
   7  16   3  119.07  197.71
   7  16   6  324.31  181.95
   7  16   9  248.34  212.31
   7  16  12  178.37  193.82
   7  16  15  137.79  185.34
   7  16  18  253.69  217.47
   7  16  21   39.24  181.40
   7  16  24    7.87  157.33
   7  16  27    0.65  178.97
   7  16  30   29.67  151.41
   7  17  -7    5.89  131.36
   7  17  -4   31.27  142.14
   7  17  -1    0.13  148.36
   7  17   2   11.38  137.94
   7  17   5   44.94  133.78
   7  17   8  103.10  169.58
   7  17  11  382.42  227.92
   7  17  14  138.74  165.98
   7  17  17   22.36  160.18
   7  17  20    9.42  126.30
   7  17  23  111.82  141.51
   7  17  26  175.15  161.60
   7  18  -5   81.01  142.53
   7  18  -2    8.72  126.32
   7  18   1   29.02  155.39
   7  18   4   16.80  139.37
   7  18   7  115.48  166.86
   7  18  10   25.82  149.52
   7  18  13  144.20  180.54
   7  18  16  157.44  265.83
   7  18  19  501.43  160.14
   7  18  22   92.37  136.45
   7  19  -3   20.78  125.64
   7  19   0   19.41  118.88
   7  19   3   69.96  128.48
   7  19   6   18.73  149.69
   7  19   9    5.56  143.32
   7  19  12   22.50   96.76
   7  19  15   27.24   98.68
   8   1 -1112489.16 1640.01
   8   1  -8 3577.43  631.09
   8   1  -5 3291.83  761.85
   8   1  -213837.64 2032.55
   8   1   121496.62 2610.01
   8   1   412217.27 1939.01
   8   1   717015.19 1907.14
   8   1  1029000.11 3095.00
   8   1  13 3492.63 1023.09
   8   1  16 3113.18  905.74
   8   1  19 2726.80 1094.82
   8   1  22 3364.45 1470.87
   8   1  25 4621.12 1622.47
   8   1  28 4655.56  385.75
   8   1  31 3964.93  313.90
   8   1  34 2913.43  238.44
   8   1  37 1939.09  317.93
   8   1  40 2901.44  274.91
   8   1  43 4446.45  404.25
   8   1  46 1146.74  165.66
   8   1  49  148.60  100.54
   8   1  52  229.13   94.41
   8   1  55   77.15  102.46
   8   1  58   37.25   76.58
   8   2  -920411.15 2536.83
   8   2  -616559.03 1841.18
   8   2  -313682.40 2330.63
   8   2   0 8023.00 1261.18
   8   2   323834.97 2498.66
   8   2   6 5446.58 1231.07
   8   2   9 4552.10 1559.84
   8   2  12 1618.50 1016.50
   8   2  15 2430.80 1379.19
   8   2  18 3052.55 1384.21
   8   2  21 2863.88 1273.24
   8   2  24   79.17  629.62
   8   2  27   67.03  175.95
   8   2  30  315.24  116.58
   8   2  33 1371.36  220.76
   8   2  36   42.60  107.05
   8   2  39 2569.84  236.33
   8   2  42 2518.27  238.81
   8   2  45 1729.34  220.83
   8   2  48  946.83  158.96
   8   2  51  483.07  140.57
   8   2  54  403.18  101.91
   8   2  57  194.33  102.50
   8   3 -10 3302.63  810.08
   8   3  -711560.65 1748.04
   8   3  -414784.07 2190.59
   8   3  -1 4224.22 1579.95
   8   3   2 3846.74 1496.94
   8   3   513493.60 1502.60
   8   3   8  944.57  565.19
   8   3  11 2787.66 1071.12
   8   3  14  313.11  439.47
   8   3  17 6933.87 1881.55
   8   3  20  580.55  922.33
   8   3  23  322.80  167.73
   8   3  26  630.55  582.49
   8   3  29 7164.36 1231.16
   8   3  32 4063.30  289.80
   8   3  35 1229.81  412.35
   8   3  38  627.27  178.98
   8   3  41  655.74  152.46
   8   3  44  265.43  130.90
   8   3  47  148.08   96.00
   8   3  50   82.67   97.53
   8   3  53   82.00  104.08
   8   4 -11 2149.72  699.18
   8   4  -8 2571.86 1100.09
   8   4  -5 7781.86 1275.04
   8   4  -222394.76 3054.53
   8   4   128475.89 2889.80
   8   4   4 3099.96 1432.97
   8   4   7  940.17  597.51
   8   4  10 2639.78  987.77
   8   4  1311139.78 2240.35
   8   4  16  120.16  791.86
   8   4  19 2301.94  973.42
   8   4  22 4944.52 1356.94
   8   4  25 3841.72  652.22
   8   4  28 6326.58  521.83
   8   4  31 1251.16  446.27
   8   4  34 2153.69  396.91
   8   4  37  283.75  175.60
   8   4  40  162.79  191.39
   8   4  43 3057.89  311.16
   8   4  46  518.56  116.67
   8   4  49   23.52   86.58
   8   4  52  340.42  159.01
   8   4  55    3.20  105.89
   8   5  -9 5352.97 1260.69
   8   5  -6  848.09  485.92
   8   5  -3  467.58  682.14
   8   5   0 4826.11 1329.30
   8   5   3 1286.76  368.93
   8   5   6  390.46  665.63
   8   5   9   98.10  244.46
   8   5  12 3574.59 1441.30
   8   5  15 2715.98 1051.44
   8   5  18  262.44  187.33
   8   5  21 3779.07 1106.48
   8   5  24   42.91  173.63
   8   5  27 2176.14  812.65
   8   5  30  603.05  437.62
   8   5  33 1103.92  314.54
   8   5  36  742.15  322.15
   8   5  39  509.33  210.63
   8   5  42  970.81  256.95
   8   5  45  410.57  196.23
   8   5  48  107.68  154.04
   8   5  51   10.02  136.85
   8   5  54   35.88  111.19
   8   6 -10 1868.62  657.73
   8   6  -7 1622.95 1125.89
   8   6  -4 2969.24  913.82
   8   6  -1 2029.47 1294.19
   8   6   2  671.05  530.27
   8   6   5 1025.84  977.40
   8   6   8 1273.44  685.51
   8   6  11 3065.28  902.86
   8   6  14 3383.12 1121.26
   8   6  17 4426.88  777.62
   8   6  20 4111.18 1481.08
   8   6  23  172.56  194.81
   8   6  26  441.27  267.58
   8   6  29 2477.03  419.57
   8   6  32  273.08  209.96
   8   6  35  944.63  279.02
   8   6  38 1088.92  225.54
   8   6  41   58.51  169.37
   8   6  44  141.22  158.67
   8   6  47    8.05  137.45
   8   6  50   37.69  141.15
   8   6  53   20.85  121.17
   8   7 -11  492.00  552.40
   8   7  -8  315.24  378.72
   8   7  -5 3041.50 1248.49
   8   7  -2 1818.34 1018.04
   8   7   1 1844.52  961.75
   8   7   4 7234.74 2024.04
   8   7   7  296.17  610.28
   8   7  10  657.54  200.93
   8   7  13 1338.85  278.90
   8   7  16  660.57  251.19
   8   7  19 4498.46 1712.84
   8   7  22 1596.39  827.22
   8   7  25 1490.91  388.88
   8   7  28  284.62  165.42
   8   7  31 1114.14  315.54
   8   7  34  992.82  292.27
   8   7  37  316.09  145.91
   8   7  40  301.09  192.60
   8   7  43  262.97  185.23
   8   7  46   10.81  141.69
   8   7  49   81.77  154.76
   8   7  52  105.76  112.98
   8   8  -9  213.67  403.88
   8   8  -6  321.57  564.09
   8   8  -3  570.06  576.00
   8   8   0  765.20  789.47
   8   8   3  269.79  661.03
   8   8   6 2245.52  346.59
   8   8   9  810.81  298.46
   8   8  12 2735.16  913.36
   8   8  15 1219.58  559.44
   8   8  18 5862.14 3128.97
   8   8  21 1797.05 1212.38
   8   8  24  876.94  957.67
   8   8  27 5096.55  440.08
   8   8  30  421.02  184.34
   8   8  33 3613.68  348.42
   8   8  36    2.11  173.05
   8   8  39  396.79  230.38
   8   8  42   57.60  165.56
   8   8  45   21.23  143.42
   8   8  48  616.81  180.54
   8   9  -7 2054.47 1408.46
   8   9  -4 1751.86 1119.30
   8   9  -1   74.97  496.46
   8   9   2  392.40  886.24
   8   9   5  365.47  246.35
   8   9   8 1100.27  260.26
   8   9  11  283.43  351.95
   8   9  14 2956.16  442.77
   8   9  17 1807.91  408.66
   8   9  20 2519.11  790.95
   8   9  23 5010.99  437.53
   8   9  26 1314.66  231.87
   8   9  29  264.79  132.52
   8   9  32   27.00  116.09
   8   9  35  612.33  238.13
   8   9  38  137.60  151.25
   8   9  41  227.94  164.45
   8   9  44   62.74  120.86
   8   9  47   24.79  126.97
   8  10  -8   74.02  830.53
   8  10  -5  367.86  643.22
   8  10  -2   41.02  554.90
   8  10   1  323.01  753.30
   8  10   4 1133.04  721.74
   8  10   7  614.65  270.76
   8  10  10 5585.23 1776.42
   8  10  13 1574.52  322.30
   8  10  16 1108.57  370.89
   8  10  19 1510.42  256.37
   8  10  22  591.93  209.40
   8  10  25  939.43  137.03
   8  10  28   31.96  105.37
   8  10  31  318.36  132.43
   8  10  34  154.85  204.78
   8  10  37  358.19  185.39
   8  10  40   48.92  140.01
   8  10  43    6.62  122.47
   8  10  46  234.96  127.11
   8  11  -6  212.12  631.20
   8  11  -3 1179.97 1353.95
   8  11   0   29.86  972.02
   8  11   3  580.54  912.11
   8  11   6 1165.01  721.43
   8  11   9 5498.35 1250.94
   8  11  12 2261.90  368.08
   8  11  15 2304.51  299.60
   8  11  18  791.77  216.17
   8  11  21 1077.65  181.33
   8  11  24  298.02  138.82
   8  11  27 1075.70  204.63
   8  11  30  541.08  164.90
   8  11  33 1124.92  191.73
   8  11  36   51.52  133.63
   8  11  39  723.79  194.66
   8  11  42  108.70  149.89
   8  11  45   31.29  117.91
   8  12 -10 3034.21  356.55
   8  12  -7 3532.86  498.57
   8  12  -4  445.20  227.27
   8  12  -1  881.93 1252.22
   8  12   5  422.93  190.42
   8  12   8 1933.70  435.15
   8  12  11 1278.47  252.55
   8  12  14 1647.69  332.68
   8  12  17  437.45  244.50
   8  12  20  420.09  249.67
   8  12  23   29.63  118.93
   8  12  26  394.38  163.18
   8  12  29  160.06  218.25
   8  12  32 1419.98  331.48
   8  12  35 1118.09  223.48
   8  12  38    7.90  129.00
   8  12  41   99.47  133.59
   8  13  -8  394.33  229.25
   8  13  -5  486.56  256.97
   8  13  -2  247.54  234.31
   8  13   1  710.51  295.35
   8  13   4  278.34  211.69
   8  13   7   45.64  213.26
   8  13  10  426.83  272.88
   8  13  13  161.36  202.67
   8  13  16    8.08  201.73
   8  13  19  102.96  160.50
   8  13  22  188.76  197.17
   8  13  25   39.00  153.97
   8  13  28   75.39  145.27
   8  13  31  232.19  100.87
   8  13  34   36.71  163.55
   8  13  37  214.97  127.92
   8  13  40   13.19  103.66
   8  14  -9  148.99  137.51
   8  14  -6  171.36  194.44
   8  14  -3   55.98  142.93
   8  14   0  166.48  189.30
   8  14   3  184.14  167.76
   8  14   6  320.31  185.64
   8  14   9  186.17  249.59
   8  14  12  264.37  196.53
   8  14  15    5.93  172.97
   8  14  18  594.66  256.55
   8  14  21   15.56  193.07
   8  14  24  364.29  216.57
   8  14  27    5.10  146.71
   8  14  30   36.65  130.98
   8  14  33   43.21  180.43
   8  14  36   90.98   95.13
   8  15  -7   50.12  132.71
   8  15  -4   32.07  142.11
   8  15  -1  136.78  159.85
   8  15   2   84.82  144.75
   8  15   5    3.87  171.61
   8  15   8  363.11  240.03
   8  15  11  137.11  147.24
   8  15  14  194.95  172.08
   8  15  17  898.43  321.06
   8  15  20  461.36  213.90
   8  15  23  142.14  199.31
   8  15  26  324.89  216.49
   8  15  29   33.08  132.04
   8  15  32   65.49  120.38
   8  16  -8   87.48  127.64
   8  16  -5   92.96  140.78
   8  16  -2   82.79  156.05
   8  16   1   37.05  141.70
   8  16   4   61.36  162.43
   8  16   7   72.08  162.98
   8  16  10   29.34  161.12
   8  16  13  552.06  231.98
   8  16  16  153.24  155.84
   8  16  19  320.18  184.90
   8  16  22  225.45  200.07
   8  16  25   47.97  139.87
   8  16  28   82.08  146.74
   8  17  -6  136.73  138.39
   8  17  -3   11.80  144.07
   8  17   0    3.50  130.29
   8  17   3   18.99  140.28
   8  17   6   56.03  166.82
   8  17   9  118.31  178.98
   8  17  12    2.92  138.44
   8  17  15  127.39  153.51
   8  17  18   60.08  129.97
   8  17  21  125.07  126.86
   8  17  24   67.86  126.52
   8  18  -4   54.96  145.41
   8  18  -1   31.28  124.32
   8  18   2   83.04  132.72
   8  18   5   18.22  137.74
   8  18   8   76.16  124.16
   8  18  11  161.62  173.10
   8  18  14   93.60  168.48
   8  18  17  101.69  163.64
   8  19   1   23.62  108.19
   8  19   4    4.39  133.91
   9   1  -713926.51 1955.61
   9   1   2  976.61  494.84
   9   1   5 1838.61  810.46
   9   1   8 3541.84 1269.23
   9   1  11 4542.83 1665.35
   9   1  14 5637.11 1709.33
   9   1  17 2760.60 1163.34
   9   1  20  607.33  510.48
   9   1  23 3502.59 1333.07
   9   1  26  776.76  139.19
   9   1  29  820.21  156.53
   9   1  32  290.16  230.27
   9   1  35 2500.58  240.13
   9   1  38 4358.57  442.99
   9   1  41  261.40  137.84
   9   1  44  645.61  191.26
   9   1  47  157.00  126.17
   9   1  50  652.92  128.91
   9   1  53   28.07  121.41
   9   1  56   31.46   78.63
   9   2  -8 2211.95 1223.14
   9   2  -5 1908.81  838.02
   9   2  -210032.57 2151.21
   9   2   1 1030.64  966.10
   9   2   4  900.56  866.96
   9   2   7 5677.03 1579.98
   9   2  10 1618.48  727.52
   9   2  13 1397.06  925.63
   9   2  16 1407.01  756.88
   9   2  19 1447.49  943.66
   9   2  22  116.12  130.65
   9   2  25 1275.32  371.33
   9   2  28  249.40  384.34
   9   2  31 2807.42  259.48
   9   2  34 6180.83  405.98
   9   2  37 1344.18  238.33
   9   2  40 3463.34  322.17
   9   2  43 1400.59  178.70
   9   2  46  386.14  121.10
   9   2  49  108.00  145.30
   9   2  52   26.08   84.00
   9   2  55   85.17   80.33
   9   3  -925100.03 2661.76
   9   3  -6 7195.20 1292.58
   9   3  -3 2980.94  739.99
   9   3   0  124.80  465.43
   9   3   3 3293.64  861.84
   9   3   610245.15 1921.92
   9   3   9  892.94  391.93
   9   3  12 3541.95 1378.77
   9   3  15 2390.97 1174.77
   9   3  18 1881.74  955.88
   9   3  21  480.39  214.83
   9   3  24  553.85  161.50
   9   3  27 1954.54  350.27
   9   3  30 1058.42  379.80
   9   3  33   93.71  376.34
   9   3  36 3117.73  368.26
   9   3  39  503.89  166.40
   9   3  42  608.67  153.71
   9   3  45  542.48  163.20
   9   3  48   93.30   87.51
   9   3  51  177.71  105.42
   9   3  54   97.44  118.48
   9   4  -7 9545.91 1755.15
   9   4  -4 3861.43 1220.88
   9   4  -110874.30 1953.17
   9   4   2 4232.91 1409.62
   9   4   5 1984.06  538.08
   9   4   8 2275.35  985.91
   9   4  11  694.83  515.17
   9   4  14 6504.07 1763.84
   9   4  17  336.03  357.60
   9   4  20 1534.32  306.26
   9   4  23 1220.90  403.08
   9   4  26  600.51  304.27
   9   4  29  722.02  384.69
   9   4  32 1197.76 1078.85
   9   4  35 1990.92  411.60
   9   4  38  173.89  168.80
   9   4  41  811.93  152.96
   9   4  44 1111.72  295.81
   9   4  47  296.79  208.45
   9   4  50   64.45  171.42
   9   4  53   42.72  113.20
   9   5  -8 3488.66  986.64
   9   5  -5 3068.68  992.87
   9   5  -2 7032.68 1731.78
   9   5   1 1870.73 1262.47
   9   5   4 1560.64 1105.73
   9   5   7  333.55  324.88
   9   5  10  777.58  656.77
   9   5  13  817.88  674.08
   9   5  16  250.69  179.97
   9   5  19  836.73  273.49
   9   5  22  457.97  173.08
   9   5  25 1165.37  286.80
   9   5  28  358.38  231.01
   9   5  31 1518.36  690.62
   9   5  34  435.35  210.98
   9   5  37  480.78  262.25
   9   5  40  618.79  200.04
   9   5  43   48.19  164.27
   9   5  46    3.61  142.05
   9   5  49   99.98  121.05
   9   5  52   66.37  120.00
   9   6  -6  635.61  869.29
   9   6  -3  466.45  632.88
   9   6   0   55.06  559.05
   9   6   3   42.29  367.91
   9   6   6  473.54  529.27
   9   6   9  408.40  227.96
   9   6  12 8226.41 3233.54
   9   6  15 1715.51  295.86
   9   6  18 5483.02 1877.44
   9   6  21  323.24  230.49
   9   6  24  207.04  214.61
   9   6  27 2534.68 1048.40
   9   6  30 1005.68  281.36
   9   6  33 1357.94  279.46
   9   6  36  799.85  244.88
   9   6  39  192.31  131.84
   9   6  42  107.46  156.36
   9   6  45   39.28  143.06
   9   6  48  254.62  200.05
   9   6  51   33.91  130.79
   9   7  -7  437.64  743.34
   9   7  -4  450.98  747.08
   9   7  -1  656.33  808.19
   9   7   2  129.35  694.30
   9   7   5 2259.81  649.02
   9   7   8  655.34  363.24
   9   7  11  889.42  388.91
   9   7  14  289.66  362.24
   9   7  17  213.81  281.60
   9   7  20 1817.46  320.62
   9   7  23 2923.28  912.86
   9   7  26 1863.34 1241.81
   9   7  29  493.50  167.11
   9   7  32  241.59  222.67
   9   7  35 2017.82  276.71
   9   7  38  698.50  250.78
   9   7  41  225.72  186.14
   9   7  44  282.24  159.26
   9   7  47   47.03  132.08
   9   7  50    9.13  108.74
   9   8  -5  599.59  684.67
   9   8  -2  131.84  624.99
   9   8   1  809.78  632.93
   9   8   4  343.55  810.98
   9   8   7 1564.52  603.26
   9   8  10  193.02  253.23
   9   8  13 5013.34 2809.91
   9   8  16 2539.42 1347.99
   9   8  19   22.52  681.18
   9   8  22   89.93  240.03
   9   8  25 2501.84  344.32
   9   8  28  118.22  147.56
   9   8  31 1211.61  272.82
   9   8  34  106.37  161.53
   9   8  37  956.41  262.65
   9   8  40  181.86  149.51
   9   8  43   10.26  126.50
   9   8  46   32.65  146.96
   9   8  49   11.33  112.50
   9   9  -6 1641.59 1157.57
   9   9  -3  175.81  736.51
   9   9   0  730.42  576.90
   9   9   3  984.57 1223.54
   9   9   6  659.70  206.71
   9   9   9  198.54  211.17
   9   9  12 2876.79  578.32
   9   9  15 2644.54 1294.25
   9   9  18  121.11  218.65
   9   9  21  486.92  209.50
   9   9  24 1756.21  260.75
   9   9  27  193.01  176.31
   9   9  30  350.67  126.87
   9   9  33 1515.50  282.99
   9   9  36  407.65  229.19
   9   9  39   69.07  150.80
   9   9  42    3.00  154.44
   9   9  45    5.69  113.65
   9  10  -4  999.30 1367.94
   9  10  -1   11.62 1556.60
   9  10   2   52.79  517.68
   9  10   5   34.36  489.69
   9  10   8 1725.78  443.83
   9  10  11  296.23  332.13
   9  10  14 2865.39  512.33
   9  10  17  191.51  293.13
   9  10  20   39.96  154.52
   9  10  23 1299.84  178.90
   9  10  26  296.31  144.39
   9  10  29  335.87  153.55
   9  10  32  118.54  105.75
   9  10  35  735.15  245.47
   9  10  38  297.11  162.23
   9  10  41   73.64  133.88
   9  10  44  110.87  138.37
   9  11 -11 1398.44  296.29
   9  11   1 1909.83 1276.05
   9  11   4  650.54 1087.04
   9  11  10   15.12  220.50
   9  11  13 3222.05  543.22
   9  11  16  598.60  175.58
   9  11  19  357.90  141.28
   9  11  22  517.76  183.53
   9  11  25  307.71  117.17
   9  11  28  547.34  149.38
   9  11  31   13.03  128.60
   9  11  34   63.46  146.85
   9  11  37  125.69  128.25
   9  11  40   15.40  122.72
   9  11  43    2.52  111.41
   9  12  -9  223.98  154.29
   9  12  -6  571.10  203.72
   9  12  -3  211.99  205.37
   9  12   0  486.62  203.37
   9  12   3  888.03  295.61
   9  12   6  387.31  261.43
   9  12   9 2443.91  343.53
   9  12  12 1066.74  325.34
   9  12  15  518.17  234.95
   9  12  18    6.33  175.53
   9  12  21   17.44  208.39
   9  12  24  224.86  114.83
   9  12  27   92.67  110.90
   9  12  30  162.95  115.17
   9  12  33    6.88  146.29
   9  12  36    2.53  115.31
   9  12  39  244.32  130.28
   9  13 -10  845.48  245.81
   9  13  -7  562.01  204.13
   9  13  -4   26.23  152.00
   9  13  -1  367.90  208.59
   9  13   2  555.68  251.47
   9  13   5 1132.99  346.85
   9  13   8 1335.89  327.81
   9  13  11  505.56  239.57
   9  13  14 1013.44  345.30
   9  13  17  487.92  265.31
   9  13  20  186.36  179.27
   9  13  23   29.80  156.69
   9  13  26  199.50  208.33
   9  13  29   10.69  113.74
   9  13  32   81.85  123.25
   9  13  35   19.51  117.09
   9  14  -8  222.56  167.39
   9  14  -5  372.78  209.84
   9  14  -2   59.20  132.10
   9  14   1   19.71  172.28
   9  14   4    3.66  158.73
   9  14   7  190.02  194.19
   9  14  10  123.46  203.80
   9  14  13   32.30  180.63
   9  14  16   53.22  162.10
   9  14  19  196.57  202.60
   9  14  22   35.93  175.16
   9  14  25    3.71  136.12
   9  14  28  129.04  160.08
   9  14  31   36.64  128.39
   9  15  -6    8.81  138.24
   9  15  -3   43.58  131.59
   9  15   0  228.35  194.14
   9  15   3   11.38  135.97
   9  15   6   67.96  141.93
   9  15   9    9.18  171.67
   9  15  12    8.51  150.48
   9  15  15    7.34  170.09
   9  15  18  110.15  150.77
   9  15  21   56.43  147.95
   9  15  24    8.32  154.72
   9  15  27   83.39  172.26
   9  15  30   32.84  115.15
   9  16  -7    4.56  132.55
   9  16  -4    4.93  123.76
   9  16  -1   27.03  149.77
   9  16   2  107.50  137.70
   9  16   5  151.24  161.32
   9  16   8   37.20  154.06
   9  16  11  104.99  155.95
   9  16  14   70.93  172.18
   9  16  17   14.36  148.92
   9  16  20   42.92  112.48
   9  16  23   60.18  182.01
   9  17  -5  250.93  146.04
   9  17  -2   55.01  111.98
   9  17   1   18.25  129.24
   9  17   4   89.15  137.85
   9  17   7   61.70  124.11
   9  17  10   27.65  141.03
   9  17  13   55.54  147.01
   9  17  16   13.31   91.08
   9  17  19  203.52  157.42
   9  18   0   13.16  154.84
   9  18   3   75.86  132.45
   9  18   6    7.09  120.81
   9  18   9   48.75  124.74
  10   1  -311547.02 2567.47
  10   1   010024.29 1588.48
  10   1   3  297.38  983.01
  10   1   612282.88 2409.58
  10   1   9 1504.00  846.45
  10   1  12 3389.38 1358.09
  10   1  15 6208.76 1662.51
  10   1  18 5981.96 1621.37
  10   1  21  547.14  196.80
  10   1  24 2948.49  420.42
  10   1  27 3279.39  270.86
  10   1  30 1040.02  155.31
  10   1  33 3049.58  252.71
  10   1  36 2937.57  278.60
  10   1  39  529.57  127.13
  10   1  42  506.90  135.06
  10   1  45   13.48   98.10
  10   1  48  305.52  122.85
  10   1  51  406.61  106.43
  10   1  54   67.29   71.66
  10   2  -1  789.44  633.42
  10   2   2 3729.01 1170.44
  10   2   5 1609.36  906.12
  10   2   8 7394.98 1875.48
  10   2  11 1521.55  827.39
  10   2  14 1470.02  913.17
  10   2  17 1602.67 1011.80
  10   2  20  233.41  137.63
  10   2  23  304.46  361.23
  10   2  26  193.44  202.92
  10   2  29  859.54  225.01
  10   2  32 2158.36  209.50
  10   2  35  799.34  178.62
  10   2  38   26.99  159.66
  10   2  41  417.72  133.15
  10   2  44  108.32   79.55
  10   2  47  363.57  189.63
  10   2  50   11.65   91.02
  10   2  53    1.17  106.34
  10   3  -5 1007.72  575.08
  10   3  -2 9230.75 2068.92
  10   3   1 1178.98  702.98
  10   3   4 2575.93  774.17
  10   3   7  599.22  465.37
  10   3  10 1073.43  663.06
  10   3  13 1013.77  658.67
  10   3  16  250.73  153.08
  10   3  19  842.83  299.54
  10   3  22  138.87  168.79
  10   3  25 1230.65  707.50
  10   3  28  872.32  282.48
  10   3  31 1509.49  368.89
  10   3  34  342.94  241.30
  10   3  37   54.41  219.18
  10   3  40   18.56  177.62
  10   3  43  205.61  170.12
  10   3  46   94.59  147.42
  10   3  49  103.14  184.33
  10   3  52   52.00  156.87
  10   4  -6  402.23  647.19
  10   4  -3 3520.97 1039.71
  10   4   0 1526.66  951.32
  10   4   3  310.37  758.48
  10   4   6  220.43  566.98
  10   4   9  565.72  533.28
  10   4  12 1932.42  323.30
  10   4  15  549.40  200.36
  10   4  18  503.11  205.47
  10   4  21  146.87  152.46
  10   4  24 2234.65  516.10
  10   4  27 5312.64 1457.97
  10   4  30  146.79  178.87
  10   4  33  975.87  280.37
  10   4  36  326.38  256.54
  10   4  39  487.90  312.59
  10   4  42  148.36  133.75
  10   4  45  163.07  154.15
  10   4  48    5.46  150.77
  10   4  51  117.03  144.09
  10   5  -4 1556.95 1148.86
  10   5  -1 1298.95 1018.04
  10   5   2 3764.07  821.25
  10   5   5  895.17  602.14
  10   5   8 3694.91  610.72
  10   5  11 1428.92  411.01
  10   5  14 1610.01  538.80
  10   5  17  150.02  334.94
  10   5  20 1539.22  335.27
  10   5  23 2213.28  353.74
  10   5  26  550.05  249.99
  10   5  29 1636.22  382.71
  10   5  32   61.19  179.12
  10   5  35 1992.50  360.27
  10   5  38 1029.57  279.74
  10   5  41  109.60  186.08
  10   5  44  299.16  165.94
  10   5  47  103.06  137.00
  10   5  50   56.34  119.86
  10   6  -5  245.09  776.05
  10   6  -2 2743.38 1147.29
  10   6   1 4252.49 1271.36
  10   6   4  548.58  169.97
  10   6   7  132.27  153.52
  10   6  10 2153.14  581.21
  10   6  13   31.33  143.46
  10   6  16  450.06  328.88
  10   6  19   19.86  180.89
  10   6  22   16.76  735.17
  10   6  25 2028.50  427.13
  10   6  28  591.31  248.80
  10   6  31 3519.28  472.44
  10   6  34 1081.08  294.67
  10   6  37  289.86  183.20
  10   6  40  115.98  150.71
  10   6  43   18.07  133.19
  10   6  46   17.21  122.60
  10   6  49   18.70  114.81
  10   7  -3 1453.09 1245.03
  10   7   0   18.97  628.07
  10   7   3 5363.46 1636.79
  10   7   6 4277.35  609.22
  10   7   9  593.01  263.25
  10   7  12 1922.40  353.62
  10   7  15   37.71  198.41
  10   7  18  331.07  784.84
  10   7  21 4810.43 2039.02
  10   7  24 1082.40  314.89
  10   7  27 2169.80  324.10
  10   7  30   51.82  134.42
  10   7  33  100.37  177.70
  10   7  36  112.27  133.67
  10   7  39   63.19  195.18
  10   7  42   98.29  180.66
  10   7  45  160.31  150.88
  10   7  48  512.40  175.42
  10   8  -1  169.27  838.95
  10   8   2 2728.72  775.67
  10   8   5 1024.10  301.06
  10   8   8 4609.48  559.78
  10   8  11 3054.85 1059.06
  10   8  14 1926.54  683.37
  10   8  17  147.80  188.55
  10   8  20 1682.83  385.54
  10   8  23   10.77  182.22
  10   8  26 1150.54  246.44
  10   8  29  669.89  176.34
  10   8  32  742.12  157.63
  10   8  35  896.92  231.18
  10   8  38  175.62  169.38
  10   8  41   25.96  132.20
  10   8  44   74.17  138.40
  10   8  47   21.47  104.59
  10   9  -2 1974.24 1209.79
  10   9   1  419.13  592.63
  10   9   4  331.88  425.70
  10   9   7 1023.91  350.35
  10   9  10 1579.60  473.94
  10   9  13  474.61  401.26
  10   9  16  106.53  217.03
  10   9  19  941.75  327.82
  10   9  22  237.59  151.65
  10   9  25 1028.93  218.51
  10   9  28   17.64  114.50
  10   9  31  282.25  138.04
  10   9  34   51.24  173.07
  10   9  37  471.22  193.53
  10   9  40   36.83  119.72
  10   9  43  163.67  133.11
  10  10   0   75.86  951.60
  10  10   3 1763.67 1342.52
  10  10   9  489.97  299.20
  10  10  12 3736.03  515.16
  10  10  15  491.83  310.31
  10  10  18  435.47  167.50
  10  10  21  194.29  106.45
  10  10  24  602.81  145.13
  10  10  27  187.15  141.23
  10  10  30  288.08  180.72
  10  10  33   17.22   98.09
  10  10  36  190.55  298.70
  10  10  39   20.73  127.92
  10  10  42  141.09  111.52
  10  11 -10  760.20  166.08
  10  11  11 2071.29  383.45
  10  11  14  590.56  218.59
  10  11  17   98.34  221.29
  10  11  20   67.23  169.19
  10  11  23   28.01  146.31
  10  11  26   56.21  108.80
  10  11  29    4.84  111.43
  10  11  32   51.05   93.29
  10  11  35  171.17  150.95
  10  11  38   27.52  126.52
  10  12 -11 1423.17  271.53
  10  12  -8  714.87  268.30
  10  12  -5  514.15  222.12
  10  12  -2  338.89  179.80
  10  12   1  509.94  263.49
  10  12   4  241.60  203.96
  10  12   7 1211.53  295.26
  10  12  10  469.46  255.16
  10  12  13  186.95  185.31
  10  12  16  438.61  240.48
  10  12  19   78.33  190.44
  10  12  22   99.14  204.68
  10  12  25  231.25  157.77
  10  12  28    7.01  112.45
  10  12  31  112.15   97.38
  10  12  34   70.29  140.11
  10  12  37    1.32  111.09
  10  13  -9   16.03  120.01
  10  13  -6    7.86  147.82
  10  13  -3   69.92  179.27
  10  13   0  730.52  221.47
  10  13   3   30.65  143.99
  10  13   6    4.17  166.52
  10  13   9  204.44  214.58
  10  13  12  154.68  178.54
  10  13  15  101.21  152.21
  10  13  18   42.69  146.98
  10  13  21  108.15  201.04
  10  13  24   39.68  163.28
  10  13  27    1.80  159.65
  10  13  30   31.82  132.57
  10  14  -7    9.69  117.21
  10  14  -4   98.17  154.66
  10  14  -1   39.52  133.68
  10  14   2   21.43  167.56
  10  14   5   16.82  151.19
  10  14   8   65.84  166.94
  10  14  11  128.82  150.96
  10  14  14   82.76  158.39
  10  14  17  150.45  168.38
  10  14  20   28.21  154.90
  10  14  23   11.67  136.45
  10  14  26   34.10  141.10
  10  14  29   22.09  148.51
  10  15  -5   29.55  126.45
  10  15  -2  111.19  122.86
  10  15   1    7.64  133.24
  10  15   4   28.82  148.75
  10  15   7   38.06  163.67
  10  15  10   66.73  145.08
  10  15  13  129.01  174.69
  10  15  16    3.12  145.98
  10  15  19  111.76  166.46
  10  15  22  107.63  154.41
  10  15  25   57.55  123.34
  10  16  -3    5.12  130.69
  10  16   0   38.10  143.02
  10  16   3  102.93  145.58
  10  16   6   69.05  143.66
  10  16   9   26.18  129.72
  10  16  12   14.48  131.61
  10  16  15   62.47  138.11
  10  16  18  165.02  155.81
  10  17  -1   48.99  118.81
  10  17   2   30.78  131.50
  10  17   5    8.28  108.85
  10  17   8   28.06  125.18
  10  17  11   39.04  115.21
  11   1  -517271.78 2318.13
  11   1  -2 6614.51 1558.01
  11   1   1 3163.38  763.64
  11   1   4 1476.83  830.83
  11   1   7  137.65  355.84
  11   1  10  237.40  624.61
  11   1  13  107.06  494.35
  11   1  16  956.16  200.05
  11   1  19 1949.99  555.73
  11   1  22 2015.48  359.39
  11   1  25 1070.51  616.89
  11   1  28 2246.58  310.49
  11   1  31  929.21  202.71
  11   1  34 2609.94  262.01
  11   1  37  149.56  133.57
  11   1  40  123.60  228.75
  11   1  43  418.02  124.48
  11   1  46  194.50  158.98
  11   1  49    1.93  182.55
  11   1  52  105.70  146.60
  11   2  -3 5497.20 1447.24
  11   2   0 7416.58 1523.02
  11   2   3 6886.38 1511.59
  11   2   6 2300.28 1148.93
  11   2   9 2122.38  928.12
  11   2  12  799.09  754.40
  11   2  15 3129.38  393.81
  11   2  18  765.36  215.96
  11   2  21  182.45  151.27
  11   2  24  419.60  206.03
  11   2  27 2128.34  604.62
  11   2  30  583.10  203.59
  11   2  33 1547.21  294.73
  11   2  36 1173.54  336.39
  11   2  39  313.35  210.13
  11   2  42   28.64   87.76
  11   2  45  182.24  115.85
  11   2  48  209.06  157.70
  11   2  51   67.78  134.21
  11   3  -1  684.70  614.08
  11   3   2  678.28  491.24
  11   3   5    7.56  420.54
  11   3   8 6178.42 1814.40
  11   3  11  878.98  368.31
  11   3  14  267.68  169.77
  11   3  17  664.94  251.03
  11   3  20 1192.88  217.08
  11   3  23 7223.19 2355.48
  11   3  26  190.17  566.38
  11   3  29  967.41  262.09
  11   3  32 2118.27  418.89
  11   3  35 1275.84  336.85
  11   3  38  327.70  187.91
  11   3  41  343.80  235.93
  11   3  44   98.36  195.13
  11   3  47    7.44  137.46
  11   3  50   20.10  133.34
  11   4  -2   63.13  548.65
  11   4   1  183.03  514.60
  11   4   4  999.19  830.60
  11   4   7 2335.07  971.71
  11   4  10  685.30  230.37
  11   4  13  439.35  377.12
  11   4  16   43.06  199.26
  11   4  19  712.65  209.91
  11   4  22  257.92  264.49
  11   4  25  877.98  241.38
  11   4  28 1609.56  378.60
  11   4  31 3138.97  454.63
  11   4  34 1228.45  357.91
  11   4  37   25.64  198.65
  11   4  40   93.74  166.78
  11   4  43   87.27  178.07
  11   4  46   40.09  146.03
  11   4  49  141.73  133.59
  11   5   0  395.51  547.41
  11   5   3  728.07  317.34
  11   5   6  799.94  437.82
  11   5   9 1289.07  549.01
  11   5  12  830.61  521.12
  11   5  15  134.43  215.75
  11   5  18 1801.19  309.04
  11   5  21 4351.63  849.75
  11   5  24  212.17  206.44
  11   5  27 2430.31  379.94
  11   5  30  714.27  201.01
  11   5  33  710.16  234.95
  11   5  36  153.12  229.65
  11   5  39   72.38  123.14
  11   5  42   13.00  146.76
  11   5  45    5.14  130.33
  11   5  48  157.46  140.98
  11   6  -1  643.01  978.95
  11   6   2  546.79 1015.08
  11   6   5 2531.84  391.93
  11   6   8 1335.61  636.89
  11   6  11  581.19  286.31
  11   6  14  725.05  254.50
  11   6  17  360.36  494.04
  11   6  20  225.97  234.56
  11   6  23  149.94  214.51
  11   6  26  947.04  315.36
  11   6  29 2332.72  326.20
  11   6  32   44.55  194.02
  11   6  35  811.49  262.49
  11   6  38  126.97  117.40
  11   6  41   52.73  142.03
  11   6  44   22.88  142.07
  11   6  47   66.70  144.31
  11   7  -2  211.19  847.62
  11   7   1   11.14  491.88
  11   7   4  353.97  532.24
  11   7   7  537.51  262.23
  11   7  10 1807.10  336.29
  11   7  13  149.77  530.45
  11   7  16 1198.54  770.19
  11   7  19 1238.55  334.19
  11   7  22   57.05  204.38
  11   7  25  871.83  257.10
  11   7  28  393.39  144.31
  11   7  31  187.38  208.77
  11   7  34   87.34  111.54
  11   7  37  108.29  159.93
  11   7  40   45.27  148.22
  11   7  43   32.77  125.81
  11   7  46   27.83  111.76
  11   8  -3   51.45 1173.83
  11   8   0 1661.51 1011.23
  11   8   3   94.98  703.58
  11   8   6    2.22  189.40
  11   8   9  730.13  481.70
  11   8  12    0.53  584.15
  11   8  15   23.17  190.10
  11   8  18  194.82  207.15
  11   8  21  560.65  300.37
  11   8  24    6.71  134.47
  11   8  27  306.37  133.55
  11   8  30    3.98   98.26
  11   8  33   15.95  176.53
  11   8  36   48.07  190.70
  11   8  39   32.89  131.74
  11   8  42  123.55  138.11
  11   8  45   26.85  117.82
  11   9  -1  351.46  889.57
  11   9   8  851.85  367.33
  11   9  11 5295.41  685.58
  11   9  14 1995.05  403.35
  11   9  17  810.91  290.23
  11   9  20  268.15  243.21
  11   9  23  111.26  133.77
  11   9  26  474.04  132.70
  11   9  29  169.82  150.03
  11   9  32  113.10  117.66
  11   9  35  201.74  139.32
  11   9  38   92.09  128.95
  11   9  41   26.58  124.11
  11  10  10 1764.09  406.10
  11  10  13  696.61  290.36
  11  10  16  123.01  222.85
  11  10  19   59.90  148.25
  11  10  22   26.92  116.21
  11  10  25  219.24  148.00
  11  10  28   13.64  107.13
  11  10  31  109.86  158.27
  11  10  34   36.25  117.75
  11  10  37    1.16  130.97
  11  10  40  265.76  142.98
  11  11  -9   30.55  192.17
  11  11  12 1178.16  302.56
  11  11  15  234.87  186.24
  11  11  18   19.92  172.79
  11  11  21   70.53  188.43
  11  11  24   14.32  148.92
  11  11  27   26.84  118.70
  11  11  30   81.13  102.12
  11  11  33   74.93  115.27
  11  11  36   40.23  109.33
  11  12 -10   27.78  154.80
  11  12  -7  211.60  160.46
  11  12  -4  123.89  147.02
  11  12  -1   36.52  143.30
  11  12   2  147.92  195.29
  11  12   5   38.76  157.03
  11  12   8  319.26  248.42
  11  12  11  230.17  199.44
  11  12  14  277.31  185.78
  11  12  17  153.08  202.68
  11  12  20   10.80  150.40
  11  12  23   37.11  154.62
  11  12  26   23.27  135.80
  11  12  29   67.51  152.18
  11  12  32   30.80  142.87
  11  13  -8   11.85  143.07
  11  13  -5  160.70  146.41
  11  13  -2    1.92  181.33
  11  13   1   10.08  153.80
  11  13   4   27.75  172.51
  11  13   7   24.74  154.10
  11  13  10  335.00  230.14
  11  13  13  469.81  255.87
  11  13  16   20.96  142.41
  11  13  19  331.98  227.31
  11  13  22   55.04  153.42
  11  13  25   18.62  144.79
  11  13  28    1.68  130.70
  11  14  -6   20.85  132.03
  11  14  -3   35.59  125.80
  11  14   0   29.93  141.01
  11  14   3  115.99  160.31
  11  14   6   17.31  157.71
  11  14   9   49.60  148.91
  11  14  12   23.92  169.88
  11  14  15    9.14  163.10
  11  14  18   16.43  152.59
  11  14  21   56.28  151.01
  11  14  24    5.21  140.54
  11  15  -4   12.01  105.76
  11  15  -1   19.45  122.14
  11  15   2    7.65  135.31
  11  15   5   48.07  140.78
  11  15   8   39.25  133.28
  11  15  11  144.04  133.67
  11  15  14   17.25  134.55
  11  15  17    2.42  134.50
  11  15  20   43.13  126.81
  11  16  -2    0.38  110.90
  11  16   1   29.86  113.55
  11  16   4   15.69  122.22
  11  16   7   24.85  124.49
  11  16  10   55.23  152.17
  11  16  13    7.35  115.26
  12   1  -7  226.12  528.12
  12   1  -4  234.10  453.71
  12   1  -1 6170.52 1285.28
  12   1   2 1373.08  756.87
  12   1   5 4092.76 1204.76
  12   1   8 1367.45  910.67
  12   1  11  452.40  161.09
  12   1  14 2126.96  360.68
  12   1  17  326.10  199.08
  12   1  20  860.14  313.27
  12   1  23 1753.50  309.30
  12   1  26 2668.56  628.00
  12   1  29 3752.06  408.68
  12   1  32  879.91  287.07
  12   1  35 1938.67  210.01
  12   1  38  611.95  117.90
  12   1  41   44.10   91.73
  12   1  44   17.87   91.82
  12   1  47    2.56  147.28
  12   1  50    6.03  137.18
  12   2  -8 2451.77  639.84
  12   2  -5 1973.81  871.72
  12   2  -2  411.47  399.66
  12   2   1  439.46  406.63
  12   2   4  231.72  410.03
  12   2   7 7340.60 1190.34
  12   2  10 1174.17  264.02
  12   2  13 1307.72  269.72
  12   2  16 3614.43  446.63
  12   2  19  763.74  209.27
  12   2  22  887.97  417.43
  12   2  25  859.76  255.34
  12   2  28  474.04  300.99
  12   2  31  509.92  220.25
  12   2  34  172.69  257.34
  12   2  37  234.58  211.78
  12   2  40   13.18  169.16
  12   2  43    7.17  193.24
  12   2  46   90.59  161.95
  12   2  49   92.99  122.03
  12   2  52  206.54  138.63
  12   3  -9 2124.72  687.87
  12   3  -6   27.77  532.22
  12   3  -3 2302.91 1233.40
  12   3   0 3102.89 1430.63
  12   3   3 3229.02  410.38
  12   3   6  383.33  148.68
  12   3   9  353.18  447.14
  12   3  12 1267.18  256.57
  12   3  15  262.52  206.46
  12   3  18  366.66  516.11
  12   3  21 1684.65  548.75
  12   3  24  994.16  489.16
  12   3  27 6214.42 1977.08
  12   3  30  434.75  235.84
  12   3  33 2295.11  437.38
  12   3  36  923.77  294.00
  12   3  39  555.14  270.32
  12   3  42  124.63  122.85
  12   3  45   13.38  159.01
  12   3  48  241.86  170.86
  12   3  51  198.74  154.44
  12   4  -7  517.54  924.39
  12   4  -4  336.79  861.41
  12   4  -1 1611.36 1004.70
  12   4   2  725.53  305.32
  12   4   5 1728.44  284.44
  12   4   8 6065.83  552.96
  12   4  11  185.44  378.85
  12   4  14   94.25  730.19
  12   4  17  670.96  235.17
  12   4  20 1368.05  790.85
  12   4  23  602.54  232.65
  12   4  26  977.70  320.95
  12   4  29 2834.09  430.22
  12   4  32 1148.97  275.53
  12   4  35   80.33  197.57
  12   4  38  165.17  200.81
  12   4  41   70.33  127.59
  12   4  44   30.74  150.91
  12   4  47  139.34  140.46
  12   5  -5   59.81  526.55
  12   5  -2  373.98  819.90
  12   5   1  543.96  586.22
  12   5   4 1862.91  373.29
  12   5   7 1190.68  468.37
  12   5  10 1293.88  380.11
  12   5  13  453.15  290.63
  12   5  16  309.52  480.85
  12   5  19  586.12  229.18
  12   5  22  615.48  267.84
  12   5  25 4608.65  505.33
  12   5  28 1310.03  339.85
  12   5  31  930.53  288.01
  12   5  34  357.58  188.73
  12   5  37   22.74  206.24
  12   5  40   11.52  178.51
  12   5  43   99.52  177.02
  12   5  46    6.38  118.75
  12   6  -6  888.00 1137.19
  12   6   0  660.31  925.71
  12   6   3  992.97  751.78
  12   6   6 1122.85  445.62
  12   6   9  413.69  173.67
  12   6  12   83.65  241.69
  12   6  15  914.74  304.18
  12   6  18 4241.95  521.35
  12   6  21  965.12  287.05
  12   6  24  253.91  230.08
  12   6  27  674.40  260.15
  12   6  30   94.56  112.65
  12   6  33   67.84  188.97
  12   6  36  139.08  154.41
  12   6  39   44.89  153.39
  12   6  42   58.39  156.39
  12   6  45   41.81  131.66
  12   7  -7  752.38 1086.26
  12   7  -4  447.88 1083.91
  12   7  -1  849.02  654.70
  12   7   2  560.42  661.30
  12   7   5 2405.91  439.19
  12   7   8 7302.06  708.79
  12   7  11 1256.16  515.03
  12   7  14 4326.92  583.27
  12   7  17  640.74  355.02
  12   7  20  589.52  316.63
  12   7  23   86.36  196.91
  12   7  26  365.24  173.69
  12   7  29    3.26  120.86
  12   7  32  380.35  237.71
  12   7  35  120.12  118.16
  12   7  38   19.23  149.39
  12   7  41   77.03  130.11
  12   7  44   39.88  110.42
  12   8   7 1725.95  378.19
  12   8  10 4741.81  513.18
  12   8  13  439.57  247.17
  12   8  16  793.99  282.34
  12   8  19  431.68  209.04
  12   8  22   57.66  209.51
  12   8  25   34.04  133.30
  12   8  28   38.31  139.88
  12   8  31   15.48   95.48
  12   8  34    0.88  130.23
  12   8  37    9.46  154.39
  12   8  40    7.43  115.70
  12   9   9 2471.97  400.57
  12   9  12 1865.47  356.26
  12   9  15   40.67  189.39
  12   9  18  348.99  206.89
  12   9  21   25.71  135.16
  12   9  24  111.81   96.43
  12   9  27   11.22   90.50
  12   9  30    1.38   98.21
  12   9  33  110.20  142.55
  12   9  36  113.06  140.05
  12   9  39  225.45  131.30
  12  10  11  730.01  269.06
  12  10  14  178.90  221.37
  12  10  17  104.68  146.25
  12  10  20  151.76  214.23
  12  10  23   35.40  102.95
  12  10  26   86.03  111.68
  12  10  29    7.79  100.70
  12  10  32   72.00  101.45
  12  10  35   30.36  101.43
  12  11 -11  390.01  159.65
  12  11  -8  216.46  129.54
  12  11  -5  100.79  140.91
  12  11  -2  269.10  134.15
  12  11   7  159.34  175.19
  12  11  10  333.51  242.81
  12  11  13   25.49  177.25
  12  11  16  199.32  157.17
  12  11  19   36.76  180.29
  12  11  22   35.53  189.63
  12  11  25   77.78  153.49
  12  11  28   57.44  159.26
  12  11  31    3.40  259.48
  12  12  -9   15.40  117.11
  12  12  -6  123.11  148.76
  12  12  -3   55.41  132.84
  12  12   0    1.90  175.79
  12  12   3   57.45  147.31
  12  12   6    1.54  170.65
  12  12   9   14.31  171.59
  12  12  12   63.88  175.14
  12  12  15   21.26  200.32
  12  12  18    9.16  159.12
  12  12  21  122.34  175.83
  12  12  24   27.09  156.96
  12  12  27   15.30  124.52
  12  12  30    8.93  108.55
  12  13  -7   30.64  114.02
  12  13  -4    3.96  128.32
  12  13  -1   27.36  117.02
  12  13   2  164.60  162.93
  12  13   5   72.14  162.52
  12  13   8   62.69  168.18
  12  13  11   15.30  133.25
  12  13  14  137.98  176.54
  12  13  17   27.88  129.55
  12  13  20  101.25  162.84
  12  13  23   85.26  133.81
  12  13  26    8.84  117.67
  12  14  -5   76.68  135.42
  12  14  -2   49.01  123.30
  12  14   1   45.63  116.20
  12  14   4    1.75  156.91
  12  14   7   20.35  149.91
  12  14  10   23.20  139.65
  12  14  13   55.26  127.03
  12  14  16   13.40  119.87
  12  14  19   50.09  129.11
  12  15  -3   82.76  121.47
  12  15   0   17.26  109.49
  12  15   3    4.50  125.65
  12  15   6   17.52  116.93
  12  15   9    8.16  151.02
  12  15  12   64.66  138.12
  13   1  -6  328.63  413.23
  13   1  -3  218.64  588.18
  13   1   0 1019.25  866.96
  13   1   3 2101.63  307.51
  13   1   6 2051.87  318.95
  13   1   9 1567.11  760.28
  13   1  12  790.19  336.88
  13   1  15  278.86  191.53
  13   1  18  415.78  223.74
  13   1  21  966.66  675.74
  13   1  24  595.23  236.10
  13   1  27 2158.53  338.05
  13   1  30 1575.55  338.78
  13   1  33 1916.39  369.56
  13   1  36  282.04  249.17
  13   1  39  361.19  215.85
  13   1  42  152.50  185.07
  13   1  45   54.63  141.09
  13   1  48   16.99  119.22
  13   1  51  243.72  148.12
  13   2  -7   20.83  805.49
  13   2  -4    7.90  630.99
  13   2  -1 2783.73 1223.29
  13   2   2 2265.91  286.07
  13   2   5 2008.76  274.84
  13   2   8 1122.11  240.07
  13   2  11  150.02  156.75
  13   2  14  318.66  165.13
  13   2  17 3185.09  779.09
  13   2  20 4596.42  510.75
  13   2  23 4908.30 1687.63
  13   2  26  280.91  208.30
  13   2  29 2621.65  452.66
  13   2  32 3212.52  414.52
  13   2  35  617.63  257.33
  13   2  38  641.00  251.67
  13   2  41  109.26  178.46
  13   2  44    1.10  130.25
  13   2  47   14.65  122.83
  13   2  50    9.40  114.66
  13   3  -8    0.54  751.14
  13   3  -5  165.32  493.79
  13   3  -2 2038.19  940.24
  13   3   1 4675.25  424.67
  13   3   4  405.32  203.79
  13   3   7 4738.98  507.90
  13   3  10 3485.04  571.66
  13   3  13 2193.85  510.48
  13   3  16  604.24  237.71
  13   3  19  224.04  203.75
  13   3  22  209.52  483.67
  13   3  25 4292.61  565.66
  13   3  28 1809.13  396.07
  13   3  31 3193.59  475.82
  13   3  34  202.47  222.43
  13   3  37   64.15  172.71
  13   3  40  123.73  202.16
  13   3  43  168.48  145.26
  13   3  46   58.32  133.09
  13   3  49   60.76  120.43
  13   4  -6 1876.75 1019.30
  13   4  -3   95.58  681.83
  13   4   0  293.23  721.51
  13   4   3  638.95  216.27
  13   4   6   19.11  238.38
  13   4   9 1131.87  239.34
  13   4  12  193.44  189.84
  13   4  15  712.31  524.28
  13   4  18 3990.42 1137.01
  13   4  21 1192.75  325.60
  13   4  24  858.52  228.90
  13   4  27  184.76  267.27
  13   4  30  103.06  170.23
  13   4  33  462.48  265.40
  13   4  36   10.95  166.80
  13   4  39    9.20  182.69
  13   4  42   53.05  139.72
  13   4  45   34.00  114.61
  13   5  -7  282.38  748.27
  13   5  -4 2248.58 1377.93
  13   5  -1 1863.23  859.00
  13   5   2 1559.27  943.93
  13   5   5 1168.66  255.81
  13   5   8 8116.14 3240.26
  13   5  11  820.96  389.01
  13   5  14   59.90  268.48
  13   5  17  700.91  210.95
  13   5  20   14.05  220.31
  13   5  23   13.07  202.13
  13   5  26 1767.54  362.10
  13   5  29  978.59  340.39
  13   5  32  230.52  183.38
  13   5  35   62.25  170.93
  13   5  38    4.58  186.44
  13   5  41    7.64  131.45
  13   5  44   61.93  114.72
  13   6  -5  536.81 1282.99
  13   6  -2  621.10  906.76
  13   6   1  219.89  902.42
  13   6   4  620.67  840.26
  13   6   7 7912.74  739.90
  13   6  10 1840.50  386.70
  13   6  13  101.36  167.30
  13   6  16 3366.79  548.90
  13   6  19  528.83  311.94
  13   6  22  467.22  281.19
  13   6  25  292.88  259.49
  13   6  28   28.85  129.35
  13   6  31  294.60  160.24
  13   6  34   73.86  211.68
  13   6  37   13.93  153.85
  13   6  40  143.18  161.86
  13   6  43   60.06  111.58
  13   7   6 1540.26  319.65
  13   7   9 2973.89  540.48
  13   7  12  888.20  258.67
  13   7  15  128.23  279.46
  13   7  18  185.26  253.41
  13   7  21  199.68  208.85
  13   7  24   17.06  211.35
  13   7  27   29.14  117.24
  13   7  30   11.67  124.96
  13   7  33  150.00  124.94
  13   7  36   63.29  120.84
  13   7  39  132.04  142.94
  13   7  42   96.41  145.29
  13   8   8 1986.05  420.55
  13   8  11 3671.77  513.44
  13   8  14 1063.61  320.50
  13   8  17   35.94  211.65
  13   8  20  565.00  274.69
  13   8  23   90.55  127.89
  13   8  26  308.35  127.64
  13   8  29   33.38   95.15
  13   8  32    8.62  127.76
  13   8  35   18.16  119.23
  13   8  38   32.95  119.15
  13   9  10  131.26  187.37
  13   9  13  198.42  171.69
  13   9  16  206.85  248.63
  13   9  19    3.52  118.90
  13   9  22  103.51  100.57
  13   9  25   50.46  105.64
  13   9  28    6.33   93.45
  13   9  31   40.71   91.55
  13   9  34   51.16  120.88
  13   9  37   97.95  120.24
  13  10  12   77.14  148.45
  13  10  15  375.46  213.75
  13  10  18   90.47  159.94
  13  10  21   53.26  147.91
  13  10  24   22.12  163.46
  13  10  27   29.87  103.74
  13  10  30   37.54  174.12
  13  10  33   61.94  102.23
  13  11 -10    3.95  110.26
  13  11  -7   21.03  152.72
  13  11  -4  168.61  167.37
  13  11  -1  396.17  179.28
  13  11   2   12.32  165.58
  13  11   5   44.53  136.04
  13  11   8   20.52  169.43
  13  11  11  358.13  199.99
  13  11  14   71.88  186.85
  13  11  17  166.71  200.25
  13  11  20   55.89  152.21
  13  11  23    2.43  125.68
  13  11  26    4.92  119.48
  13  11  29    3.90  140.77
  13  12  -8   42.39  108.27
  13  12  -5  166.22  135.15
  13  12  -2   21.13  123.09
  13  12   1    2.21  146.81
  13  12   4  196.52  176.31
  13  12   7   57.00  170.07
  13  12  10   42.09  148.39
  13  12  13    3.87  146.57
  13  12  16   14.92  141.70
  13  12  19   51.69  146.61
  13  12  22   67.37  136.77
  13  12  25   71.19  139.50
  13  13  -6   22.33  108.74
  13  13  -3   16.61  137.74
  13  13   0    1.02  121.40
  13  13   3    8.20  131.02
  13  13   6   43.91  120.91
  13  13   9   49.76  140.84
  13  13  12   12.77  124.08
  13  13  15   28.14  153.57
  13  13  18    4.94  121.68
  13  13  21   79.93  133.21
  13  14  -4   19.59   98.63
  13  14  -1   41.78   96.90
  13  14   2   11.05  106.07
  13  14   5    7.18  106.38
  13  14   8   23.56  118.82
  13  14  11    4.29  109.49
  13  14  14   38.40  107.18
  14   1  -2 1175.26  950.96
  14   1   1 6297.80  529.43
  14   1   4 1592.86  315.73
  14   1   7  875.06  202.89
  14   1  10  825.67  506.25
  14   1  13 1425.48  269.66
  14   1  16  697.29  269.16
  14   1  19  663.40  408.85
  14   1  22  133.86  199.86
  14   1  25 4609.97  590.41
  14   1  28 1625.60  414.63
  14   1  31  382.29  264.10
  14   1  34  927.65  336.63
  14   1  37  226.80  241.62
  14   1  40   86.89  157.14
  14   1  43   56.26  146.27
  14   1  46   95.56  143.41
  14   1  49   32.84  121.33
  14   2  -3 1435.60  873.75
  14   2   0 3646.46  374.55
  14   2   3  872.94  224.54
  14   2   6 1826.96  313.58
  14   2   9  425.26  282.17
  14   2  12 1499.07  769.54
  14   2  15 1559.32  676.89
  14   2  18   54.75  199.01
  14   2  21  370.42  330.04
  14   2  24  489.33  226.57
  14   2  27 5139.45  510.77
  14   2  30 1424.01  318.82
  14   2  33  910.37  258.43
  14   2  36  805.45  256.44
  14   2  39   76.23  174.39
  14   2  42   44.31  100.70
  14   2  45   33.84  150.69
  14   2  48  159.25  134.59
  14   3  -4   28.65 1238.04
  14   3  -1  706.09  885.08
  14   3   2 3334.75  451.87
  14   3   5 1265.29  265.87
  14   3   8  540.92  229.25
  14   3  11  635.85  557.86
  14   3  14  869.89  282.42
  14   3  17 2065.26  743.09
  14   3  20  898.08  232.00
  14   3  23  332.41  225.56
  14   3  26  888.41  240.44
  14   3  29   72.86  225.88
  14   3  32  356.86  229.06
  14   3  35   15.54  212.36
  14   3  38   10.90  199.59
  14   3  41   82.65  102.73
  14   3  44  135.62  124.48
  14   3  47  250.44  149.15
  14   4  -2   53.19 1034.41
  14   4   1   63.54  566.62
  14   4   4  909.59  231.28
  14   4   7 6201.41  624.04
  14   4  10 6750.47 2534.36
  14   4  13 3812.87  689.25
  14   4  16  532.66  245.04
  14   4  19 1112.98  352.24
  14   4  22  191.01  192.07
  14   4  25  987.05  311.31
  14   4  28  139.53  186.01
  14   4  31   91.41  208.98
  14   4  34  128.16  209.38
  14   4  37  104.23  183.47
  14   4  40   30.11  174.89
  14   4  43  161.88  144.28
  14   5  -3  181.82  698.42
  14   5   0 1833.75 1362.17
  14   5   3 1980.32 1224.35
  14   5   6 4463.82 1762.81
  14   5   9 3162.47  455.35
  14   5  12 2726.08  426.48
  14   5  15   90.26  212.95
  14   5  18 2792.52  469.27
  14   5  21   67.81  191.67
  14   5  24   97.62  191.17
  14   5  27  830.05  254.06
  14   5  30  388.90  161.79
  14   5  33    7.21  176.62
  14   5  36    7.65  105.99
  14   5  39   10.93  146.03
  14   5  42   20.79  137.45
  14   6   5  718.83  290.12
  14   6   8  697.22  251.60
  14   6  11 3337.37  439.21
  14   6  14  985.05  256.08
  14   6  17  254.33  222.22
  14   6  20  416.15  272.21
  14   6  23  214.40  213.29
  14   6  26  225.67  199.81
  14   6  29   13.73  123.10
  14   6  32  145.65  153.39
  14   6  35   11.32  106.70
  14   6  38    9.58  124.41
  14   6  41   92.42  124.58
  14   7   7  794.00  272.10
  14   7  10  340.48  201.15
  14   7  13 2262.74  425.72
  14   7  16  269.29  252.50
  14   7  19   14.51  199.03
  14   7  22  296.75  215.49
  14   7  25  110.46  157.78
  14   7  28    3.56  108.94
  14   7  31  118.17  104.84
  14   7  34    4.47  145.21
  14   7  37    4.75  112.84
  14   8   9 1440.56  320.41
  14   8  12  660.35  257.28
  14   8  15  121.70  196.81
  14   8  18    8.75  219.26
  14   8  21  116.03  141.89
  14   8  24  128.05  103.23
  14   8  27  127.60   84.09
  14   8  30    5.78   94.43
  14   8  33   10.54  121.44
  14   8  36    7.31  107.80
  14   9  11   88.65  226.43
  14   9  14    9.03  188.59
  14   9  17  608.59  147.08
  14   9  20  120.51  112.56
  14   9  23   18.20  148.44
  14   9  26   63.64   98.36
  14   9  29    8.49  130.95
  14   9  32   25.30  101.45
  14  10 -11  140.71  130.25
  14  10  -8  204.19  145.34
  14  10  -5  163.30  139.50
  14  10   7  489.55  194.24
  14  10  10   56.04  148.95
  14  10  13   13.81  161.46
  14  10  16    9.28  140.89
  14  10  19   78.72  161.90
  14  10  22   47.89  156.81
  14  10  25   16.45  126.81
  14  10  28   17.02  117.16
  14  11  -9   73.59  117.11
  14  11  -6   33.28  111.87
  14  11  -3  322.57  162.80
  14  11   0   69.59  151.67
  14  11   3   21.96  131.32
  14  11   6   67.05  144.29
  14  11   9   23.74  142.80
  14  11  12   98.27  138.46
  14  11  15   87.94  180.13
  14  11  18   13.68  133.55
  14  11  21    9.02  133.15
  14  11  24    2.68  137.13
  14  12  -7  196.53  142.35
  14  12  -4   70.45  129.61
  14  12  -1   21.09  115.30
  14  12   2    7.95  139.19
  14  12   5    4.79  133.26
  14  12   8  112.92  145.87
  14  12  11   28.67  154.17
  14  12  14   26.38  137.47
  14  12  17   97.36  153.93
  14  12  20   11.64  137.83
  14  13  -5   10.01   93.96
  14  13  -2   16.02  119.57
  14  13   1    0.50  103.11
  14  13   4   17.65  102.94
  14  13   7   39.82  111.64
  14  13  10    0.30  135.36
  14  13  13    1.29  106.47
  15   1  -1  150.06  266.95
  15   1   2 2074.43  368.57
  15   1   5  501.18  174.35
  15   1   8  498.08  175.06
  15   1  11  457.04  329.75
  15   1  14 2062.82  867.90
  15   1  17 1124.24  390.24
  15   1  20  493.46  275.98
  15   1  23 1668.41  318.23
  15   1  26 1175.61  316.28
  15   1  29  129.65  170.61
  15   1  32  101.11  170.77
  15   1  35   31.23  175.58
  15   1  38   32.88  185.41
  15   1  41   76.49  175.64
  15   1  44    2.20  130.54
  15   1  47   99.76  131.66
  15   2   1   93.30  165.75
  15   2   4 5186.75  516.87
  15   2   7  927.98  300.00
  15   2  10  467.38  315.59
  15   2  13 1359.74 1637.43
  15   2  16  749.74  266.85
  15   2  19 1349.01  366.92
  15   2  22 1129.80  268.57
  15   2  25 2016.31  356.54
  15   2  28 1675.07  370.91
  15   2  31 1435.23  352.27
  15   2  34   34.31  187.20
  15   2  37  496.44  219.47
  15   2  40  173.10  150.97
  15   2  43   37.93  151.57
  15   2  46   15.47  123.07
  15   3   0   38.17  671.08
  15   3   3 5293.45  559.53
  15   3   6 3247.98  400.53
  15   3   9 1082.37  689.33
  15   3  12 4855.11 2043.56
  15   3  15 4333.52  551.22
  15   3  18 4235.58  552.83
  15   3  21  874.76  307.07
  15   3  24  428.77  225.81
  15   3  27 1890.75  378.70
  15   3  30  250.49  231.82
  15   3  33  168.88  233.62
  15   3  36   25.97  165.13
  15   3  39   95.00  156.18
  15   3  42   13.81  127.62
  15   4   2  373.37  635.42
  15   4   5 2712.16  440.56
  15   4   8 1198.87  246.33
  15   4  11  334.41  231.32
  15   4  14   78.50  204.62
  15   4  17  900.69  307.52
  15   4  20  212.88  223.92
  15   4  23   22.99  192.78
  15   4  26 1020.35  259.56
  15   4  29  299.12  218.41
  15   4  32   46.91  193.44
  15   4  35  136.72  205.07
  15   4  38    8.29  105.84
  15   4  41    1.46  115.45
  15   5   7   54.31  240.65
  15   5  10 3806.31  486.60
  15   5  13 4601.07  493.60
  15   5  16 3624.36  487.92
  15   5  19  289.13  233.40
  15   5  22  588.04  287.90
  15   5  25  240.11  174.77
  15   5  28   53.32  113.76
  15   5  31  172.28  181.06
  15   5  34   28.08  175.33
  15   5  37  157.73  147.17
  15   5  40  318.92  144.43
  15   6   6  119.11  174.05
  15   6   9 1841.21  389.00
  15   6  12  599.49  236.07
  15   6  15 1458.55  390.16
  15   6  18    2.66  180.42
  15   6  21  295.64  252.71
  15   6  24   26.93  202.73
  15   6  27   15.53  127.12
  15   6  30  132.00  108.02
  15   6  33  126.72  105.40
  15   6  36   33.66  110.35
  15   6  39   10.21  105.32
  15   7   8  125.25  193.17
  15   7  11  377.27  234.35
  15   7  14  201.91  176.60
  15   7  17  141.17  193.56
  15   7  20   75.98  178.97
  15   7  23  207.64  128.81
  15   7  26   55.44  144.28
  15   7  29    2.91   84.97
  15   7  32   16.37  136.85
  15   7  35   30.94  112.89
  15   8  10  191.68  167.53
  15   8  13   89.67  208.60
  15   8  16  134.40  182.92
  15   8  19   15.48  121.85
  15   8  22   81.68  113.81
  15   8  25   11.78   96.42
  15   8  28   23.61   97.54
  15   8  31   17.28  113.45
  15   9  12   13.45  134.79
  15   9  15    5.32  134.79
  15   9  18   35.35  142.19
  15   9  21   48.84  144.62
  15   9  24   22.12  134.87
  15   9  27   31.66  139.98
  15  10 -10   53.05  110.98
  15  10  -7   25.63  148.97
  15  10  -4  199.31  164.76
  15  10  -1  104.79  140.24
  15  10   2   46.24  126.15
  15  10   5   43.01  172.45
  15  10   8   12.40  145.67
  15  10  11    7.34  134.20
  15  10  14   84.08  157.92
  15  10  17    8.12  128.63
  15  10  20   18.82  125.56
  15  10  23   21.42  145.92
  15  10  26   87.48  110.62
  15  11  -8  102.26  121.05
  15  11  -5   62.08  106.76
  15  11  -2  104.81  129.39
  15  11   1  103.52  124.17
  15  11   4   25.06  113.47
  15  11   7    1.59  143.59
  15  11  10   10.27  125.40
  15  11  13    5.38  133.79
  15  11  16    3.21  120.81
  15  11  19    4.03  119.21
  15  12  -6   10.24   98.11
  15  12  -3    5.81  122.35
  15  12   0   25.97  109.88
  15  12   3   13.35  114.22
  15  12   6   67.27  121.34
  15  12   9    9.41  104.20
  15  12  12   12.54  125.34
  16   1   0 3429.06  403.44
  16   1   3 3005.64  393.44
  16   1   6 3155.81  401.85
  16   1   9 3161.64  403.43
  16   1  12  772.65  258.06
  16   1  15  478.77  232.88
  16   1  18  628.20  223.40
  16   1  21 1077.10  244.79
  16   1  24 3347.59  497.17
  16   1  27  642.90  225.71
  16   1  30  643.36  237.41
  16   1  33  300.38  198.28
  16   1  36  188.78  176.98
  16   1  39   16.74  134.14
  16   1  42   64.10   94.60
  16   1  45   78.37  125.73
  16   2   2 3378.56  398.71
  16   2   5 2731.63  374.12
  16   2   8  223.63  202.69
  16   2  11 2128.79  343.14
  16   2  14 1359.21  310.71
  16   2  17  148.11  171.04
  16   2  20 3525.64  502.57
  16   2  23 1016.66  288.72
  16   2  26  214.47  236.83
  16   2  29  308.58  227.31
  16   2  32  522.61  231.51
  16   2  35    2.77  180.26
  16   2  38   28.94  143.33
  16   2  41  341.88  116.49
  16   3   4  229.82  171.66
  16   3   7  244.53  169.73
  16   3  10  407.99  169.36
  16   3  13 1069.27  258.81
  16   3  16 1360.02  345.03
  16   3  19 1002.88  283.68
  16   3  22  729.25  276.74
  16   3  25  263.07  254.41
  16   3  28   58.61  194.83
  16   3  31   98.23  178.70
  16   3  34  160.83  178.45
  16   3  37   18.59  163.13
  16   3  40   20.52  115.66
  16   4   6   63.81  191.63
  16   4   9 1506.06  338.84
  16   4  12  276.48  209.97
  16   4  15 1298.85  311.24
  16   4  18 4011.84  472.00
  16   4  21   54.01  166.66
  16   4  24   23.97  217.93
  16   4  27  505.60  241.92
  16   4  30  177.94  134.64
  16   4  33   20.13  148.61
  16   4  36   51.22  122.20
  16   4  39   83.97  118.41
  16   5   8  258.89  185.73
  16   5  11   32.95  180.76
  16   5  14   51.07  211.88
  16   5  17  835.77  296.58
  16   5  20  482.49  235.51
  16   5  23  628.60  256.40
  16   5  26   31.27  110.53
  16   5  29   60.43  138.24
  16   5  32   13.14   99.15
  16   5  35  166.78  121.16
  16   5  38    5.22  118.63
  16   6  10   64.79  175.23
  16   6  13  469.65  291.53
  16   6  16   74.32  179.16
  16   6  19  208.53  228.58
  16   6  22   84.52  183.74
  16   6  25    8.22  111.37
  16   6  28   10.14  122.09
  16   6  31   47.03  210.62
  16   6  34   61.18  115.41
  16   7  12  237.68  242.20
  16   7  15  294.59  241.96
  16   7  18  440.18  242.69
  16   7  21   75.47  129.10
  16   7  24   79.73  151.08
  16   7  27    1.08   85.61
  16   7  30   15.35  117.41
  16   8  14    6.80  191.82
  16   8  17   34.91  294.82
  16   8  20   99.32  158.06
  16   8  23   26.72  143.75
  16   8  26   39.88  130.87
  16   9  -8  321.29  143.01
  16   9  -5  230.84  158.11
  16   9  -2   19.01  144.01
  16   9   7  214.21  157.78
  16   9  10   38.40  172.59
  16   9  13   30.47  150.50
  16   9  16    9.25  148.34
  16   9  19    4.60  138.41
  16   9  22   36.26  114.35
  16   9  25   52.80  120.66
  16  10  -6  144.19  115.90
  16  10  -3  140.86  121.49
  16  10   0   18.35  112.34
  16  10   3   65.84  157.76
  16  10   6   28.66  138.61
  16  10   9  107.35  176.37
  16  10  12   20.10  117.40
  16  10  15   69.32  136.28
  16  10  18  154.64  148.54
  16  11  -4   42.02   92.47
  16  11  -1    0.24  113.13
  16  11   2   13.81  104.13
  16  11   5    2.41  103.75
  16  11   8    6.22  112.26
  16  11  11    9.49  108.95
  17   1   1 1889.22  301.69
  17   1   4  996.20  263.84
  17   1   7  181.65  166.02
  17   1  10   63.66  177.51
  17   1  13  818.60  237.38
  17   1  16 1411.18  330.66
  17   1  19  402.13  220.15
  17   1  22  860.75  311.54
  17   1  25   40.51  194.38
  17   1  28  714.35  224.69
  17   1  31   74.37  159.25
  17   1  34   68.28  175.62
  17   1  37  212.97  160.96
  17   1  40   70.85  165.78
  17   2   3  755.42  248.56
  17   2   6 1694.88  322.76
  17   2   9 1000.99  298.43
  17   2  12  234.91  231.75
  17   2  15   83.25  174.90
  17   2  18  186.32  180.09
  17   2  21 1153.46  282.66
  17   2  24  642.45  256.26
  17   2  27  237.79  204.26
  17   2  30   21.22  185.00
  17   2  33  202.76  183.89
  17   2  36  123.26  147.76
  17   2  39  473.14  118.39
  17   3   5  401.37  248.26
  17   3   8  453.51  226.83
  17   3  11   40.87  163.11
  17   3  14  456.45  235.84
  17   3  17  604.37  241.58
  17   3  20 1006.40  311.10
  17   3  23  334.13  205.53
  17   3  26  148.02  188.93
  17   3  29   38.44   95.18
  17   3  32   87.45  157.24
  17   3  35    5.49  171.74
  17   3  38   41.87  131.05
  17   4   7  415.65  240.60
  17   4  10 2488.94  432.62
  17   4  13  535.52  305.15
  17   4  16   17.51  188.32
  17   4  19  242.45  190.48
  17   4  22   16.68  197.78
  17   4  25   96.65  156.88
  17   4  28   66.85  102.78
  17   4  31  147.88  143.45
  17   4  34   38.00   91.98
  17   4  37    9.71  109.34
  17   5   9  519.46  245.49
  17   5  12  279.38  202.91
  17   5  15   39.97  177.84
  17   5  18  885.88  274.76
  17   5  21   99.87  210.86
  17   5  24  178.93  109.29
  17   5  27   50.92   96.83
  17   5  30   38.05   98.48
  17   5  33    4.74  122.84
  17   6  11  121.68  169.42
  17   6  14  454.02  257.89
  17   6  17   85.09  151.19
  17   6  20  211.82  189.31
  17   6  23  174.21  148.26
  17   6  26  162.64  118.04
  17   6  29   27.62  104.95
  17   7  13   16.19  173.57
  17   7  16  119.60  193.53
  17   7  19  174.69  119.37
  17   7  22   38.18  149.56
  17   7  25   29.79  143.56
  17   8  -9    4.73  110.12
  17   8  12   29.35  151.87
  17   8  15   38.86  129.47
  17   8  18  117.00  157.45
  17   8  21   68.26  119.71
  17   8  24   30.62  107.72
  17   9  -7   17.77   95.78
  17   9  -4   57.80  107.97
  17   9  -1    7.00  107.57
  17   9   2   81.02  124.05
  17   9   5    8.53  118.61
  17   9   8   35.82  120.36
  17   9  11   29.24  129.16
  17   9  14   19.32  131.99
  17   9  17    5.28  107.36
  17  10  -5   30.54   83.65
  17  10  -2   53.70  100.75
  17  10   1  150.49  130.00
  17  10   4    5.10  104.73
  17  10   7   25.86  115.39
  17  10  10   15.21  128.43
  18   1   2  142.84  224.06
  18   1   5  785.69  265.88
  18   1   8  464.70  204.23
  18   1  11  610.15  271.57
  18   1  14   37.06  177.30
  18   1  17   49.04  163.31
  18   1  20 1269.41  297.84
  18   1  23  123.73  201.41
  18   1  26   26.91  178.82
  18   1  29  316.78  219.94
  18   1  32    2.82  149.66
  18   1  35   63.91  143.13
  18   1  38   77.98  167.01
  18   2   4    5.60  185.55
  18   2   7  146.93  198.29
  18   2  10  308.22  217.60
  18   2  13  187.18  150.51
  18   2  16   28.14  170.46
  18   2  19  588.30  261.36
  18   2  22   18.33  150.80
  18   2  25   19.26  159.78
  18   2  28  324.96  223.50
  18   2  31  528.44  216.77
  18   2  34  271.81  198.74
  18   2  37   40.58   85.64
  18   3   6   32.36  176.44
  18   3   9  420.44  219.05
  18   3  12   70.65  167.76
  18   3  15  153.99  195.75
  18   3  18  706.40  266.59
  18   3  21   28.02  181.41
  18   3  24  217.60  199.14
  18   3  27   20.29  106.42
  18   3  30   24.54  185.17
  18   3  33   30.64  144.86
  18   4   8   73.05  170.09
  18   4  11  243.32  224.39
  18   4  14  374.33  196.41
  18   4  17  465.95  243.13
  18   4  20   67.64  180.34
  18   4  23  179.00  170.58
  18   4  26  113.91  110.31
  18   4  29   19.23  136.90
  18   4  32   27.45   84.27
  18   5  10  117.00  205.15
  18   5  13   37.30  191.32
  18   5  16  229.73  214.92
  18   5  19   63.52  178.69
  18   5  22   21.00  107.18
  18   5  25   32.34   74.64
  18   5  28    0.02   86.40
  18   6  12    5.14  200.21
  18   6  15   77.56  193.11
  18   6  18   38.62  112.09
  18   6  21   15.73  155.94
  18   6  24   29.26  115.29
  18   7 -10   34.45  104.75
  18   7  14   73.15  144.20
  18   7  17  120.58  129.29
  18   7  20   17.37  122.42
  18   7  23   46.42   98.16
  18   8  -8    7.52  110.27
  18   8  -5   56.51  119.64
  18   8  -2   77.29  106.23
  18   8   1    6.51  109.29
  18   8   4   32.70  109.51
  18   8   7  226.34  142.93
  18   8  10   34.35  123.83
  18   8  13   38.14  110.73
  18   8  16    8.74  107.07
  18   9  -3  234.21  105.69
  18   9   0   42.46   93.92
  18   9   3   12.00  105.40
  18   9   6    1.07  123.83
  19   1   3  232.75  221.58
  19   1   6  466.70  231.58
  19   1   9   47.80  168.54
  19   1  12  182.42  182.47
  19   1  15    1.97  186.83
  19   1  18  553.45  214.84
  19   1  21   75.29  153.92
  19   1  24   95.70  193.08
  19   1  27   77.06  160.36
  19   1  30  125.60  160.32
  19   1  33   64.86  146.65
  19   1  36   84.09  136.32
  19   2   5   32.49  174.80
  19   2   8   22.48  163.44
  19   2  11  194.40  187.62
  19   2  14  144.39  187.44
  19   2  17  282.22  252.98
  19   2  20   33.47  167.91
  19   2  23  101.16  151.66
  19   2  26  160.04  172.18
  19   2  29   38.47  138.00
  19   2  32   32.41  158.96
  19   3   7  311.55  228.18
  19   3  10  272.93  203.99
  19   3  13   89.82  163.11
  19   3  16  473.74  227.69
  19   3  19  138.13  208.17
  19   3  22   35.51  167.19
  19   3  25   11.43  106.51
  19   3  28   17.74  146.23
  19   3  31   15.92   85.46
  19   4   9    5.21  155.13
  19   4  12    3.19  171.85
  19   4  15  124.26  170.59
  19   4  18   94.50  177.08
  19   4  21   58.61  178.60
  19   4  24    1.63  139.82
  19   4  27   19.08   90.97
  19   5  14   70.41  144.39
  19   5  17  408.49  213.68
  19   5  20  578.80  239.61
  19   5  23   37.48   87.29
  19   6  16   20.70  118.16
  19   6  19  137.57  137.20
  19   7  -6  100.09  105.85
  19   7  -3  230.67  141.43
  19   7   0   17.74  116.86
  19   7   3   59.05  132.21
  19   7   6   44.81  114.50
  19   7   9   12.68  124.77
  19   7  12   32.73  107.88
  19   7  15  129.80  128.14
  19   8  -1   26.45   88.97
  19   8   2   18.37   92.52
  20   1   4    1.33  177.05
  20   1   7   11.92  160.24
  20   1  10   40.59  161.87
  20   1  13   62.02  180.23
  20   1  16  242.41  164.22
  20   1  19   40.32  144.19
  20   1  22   87.33  171.73
  20   1  25   58.22  179.27
  20   1  28   34.17  146.90
  20   1  31   44.21  148.39
  20   2   6   35.80  175.61
  20   2   9   21.52  167.06
  20   2  12   35.23  150.82
  20   2  15  270.64  187.94
  20   2  18   63.82  150.42
  20   2  21  275.03  198.21
  20   2  24   75.36  152.93
  20   2  27   20.18  175.18
  20   2  30   76.73  159.05
  20   3  11   50.06  157.65
  20   3  14   10.92  150.79
  20   3  17  322.68  187.16
  20   3  20  143.36  159.30
  20   3  23   11.45  116.03
  20   3  26   97.19  151.82
  20   4  13   23.60  169.59
  20   4  16   32.11  156.61
  20   4  19   14.51   98.10
  20   4  22   92.49  123.49
  20   5  15   42.93  118.89
  20   5  18    5.65  108.40
  20   6  -7   28.10   92.21
  20   6  -4   15.70   90.22
  20   6   8   14.74  115.12
  20   6  11    1.41  114.20
  21   1   8   18.99  184.72
  21   1  11  187.04  176.51
  21   1  14   56.25  186.25
  21   1  17   68.08  144.57
  21   1  20  179.51  193.78
  21   1  23   67.25  154.59
  21   1  26   44.26  139.04
  21   2  10  218.86  212.77
  21   2  13  229.94  174.30
  21   2  16   12.17  181.38
  21   2  19  206.38  165.44
  21   2  22    0.75  146.43
  21   2  25   47.50  119.77
  21   3  12   33.24  152.60
  21   3  15   91.95  151.65
  21   3  18   24.72  129.19
  21   3  21    1.58  117.81
  21   5  -5  140.17   83.84
  22   1   9   14.18  155.89
  22   1  12  117.40  161.03
  22   1  15  228.42  158.18
  22   1  18   56.26  148.94
  22   1  21  253.09  152.76
  22   2  14    4.29  129.53
  22   2  17   10.82  135.63
   0   0   0    0.00    0.00
;
_shelx_hkl_checksum               70291
_olex2_date_sample_data_collection 2015-02-03
_olex2_submission_special_instructions 'No special instructions were received'
_oxdiff_exptl_absorpt_empirical_details
;
Empirical correction (ABSPACK) includes:
- Absorption correction using spherical harmonics
- Frame scaling
;
_oxdiff_exptl_absorpt_empirical_full_max 1.825
_oxdiff_exptl_absorpt_empirical_full_min 0.580
