# Supplementary material for: Assembled molecular face-rotating polyhedra to transfer chirality from two to three dimensions
Source: Nat Commun. 2016 Aug 24;7:12469. doi: 10.1038/ncomms12469 (PMC4999497; doi:10.1038/ncomms12469)
Supplement: Supplementary Data 5 — Cif file of octahedron (CCCC)-3 [file ncomms12469-s6.cif]

data_(CCCA)-3
_audit_creation_date              2016-04-28
_audit_creation_method
;
Olex2 1.2
(compiled 2016.02.19 svn.r3266 for OlexSys, GUI svn.r5155)
;
_shelxl_version_number            2013-2
_publ_contact_author_address      'Xiamen University, Xiamen, Fujian, China'
_publ_contact_author_email        'xchwang@stu.xmu.edu.cn'
_publ_contact_author_name         'Xinchang Wang'
_publ_contact_author_phone        ''
_publ_section_references
;
Dolomanov, O.V., Bourhis, L.J., Gildea, R.J, Howard, J.A.K. & Puschmann, H.
 (2009), J. Appl. Cryst. 42, 339-341.

Sheldrick, G.M. (2015), Acta Cryst. C. 71, 3-8.
;
_chemical_name_common             (CCCA)-3
_chemical_name_systematic         ?
_chemical_formula_moiety          'C252 H324 N12'
_chemical_formula_sum             'C252 H324 N12'
_chemical_formula_weight          3521.21
_chemical_absolute_configuration  
;
The absolute configuration of (CCCA)-3 in crystal was assigned by reference to an unchanging chiral centre in the synthetic procedure, i.e., chiral reagent (1S,2S)-diaminocyclohexane, instead of anomalous dispersion effects in diffraction measurements on the crystal and the derived Flack x parameter. The cage crystal contains only light atoms (N, O, C, H) and has large void regions, therefore it��s extremely difficult to determine the absolute configuration by the Flack x parameter, which has too large uncertainty. However, the diaminocyclohexane reagent used in the assembly procedure has a certain absolute configuration: it is enantiopure (1S,2S)-diaminocyclohexane (commercial available enantiopure reagent from Sigma-Aldrich Co., ee: >99%). Based on the well-established principle in dynamic covalent chemistry, this (1S,2S)-diaminocyclohexane would not change its absolute configuration during the assembly process. Therefore, (1S,2S)-diaminocyclohexane fragments can be used as an internal reference to determine the absolute configuration of the octahedron (CCCA)-3.
;
_chemical_melting_point           'Not measured'
loop_
  _atom_type_symbol
  _atom_type_description
  _atom_type_scat_dispersion_real
  _atom_type_scat_dispersion_imag
  _atom_type_scat_source
 'C' 'C' 0.0181 0.0091 'International Tables Vol C Tables 4.2.6.8 and 6.1.1.4'
 'H' 'H' 0.0000 0.0000 'International Tables Vol C Tables 4.2.6.8 and 6.1.1.4'
 'N' 'N' 0.0311 0.0180 'International Tables Vol C Tables 4.2.6.8 and 6.1.1.4'

_shelx_space_group_comment
;
The symmetry employed for this shelxl refinement is uniquely defined
by the following loop, which should always be used as a source of
symmetry information in preference to the above space-group names.
They are only intended as comments.
;
_space_group_crystal_system       'trigonal'
_space_group_IT_number            146
_space_group_name_H-M_alt         'R 3'
_space_group_name_Hall            'R 3'
loop_
  _space_group_symop_operation_xyz
 'x, y, z'
 '-y, x-y, z'
 '-x+y, -x, z'
 'x+2/3, y+1/3, z+1/3'
 '-y+2/3, x-y+1/3, z+1/3'
 '-x+y+2/3, -x+1/3, z+1/3'
 'x+1/3, y+2/3, z+2/3'
 '-y+1/3, x-y+2/3, z+2/3'
 '-x+y+1/3, -x+2/3, z+2/3'

_cell_length_a                    23.2072(6)
_cell_length_b                    23.2072(6)
_cell_length_c                    52.1786(11)
_cell_angle_alpha                 90
_cell_angle_beta                  90
_cell_angle_gamma                 120
_cell_volume                      24337.1(13)
_cell_formula_units_Z             3
_cell_measurement_reflns_used     7656
_cell_measurement_temperature     100.15
_cell_measurement_theta_max       63.0010
_cell_measurement_theta_min       4.0200
_shelx_estimated_absorpt_T_max    0.927
_shelx_estimated_absorpt_T_min    0.887
_exptl_absorpt_coefficient_mu     0.307
_exptl_absorpt_correction_T_max   1.00000
_exptl_absorpt_correction_T_min   0.88191
_exptl_absorpt_correction_type    multi-scan
_exptl_absorpt_process_details
;
CrysAlisPro, Agilent Technologies,
Version 1.171.36.28 (release 01-02-2013 CrysAlis171 .NET)
(compiled Feb  1 2013,16:14:44)
;
_exptl_crystal_colour             'clear light colourless'
_exptl_crystal_colour_lustre      clear
_exptl_crystal_colour_modifier    light
_exptl_crystal_colour_primary     colourless
_exptl_crystal_density_diffrn     0.721
_exptl_crystal_density_meas       'Not measured'
_exptl_crystal_density_method     'Not measured'
_exptl_crystal_description        block
_exptl_crystal_F_000              5760
_exptl_crystal_size_max           0.4
_exptl_crystal_size_mid           0.3
_exptl_crystal_size_min           0.25
_exptl_special_details
;
Dehydrated solvents were used in crystal growth
;
_exptl_transmission_factor_max    'Not measured'
_exptl_transmission_factor_min    'Not measured'
_diffrn_reflns_av_R_equivalents   0.0344
_diffrn_reflns_av_unetI/netI      0.0300
_diffrn_reflns_Laue_measured_fraction_full 0.844
_diffrn_reflns_Laue_measured_fraction_max 0.995
_diffrn_reflns_limit_h_max        26
_diffrn_reflns_limit_h_min        -22
_diffrn_reflns_limit_k_max        19
_diffrn_reflns_limit_k_min        -22
_diffrn_reflns_limit_l_max        38
_diffrn_reflns_limit_l_min        -60
_diffrn_reflns_number             16439
_diffrn_reflns_point_group_measured_fraction_full 0.501
_diffrn_reflns_point_group_measured_fraction_max 0.590
_diffrn_reflns_theta_full         67.684
_diffrn_reflns_theta_max          61.166
_diffrn_reflns_theta_min          3.809
_diffrn_ambient_temperature       100.15
_diffrn_detector_area_resol_mean  10.3415
_diffrn_measured_fraction_theta_full 0.844
_diffrn_measured_fraction_theta_max 0.995
_diffrn_measurement_device_type   'SuperNova, Dual, Cuat zero, Atlas'
_diffrn_measurement_method        '\w scans'
_diffrn_radiation_type            CuK\a
_diffrn_radiation_wavelength      1.54184
_diffrn_source                    'SuperNova (Cu) X-ray Source'
_reflns_Friedel_coverage          0.186
_reflns_Friedel_fraction_full     0.157
_reflns_Friedel_fraction_max      0.185
_reflns_number_gt                 7008
_reflns_number_total              9834
_reflns_special_details
;
 Data were apparently pre-merged, so _diffrn_reflns_number
 etc. will have to be added later.
 
 Reflections were merged by SHELXL according to the crystal
 class for the calculation of statistics and refinement.
 
 _reflns_Friedel_fraction is defined as the number of unique
 Friedel pairs measured divided by the number that would be
 possible theoretically, ignoring centric projections and
 systematic absences.
;
_reflns_threshold_expression      'I > 2\s(I)'
_computing_cell_refinement        
;
CrysAlisPro, Agilent Technologies,
Version 1.171.36.28 (release 01-02-2013 CrysAlis171 .NET)
;
_computing_data_collection        
;
CrysAlisPro, Agilent Technologies,
Version 1.171.36.28 (release 01-02-2013 CrysAlis171 .NET)
;
_computing_data_reduction         
;
CrysAlisPro, Agilent Technologies,
Version 1.171.36.28 (release 01-02-2013 CrysAlis171 .NET)
;
_computing_molecular_graphics     'Olex2 (Dolomanov et al., 2009)'
_computing_publication_material   'Olex2 (Dolomanov et al., 2009)'
_computing_structure_refinement   'ShelXL (Sheldrick, 2015)'
_computing_structure_solution     'ShelXT (Sheldrick, 2015)'
_refine_diff_density_max          0.204
_refine_diff_density_min          -0.179
_refine_diff_density_rms          0.035
_refine_ls_abs_structure_details
;
 Classical Flack method preferred over Parsons because s.u. lower.
;
_refine_ls_abs_structure_Flack    -0.7(7)
_refine_ls_extinction_coef        .
_refine_ls_extinction_method      none
_refine_ls_goodness_of_fit_ref    0.941
_refine_ls_hydrogen_treatment     constr
_refine_ls_matrix_type            full
_refine_ls_number_parameters      800
_refine_ls_number_reflns          9834
_refine_ls_number_restraints      224
_refine_ls_R_factor_all           0.0763
_refine_ls_R_factor_gt            0.0646
_refine_ls_restrained_S_all       0.951
_refine_ls_shift/su_max           0.000
_refine_ls_shift/su_mean          0.000
_refine_ls_structure_factor_coef  Fsqd
_refine_ls_weighting_details
;
 w=1/[\s^2^(Fo^2^)+(0.1379P)^2^]
 where P=(Fo^2^+2Fc^2^)/3
;
_refine_ls_weighting_scheme       calc
_refine_ls_wR_factor_gt           0.1752
_refine_ls_wR_factor_ref          0.1855
_refine_special_details
;
All non-hydrogen atoms were refined anisotropically. Hydrogen atoms were placed at calculated positions using the riding model and refined isotropically.  The instructions AFIX 13, AFIX 23 and AFIX 43 were used for the hydrogen atoms on the tertiary C-H, the secondary -CH2- and the aromatic C-H, respectively, with the parameter of Uiso=1.2 Ueq. The instruction AFIX 33 was used for the hydrogen atoms on the highly disordered terminal -CH3 groups with the parameter of Uiso=1.5 Ueq.
No Shelx restraint was applied to the skeleton of this cage, i.e. truxene faces and diamine vortices. Nevertheless the flexible butyl groups are expected to be highly disordered, as they are flexible and vibrate randomly in the large voids in the crystal. Therefore, necessary Shelx restraints (i.e., DELU, SIMU and EADP) were applied to the butyl groups to result a reasonable model. Specifically, the anisotropic displacement parameters of disordered atoms in butyl groups were restrained to be equal within an effective standard deviation of 0.001 using the DELU command. Uij values of disordered atoms of butyl groups were constrained to be similar using the SIMU command. Atomic displacement parameters (ADPs) of different parts of disordered atoms were restrained using the EADP command. 
There are large voids between the cage molecules in crystal, filling with highly disordered solvent molecules. A satisfactory disorder model for the solvent molecules was not found, and therefore the OLEX2 Solvent Mask routine (similar to PLATON/SQUEEZE) was used to mask out the disordered density.
;
_olex2_refinement_description
;
1. Fixed Uiso
 At 1.2 times of:
  All C(H) groups, All C(H,H) groups, All C(H,H,H,H) groups
 At 1.5 times of:
  All C(H,H,H) groups
2. Restrained distances
 C4-C022
 1.54 with sigma of 0.02
 C01V-C01E
 1.54 with sigma of 0.02
 C01Y-C01V
 1.54 with sigma of 0.02
 C19-C01Y
 1.54 with sigma of 0.02
 C19-C15
 1.54 with sigma of 0.02
 C9-C7
 1.54 with sigma of 0.02
 C6-C021
 1.54 with sigma of 0.02
 C7-C6
 1.54 with sigma of 0.02
 C27-C0
 1.54 with sigma of 0.02
 C27-C01W
 2.55 with sigma of 0.02
 C12-C01Z
 1.54 with sigma of 0.02
 C0AA-C026
 1.54 with sigma of 0.02
 C27-C0
 1.54 with sigma of 0.02
 C46-C12
 1.54 with sigma of 0.02
 C20A-C1AA
 1.54 with sigma of 0.02
 C4-C20
 1.54 with sigma of 0.02
 C1AB-C20
 1.54 with sigma of 0.02
3. Rigid bond restraints
 C006, C00B, C00J, C00L, C01C, C01L
 with sigma for 1-2 distances of 0.001 and sigma for 1-3 distances of 0.001
 C011, C01J
 with sigma for 1-2 distances of 0.001 and sigma for 1-3 distances of 0.001
 C01F, C01M
 with sigma for 1-2 distances of 0.001 and sigma for 1-3 distances of 0.001
 C01V, C01Y, C15, C19
 with sigma for 1-2 distances of 0.001 and sigma for 1-3 distances of 0.001
 C01T, C01W, C0, C27
 with sigma for 1-2 distances of 0.001 and sigma for 1-3 distances of 0.001
 C46, C12, C01Z, C01H
 with sigma for 1-2 distances of 0.001 and sigma for 1-3 distances of 0.001
 C022, C4, C20, C20A, C1AA, C1AB
 with sigma for 1-2 distances of 0.001 and sigma for 1-3 distances of 0.001
4. Uiso/Uaniso restraints and constraints
C006 \\sim C00B \\sim C00J \\sim C00L \\sim C01C \\sim C01L: within 1.7A with
sigma of 0.04 and sigma for terminal atoms of 0.08
C011 \\sim C01J: within 1.7A with sigma of 0.04 and sigma for terminal atoms of
0.08
C01F \\sim C01M: within 1.7A with sigma of 0.04 and sigma for terminal atoms of
0.08
C01S \\sim C020 \\sim C026 \\sim C0AA: within 1.7A with sigma of 0.04 and sigma
for terminal atoms of 0.08
C01V \\sim C01Y \\sim C15 \\sim C19: within 1.7A with sigma of 0.04 and sigma
for terminal atoms of 0.08
C021 \\sim C6 \\sim C7 \\sim C9: within 1.7A with sigma of 0.04 and sigma for
terminal atoms of 0.08
C01W \\sim C0 \\sim C27: within 1.7A with sigma of 0.04 and sigma for terminal
atoms of 0.08
C46 \\sim C12 \\sim C01Z \\sim C01H: within 1.7A with sigma of 0.04 and sigma
for terminal atoms of 0.08
C022 \\sim C4 \\sim C20 \\sim C20A \\sim C1AA \\sim C1AB: within 1.7A with
sigma of 0.04 and sigma for terminal atoms of 0.08
Uanis(C20) = Uanis(C20A)
Uanis(C1AA) = Uanis(C1AB)
5. Others
 Sof(H4BD)=Sof(H4BE)=Sof(C20A)=Sof(H20C)=Sof(H20D)=Sof(C1AA)=Sof(H1AB)=
 Sof(H1AC)=Sof(H1AD)=1-FVAR(1)
 Sof(H4AB)=Sof(H4AC)=Sof(C20)=Sof(H20A)=Sof(H20B)=Sof(C1AB)=Sof(H1AE)=
 Sof(H1AF)=Sof(H1AG)=FVAR(1)
6.a Ternary CH refined with riding coordinates:
 C005(H005), C00B(H00F), C00E(H00G), C00L(H00M)
6.b Secondary CH2 refined with riding coordinates:
 C006(H00A,H00B), C009(H00C,H00D), C00J(H00J,H00K), C00V(H00N,H00P), C00Y(H00Q,
 H00R), C014(H01A,H01B), C015(H01C,H01D), C016(H01E,H01F), C01B(H01G,H01H),
 C01C(H01I,H01J), C01H(H01L,H01M), C01I(H01N,H01O), C01L(H01P,H01Q), C01O(H01U,
 H01V), C01Q(H01X,H01Y), C01S(H01,HB), C01T(H0AA,HC), C01V(H2AA,HD), C01W(H3AA,
 HE), C01Y(H5AA,HF), C01Z(H6AA,HG), C020(H02A,H02B), C021(H02C,H02D), C022(H02E,
 H02F), C026(H02G,H02H), C4(H4AB,H4AC), C4(H4BD,H4BE), C6(H6A,H6B), C7(H7A,H7B),
  C20(H20A,H20B), C12(H12A,H12B), C0(H0A,H0B), C20A(H20C,H20D), C19(H19A,H19B)
6.c Me refined with riding coordinates:
 C01N(H01R,H01S,H01T), C01R(H01Z,H,HA), C9(H9A,H9B,H9C), C0AA(H0AB,H0AC,H0AD),
 C1AA(H1AB,H1AC,H1AD), C1AB(H1AE,H1AF,H1AG), C15(H15A,H15B,H15C), C27(H27A,H27B,
 H27C), C46(H46A,H46B,H46C)
6.d Aromatic/amide H refined with riding coordinates:
 C008(H008), C00A(H00E), C00F(H00H), C00I(H00I), C00K(H00L), C00O(H00O),
 C00S(H00S), C00W(H00W), C00X(H00X), C010(H010), C013(H013), C018(H018),
 C01G(H01K), C01P(H01W), C01U(H1AA), C01X(H4AA)
;
_atom_sites_solution_hydrogens    geom
_atom_sites_solution_primary      direct
_atom_sites_solution_secondary    difmap
loop_
  _atom_site_label
  _atom_site_type_symbol
  _atom_site_fract_x
  _atom_site_fract_y
  _atom_site_fract_z
  _atom_site_U_iso_or_equiv
  _atom_site_adp_type
  _atom_site_occupancy
  _atom_site_site_symmetry_order
  _atom_site_calc_flag
  _atom_site_refinement_flags_posn
  _atom_site_refinement_flags_adp
  _atom_site_refinement_flags_occupancy
  _atom_site_disorder_assembly
  _atom_site_disorder_group
 N001 N -0.71668(14) -1.03367(14) -0.62569(7) 0.0657(8) Uani 1 1 d . . . . .
 N002 N -0.62489(15) -1.08007(18) -0.63302(6) 0.0750(9) Uani 1 1 d . . . . .
 N003 N -0.69475(16) -0.71133(15) -0.38163(6) 0.0675(8) Uani 1 1 d . . . . .
 N004 N -0.77324(19) -0.7169(2) -0.42516(7) 0.0839(10) Uani 1 1 d . . . . .
 C005 C -0.73860(17) -1.10238(18) -0.63431(7) 0.0615(8) Uani 1 1 d . . . . .
 H005 H -0.7503 -1.1324 -0.6191 0.074 Uiso 1 1 calc R . . . .
 C006 C -0.7872(2) -0.7402(2) -0.35301(8) 0.0792(9) Uani 1 1 d . U . . .
 H00A H -0.7669 -0.6932 -0.3476 0.095 Uiso 1 1 calc R . . . .
 H00B H -0.7711 -0.7628 -0.3414 0.095 Uiso 1 1 calc R . . . .
 C007 C -0.6531(2) -0.84274(19) -0.59087(7) 0.0702(10) Uani 1 1 d . . . . .
 C008 C -0.7238(2) -1.02762(19) -0.60254(8) 0.0718(10) Uani 1 1 d . . . . .
 H008 H -0.7421 -1.0662 -0.5920 0.086 Uiso 1 1 calc R . . . .
 C009 C -0.79964(17) -1.1262(2) -0.65164(9) 0.0762(10) Uani 1 1 d . . . . .
 H00C H -0.8358 -1.1249 -0.6420 0.091 Uiso 1 1 calc R . . . .
 H00D H -0.7881 -1.0961 -0.6666 0.091 Uiso 1 1 calc R . . . .
 C00A C -0.6683(2) -0.90292(17) -0.60322(8) 0.0702(9) Uani 1 1 d . . . . .
 H00E H -0.6533 -0.9023 -0.6202 0.084 Uiso 1 1 calc R . . . .
 C00B C -0.76604(18) -0.74334(19) -0.38044(8) 0.0673(8) Uani 1 1 d . U . . .
 H00F H -0.7853 -0.7911 -0.3855 0.081 Uiso 1 1 calc R . . . .
 C00C C -0.7050(2) -0.9624(2) -0.59051(9) 0.0829(12) Uani 1 1 d . . . . .
 C00D C -0.59790(18) -0.7238(2) -0.38701(7) 0.0689(9) Uani 1 1 d . . . . .
 C00E C -0.68361(17) -1.1040(2) -0.64967(7) 0.0665(9) Uani 1 1 d . . . . .
 H00G H -0.6721 -1.0737 -0.6648 0.080 Uiso 1 1 calc R . . . .
 C00F C -0.57448(19) -1.0250(2) -0.63875(7) 0.0727(10) Uani 1 1 d . . . . .
 H00H H -0.5772 -1.0014 -0.6531 0.087 Uiso 1 1 calc R . . . .
 C00G C -0.5519(2) -0.6087(2) -0.59876(8) 0.0795(11) Uani 1 1 d . . . . .
 C00H C -0.3264(2) -0.6032(2) -0.38759(9) 0.0831(11) Uani 1 1 d . . . . .
 C00I C -0.5196(3) -0.6052(2) -0.62124(8) 0.0936(14) Uani 1 1 d . . . . .
 H00I H -0.5196 -0.6434 -0.6278 0.112 Uiso 1 1 calc R . . . .
 C00J C -0.8628(2) -0.7737(3) -0.35106(10) 0.0976(12) Uani 1 1 d . U . . .
 H00J H -0.8757 -0.7698 -0.3333 0.117 Uiso 1 1 calc R . . . .
 H00K H -0.8833 -0.8215 -0.3553 0.117 Uiso 1 1 calc R . . . .
 C00K C -0.5728(2) -0.7653(2) -0.38638(8) 0.0758(10) Uani 1 1 d . . . . .
 H00L H -0.6021 -0.8121 -0.3855 0.091 Uiso 1 1 calc R . . . .
 C00L C -0.7910(2) -0.7106(2) -0.39864(9) 0.0812(10) Uani 1 1 d . U . . .
 H00M H -0.7701 -0.6623 -0.3942 0.097 Uiso 1 1 calc R . . . .
 C00M C -0.6732(2) -0.8433(2) -0.56654(8) 0.0811(12) Uani 1 1 d . . . . .
 C00N C -0.5467(3) -0.5501(2) -0.58823(9) 0.0912(13) Uani 1 1 d . . . . .
 C00O C -0.66959(17) -0.74968(18) -0.38606(6) 0.0607(8) Uani 1 1 d . . . . .
 H00O H -0.6989 -0.7959 -0.3888 0.073 Uiso 1 1 calc R . . . .
 C00P C -0.4839(2) -0.4879(2) -0.62435(9) 0.0846(12) Uani 1 1 d . . . . .
 C00Q C -0.3898(2) -0.6595(2) -0.38779(8) 0.0772(11) Uani 1 1 d . . . . .
 C00R C -0.5025(2) -0.73928(18) -0.38703(10) 0.0808(11) Uani 1 1 d . . . . .
 C00S C -0.5522(2) -0.6551(2) -0.38741(9) 0.0812(11) Uani 1 1 d . . . . .
 H00S H -0.5695 -0.6257 -0.3878 0.097 Uiso 1 1 calc R . . . .
 C00T C -0.4618(2) -0.6723(2) -0.38705(8) 0.0764(10) Uani 1 1 d . . . . .
 C00U C -0.4692(2) -0.7803(2) -0.38644(10) 0.0880(12) Uani 1 1 d . . . . .
 C00V C -0.7067(2) -1.1740(2) -0.65900(9) 0.0774(10) Uani 1 1 d . . . . .
 H00N H -0.7164 -1.2039 -0.6441 0.093 Uiso 1 1 calc R . . . .
 H00P H -0.6708 -1.1744 -0.6691 0.093 Uiso 1 1 calc R . . . .
 C00W C -0.4872(3) -0.5456(2) -0.63415(9) 0.0919(13) Uani 1 1 d . . . . .
 H00W H -0.4666 -0.5435 -0.6501 0.110 Uiso 1 1 calc R . . . .
 C00X C -0.4860(2) -0.6282(2) -0.38731(10) 0.0843(12) Uani 1 1 d . . . . .
 H00X H -0.4570 -0.5814 -0.3874 0.101 Uiso 1 1 calc R . . . .
 C00Y C -0.8232(2) -1.1958(2) -0.66075(9) 0.0819(11) Uani 1 1 d . . . . .
 H00Q H -0.8628 -1.2106 -0.6718 0.098 Uiso 1 1 calc R . . . .
 H00R H -0.8364 -1.2262 -0.6458 0.098 Uiso 1 1 calc R . . . .
 C00Z C -0.6649(2) -0.7439(2) -0.53819(7) 0.0733(10) Uani 1 1 d . . . . .
 C010 C -0.5127(3) -0.4900(2) -0.60190(10) 0.0903(13) Uani 1 1 d . . . . .
 H010 H -0.5102 -0.4507 -0.5952 0.108 Uiso 1 1 calc R . . . .
 C011 C -0.6143(2) -0.7317(2) -0.57984(8) 0.0763(10) Uani 1 1 d . U . . .
 C012 C -0.7162(3) -0.6630(3) -0.46407(10) 0.1083(17) Uani 1 1 d . . . . .
 C013 C -0.7376(3) -0.6627(3) -0.43840(11) 0.1005(15) Uani 1 1 d . . . . .
 H013 H -0.7252 -0.6211 -0.4306 0.121 Uiso 1 1 calc R . . . .
 C014 C -0.4772(3) -0.8302(3) -0.31463(13) 0.1078(17) Uani 1 1 d . . . . .
 H01A H -0.5261 -0.8584 -0.3133 0.129 Uiso 1 1 calc R . . . .
 H01B H -0.4588 -0.8601 -0.3173 0.129 Uiso 1 1 calc R . . . .
 C015 C -0.7693(2) -1.1994(2) -0.67558(9) 0.0876(12) Uani 1 1 d . . . . .
 H01C H -0.7587 -1.1721 -0.6913 0.105 Uiso 1 1 calc R . . . .
 H01D H -0.7851 -1.2460 -0.6808 0.105 Uiso 1 1 calc R . . . .
 C016 C -0.7368(3) -0.7753(3) -0.65066(10) 0.1062(16) Uani 1 1 d . . . . .
 H01E H -0.7308 -0.8025 -0.6639 0.127 Uiso 1 1 calc R . . . .
 H01F H -0.7103 -0.7282 -0.6561 0.127 Uiso 1 1 calc R . . . .
 C017 C -0.6997(2) -0.7198(2) -0.49996(7) 0.0797(11) Uani 1 1 d . . . . .
 C018 C -0.7255(3) -0.7217(3) -0.47519(10) 0.0970(14) Uani 1 1 d . . . . .
 H018 H -0.7489 -0.7626 -0.4662 0.116 Uiso 1 1 calc R . . . .
 C019 C -0.6516(3) -0.7720(2) -0.55949(9) 0.0845(12) Uani 1 1 d . . . . .
 C01A C -0.6631(3) -0.6605(2) -0.51280(11) 0.1026(16) Uani 1 1 d . . . . .
 C01B C -0.4870(2) -0.8227(2) -0.36182(11) 0.0860(13) Uani 1 1 d . . . . .
 H01G H -0.5361 -0.8494 -0.3606 0.103 Uiso 1 1 calc R . . . .
 H01H H -0.4704 -0.8544 -0.3637 0.103 Uiso 1 1 calc R . . . .
 C01C C -0.8880(3) -0.7399(4) -0.36982(11) 0.1110(16) Uani 1 1 d . U . . .
 H01I H -0.9371 -0.7625 -0.3690 0.133 Uiso 1 1 calc R . . . .
 H01J H -0.8702 -0.6929 -0.3647 0.133 Uiso 1 1 calc R . . . .
 C01D C -0.6094(2) -0.77463(19) -0.60205(8) 0.0780(11) Uani 1 1 d . . . . .
 C01E C -0.7042(3) -0.7792(2) -0.51411(8) 0.0928(14) Uani 1 1 d D . . . .
 C01F C -0.6044(2) -0.6363(2) -0.55891(8) 0.0815(11) Uani 1 1 d . U . . .
 C01G C -0.7248(3) -0.9618(2) -0.56615(11) 0.1078(17) Uani 1 1 d . . . . .
 H01K H -0.7502 -1.0030 -0.5575 0.129 Uiso 1 1 calc R . . . .
 C01H C -0.4905(3) -0.8238(3) -0.41060(12) 0.1034(13) Uani 1 1 d . U . . .
 H01L H -0.4678 -0.8503 -0.4108 0.124 Uiso 1 1 calc R . . . .
 H01M H -0.5390 -0.8553 -0.4097 0.124 Uiso 1 1 calc R . . . .
 C01I C -0.4613(3) -0.7869(3) -0.33736(12) 0.1067(16) Uani 1 1 d . . . . .
 H01N H -0.4799 -0.7570 -0.3348 0.128 Uiso 1 1 calc R . . . .
 H01O H -0.4124 -0.7586 -0.3387 0.128 Uiso 1 1 calc R . . . .
 C01J C -0.5912(2) -0.6646(2) -0.57931(7) 0.0803(11) Uani 1 1 d . U . . .
 C01K C -0.5799(4) -0.5621(2) -0.56254(10) 0.1101(19) Uani 1 1 d . . . . .
 C01L C -0.8666(2) -0.7424(3) -0.39694(10) 0.1032(14) Uani 1 1 d . U . . .
 H01P H -0.8815 -0.7186 -0.4085 0.124 Uiso 1 1 calc R . . . .
 H01Q H -0.8877 -0.7893 -0.4027 0.124 Uiso 1 1 calc R . . . .
 C01M C -0.6400(2) -0.6738(2) -0.53823(7) 0.0827(11) Uani 1 1 d . U . . .
 C01N C -0.8081(3) -0.7941(3) -0.65038(12) 0.1186(19) Uani 1 1 d . . . . .
 H01R H -0.8212 -0.7873 -0.6675 0.178 Uiso 1 1 calc R . . . .
 H01S H -0.8147 -0.7663 -0.6379 0.178 Uiso 1 1 calc R . . . .
 H01T H -0.8353 -0.8410 -0.6455 0.178 Uiso 1 1 calc R . . . .
 C01O C -0.7088(3) -0.7831(3) -0.62623(10) 0.1019(15) Uani 1 1 d . . . . .
 H01U H -0.7371 -0.8293 -0.6201 0.122 Uiso 1 1 calc R . . . .
 H01V H -0.7114 -0.7532 -0.6133 0.122 Uiso 1 1 calc R . . . .
 C01P C -0.7099(3) -0.9039(2) -0.55339(10) 0.114(2) Uani 1 1 d . . . . .
 H01W H -0.7239 -0.9050 -0.5362 0.137 Uiso 1 1 calc R . . . .
 C01Q C -0.6381(2) -0.7686(2) -0.62758(8) 0.0822(12) Uani 1 1 d . . . . .
 H01X H -0.6100 -0.7229 -0.6342 0.099 Uiso 1 1 calc R . . . .
 H01Y H -0.6358 -0.7995 -0.6400 0.099 Uiso 1 1 calc R . . . .
 C01R C -0.4519(5) -0.7954(5) -0.29026(19) 0.162(3) Uani 1 1 d . . . . .
 H01Z H -0.4724 -0.7682 -0.2867 0.242 Uiso 1 1 calc R . . . .
 H H -0.4035 -0.7667 -0.2913 0.242 Uiso 1 1 calc R . . . .
 HA H -0.4629 -0.8280 -0.2765 0.242 Uiso 1 1 calc R . . . .
 C01S C -0.5377(3) -0.7626(2) -0.60486(11) 0.1004(16) Uani 1 1 d . U . . .
 H01 H -0.5383 -0.7933 -0.6182 0.120 Uiso 1 1 calc R . . . .
 HB H -0.5090 -0.7167 -0.6113 0.120 Uiso 1 1 calc R . . . .
 C01T C -0.5292(5) -0.5195(3) -0.54306(12) 0.142(2) Uani 1 1 d . U . . .
 H0AA H -0.5130 -0.4724 -0.5475 0.170 Uiso 1 1 calc R . . . .
 HC H -0.5519 -0.5278 -0.5263 0.170 Uiso 1 1 calc R . . . .
 C01U C -0.6574(5) -0.6023(3) -0.50191(13) 0.163(4) Uani 1 1 d . . . . .
 H1AA H -0.6367 -0.5614 -0.5111 0.195 Uiso 1 1 calc R . . . .
 C01V C -0.6657(4) -0.8058(3) -0.49709(11) 0.138(2) Uani 1 1 d D U . . .
 H2AA H -0.6883 -0.8194 -0.4803 0.166 Uiso 1 1 calc R . . . .
 HD H -0.6703 -0.8462 -0.5054 0.166 Uiso 1 1 calc R . . . .
 C01W C -0.4765(7) -0.5271(5) -0.5401(2) 0.192(4) Uani 1 1 d D U . . .
 H3AA H -0.4560 -0.5239 -0.5571 0.231 Uiso 1 1 calc R . . . .
 HE H -0.4912 -0.5720 -0.5331 0.231 Uiso 1 1 calc R . . . .
 C01X C -0.6816(5) -0.6058(3) -0.47861(13) 0.150(3) Uani 1 1 d . . . . .
 H4AA H -0.6746 -0.5654 -0.4712 0.180 Uiso 1 1 calc R . . . .
 C01Y C -0.5904(6) -0.7574(8) -0.4921(2) 0.234(5) Uani 1 1 d D U . . .
 H5AA H -0.5894 -0.7222 -0.4811 0.281 Uiso 1 1 calc R . . . .
 HF H -0.5768 -0.7830 -0.4809 0.281 Uiso 1 1 calc R . . . .
 C01Z C -0.4753(5) -0.7855(5) -0.43493(14) 0.162(3) Uani 1 1 d D U . . .
 H6AA H -0.4276 -0.7515 -0.4358 0.195 Uiso 1 1 calc R . . A .
 HG H -0.5020 -0.7631 -0.4363 0.195 Uiso 1 1 calc R . . A .
 C020 C -0.5065(3) -0.7708(4) -0.58200(16) 0.131(2) Uani 1 1 d . U . . .
 H02A H -0.5371 -0.8152 -0.5746 0.157 Uiso 1 1 calc R . . . .
 H02B H -0.5020 -0.7372 -0.5693 0.157 Uiso 1 1 calc R . . . .
 C021 C -0.7758(4) -0.8289(4) -0.51777(19) 0.180(5) Uani 1 1 d D U . . .
 H02C H -0.7989 -0.8351 -0.5012 0.216 Uiso 1 1 calc R . . . .
 H02D H -0.7795 -0.8720 -0.5224 0.216 Uiso 1 1 calc R . . . .
 C022 C -0.6364(4) -0.5462(3) -0.56411(16) 0.150(2) Uani 1 1 d D U . . .
 H02E H -0.6167 -0.4974 -0.5655 0.180 Uiso 1 1 calc R . . . .
 H02F H -0.6620 -0.5604 -0.5479 0.180 Uiso 1 1 calc R . . . .
 C026 C -0.4370(5) -0.7648(7) -0.5854(3) 0.219(5) Uani 1 1 d D U . . .
 H02G H -0.4062 -0.7211 -0.5931 0.263 Uiso 1 1 calc R . . . .
 H02H H -0.4413 -0.7997 -0.5974 0.263 Uiso 1 1 calc R . . . .
 C4 C -0.6860(5) -0.5800(5) -0.5871(2) 0.192(3) Uani 1 1 d D U . . .
 H4AB H -0.7249 -0.6223 -0.5814 0.231 Uiso 0.422(10) 1 calc R . P B 1
 H4AC H -0.6636 -0.5898 -0.6012 0.231 Uiso 0.422(10) 1 calc R . P B 1
 H4BD H -0.6897 -0.6235 -0.5909 0.231 Uiso 0.578(10) 1 calc R . P B 2
 H4BE H -0.6679 -0.5517 -0.6026 0.231 Uiso 0.578(10) 1 calc R . P B 2
 C6 C -0.8115(5) -0.8121(8) -0.5377(2) 0.257(8) Uani 1 1 d D U . . .
 H6A H -0.7887 -0.8022 -0.5545 0.309 Uiso 1 1 calc R . . . .
 H6B H -0.8173 -0.7743 -0.5324 0.309 Uiso 1 1 calc R . . . .
 C7 C -0.8820(6) -0.8823(8) -0.5381(3) 0.247(7) Uani 1 1 d D U . . .
 H7A H -0.8752 -0.9210 -0.5395 0.297 Uiso 1 1 calc R . . . .
 H7B H -0.9093 -0.8874 -0.5227 0.297 Uiso 1 1 calc R . . . .
 C9 C -0.9128(9) -0.8722(11) -0.5625(5) 0.403(18) Uani 1 1 d D U . . .
 H9A H -0.9226 -0.8362 -0.5598 0.604 Uiso 1 1 calc R . . . .
 H9B H -0.9540 -0.9134 -0.5666 0.604 Uiso 1 1 calc R . . . .
 H9C H -0.8813 -0.8605 -0.5768 0.604 Uiso 1 1 calc R . . . .
 C0AA C -0.4061(7) -0.7719(10) -0.5596(3) 0.253(6) Uani 1 1 d D U . . .
 H0AB H -0.3995 -0.7361 -0.5478 0.380 Uiso 1 1 calc R . . . .
 H0AC H -0.3631 -0.7688 -0.5631 0.380 Uiso 1 1 calc R . . . .
 H0AD H -0.4363 -0.8150 -0.5517 0.380 Uiso 1 1 calc R . . . .
 C20 C -0.7093(13) -0.5305(13) -0.5967(6) 0.216(4) Uani 0.422(10) 1 d D U P B
 1
 H20A H -0.7249 -0.5167 -0.5815 0.259 Uiso 0.422(10) 1 calc R . P B 1
 H20B H -0.7487 -0.5563 -0.6078 0.259 Uiso 0.422(10) 1 calc R . P B 1
 C12 C -0.4943(9) -0.8384(7) -0.4568(2) 0.260(6) Uani 1 1 d D U . C 1
 H12A H -0.4655 -0.8140 -0.4715 0.312 Uiso 1 1 calc R . . C 1
 H12B H -0.5403 -0.8514 -0.4619 0.312 Uiso 1 1 calc R . . C 1
 C0 C -0.4238(8) -0.4745(8) -0.5220(2) 0.291(8) Uani 1 1 d D U . . .
 H0A H -0.4382 -0.4863 -0.5040 0.349 Uiso 1 1 calc R . . . .
 H0B H -0.4188 -0.4304 -0.5255 0.349 Uiso 1 1 calc R . . . .
 C20A C -0.7621(11) -0.5915(10) -0.5809(5) 0.216(4) Uani 0.578(10) 1 d D U P B
 2
 H20C H -0.7580 -0.5524 -0.5717 0.259 Uiso 0.578(10) 1 calc R . P B 2
 H20D H -0.7859 -0.5963 -0.5972 0.259 Uiso 0.578(10) 1 calc R . P B 2
 C1AA C -0.8034(7) -0.6569(10) -0.5639(4) 0.208(6) Uani 0.578(10) 1 d D U P B
 2
 H1AB H -0.8076 -0.6956 -0.5731 0.312 Uiso 0.578(10) 1 calc R . P B 2
 H1AC H -0.8479 -0.6635 -0.5605 0.312 Uiso 0.578(10) 1 calc R . P B 2
 H1AD H -0.7802 -0.6518 -0.5476 0.312 Uiso 0.578(10) 1 calc R . P B 2
 C1AB C -0.6589(9) -0.4633(13) -0.6122(5) 0.208(6) Uani 0.422(10) 1 d D U P B
 1
 H1AE H -0.6135 -0.4462 -0.6058 0.312 Uiso 0.422(10) 1 calc R . P B 1
 H1AF H -0.6722 -0.4297 -0.6096 0.312 Uiso 0.422(10) 1 calc R . P B 1
 H1AG H -0.6605 -0.4734 -0.6305 0.312 Uiso 0.422(10) 1 calc R . P B 1
 C15 C -0.4549(9) -0.6686(12) -0.5063(6) 0.45(2) Uani 1 1 d D U . . .
 H15A H -0.4491 -0.6265 -0.4997 0.673 Uiso 1 1 calc R . . . .
 H15B H -0.4323 -0.6609 -0.5229 0.673 Uiso 1 1 calc R . . . .
 H15C H -0.4357 -0.6867 -0.4942 0.673 Uiso 1 1 calc R . . . .
 C19 C -0.5332(7) -0.7210(12) -0.5099(3) 0.334(11) Uani 1 1 d D U . . .
 H19A H -0.5484 -0.6976 -0.5216 0.401 Uiso 1 1 calc R . . . .
 H19B H -0.5338 -0.7569 -0.5204 0.401 Uiso 1 1 calc R . . . .
 C27 C -0.3554(10) -0.472(2) -0.5261(7) 0.494(19) Uani 1 1 d D U . . .
 H27A H -0.3419 -0.4611 -0.5441 0.740 Uiso 1 1 calc R . . . .
 H27B H -0.3600 -0.5148 -0.5218 0.740 Uiso 1 1 calc R . . . .
 H27C H -0.3216 -0.4371 -0.5151 0.740 Uiso 1 1 calc R . . . .
 C46 C -0.492(2) -0.9052(13) -0.4548(7) 0.55(2) Uani 1 1 d D U . . .
 H46A H -0.5209 -0.9319 -0.4406 0.819 Uiso 1 1 calc R . . C .
 H46B H -0.4467 -0.8950 -0.4517 0.819 Uiso 1 1 calc R . . C .
 H46C H -0.5087 -0.9302 -0.4708 0.819 Uiso 1 1 calc R . . C .

loop_
  _atom_site_aniso_label
  _atom_site_aniso_U_11
  _atom_site_aniso_U_22
  _atom_site_aniso_U_33
  _atom_site_aniso_U_23
  _atom_site_aniso_U_13
  _atom_site_aniso_U_12
 N001 0.0584(16) 0.0512(15) 0.082(2) 0.0019(14) -0.0066(15) 0.0228(13)
 N002 0.0544(17) 0.088(2) 0.074(2) -0.0164(17) -0.0129(15) 0.0296(17)
 N003 0.0773(19) 0.0686(18) 0.0623(17) -0.0116(14) 0.0036(14) 0.0408(16)
 N004 0.085(2) 0.115(3) 0.070(2) -0.006(2) 0.0095(17) 0.063(2)
 C005 0.0612(19) 0.064(2) 0.060(2) -0.0041(16) -0.0035(16) 0.0318(17)
 C006 0.0858(18) 0.089(3) 0.0775(16) 0.000(2) 0.0097(18) 0.054(2)
 C007 0.087(3) 0.069(2) 0.052(2) 0.0070(16) 0.0044(18) 0.037(2)
 C008 0.090(3) 0.068(2) 0.064(2) -0.0019(18) 0.0129(19) 0.044(2)
 C009 0.0473(18) 0.074(2) 0.094(3) -0.011(2) -0.0090(18) 0.0196(17)
 C00A 0.079(2) 0.0501(19) 0.078(2) 0.0039(17) 0.0050(19) 0.0298(18)
 C00B 0.0645(18) 0.064(2) 0.0822(18) -0.0068(16) 0.0101(14) 0.0388(17)
 C00C 0.098(3) 0.061(2) 0.078(3) 0.0021(19) 0.007(2) 0.031(2)
 C00D 0.057(2) 0.083(3) 0.067(2) -0.0011(18) 0.0024(16) 0.0349(19)
 C00E 0.0493(18) 0.085(2) 0.059(2) -0.0033(17) -0.0048(15) 0.0290(17)
 C00F 0.064(2) 0.077(2) 0.063(2) -0.0074(19) -0.0001(17) 0.025(2)
 C00G 0.102(3) 0.073(2) 0.067(2) -0.0155(19) -0.002(2) 0.047(2)
 C00H 0.090(3) 0.069(2) 0.095(3) 0.009(2) -0.015(2) 0.043(2)
 C00I 0.148(4) 0.070(2) 0.062(2) 0.010(2) 0.024(3) 0.054(3)
 C00J 0.093(2) 0.126(4) 0.104(2) 0.025(3) 0.036(2) 0.078(3)
 C00K 0.082(3) 0.076(2) 0.077(3) -0.0003(19) 0.004(2) 0.045(2)
 C00L 0.0791(18) 0.087(3) 0.083(2) 0.012(2) 0.0156(17) 0.046(2)
 C00M 0.110(3) 0.071(2) 0.079(3) 0.010(2) 0.014(2) 0.059(2)
 C00N 0.126(4) 0.071(3) 0.081(3) -0.005(2) 0.005(3) 0.053(3)
 C00O 0.0596(19) 0.067(2) 0.0556(19) -0.0044(15) 0.0008(15) 0.0313(17)
 C00P 0.094(3) 0.059(2) 0.091(3) 0.006(2) 0.006(2) 0.031(2)
 C00Q 0.068(2) 0.091(3) 0.079(3) -0.012(2) -0.0106(19) 0.044(2)
 C00R 0.077(3) 0.055(2) 0.110(3) -0.011(2) -0.011(2) 0.033(2)
 C00S 0.067(2) 0.077(3) 0.093(3) 0.001(2) -0.014(2) 0.031(2)
 C00T 0.075(2) 0.074(2) 0.067(2) 0.0005(18) 0.0026(19) 0.027(2)
 C00U 0.083(3) 0.082(3) 0.110(3) 0.008(3) 0.003(2) 0.049(2)
 C00V 0.073(2) 0.079(2) 0.086(3) -0.012(2) -0.006(2) 0.042(2)
 C00W 0.124(4) 0.070(3) 0.082(3) 0.011(2) 0.023(3) 0.049(3)
 C00X 0.076(3) 0.063(2) 0.116(3) 0.008(2) -0.005(2) 0.037(2)
 C00Y 0.060(2) 0.078(3) 0.089(3) -0.012(2) -0.0058(19) 0.0196(19)
 C00Z 0.093(3) 0.075(2) 0.049(2) 0.0037(17) 0.0154(18) 0.040(2)
 C010 0.114(3) 0.059(2) 0.092(3) -0.014(2) -0.002(3) 0.039(2)
 C011 0.098(3) 0.0893(19) 0.056(2) -0.003(2) -0.003(2) 0.058(2)
 C012 0.165(5) 0.116(4) 0.078(3) -0.015(3) 0.006(3) 0.095(4)
 C013 0.113(4) 0.090(3) 0.109(4) -0.001(3) 0.035(3) 0.059(3)
 C014 0.075(3) 0.101(3) 0.137(5) 0.036(4) 0.009(3) 0.036(3)
 C015 0.087(3) 0.076(3) 0.087(3) -0.023(2) -0.007(2) 0.031(2)
 C016 0.147(5) 0.103(4) 0.087(3) 0.005(3) -0.006(3) 0.077(3)
 C017 0.103(3) 0.086(3) 0.056(2) 0.0093(19) 0.021(2) 0.052(2)
 C018 0.113(4) 0.100(3) 0.089(3) -0.004(3) 0.012(3) 0.061(3)
 C019 0.105(3) 0.076(3) 0.073(3) -0.010(2) -0.012(2) 0.045(2)
 C01A 0.138(4) 0.073(3) 0.104(4) 0.002(3) 0.032(3) 0.057(3)
 C01B 0.059(2) 0.062(2) 0.136(4) -0.008(2) -0.006(2) 0.0285(18)
 C01C 0.102(3) 0.169(5) 0.101(2) 0.026(3) 0.027(2) 0.097(4)
 C01D 0.096(3) 0.067(2) 0.069(2) 0.0068(18) 0.021(2) 0.039(2)
 C01E 0.141(4) 0.072(3) 0.064(2) -0.002(2) 0.017(3) 0.053(3)
 C01F 0.106(3) 0.071(2) 0.061(2) 0.0072(17) 0.0044(18) 0.040(2)
 C01G 0.136(4) 0.063(3) 0.101(4) 0.004(2) 0.035(3) 0.031(3)
 C01H 0.091(3) 0.089(3) 0.130(3) -0.033(2) -0.021(3) 0.045(3)
 C01I 0.093(3) 0.091(3) 0.122(4) -0.005(3) 0.004(3) 0.035(3)
 C01J 0.105(3) 0.0856(19) 0.051(2) 0.0131(19) -0.001(2) 0.048(2)
 C01K 0.192(6) 0.065(3) 0.082(3) -0.004(2) 0.023(3) 0.070(3)
 C01L 0.087(2) 0.155(4) 0.103(2) 0.021(3) 0.024(2) 0.087(3)
 C01M 0.112(3) 0.083(3) 0.057(2) -0.0021(16) 0.0186(18) 0.052(2)
 C01N 0.136(5) 0.137(5) 0.118(4) 0.016(3) 0.008(3) 0.095(4)
 C01O 0.127(4) 0.105(3) 0.088(3) 0.003(3) 0.009(3) 0.069(3)
 C01P 0.196(6) 0.068(3) 0.078(3) 0.005(2) 0.048(3) 0.065(3)
 C01Q 0.111(3) 0.074(2) 0.062(2) 0.0070(18) 0.012(2) 0.047(2)
 C01R 0.161(7) 0.163(7) 0.164(8) 0.030(6) -0.017(6) 0.084(6)
 C01S 0.099(3) 0.079(3) 0.117(4) -0.002(3) 0.044(3) 0.040(3)
 C01T 0.206(6) 0.093(4) 0.085(4) -0.005(3) 0.023(4) 0.045(4)
 C01U 0.291(10) 0.095(4) 0.103(4) 0.019(3) 0.076(6) 0.097(5)
 C01V 0.244(6) 0.102(4) 0.088(3) 0.034(3) 0.074(4) 0.102(4)
 C01W 0.275(9) 0.149(6) 0.152(7) -0.026(5) -0.068(7) 0.106(7)
 C01X 0.245(9) 0.102(4) 0.105(4) 0.030(3) 0.091(5) 0.088(5)
 C01Y 0.245(7) 0.280(13) 0.155(8) 0.071(8) 0.026(5) 0.114(8)
 C01Z 0.196(7) 0.190(7) 0.104(4) -0.027(3) -0.016(4) 0.098(6)
 C020 0.112(4) 0.135(5) 0.140(5) -0.017(4) 0.001(4) 0.057(4)
 C021 0.132(6) 0.146(6) 0.167(7) -0.060(5) 0.076(6) -0.002(5)
 C022 0.206(6) 0.077(3) 0.179(6) 0.030(3) 0.098(4) 0.080(4)
 C026 0.131(7) 0.246(12) 0.242(13) -0.036(10) -0.029(7) 0.066(7)
 C4 0.207(7) 0.145(6) 0.232(8) -0.002(5) 0.064(5) 0.094(5)
 C6 0.112(6) 0.375(17) 0.151(8) -0.042(10) 0.006(6) 0.021(8)
 C7 0.169(10) 0.283(15) 0.201(11) -0.061(11) -0.005(8) 0.046(10)
 C9 0.213(16) 0.38(3) 0.36(3) -0.09(2) -0.006(17) -0.038(18)
 C0AA 0.202(11) 0.35(2) 0.229(14) 0.002(13) 0.010(10) 0.159(13)
 C20 0.225(6) 0.217(9) 0.233(10) 0.053(8) 0.084(6) 0.131(6)
 C12 0.393(17) 0.296(12) 0.140(4) -0.086(7) -0.040(9) 0.208(12)
 C0 0.283(10) 0.274(13) 0.134(7) 0.016(7) -0.071(8) 0.003(11)
 C20A 0.225(6) 0.217(9) 0.233(10) 0.053(8) 0.084(6) 0.131(6)
 C1AA 0.121(6) 0.256(11) 0.221(13) 0.081(10) -0.032(6) 0.075(7)
 C1AB 0.121(6) 0.256(11) 0.221(13) 0.081(10) -0.032(6) 0.075(7)
 C15 0.271(10) 0.36(3) 0.44(3) 0.19(2) -0.023(12) -0.044(17)
 C19 0.221(8) 0.42(2) 0.210(12) 0.068(14) 0.028(8) 0.046(13)
 C27 0.302(13) 0.59(4) 0.45(4) -0.04(3) -0.16(2) 0.12(2)
 C46 0.87(5) 0.324(16) 0.54(5) -0.14(2) -0.02(4) 0.369(19)

_geom_special_details
;
 All esds (except the esd in the dihedral angle between two l.s. planes)
 are estimated using the full covariance matrix.  The cell esds are taken
 into account individually in the estimation of esds in distances, angles
 and torsion angles; correlations between esds in cell parameters are only
 used when they are defined by crystal symmetry.  An approximate (isotropic)
 treatment of cell esds is used for estimating esds involving l.s. planes.
;
loop_
  _geom_bond_atom_site_label_1
  _geom_bond_atom_site_label_2
  _geom_bond_distance
  _geom_bond_site_symmetry_2
  _geom_bond_publ_flag
 N001 C005 1.481(5) . ?
 N001 C008 1.237(5) . ?
 N002 C00E 1.471(5) . ?
 N002 C00F 1.263(5) . ?
 N003 C00B 1.437(5) . ?
 N003 C00O 1.306(4) . ?
 N004 C00L 1.472(6) . ?
 N004 C013 1.305(6) . ?
 C005 H005 1.0000 . ?
 C005 C009 1.532(5) . ?
 C005 C00E 1.524(5) . ?
 C006 H00A 0.9900 . ?
 C006 H00B 0.9900 . ?
 C006 C00B 1.526(6) . ?
 C006 C00J 1.527(7) . ?
 C007 C00A 1.413(6) . ?
 C007 C00M 1.350(6) . ?
 C007 C01D 1.505(5) . ?
 C008 H008 0.9500 . ?
 C008 C00C 1.488(6) . ?
 C009 H00C 0.9900 . ?
 C009 H00D 0.9900 . ?
 C009 C00Y 1.501(6) . ?
 C00A H00E 0.9500 . ?
 C00A C00C 1.376(6) . ?
 C00B H00F 1.0000 . ?
 C00B C00L 1.502(6) . ?
 C00C C01G 1.355(7) . ?
 C00D C00K 1.352(6) . ?
 C00D C00O 1.460(5) . ?
 C00D C00S 1.406(6) . ?
 C00E H00G 1.0000 . ?
 C00E C00V 1.514(6) . ?
 C00F H00H 0.9500 . ?
 C00F C00P 1.463(6) 2_445 ?
 C00G C00I 1.373(6) . ?
 C00G C00N 1.416(6) . ?
 C00G C01J 1.536(6) . ?
 C00H C00Q 1.397(6) . ?
 C00H C00Q 1.403(6) 3_545 ?
 C00H C00U 1.535(6) 3_545 ?
 C00I H00I 0.9500 . ?
 C00I C00W 1.377(6) . ?
 C00J H00J 0.9900 . ?
 C00J H00K 0.9900 . ?
 C00J C01C 1.540(7) . ?
 C00K H00L 0.9500 . ?
 C00K C00R 1.429(6) . ?
 C00L H00M 1.0000 . ?
 C00L C01L 1.527(7) . ?
 C00M C019 1.514(6) . ?
 C00M C01P 1.407(6) . ?
 C00N C010 1.406(7) . ?
 C00N C01K 1.501(7) . ?
 C00O H00O 0.9500 . ?
 C00P C00F 1.463(6) 3_545 ?
 C00P C00W 1.397(6) . ?
 C00P C010 1.338(7) . ?
 C00Q C00H 1.403(6) 2_445 ?
 C00Q C00T 1.543(6) . ?
 C00R C00T 1.357(6) . ?
 C00R C00U 1.498(6) . ?
 C00S H00S 0.9500 . ?
 C00S C00X 1.337(6) . ?
 C00T C00X 1.392(6) . ?
 C00U C00H 1.535(6) 2_445 ?
 C00U C01B 1.544(7) . ?
 C00U C01H 1.535(8) . ?
 C00V H00N 0.9900 . ?
 C00V H00P 0.9900 . ?
 C00V C015 1.533(6) . ?
 C00W H00W 0.9500 . ?
 C00X H00X 0.9500 . ?
 C00Y H00Q 0.9900 . ?
 C00Y H00R 0.9900 . ?
 C00Y C015 1.508(7) . ?
 C00Z C019 1.399(6) . ?
 C00Z C01E 1.528(6) . ?
 C00Z C01M 1.427(6) . ?
 C010 H010 0.9500 . ?
 C011 C019 1.394(7) . ?
 C011 C01D 1.569(6) . ?
 C011 C01J 1.370(6) . ?
 C012 C013 1.429(7) . ?
 C012 C018 1.394(7) . ?
 C012 C01X 1.384(8) . ?
 C013 H013 0.9500 . ?
 C014 H01A 0.9900 . ?
 C014 H01B 0.9900 . ?
 C014 C01I 1.478(8) . ?
 C014 C01R 1.462(11) . ?
 C015 H01C 0.9900 . ?
 C015 H01D 0.9900 . ?
 C016 H01E 0.9900 . ?
 C016 H01F 0.9900 . ?
 C016 C01N 1.486(9) . ?
 C016 C01O 1.482(8) . ?
 C017 C018 1.416(7) . ?
 C017 C01A 1.377(6) . ?
 C017 C01E 1.520(6) . ?
 C018 H018 0.9500 . ?
 C01A C01M 1.520(7) . ?
 C01A C01U 1.409(8) . ?
 C01B H01G 0.9900 . ?
 C01B H01H 0.9900 . ?
 C01B C01I 1.477(8) . ?
 C01C H01I 0.9900 . ?
 C01C H01J 0.9900 . ?
 C01C C01L 1.511(8) . ?
 C01D C01Q 1.527(7) . ?
 C01D C01S 1.550(7) . ?
 C01E C01V 1.587(9) . ?
 C01E C021 1.487(10) . ?
 C01F C01J 1.364(6) . ?
 C01F C01K 1.533(6) . ?
 C01F C01M 1.373(6) . ?
 C01G H01K 0.9500 . ?
 C01G C01P 1.378(7) . ?
 C01H H01L 0.9900 . ?
 C01H H01M 0.9900 . ?
 C01H C01Z 1.487(11) . ?
 C01I H01N 0.9900 . ?
 C01I H01O 0.9900 . ?
 C01K C01T 1.494(10) . ?
 C01K C022 1.531(11) . ?
 C01L H01P 0.9900 . ?
 C01L H01Q 0.9900 . ?
 C01N H01R 0.9800 . ?
 C01N H01S 0.9800 . ?
 C01N H01T 0.9800 . ?
 C01O H01U 0.9900 . ?
 C01O H01V 0.9900 . ?
 C01O C01Q 1.502(7) . ?
 C01P H01W 0.9500 . ?
 C01Q H01X 0.9900 . ?
 C01Q H01Y 0.9900 . ?
 C01R H01Z 0.9800 . ?
 C01R H 0.9800 . ?
 C01R HA 0.9800 . ?
 C01S H01 0.9900 . ?
 C01S HB 0.9900 . ?
 C01S C020 1.456(9) . ?
 C01T H0AA 0.9900 . ?
 C01T HC 0.9900 . ?
 C01T C01W 1.328(13) . ?
 C01U H1AA 0.9500 . ?
 C01U C01X 1.325(9) . ?
 C01V H2AA 0.9900 . ?
 C01V HD 0.9900 . ?
 C01V C01Y 1.554(13) . ?
 C01W H3AA 0.9900 . ?
 C01W HE 0.9900 . ?
 C01W C0 1.545(15) . ?
 C01X H4AA 0.9500 . ?
 C01Y H5AA 0.9900 . ?
 C01Y HF 0.9900 . ?
 C01Y C19 1.489(14) . ?
 C01Z H6AA 0.9900 . ?
 C01Z HG 0.9900 . ?
 C01Z C12 1.568(12) . ?
 C020 H02A 0.9900 . ?
 C020 H02B 0.9900 . ?
 C020 C026 1.557(13) . ?
 C021 H02C 0.9900 . ?
 C021 H02D 0.9900 . ?
 C021 C6 1.500(14) . ?
 C022 H02E 0.9900 . ?
 C022 H02F 0.9900 . ?
 C022 C4 1.574(13) . ?
 C026 H02G 0.9900 . ?
 C026 H02H 0.9900 . ?
 C026 C0AA 1.573(15) . ?
 C4 H4AB 0.9900 . ?
 C4 H4AC 0.9900 . ?
 C4 H4BD 0.9900 . ?
 C4 H4BE 0.9900 . ?
 C4 C20 1.576(18) . ?
 C4 C20A 1.68(2) . ?
 C6 H6A 0.9900 . ?
 C6 H6B 0.9900 . ?
 C6 C7 1.633(14) . ?
 C7 H7A 0.9900 . ?
 C7 H7B 0.9900 . ?
 C7 C9 1.535(19) . ?
 C9 H9A 0.9800 . ?
 C9 H9B 0.9800 . ?
 C9 H9C 0.9800 . ?
 C0AA H0AB 0.9800 . ?
 C0AA H0AC 0.9800 . ?
 C0AA H0AD 0.9800 . ?
 C20 H20A 0.9900 . ?
 C20 H20B 0.9900 . ?
 C20 C1AB 1.621(19) . ?
 C12 H12A 0.9900 . ?
 C12 H12B 0.9900 . ?
 C12 C46 1.575(18) . ?
 C0 H0A 0.9900 . ?
 C0 H0B 0.9900 . ?
 C0 C27 1.568(15) . ?
 C20A H20C 0.9900 . ?
 C20A H20D 0.9900 . ?
 C20A C1AA 1.600(17) . ?
 C1AA H1AB 0.9800 . ?
 C1AA H1AC 0.9800 . ?
 C1AA H1AD 0.9800 . ?
 C1AB H1AE 0.9800 . ?
 C1AB H1AF 0.9800 . ?
 C1AB H1AG 0.9800 . ?
 C15 H15A 0.9800 . ?
 C15 H15B 0.9800 . ?
 C15 H15C 0.9800 . ?
 C15 C19 1.616(16) . ?
 C19 H19A 0.9900 . ?
 C19 H19B 0.9900 . ?
 C27 H27A 0.9800 . ?
 C27 H27B 0.9800 . ?
 C27 H27C 0.9800 . ?
 C46 H46A 0.9800 . ?
 C46 H46B 0.9800 . ?
 C46 H46C 0.9800 . ?

loop_
  _geom_angle_atom_site_label_1
  _geom_angle_atom_site_label_2
  _geom_angle_atom_site_label_3
  _geom_angle
  _geom_angle_site_symmetry_1
  _geom_angle_site_symmetry_3
  _geom_angle_publ_flag
 C008 N001 C005 115.2(3) . . ?
 C00F N002 C00E 117.2(4) . . ?
 C00O N003 C00B 116.5(3) . . ?
 C013 N004 C00L 118.5(4) . . ?
 N001 C005 H005 109.7 . . ?
 N001 C005 C009 109.0(3) . . ?
 N001 C005 C00E 110.2(3) . . ?
 C009 C005 H005 109.7 . . ?
 C00E C005 H005 109.7 . . ?
 C00E C005 C009 108.4(3) . . ?
 H00A C006 H00B 108.1 . . ?
 C00B C006 H00A 109.5 . . ?
 C00B C006 H00B 109.5 . . ?
 C00B C006 C00J 110.7(4) . . ?
 C00J C006 H00A 109.5 . . ?
 C00J C006 H00B 109.5 . . ?
 C00A C007 C01D 124.4(3) . . ?
 C00M C007 C00A 120.3(3) . . ?
 C00M C007 C01D 115.0(3) . . ?
 N001 C008 H008 118.7 . . ?
 N001 C008 C00C 122.7(4) . . ?
 C00C C008 H008 118.7 . . ?
 C005 C009 H00C 109.6 . . ?
 C005 C009 H00D 109.6 . . ?
 H00C C009 H00D 108.1 . . ?
 C00Y C009 C005 110.4(3) . . ?
 C00Y C009 H00C 109.6 . . ?
 C00Y C009 H00D 109.6 . . ?
 C007 C00A H00E 120.2 . . ?
 C00C C00A C007 119.7(4) . . ?
 C00C C00A H00E 120.2 . . ?
 N003 C00B C006 109.3(3) . . ?
 N003 C00B H00F 108.8 . . ?
 N003 C00B C00L 110.3(3) . . ?
 C006 C00B H00F 108.8 . . ?
 C00L C00B C006 110.7(3) . . ?
 C00L C00B H00F 108.8 . . ?
 C00A C00C C008 122.5(4) . . ?
 C01G C00C C008 118.5(4) . . ?
 C01G C00C C00A 119.0(4) . . ?
 C00K C00D C00O 121.0(4) . . ?
 C00K C00D C00S 117.3(4) . . ?
 C00S C00D C00O 121.7(4) . . ?
 N002 C00E C005 108.0(3) . . ?
 N002 C00E H00G 109.2 . . ?
 N002 C00E C00V 111.1(3) . . ?
 C005 C00E H00G 109.2 . . ?
 C00V C00E C005 110.2(3) . . ?
 C00V C00E H00G 109.2 . . ?
 N002 C00F H00H 118.4 . . ?
 N002 C00F C00P 123.2(4) . 2_445 ?
 C00P C00F H00H 118.4 2_445 . ?
 C00I C00G C00N 119.5(4) . . ?
 C00I C00G C01J 133.6(4) . . ?
 C00N C00G C01J 106.6(4) . . ?
 C00Q C00H C00Q 120.2(4) . 3_545 ?
 C00Q C00H C00U 125.6(4) . 3_545 ?
 C00Q C00H C00U 114.1(4) 3_545 3_545 ?
 C00G C00I H00I 120.5 . . ?
 C00G C00I C00W 119.0(4) . . ?
 C00W C00I H00I 120.5 . . ?
 C006 C00J H00J 109.8 . . ?
 C006 C00J H00K 109.8 . . ?
 C006 C00J C01C 109.3(4) . . ?
 H00J C00J H00K 108.3 . . ?
 C01C C00J H00J 109.8 . . ?
 C01C C00J H00K 109.8 . . ?
 C00D C00K H00L 119.8 . . ?
 C00D C00K C00R 120.3(4) . . ?
 C00R C00K H00L 119.8 . . ?
 N004 C00L C00B 110.2(3) . . ?
 N004 C00L H00M 109.0 . . ?
 N004 C00L C01L 108.5(4) . . ?
 C00B C00L H00M 109.0 . . ?
 C00B C00L C01L 111.0(4) . . ?
 C01L C00L H00M 109.0 . . ?
 C007 C00M C019 107.1(4) . . ?
 C007 C00M C01P 120.1(4) . . ?
 C01P C00M C019 132.7(4) . . ?
 C00G C00N C01K 112.3(4) . . ?
 C010 C00N C00G 119.5(4) . . ?
 C010 C00N C01K 128.2(4) . . ?
 N003 C00O C00D 122.1(3) . . ?
 N003 C00O H00O 118.9 . . ?
 C00D C00O H00O 118.9 . . ?
 C00W C00P C00F 120.6(4) . 3_545 ?
 C010 C00P C00F 119.5(4) . 3_545 ?
 C010 C00P C00W 119.9(4) . . ?
 C00H C00Q C00H 119.8(4) . 2_445 ?
 C00H C00Q C00T 104.7(4) 2_445 . ?
 C00H C00Q C00T 135.5(4) . . ?
 C00K C00R C00U 125.1(4) . . ?
 C00T C00R C00K 118.6(4) . . ?
 C00T C00R C00U 116.2(4) . . ?
 C00D C00S H00S 117.7 . . ?
 C00X C00S C00D 124.7(4) . . ?
 C00X C00S H00S 117.7 . . ?
 C00R C00T C00Q 106.7(4) . . ?
 C00R C00T C00X 122.4(4) . . ?
 C00X C00T C00Q 130.9(4) . . ?
 C00H C00U C01B 114.3(4) 2_445 . ?
 C00R C00U C00H 98.1(3) . 2_445 ?
 C00R C00U C01B 111.3(4) . . ?
 C00R C00U C01H 107.6(4) . . ?
 C01H C00U C00H 112.9(4) . 2_445 ?
 C01H C00U C01B 111.6(4) . . ?
 C00E C00V H00N 109.5 . . ?
 C00E C00V H00P 109.5 . . ?
 C00E C00V C015 110.7(3) . . ?
 H00N C00V H00P 108.1 . . ?
 C015 C00V H00N 109.5 . . ?
 C015 C00V H00P 109.5 . . ?
 C00I C00W C00P 121.7(4) . . ?
 C00I C00W H00W 119.2 . . ?
 C00P C00W H00W 119.2 . . ?
 C00S C00X C00T 116.6(4) . . ?
 C00S C00X H00X 121.7 . . ?
 C00T C00X H00X 121.7 . . ?
 C009 C00Y H00Q 109.5 . . ?
 C009 C00Y H00R 109.5 . . ?
 C009 C00Y C015 110.9(3) . . ?
 H00Q C00Y H00R 108.1 . . ?
 C015 C00Y H00Q 109.5 . . ?
 C015 C00Y H00R 109.5 . . ?
 C019 C00Z C01E 127.9(4) . . ?
 C019 C00Z C01M 118.2(3) . . ?
 C01M C00Z C01E 113.9(3) . . ?
 C00N C010 H010 120.0 . . ?
 C00P C010 C00N 120.1(4) . . ?
 C00P C010 H010 120.0 . . ?
 C019 C011 C01D 110.8(4) . . ?
 C01J C011 C019 120.4(4) . . ?
 C01J C011 C01D 128.7(4) . . ?
 C018 C012 C013 120.6(5) . . ?
 C01X C012 C013 123.1(5) . . ?
 C01X C012 C018 116.1(5) . . ?
 N004 C013 C012 123.1(5) . . ?
 N004 C013 H013 118.4 . . ?
 C012 C013 H013 118.4 . . ?
 H01A C014 H01B 107.5 . . ?
 C01I C014 H01A 108.5 . . ?
 C01I C014 H01B 108.5 . . ?
 C01R C014 H01A 108.5 . . ?
 C01R C014 H01B 108.5 . . ?
 C01R C014 C01I 115.3(6) . . ?
 C00V C015 H01C 109.7 . . ?
 C00V C015 H01D 109.7 . . ?
 C00Y C015 C00V 110.0(4) . . ?
 C00Y C015 H01C 109.7 . . ?
 C00Y C015 H01D 109.7 . . ?
 H01C C015 H01D 108.2 . . ?
 H01E C016 H01F 107.3 . . ?
 C01N C016 H01E 108.1 . . ?
 C01N C016 H01F 108.1 . . ?
 C01O C016 H01E 108.1 . . ?
 C01O C016 H01F 108.1 . . ?
 C01O C016 C01N 116.6(5) . . ?
 C018 C017 C01E 125.4(4) . . ?
 C01A C017 C018 121.0(4) . . ?
 C01A C017 C01E 113.5(4) . . ?
 C012 C018 C017 119.6(5) . . ?
 C012 C018 H018 120.2 . . ?
 C017 C018 H018 120.2 . . ?
 C00Z C019 C00M 132.3(4) . . ?
 C011 C019 C00M 107.6(4) . . ?
 C011 C019 C00Z 120.0(4) . . ?
 C017 C01A C01M 109.0(4) . . ?
 C017 C01A C01U 118.5(5) . . ?
 C01U C01A C01M 132.3(5) . . ?
 C00U C01B H01G 108.0 . . ?
 C00U C01B H01H 108.0 . . ?
 H01G C01B H01H 107.3 . . ?
 C01I C01B C00U 117.1(4) . . ?
 C01I C01B H01G 108.0 . . ?
 C01I C01B H01H 108.0 . . ?
 C00J C01C H01I 109.4 . . ?
 C00J C01C H01J 109.4 . . ?
 H01I C01C H01J 108.0 . . ?
 C01L C01C C00J 111.1(4) . . ?
 C01L C01C H01I 109.4 . . ?
 C01L C01C H01J 109.4 . . ?
 C007 C01D C011 98.9(3) . . ?
 C007 C01D C01Q 109.8(4) . . ?
 C007 C01D C01S 109.0(4) . . ?
 C01Q C01D C011 114.3(4) . . ?
 C01Q C01D C01S 112.4(4) . . ?
 C01S C01D C011 111.5(4) . . ?
 C00Z C01E C01V 111.6(4) . . ?
 C017 C01E C00Z 99.3(3) . . ?
 C017 C01E C01V 106.5(4) . . ?
 C021 C01E C00Z 116.5(5) . . ?
 C021 C01E C017 108.0(5) . . ?
 C021 C01E C01V 113.5(6) . . ?
 C01J C01F C01K 113.5(4) . . ?
 C01J C01F C01M 121.1(4) . . ?
 C01M C01F C01K 125.2(4) . . ?
 C00C C01G H01K 118.6 . . ?
 C00C C01G C01P 122.8(4) . . ?
 C01P C01G H01K 118.6 . . ?
 C00U C01H H01L 108.8 . . ?
 C00U C01H H01M 108.8 . . ?
 H01L C01H H01M 107.7 . . ?
 C01Z C01H C00U 113.9(5) . . ?
 C01Z C01H H01L 108.8 . . ?
 C01Z C01H H01M 108.8 . . ?
 C014 C01I H01N 108.6 . . ?
 C014 C01I H01O 108.6 . . ?
 C01B C01I C014 114.6(5) . . ?
 C01B C01I H01N 108.6 . . ?
 C01B C01I H01O 108.6 . . ?
 H01N C01I H01O 107.6 . . ?
 C011 C01J C00G 132.5(4) . . ?
 C01F C01J C00G 106.9(4) . . ?
 C01F C01J C011 120.6(4) . . ?
 C00N C01K C01F 100.7(3) . . ?
 C00N C01K C022 109.3(5) . . ?
 C01T C01K C00N 108.8(5) . . ?
 C01T C01K C01F 112.7(5) . . ?
 C01T C01K C022 111.3(6) . . ?
 C022 C01K C01F 113.4(5) . . ?
 C00L C01L H01P 109.5 . . ?
 C00L C01L H01Q 109.5 . . ?
 C01C C01L C00L 110.9(5) . . ?
 C01C C01L H01P 109.5 . . ?
 C01C C01L H01Q 109.5 . . ?
 H01P C01L H01Q 108.1 . . ?
 C00Z C01M C01A 104.3(3) . . ?
 C01F C01M C00Z 119.7(4) . . ?
 C01F C01M C01A 136.0(4) . . ?
 C016 C01N H01R 109.5 . . ?
 C016 C01N H01S 109.5 . . ?
 C016 C01N H01T 109.5 . . ?
 H01R C01N H01S 109.5 . . ?
 H01R C01N H01T 109.5 . . ?
 H01S C01N H01T 109.5 . . ?
 C016 C01O H01U 108.4 . . ?
 C016 C01O H01V 108.4 . . ?
 C016 C01O C01Q 115.4(5) . . ?
 H01U C01O H01V 107.5 . . ?
 C01Q C01O H01U 108.4 . . ?
 C01Q C01O H01V 108.4 . . ?
 C00M C01P H01W 121.0 . . ?
 C01G C01P C00M 118.1(4) . . ?
 C01G C01P H01W 121.0 . . ?
 C01D C01Q H01X 108.6 . . ?
 C01D C01Q H01Y 108.6 . . ?
 C01O C01Q C01D 114.7(4) . . ?
 C01O C01Q H01X 108.6 . . ?
 C01O C01Q H01Y 108.6 . . ?
 H01X C01Q H01Y 107.6 . . ?
 C014 C01R H01Z 109.5 . . ?
 C014 C01R H 109.5 . . ?
 C014 C01R HA 109.5 . . ?
 H01Z C01R H 109.5 . . ?
 H01Z C01R HA 109.5 . . ?
 H C01R HA 109.5 . . ?
 C01D C01S H01 108.0 . . ?
 C01D C01S HB 108.0 . . ?
 H01 C01S HB 107.2 . . ?
 C020 C01S C01D 117.3(5) . . ?
 C020 C01S H01 108.0 . . ?
 C020 C01S HB 108.0 . . ?
 C01K C01T H0AA 107.9 . . ?
 C01K C01T HC 107.9 . . ?
 H0AA C01T HC 107.2 . . ?
 C01W C01T C01K 117.7(7) . . ?
 C01W C01T H0AA 107.9 . . ?
 C01W C01T HC 107.9 . . ?
 C01A C01U H1AA 120.8 . . ?
 C01X C01U C01A 118.5(5) . . ?
 C01X C01U H1AA 120.8 . . ?
 C01E C01V H2AA 107.9 . . ?
 C01E C01V HD 107.9 . . ?
 H2AA C01V HD 107.2 . . ?
 C01Y C01V C01E 117.5(6) . . ?
 C01Y C01V H2AA 107.9 . . ?
 C01Y C01V HD 107.9 . . ?
 C01T C01W H3AA 109.1 . . ?
 C01T C01W HE 109.1 . . ?
 C01T C01W C0 112.7(12) . . ?
 H3AA C01W HE 107.8 . . ?
 C0 C01W H3AA 109.1 . . ?
 C0 C01W HE 109.1 . . ?
 C012 C01X H4AA 117.0 . . ?
 C01U C01X C012 126.0(6) . . ?
 C01U C01X H4AA 117.0 . . ?
 C01V C01Y H5AA 104.3 . . ?
 C01V C01Y HF 104.3 . . ?
 H5AA C01Y HF 105.6 . . ?
 C19 C01Y C01V 131.7(11) . . ?
 C19 C01Y H5AA 104.3 . . ?
 C19 C01Y HF 104.3 . . ?
 C01H C01Z H6AA 110.7 . . ?
 C01H C01Z HG 110.7 . . ?
 C01H C01Z C12 105.2(8) . . ?
 H6AA C01Z HG 108.8 . . ?
 C12 C01Z H6AA 110.7 . . ?
 C12 C01Z HG 110.7 . . ?
 C01S C020 H02A 108.0 . . ?
 C01S C020 H02B 108.0 . . ?
 C01S C020 C026 117.1(8) . . ?
 H02A C020 H02B 107.3 . . ?
 C026 C020 H02A 108.0 . . ?
 C026 C020 H02B 108.0 . . ?
 C01E C021 H02C 108.3 . . ?
 C01E C021 H02D 108.3 . . ?
 C01E C021 C6 115.8(8) . . ?
 H02C C021 H02D 107.4 . . ?
 C6 C021 H02C 108.3 . . ?
 C6 C021 H02D 108.3 . . ?
 C01K C022 H02E 108.5 . . ?
 C01K C022 H02F 108.5 . . ?
 C01K C022 C4 114.9(6) . . ?
 H02E C022 H02F 107.5 . . ?
 C4 C022 H02E 108.5 . . ?
 C4 C022 H02F 108.5 . . ?
 C020 C026 H02G 108.8 . . ?
 C020 C026 H02H 108.8 . . ?
 C020 C026 C0AA 113.6(11) . . ?
 H02G C026 H02H 107.7 . . ?
 C0AA C026 H02G 108.8 . . ?
 C0AA C026 H02H 108.8 . . ?
 C022 C4 H4AB 110.1 . . ?
 C022 C4 H4AC 110.1 . . ?
 C022 C4 H4BD 109.1 . . ?
 C022 C4 H4BE 109.1 . . ?
 C022 C4 C20 108.2(15) . . ?
 C022 C4 C20A 112.4(12) . . ?
 H4AB C4 H4AC 108.4 . . ?
 H4BD C4 H4BE 107.8 . . ?
 C20 C4 H4AB 110.1 . . ?
 C20 C4 H4AC 110.1 . . ?
 C20A C4 H4BD 109.1 . . ?
 C20A C4 H4BE 109.1 . . ?
 C021 C6 H6A 112.0 . . ?
 C021 C6 H6B 112.0 . . ?
 C021 C6 C7 99.0(12) . . ?
 H6A C6 H6B 109.6 . . ?
 C7 C6 H6A 112.0 . . ?
 C7 C6 H6B 112.0 . . ?
 C6 C7 H7A 111.8 . . ?
 C6 C7 H7B 111.8 . . ?
 H7A C7 H7B 109.6 . . ?
 C9 C7 C6 99.6(12) . . ?
 C9 C7 H7A 111.8 . . ?
 C9 C7 H7B 111.8 . . ?
 C7 C9 H9A 109.5 . . ?
 C7 C9 H9B 109.5 . . ?
 C7 C9 H9C 109.5 . . ?
 H9A C9 H9B 109.5 . . ?
 H9A C9 H9C 109.5 . . ?
 H9B C9 H9C 109.5 . . ?
 C026 C0AA H0AB 109.5 . . ?
 C026 C0AA H0AC 109.5 . . ?
 C026 C0AA H0AD 109.5 . . ?
 H0AB C0AA H0AC 109.5 . . ?
 H0AB C0AA H0AD 109.5 . . ?
 H0AC C0AA H0AD 109.5 . . ?
 C4 C20 H20A 107.1 . . ?
 C4 C20 H20B 107.1 . . ?
 C4 C20 C1AB 120.9(17) . . ?
 H20A C20 H20B 106.8 . . ?
 C1AB C20 H20A 107.1 . . ?
 C1AB C20 H20B 107.1 . . ?
 C01Z C12 H12A 105.8 . . ?
 C01Z C12 H12B 105.8 . . ?
 C01Z C12 C46 125.9(15) . . ?
 H12A C12 H12B 106.2 . . ?
 C46 C12 H12A 105.8 . . ?
 C46 C12 H12B 105.8 . . ?
 C01W C0 H0A 109.8 . . ?
 C01W C0 H0B 109.8 . . ?
 C01W C0 C27 109.5(14) . . ?
 H0A C0 H0B 108.2 . . ?
 C27 C0 H0A 109.8 . . ?
 C27 C0 H0B 109.8 . . ?
 C4 C20A H20C 109.7 . . ?
 C4 C20A H20D 109.7 . . ?
 H20C C20A H20D 108.2 . . ?
 C1AA C20A C4 110.0(14) . . ?
 C1AA C20A H20C 109.7 . . ?
 C1AA C20A H20D 109.7 . . ?
 C20A C1AA H1AB 109.5 . . ?
 C20A C1AA H1AC 109.5 . . ?
 C20A C1AA H1AD 109.5 . . ?
 H1AB C1AA H1AC 109.5 . . ?
 H1AB C1AA H1AD 109.5 . . ?
 H1AC C1AA H1AD 109.5 . . ?
 C20 C1AB H1AE 109.5 . . ?
 C20 C1AB H1AF 109.5 . . ?
 C20 C1AB H1AG 109.5 . . ?
 H1AE C1AB H1AF 109.5 . . ?
 H1AE C1AB H1AG 109.5 . . ?
 H1AF C1AB H1AG 109.5 . . ?
 H15A C15 H15B 109.5 . . ?
 H15A C15 H15C 109.5 . . ?
 H15B C15 H15C 109.5 . . ?
 C19 C15 H15A 109.5 . . ?
 C19 C15 H15B 109.5 . . ?
 C19 C15 H15C 109.5 . . ?
 C01Y C19 C15 134.7(17) . . ?
 C01Y C19 H19A 103.5 . . ?
 C01Y C19 H19B 103.5 . . ?
 C15 C19 H19A 103.5 . . ?
 C15 C19 H19B 103.5 . . ?
 H19A C19 H19B 105.3 . . ?
 C0 C27 H27A 109.5 . . ?
 C0 C27 H27B 109.5 . . ?
 C0 C27 H27C 109.5 . . ?
 H27A C27 H27B 109.5 . . ?
 H27A C27 H27C 109.5 . . ?
 H27B C27 H27C 109.5 . . ?
 C12 C46 H46A 109.5 . . ?
 C12 C46 H46B 109.5 . . ?
 C12 C46 H46C 109.5 . . ?
 H46A C46 H46B 109.5 . . ?
 H46A C46 H46C 109.5 . . ?
 H46B C46 H46C 109.5 . . ?

loop_
  _geom_torsion_atom_site_label_1
  _geom_torsion_atom_site_label_2
  _geom_torsion_atom_site_label_3
  _geom_torsion_atom_site_label_4
  _geom_torsion
  _geom_torsion_site_symmetry_1
  _geom_torsion_site_symmetry_2
  _geom_torsion_site_symmetry_3
  _geom_torsion_site_symmetry_4
  _geom_torsion_publ_flag
 N001 C005 C009 C00Y 180.0(3) . . . . ?
 N001 C005 C00E N002 59.9(4) . . . . ?
 N001 C005 C00E C00V -178.7(3) . . . . ?
 N001 C008 C00C C00A -11.1(7) . . . . ?
 N001 C008 C00C C01G 168.8(5) . . . . ?
 N002 C00E C00V C015 178.0(3) . . . . ?
 N003 C00B C00L N004 61.7(4) . . . . ?
 N003 C00B C00L C01L -178.0(4) . . . . ?
 N004 C00L C01L C01C 177.7(4) . . . . ?
 C005 N001 C008 C00C -179.6(4) . . . . ?
 C005 C009 C00Y C015 -59.5(5) . . . . ?
 C005 C00E C00V C015 58.4(4) . . . . ?
 C006 C00B C00L N004 -177.1(4) . . . . ?
 C006 C00B C00L C01L -56.9(5) . . . . ?
 C006 C00J C01C C01L 57.1(7) . . . . ?
 C007 C00A C00C C008 178.9(4) . . . . ?
 C007 C00A C00C C01G -1.0(7) . . . . ?
 C007 C00M C019 C00Z 172.0(5) . . . . ?
 C007 C00M C019 C011 -4.9(5) . . . . ?
 C007 C00M C01P C01G -0.6(9) . . . . ?
 C007 C01D C01Q C01O 55.7(5) . . . . ?
 C007 C01D C01S C020 -54.6(6) . . . . ?
 C008 N001 C005 C009 112.4(4) . . . . ?
 C008 N001 C005 C00E -128.7(3) . . . . ?
 C008 C00C C01G C01P 180.0(6) . . . . ?
 C009 C005 C00E N002 179.1(3) . . . . ?
 C009 C005 C00E C00V -59.4(4) . . . . ?
 C009 C00Y C015 C00V 56.8(5) . . . . ?
 C00A C007 C00M C019 -177.7(4) . . . . ?
 C00A C007 C00M C01P -0.4(7) . . . . ?
 C00A C007 C01D C011 178.7(4) . . . . ?
 C00A C007 C01D C01Q 58.7(5) . . . . ?
 C00A C007 C01D C01S -64.8(5) . . . . ?
 C00A C00C C01G C01P -0.1(9) . . . . ?
 C00B N003 C00O C00D -178.2(3) . . . . ?
 C00B C006 C00J C01C -57.3(5) . . . . ?
 C00B C00L C01L C01C 56.5(6) . . . . ?
 C00C C01G C01P C00M 0.9(10) . . . . ?
 C00D C00K C00R C00T 3.1(6) . . . . ?
 C00D C00K C00R C00U -180.0(4) . . . . ?
 C00D C00S C00X C00T 0.7(7) . . . . ?
 C00E N002 C00F C00P -178.4(4) . . . 2_445 ?
 C00E C005 C009 C00Y 60.0(4) . . . . ?
 C00E C00V C015 C00Y -56.4(5) . . . . ?
 C00F N002 C00E C005 -112.4(4) . . . . ?
 C00F N002 C00E C00V 126.7(4) . . . . ?
 C00F C00P C00W C00I -178.5(5) 3_545 . . . ?
 C00F C00P C010 C00N 178.0(4) 3_545 . . . ?
 C00G C00I C00W C00P 3.0(8) . . . . ?
 C00G C00N C010 C00P -2.0(8) . . . . ?
 C00G C00N C01K C01F 1.4(6) . . . . ?
 C00G C00N C01K C01T 120.0(5) . . . . ?
 C00G C00N C01K C022 -118.2(5) . . . . ?
 C00H C00Q C00T C00R -178.4(5) . . . . ?
 C00H C00Q C00T C00R -1.2(5) 2_445 . . . ?
 C00H C00Q C00T C00X 4.0(8) . . . . ?
 C00H C00Q C00T C00X -178.8(5) 2_445 . . . ?
 C00H C00U C01B C01I 42.4(6) 2_445 . . . ?
 C00H C00U C01H C01Z -50.3(7) 2_445 . . . ?
 C00I C00G C00N C010 4.9(7) . . . . ?
 C00I C00G C00N C01K -174.9(5) . . . . ?
 C00I C00G C01J C011 -10.3(9) . . . . ?
 C00I C00G C01J C01F 172.1(6) . . . . ?
 C00J C006 C00B N003 179.8(3) . . . . ?
 C00J C006 C00B C00L 58.0(5) . . . . ?
 C00J C01C C01L C00L -56.6(7) . . . . ?
 C00K C00D C00O N003 166.4(4) . . . . ?
 C00K C00D C00S C00X 0.3(6) . . . . ?
 C00K C00R C00T C00Q 179.9(4) . . . . ?
 C00K C00R C00T C00X -2.2(7) . . . . ?
 C00K C00R C00U C00H -179.9(4) . . . 2_445 ?
 C00K C00R C00U C01B -59.8(6) . . . . ?
 C00K C00R C00U C01H 62.8(6) . . . . ?
 C00L N004 C013 C012 178.5(5) . . . . ?
 C00M C007 C00A C00C 1.3(6) . . . . ?
 C00M C007 C01D C011 -7.0(5) . . . . ?
 C00M C007 C01D C01Q -126.9(4) . . . . ?
 C00M C007 C01D C01S 109.6(5) . . . . ?
 C00N C00G C00I C00W -5.3(8) . . . . ?
 C00N C00G C01J C011 175.8(5) . . . . ?
 C00N C00G C01J C01F -1.8(5) . . . . ?
 C00N C01K C01T C01W -58.0(9) . . . . ?
 C00N C01K C022 C4 50.2(7) . . . . ?
 C00O N003 C00B C006 111.9(3) . . . . ?
 C00O N003 C00B C00L -126.1(4) . . . . ?
 C00O C00D C00K C00R -179.3(4) . . . . ?
 C00O C00D C00S C00X 177.4(4) . . . . ?
 C00Q C00H C00Q C00H 1.4(9) 3_545 . . 2_445 ?
 C00Q C00H C00Q C00T 178.3(3) 3_545 . . . ?
 C00Q C00T C00X C00S 177.7(4) . . . . ?
 C00R C00T C00X C00S 0.4(7) . . . . ?
 C00R C00U C01B C01I -67.7(5) . . . . ?
 C00R C00U C01H C01Z 56.8(7) . . . . ?
 C00S C00D C00K C00R -2.2(6) . . . . ?
 C00S C00D C00O N003 -10.6(5) . . . . ?
 C00T C00R C00U C00H -3.0(5) . . . 2_445 ?
 C00T C00R C00U C01B 117.2(5) . . . . ?
 C00T C00R C00U C01H -120.3(5) . . . . ?
 C00U C00H C00Q C00H -176.8(3) 3_545 . . 2_445 ?
 C00U C00H C00Q C00T 0.0(8) 3_545 . . . ?
 C00U C00R C00T C00Q 2.8(5) . . . . ?
 C00U C00R C00T C00X -179.3(4) . . . . ?
 C00U C01B C01I C014 -177.1(4) . . . . ?
 C00U C01H C01Z C12 174.4(9) . . . . ?
 C00W C00P C010 C00N -0.3(8) . . . . ?
 C00Z C01E C01V C01Y 46.1(8) . . . . ?
 C00Z C01E C021 C6 -36.7(9) . . . . ?
 C010 C00N C01K C01F -178.3(5) . . . . ?
 C010 C00N C01K C01T -59.7(8) . . . . ?
 C010 C00N C01K C022 62.1(8) . . . . ?
 C010 C00P C00W C00I -0.1(8) . . . . ?
 C011 C01D C01Q C01O -54.4(5) . . . . ?
 C011 C01D C01S C020 53.6(6) . . . . ?
 C013 N004 C00L C00B -122.1(5) . . . . ?
 C013 N004 C00L C01L 116.1(5) . . . . ?
 C013 C012 C018 C017 -175.5(5) . . . . ?
 C013 C012 C01X C01U 176.1(9) . . . . ?
 C016 C01O C01Q C01D 178.1(4) . . . . ?
 C017 C01A C01M C00Z -1.3(6) . . . . ?
 C017 C01A C01M C01F 178.2(6) . . . . ?
 C017 C01A C01U C01X 6.8(13) . . . . ?
 C017 C01E C01V C01Y -61.2(8) . . . . ?
 C017 C01E C021 C6 73.9(8) . . . . ?
 C018 C012 C013 N004 -8.4(9) . . . . ?
 C018 C012 C01X C01U 0.6(13) . . . . ?
 C018 C017 C01A C01M 177.7(5) . . . . ?
 C018 C017 C01A C01U -6.3(9) . . . . ?
 C018 C017 C01E C00Z -177.2(5) . . . . ?
 C018 C017 C01E C01V -61.3(7) . . . . ?
 C018 C017 C01E C021 60.9(8) . . . . ?
 C019 C00M C01P C01G 175.8(6) . . . . ?
 C019 C00Z C01E C017 -178.9(5) . . . . ?
 C019 C00Z C01E C01V 69.1(6) . . . . ?
 C019 C00Z C01E C021 -63.4(8) . . . . ?
 C019 C00Z C01M C01A 179.9(4) . . . . ?
 C019 C00Z C01M C01F 0.4(7) . . . . ?
 C019 C011 C01D C007 3.4(5) . . . . ?
 C019 C011 C01D C01Q 120.0(4) . . . . ?
 C019 C011 C01D C01S -111.2(4) . . . . ?
 C019 C011 C01J C00G -177.3(5) . . . . ?
 C019 C011 C01J C01F 0.0(7) . . . . ?
 C01A C017 C018 C012 2.9(8) . . . . ?
 C01A C017 C01E C00Z -1.6(6) . . . . ?
 C01A C017 C01E C01V 114.3(5) . . . . ?
 C01A C017 C01E C021 -123.5(7) . . . . ?
 C01A C01U C01X C012 -4.1(16) . . . . ?
 C01B C00U C01H C01Z 179.2(5) . . . . ?
 C01D C007 C00A C00C 175.4(4) . . . . ?
 C01D C007 C00M C019 7.7(5) . . . . ?
 C01D C007 C00M C01P -175.0(5) . . . . ?
 C01D C011 C019 C00M 0.6(5) . . . . ?
 C01D C011 C019 C00Z -176.8(4) . . . . ?
 C01D C011 C01J C00G -2.2(8) . . . . ?
 C01D C011 C01J C01F 175.0(4) . . . . ?
 C01D C01S C020 C026 174.8(7) . . . . ?
 C01E C00Z C019 C00M 3.8(9) . . . . ?
 C01E C00Z C019 C011 -179.6(5) . . . . ?
 C01E C00Z C01M C01A 0.3(6) . . . . ?
 C01E C00Z C01M C01F -179.3(5) . . . . ?
 C01E C017 C018 C012 178.1(5) . . . . ?
 C01E C017 C01A C01M 1.9(7) . . . . ?
 C01E C017 C01A C01U 177.9(7) . . . . ?
 C01E C01V C01Y C19 -57(2) . . . . ?
 C01E C021 C6 C7 172.3(7) . . . . ?
 C01F C01K C01T C01W 52.8(10) . . . . ?
 C01F C01K C022 C4 -61.2(7) . . . . ?
 C01H C00U C01B C01I 172.1(4) . . . . ?
 C01H C01Z C12 C46 -29(3) . . . . ?
 C01J C00G C00I C00W -178.6(5) . . . . ?
 C01J C00G C00N C010 179.8(5) . . . . ?
 C01J C00G C00N C01K 0.1(6) . . . . ?
 C01J C011 C019 C00M 176.4(4) . . . . ?
 C01J C011 C019 C00Z -0.9(7) . . . . ?
 C01J C011 C01D C007 -172.0(4) . . . . ?
 C01J C011 C01D C01Q -55.4(6) . . . . ?
 C01J C011 C01D C01S 73.4(6) . . . . ?
 C01J C01F C01K C00N -2.7(6) . . . . ?
 C01J C01F C01K C01T -118.5(6) . . . . ?
 C01J C01F C01K C022 114.0(6) . . . . ?
 C01J C01F C01M C00Z -1.4(7) . . . . ?
 C01J C01F C01M C01A 179.2(6) . . . . ?
 C01K C00N C010 C00P 177.7(6) . . . . ?
 C01K C01F C01J C00G 2.8(6) . . . . ?
 C01K C01F C01J C011 -175.1(5) . . . . ?
 C01K C01F C01M C00Z 174.5(5) . . . . ?
 C01K C01F C01M C01A -4.9(10) . . . . ?
 C01K C01T C01W C0 172.8(8) . . . . ?
 C01K C022 C4 C20 -145.3(10) . . . . ?
 C01K C022 C4 C20A 153.3(8) . . . . ?
 C01M C00Z C019 C00M -175.9(5) . . . . ?
 C01M C00Z C019 C011 0.8(7) . . . . ?
 C01M C00Z C01E C017 0.8(5) . . . . ?
 C01M C00Z C01E C01V -111.2(5) . . . . ?
 C01M C00Z C01E C021 116.3(6) . . . . ?
 C01M C01A C01U C01X -178.3(8) . . . . ?
 C01M C01F C01J C00G 179.1(4) . . . . ?
 C01M C01F C01J C011 1.2(7) . . . . ?
 C01M C01F C01K C00N -178.8(5) . . . . ?
 C01M C01F C01K C01T 65.4(8) . . . . ?
 C01M C01F C01K C022 -62.1(7) . . . . ?
 C01N C016 C01O C01Q 175.7(5) . . . . ?
 C01P C00M C019 C00Z -4.7(10) . . . . ?
 C01P C00M C019 C011 178.3(6) . . . . ?
 C01Q C01D C01S C020 -176.6(5) . . . . ?
 C01R C014 C01I C01B 179.8(6) . . . . ?
 C01S C01D C01Q C01O 177.1(4) . . . . ?
 C01S C020 C026 C0AA 177.9(10) . . . . ?
 C01T C01K C022 C4 170.5(6) . . . . ?
 C01T C01W C0 C27 -162.1(19) . . . . ?
 C01U C01A C01M C00Z -176.5(8) . . . . ?
 C01U C01A C01M C01F 2.9(12) . . . . ?
 C01V C01E C021 C6 -168.3(7) . . . . ?
 C01V C01Y C19 C15 178(2) . . . . ?
 C01X C012 C013 N004 176.2(7) . . . . ?
 C01X C012 C018 C017 0.1(9) . . . . ?
 C021 C01E C01V C01Y -179.9(7) . . . . ?
 C021 C6 C7 C9 -167.4(14) . . . . ?
 C022 C01K C01T C01W -178.5(8) . . . . ?
 C022 C4 C20 C1AB 72(3) . . . . ?
 C022 C4 C20A C1AA -80.7(19) . . . . ?
 C20 C4 C20A C1AA -179(3) . . . . ?
 C20A C4 C20 C1AB 177(3) . . . . ?

_smtbx_masks_special_details      ?
loop_
  _smtbx_masks_void_nr
  _smtbx_masks_void_average_x
  _smtbx_masks_void_average_y
  _smtbx_masks_void_average_z
  _smtbx_masks_void_volume
  _smtbx_masks_void_count_electrons
  _smtbx_masks_void_content
 1 -0.496 -0.967 -0.044 10434.6 2687.8 ?
 2 0.000 0.000 0.199 19.9 6.4 ?
 3 0.000 0.000 0.378 18.3 0.0 ?
 4 0.333 0.667 0.865 19.9 6.4 ?
 5 0.333 0.667 0.045 18.3 0.0 ?
 6 0.667 0.333 0.532 19.9 6.4 ?
 7 0.667 0.333 0.712 18.3 0.0 ?

_shelx_res_file
;
TITL exp_26321_a.res in R3
REM Old TITL exp_26321 in R3 #146
CELL 1.54184 23.207192 23.207192 52.178608 90 90 120
ZERR 3 0.000577 0.000577 0.001142 0 0 0
LATT -3
SYMM -Y,+X-Y,+Z
SYMM +Y-X,-X,+Z
SFAC C H N
UNIT 756 972 36
DFIX 1.54 C4 C022
DFIX 1.54 C01V C01E
DFIX 1.54 C01Y C01V
DFIX 1.54 C19 C01Y
DFIX 1.54 C19 C15
DFIX 1.54 C9 C7
DFIX 1.54 C6 C021
DFIX 1.54 C7 C6
DFIX 1.54 C27 C0
DFIX 2.55 C27 C01W
DFIX 1.54 C12 C01Z
DFIX 1.54 C0AA C026
DFIX 1.54 C27 C0
DFIX 1.54 C46 C12
DFIX 1.54 C20A C1AA
DFIX 1.54 C4 C20
DFIX 1.54 C1AB C20
DELU 0.001 0.001 C006 C00B C00J C00L C01C C01L
DELU 0.001 0.001 C011 C01J
DELU 0.001 0.001 C01F C01M
DELU 0.001 0.001 C01V C01Y C15 C19
DELU 0.001 0.001 C01T C01W C0 C27
DELU 0.001 0.001 C46 C12 C01Z C01H
DELU 0.001 0.001 C022 C4 C20 C20A > C1AB
SIMU 0.04 0.08 1.7 C006 C00B C00J C00L C01C C01L
SIMU 0.04 0.08 1.7 C011 C01J
SIMU 0.04 0.08 1.7 C01F C01M
SIMU 0.04 0.08 1.7 C01S C020 C026 C0AA
SIMU 0.04 0.08 1.7 C01V C01Y C15 C19
SIMU 0.04 0.08 1.7 C021 C6 > C9
SIMU 0.04 0.08 1.7 C01W C0 C27
SIMU 0.04 0.08 1.7 C46 C12 C01Z C01H
SIMU 0.04 0.08 1.7 C022 C4 C20 C20A > C1AB
EADP C20 C20A
EADP C1AA C1AB

L.S. 5
PLAN  50
SIZE 0.4 0.3 0.25
TEMP -173
BOND $H
LIST 6
MORE -1
CONF
fmap 2 53
acta
REM <olex2.extras>
REM <HklSrc "%.\\exp_26321-mask.hkl">
REM </olex2.extras>

WGHT    0.137900
FVAR       1.42615   0.42225
N001  3   -0.716682   -1.033674   -0.625686    11.00000    0.05842    0.05120 =
         0.08151    0.00186   -0.00663    0.02283
N002  3   -0.624890   -1.080069   -0.633020    11.00000    0.05444    0.08824 =
         0.07437   -0.01642   -0.01288    0.02961
N003  3   -0.694745   -0.711334   -0.381630    11.00000    0.07729    0.06864 =
         0.06230   -0.01165    0.00357    0.04082
N004  3   -0.773237   -0.716882   -0.425156    11.00000    0.08454    0.11510 =
         0.06965   -0.00588    0.00950    0.06304
C005  1   -0.738603   -1.102381   -0.634308    11.00000    0.06116    0.06403 =
         0.06012   -0.00407   -0.00351    0.03184
AFIX  13
H005  2   -0.750253   -1.132435   -0.619109    11.00000   -1.20000
AFIX   0
C006  1   -0.787209   -0.740245   -0.353015    11.00000    0.08576    0.08875 =
         0.07751   -0.00030    0.00970    0.05440
AFIX  23
H00A  2   -0.766881   -0.693201   -0.347572    11.00000   -1.20000
H00B  2   -0.771053   -0.762828   -0.341383    11.00000   -1.20000
AFIX   0
C007  1   -0.653069   -0.842738   -0.590868    11.00000    0.08699    0.06941 =
         0.05156    0.00695    0.00442    0.03706
C008  1   -0.723830   -1.027617   -0.602538    11.00000    0.08993    0.06776 =
         0.06400   -0.00194    0.01290    0.04413
AFIX  43
H008  2   -0.742090   -1.066162   -0.592009    11.00000   -1.20000
AFIX   0
C009  1   -0.799643   -1.126222   -0.651640    11.00000    0.04727    0.07359 =
         0.09373   -0.01101   -0.00895    0.01963
AFIX  23
H00C  2   -0.835775   -1.124916   -0.642046    11.00000   -1.20000
H00D  2   -0.788104   -1.096113   -0.666575    11.00000   -1.20000
AFIX   0
C00A  1   -0.668317   -0.902918   -0.603218    11.00000    0.07947    0.05011 =
         0.07757    0.00389    0.00496    0.02985
AFIX  43
H00E  2   -0.653332   -0.902330   -0.620210    11.00000   -1.20000
AFIX   0
C00B  1   -0.766038   -0.743343   -0.380436    11.00000    0.06445    0.06423 =
         0.08215   -0.00682    0.01015    0.03878
AFIX  13
H00F  2   -0.785282   -0.791055   -0.385472    11.00000   -1.20000
AFIX   0
C00C  1   -0.704981   -0.962384   -0.590510    11.00000    0.09796    0.06114 =
         0.07835    0.00214    0.00703    0.03134
C00D  1   -0.597895   -0.723837   -0.387011    11.00000    0.05675    0.08265 =
         0.06740   -0.00107    0.00241    0.03494
C00E  1   -0.683609   -1.104016   -0.649671    11.00000    0.04928    0.08522 =
         0.05878   -0.00329   -0.00477    0.02902
AFIX  13
H00G  2   -0.672115   -1.073671   -0.664771    11.00000   -1.20000
AFIX   0
C00F  1   -0.574477   -1.025034   -0.638754    11.00000    0.06435    0.07739 =
         0.06315   -0.00741   -0.00010    0.02543
AFIX  43
H00H  2   -0.577220   -1.001383   -0.653125    11.00000   -1.20000
AFIX   0
C00G  1   -0.551943   -0.608740   -0.598764    11.00000    0.10211    0.07330 =
         0.06724   -0.01555   -0.00231    0.04704
C00H  1   -0.326394   -0.603244   -0.387592    11.00000    0.08980    0.06916 =
         0.09463    0.00912   -0.01462    0.04298
C00I  1   -0.519622   -0.605250   -0.621242    11.00000    0.14848    0.06954 =
         0.06188    0.01001    0.02365    0.05390
AFIX  43
H00I  2   -0.519604   -0.643433   -0.627794    11.00000   -1.20000
AFIX   0
C00J  1   -0.862846   -0.773655   -0.351061    11.00000    0.09290    0.12645 =
         0.10403    0.02549    0.03583    0.07787
AFIX  23
H00J  2   -0.875727   -0.769757   -0.333335    11.00000   -1.20000
H00K  2   -0.883277   -0.821508   -0.355283    11.00000   -1.20000
AFIX   0
C00K  1   -0.572829   -0.765337   -0.386379    11.00000    0.08185    0.07557 =
         0.07748   -0.00027    0.00432    0.04493
AFIX  43
H00L  2   -0.602093   -0.812054   -0.385495    11.00000   -1.20000
AFIX   0
C00L  1   -0.791031   -0.710591   -0.398640    11.00000    0.07905    0.08750 =
         0.08265    0.01219    0.01562    0.04573
AFIX  13
H00M  2   -0.770101   -0.662332   -0.394196    11.00000   -1.20000
AFIX   0
C00M  1   -0.673154   -0.843269   -0.566540    11.00000    0.11038    0.07119 =
         0.07937    0.00996    0.01422    0.05859
C00N  1   -0.546653   -0.550066   -0.588227    11.00000    0.12631    0.07101 =
         0.08083   -0.00479    0.00490    0.05265
C00O  1   -0.669590   -0.749680   -0.386060    11.00000    0.05961    0.06673 =
         0.05555   -0.00442    0.00083    0.03133
AFIX  43
H00O  2   -0.698879   -0.795880   -0.388751    11.00000   -1.20000
AFIX   0
C00P  1   -0.483858   -0.487935   -0.624352    11.00000    0.09432    0.05868 =
         0.09077    0.00648    0.00574    0.03078
C00Q  1   -0.389842   -0.659528   -0.387785    11.00000    0.06800    0.09060 =
         0.07905   -0.01222   -0.01064    0.04415
C00R  1   -0.502538   -0.739282   -0.387033    11.00000    0.07664    0.05543 =
         0.10978   -0.01065   -0.01056    0.03270
C00S  1   -0.552159   -0.655148   -0.387409    11.00000    0.06717    0.07662 =
         0.09340    0.00062   -0.01449    0.03104
AFIX  43
H00S  2   -0.569488   -0.625736   -0.387773    11.00000   -1.20000
AFIX   0
C00T  1   -0.461786   -0.672307   -0.387045    11.00000    0.07498    0.07387 =
         0.06733    0.00052    0.00262    0.02745
C00U  1   -0.469158   -0.780271   -0.386437    11.00000    0.08281    0.08178 =
         0.10979    0.00758    0.00308    0.04896
C00V  1   -0.706682   -1.173997   -0.659003    11.00000    0.07261    0.07946 =
         0.08566   -0.01189   -0.00592    0.04220
AFIX  23
H00N  2   -0.716350   -1.203891   -0.644107    11.00000   -1.20000
H00P  2   -0.670834   -1.174398   -0.669147    11.00000   -1.20000
AFIX   0
C00W  1   -0.487228   -0.545573   -0.634148    11.00000    0.12420    0.07030 =
         0.08245    0.01116    0.02266    0.04947
AFIX  43
H00W  2   -0.466642   -0.543535   -0.650120    11.00000   -1.20000
AFIX   0
C00X  1   -0.486009   -0.628244   -0.387310    11.00000    0.07644    0.06346 =
         0.11592    0.00834   -0.00486    0.03711
AFIX  43
H00X  2   -0.457014   -0.581418   -0.387416    11.00000   -1.20000
AFIX   0
C00Y  1   -0.823213   -1.195840   -0.660753    11.00000    0.05953    0.07768 =
         0.08892   -0.01205   -0.00578    0.01957
AFIX  23
H00Q  2   -0.862796   -1.210609   -0.671823    11.00000   -1.20000
H00R  2   -0.836364   -1.226175   -0.645832    11.00000   -1.20000
AFIX   0
C00Z  1   -0.664898   -0.743861   -0.538190    11.00000    0.09344    0.07470 =
         0.04946    0.00370    0.01539    0.04041
C010  1   -0.512682   -0.489956   -0.601900    11.00000    0.11367    0.05947 =
         0.09205   -0.01392   -0.00176    0.03893
AFIX  43
H010  2   -0.510186   -0.450716   -0.595189    11.00000   -1.20000
AFIX   0
C011  1   -0.614263   -0.731700   -0.579835    11.00000    0.09843    0.08928 =
         0.05559   -0.00342   -0.00282    0.05763
C012  1   -0.716217   -0.662982   -0.464072    11.00000    0.16494    0.11566 =
         0.07806   -0.01544    0.00590    0.09540
C013  1   -0.737579   -0.662727   -0.438400    11.00000    0.11311    0.09012 =
         0.10943   -0.00136    0.03549    0.05908
AFIX  43
H013  2   -0.725218   -0.621131   -0.430610    11.00000   -1.20000
AFIX   0
C014  1   -0.477157   -0.830213   -0.314627    11.00000    0.07479    0.10118 =
         0.13656    0.03601    0.00949    0.03582
AFIX  23
H01A  2   -0.526114   -0.858423   -0.313345    11.00000   -1.20000
H01B  2   -0.458762   -0.860127   -0.317308    11.00000   -1.20000
AFIX   0
C015  1   -0.769310   -1.199450   -0.675581    11.00000    0.08661    0.07624 =
         0.08728   -0.02255   -0.00692    0.03113
AFIX  23
H01C  2   -0.758704   -1.172092   -0.691299    11.00000   -1.20000
H01D  2   -0.785089   -1.246036   -0.680760    11.00000   -1.20000
AFIX   0
C016  1   -0.736769   -0.775320   -0.650661    11.00000    0.14720    0.10345 =
         0.08723    0.00486   -0.00595    0.07716
AFIX  23
H01E  2   -0.730760   -0.802498   -0.663868    11.00000   -1.20000
H01F  2   -0.710294   -0.728223   -0.656065    11.00000   -1.20000
AFIX   0
C017  1   -0.699696   -0.719791   -0.499962    11.00000    0.10283    0.08607 =
         0.05645    0.00933    0.02067    0.05182
C018  1   -0.725474   -0.721654   -0.475191    11.00000    0.11251    0.09961 =
         0.08922   -0.00359    0.01209    0.06084
AFIX  43
H018  2   -0.748928   -0.762616   -0.466202    11.00000   -1.20000
AFIX   0
C019  1   -0.651610   -0.772005   -0.559492    11.00000    0.10454    0.07577 =
         0.07350   -0.00960   -0.01162    0.04537
C01A  1   -0.663103   -0.660491   -0.512796    11.00000    0.13752    0.07261 =
         0.10385    0.00172    0.03240    0.05707
C01B  1   -0.486993   -0.822749   -0.361818    11.00000    0.05858    0.06151 =
         0.13593   -0.00768   -0.00585    0.02851
AFIX  23
H01G  2   -0.536091   -0.849362   -0.360591    11.00000   -1.20000
H01H  2   -0.470413   -0.854395   -0.363745    11.00000   -1.20000
AFIX   0
C01C  1   -0.887975   -0.739867   -0.369822    11.00000    0.10178    0.16946 =
         0.10099    0.02566    0.02730    0.09712
AFIX  23
H01I  2   -0.937141   -0.762526   -0.369034    11.00000   -1.20000
H01J  2   -0.870163   -0.692903   -0.364683    11.00000   -1.20000
AFIX   0
C01D  1   -0.609361   -0.774633   -0.602054    11.00000    0.09599    0.06702 =
         0.06891    0.00678    0.02108    0.03910
C01E  1   -0.704164   -0.779176   -0.514106    11.00000    0.14081    0.07226 =
         0.06433   -0.00246    0.01730    0.05257
C01F  1   -0.604381   -0.636333   -0.558914    11.00000    0.10611    0.07085 =
         0.06142    0.00717    0.00437    0.03972
C01G  1   -0.724839   -0.961769   -0.566149    11.00000    0.13562    0.06253 =
         0.10053    0.00431    0.03463    0.03094
AFIX  43
H01K  2   -0.750183   -1.002983   -0.557486    11.00000   -1.20000
AFIX   0
C01H  1   -0.490496   -0.823807   -0.410602    11.00000    0.09119    0.08914 =
         0.13017   -0.03341   -0.02141    0.04524
AFIX  23
H01L  2   -0.467823   -0.850339   -0.410814    11.00000   -1.20000
H01M  2   -0.538991   -0.855278   -0.409736    11.00000   -1.20000
AFIX   0
C01I  1   -0.461345   -0.786861   -0.337357    11.00000    0.09270    0.09085 =
         0.12184   -0.00526    0.00441    0.03490
AFIX  23
H01N  2   -0.479889   -0.757048   -0.334757    11.00000   -1.20000
H01O  2   -0.412402   -0.758584   -0.338675    11.00000   -1.20000
AFIX   0
C01J  1   -0.591164   -0.664629   -0.579311    11.00000    0.10490    0.08560 =
         0.05135    0.01312   -0.00107    0.04832
C01K  1   -0.579910   -0.562061   -0.562544    11.00000    0.19174    0.06496 =
         0.08191   -0.00384    0.02284    0.07036
C01L  1   -0.866553   -0.742429   -0.396941    11.00000    0.08734    0.15517 =
         0.10275    0.02055    0.02423    0.08729
AFIX  23
H01P  2   -0.881544   -0.718647   -0.408479    11.00000   -1.20000
H01Q  2   -0.887729   -0.789324   -0.402660    11.00000   -1.20000
AFIX   0
C01M  1   -0.639953   -0.673822   -0.538230    11.00000    0.11157    0.08349 =
         0.05741   -0.00206    0.01856    0.05194
C01N  1   -0.808060   -0.794054   -0.650377    11.00000    0.13626    0.13679 =
         0.11810    0.01576    0.00798    0.09475
AFIX  33
H01R  2   -0.821153   -0.787264   -0.667469    11.00000   -1.50000
H01S  2   -0.814742   -0.766292   -0.637937    11.00000   -1.50000
H01T  2   -0.835311   -0.840965   -0.645538    11.00000   -1.50000
AFIX   0
C01O  1   -0.708800   -0.783086   -0.626231    11.00000    0.12720    0.10518 =
         0.08805    0.00258    0.00887    0.06922
AFIX  23
H01U  2   -0.737095   -0.829316   -0.620101    11.00000   -1.20000
H01V  2   -0.711361   -0.753172   -0.613327    11.00000   -1.20000
AFIX   0
C01P  1   -0.709859   -0.903936   -0.553393    11.00000    0.19604    0.06753 =
         0.07784    0.00539    0.04829    0.06512
AFIX  43
H01W  2   -0.723914   -0.904999   -0.536213    11.00000   -1.20000
AFIX   0
C01Q  1   -0.638144   -0.768581   -0.627576    11.00000    0.11111    0.07371 =
         0.06236    0.00703    0.01240    0.04661
AFIX  23
H01X  2   -0.609955   -0.722854   -0.634220    11.00000   -1.20000
H01Y  2   -0.635763   -0.799546   -0.640010    11.00000   -1.20000
AFIX   0
C01R  1   -0.451936   -0.795388   -0.290265    11.00000    0.16106    0.16321 =
         0.16374    0.03006   -0.01659    0.08371
AFIX  33
H01Z  2   -0.472434   -0.768184   -0.286670    11.00000   -1.50000
H     2   -0.403530   -0.766679   -0.291310    11.00000   -1.50000
HA    2   -0.462944   -0.827965   -0.276488    11.00000   -1.50000
AFIX   0
C01S  1   -0.537664   -0.762579   -0.604856    11.00000    0.09857    0.07941 =
         0.11688   -0.00225    0.04377    0.03983
AFIX  23
H01   2   -0.538259   -0.793276   -0.618165    11.00000   -1.20000
HB    2   -0.509032   -0.716707   -0.611288    11.00000   -1.20000
AFIX   0
C01T  1   -0.529217   -0.519537   -0.543057    11.00000    0.20641    0.09332 =
         0.08505   -0.00515    0.02266    0.04495
AFIX  23
H0AA  2   -0.513044   -0.472440   -0.547545    11.00000   -1.20000
HC    2   -0.551910   -0.527847   -0.526272    11.00000   -1.20000
AFIX   0
C01U  1   -0.657409   -0.602280   -0.501910    11.00000    0.29127    0.09487 =
         0.10272    0.01915    0.07595    0.09722
AFIX  43
H1AA  2   -0.636681   -0.561441   -0.511076    11.00000   -1.20000
AFIX   0
C01V  1   -0.665659   -0.805762   -0.497089    11.00000    0.24443    0.10227 =
         0.08798    0.03425    0.07406    0.10182
AFIX  23
H2AA  2   -0.688337   -0.819440   -0.480278    11.00000   -1.20000
HD    2   -0.670301   -0.846215   -0.505404    11.00000   -1.20000
AFIX   0
C01W  1   -0.476502   -0.527074   -0.540107    11.00000    0.27525    0.14914 =
         0.15221   -0.02643   -0.06813    0.10557
AFIX  23
H3AA  2   -0.455993   -0.523886   -0.557069    11.00000   -1.20000
HE    2   -0.491188   -0.572011   -0.533149    11.00000   -1.20000
AFIX   0
C01X  1   -0.681613   -0.605807   -0.478609    11.00000    0.24502    0.10197 =
         0.10480    0.03031    0.09050    0.08811
AFIX  43
H4AA  2   -0.674576   -0.565397   -0.471198    11.00000   -1.20000
AFIX   0
C01Y  1   -0.590418   -0.757444   -0.492090    11.00000    0.24472    0.28001 =
         0.15541    0.07106    0.02640    0.11439
AFIX  23
H5AA  2   -0.589406   -0.722220   -0.481072    11.00000   -1.20000
HF    2   -0.576775   -0.782967   -0.480891    11.00000   -1.20000
AFIX   0
C01Z  1   -0.475342   -0.785507   -0.434927    11.00000    0.19582    0.18977 =
         0.10392   -0.02719   -0.01635    0.09842
AFIX  23
H6AA  2   -0.427555   -0.751464   -0.435833    11.00000   -1.20000
HG    2   -0.502004   -0.763106   -0.436322    11.00000   -1.20000
AFIX   0
C020  1   -0.506501   -0.770847   -0.582000    11.00000    0.11201    0.13477 =
         0.14043   -0.01711    0.00062    0.05698
AFIX  23
H02A  2   -0.537097   -0.815197   -0.574642    11.00000   -1.20000
H02B  2   -0.502045   -0.737245   -0.569260    11.00000   -1.20000
AFIX   0
C021  1   -0.775754   -0.828894   -0.517767    11.00000    0.13199    0.14563 =
         0.16729   -0.05988    0.07641   -0.00250
AFIX  23
H02C  2   -0.798868   -0.835064   -0.501184    11.00000   -1.20000
H02D  2   -0.779469   -0.872004   -0.522381    11.00000   -1.20000
AFIX   0
C022  1   -0.636400   -0.546182   -0.564108    11.00000    0.20639    0.07734 =
         0.17932    0.02951    0.09772    0.08047
AFIX  23
H02E  2   -0.616674   -0.497358   -0.565518    11.00000   -1.20000
H02F  2   -0.661983   -0.560362   -0.547906    11.00000   -1.20000
AFIX   0
C026  1   -0.437033   -0.764821   -0.585364    11.00000    0.13120    0.24589 =
         0.24228   -0.03595   -0.02861    0.06646
AFIX  23
H02G  2   -0.406204   -0.721065   -0.593116    11.00000   -1.20000
H02H  2   -0.441264   -0.799674   -0.597420    11.00000   -1.20000
AFIX   0
C4    1   -0.686017   -0.579970   -0.587115    11.00000    0.20714    0.14511 =
         0.23222   -0.00167    0.06366    0.09351
PART 1
AFIX  23
H4AB  2   -0.724902   -0.622290   -0.581447    21.00000   -1.20000
H4AC  2   -0.663637   -0.589818   -0.601190    21.00000   -1.20000
AFIX  23
PART 0
PART 2
H4BD  2   -0.689703   -0.623509   -0.590864   -21.00000   -1.20000
H4BE  2   -0.667868   -0.551705   -0.602551   -21.00000   -1.20000
AFIX   0
PART 0
C6    1   -0.811506   -0.812054   -0.537731    11.00000    0.11170    0.37539 =
         0.15071   -0.04161    0.00605    0.02126
AFIX  23
H6A   2   -0.788698   -0.802166   -0.554534    11.00000   -1.20000
H6B   2   -0.817329   -0.774320   -0.532425    11.00000   -1.20000
AFIX   0
C7    1   -0.882013   -0.882281   -0.538084    11.00000    0.16943    0.28279 =
         0.20070   -0.06113   -0.00541    0.04643
AFIX  23
H7A   2   -0.875231   -0.921015   -0.539542    11.00000   -1.20000
H7B   2   -0.909274   -0.887421   -0.522740    11.00000   -1.20000
AFIX   0
C9    1   -0.912755   -0.872153   -0.562520    11.00000    0.21253    0.38439 =
         0.36126   -0.09300   -0.00620   -0.03815
AFIX  33
H9A   2   -0.922612   -0.836187   -0.559778    11.00000   -1.50000
H9B   2   -0.953972   -0.913359   -0.566618    11.00000   -1.50000
H9C   2   -0.881304   -0.860450   -0.576760    11.00000   -1.50000
AFIX   0
C0AA  1   -0.406080   -0.771865   -0.559554    11.00000    0.20208    0.35471 =
         0.22943    0.00176    0.01022    0.15885
AFIX  33
H0AB  2   -0.399530   -0.736134   -0.547806    11.00000   -1.50000
H0AC  2   -0.363145   -0.768799   -0.563057    11.00000   -1.50000
H0AD  2   -0.436278   -0.815049   -0.551716    11.00000   -1.50000
AFIX   0
PART 1
C20   1   -0.709325   -0.530495   -0.596719    21.00000    0.22484    0.21743 =
         0.23272    0.05336    0.08418    0.13068
AFIX  23
H20A  2   -0.724931   -0.516732   -0.581492    21.00000   -1.20000
H20B  2   -0.748653   -0.556282   -0.607814    21.00000   -1.20000
AFIX   0
C12   1   -0.494263   -0.838379   -0.456769    11.00000    0.39252    0.29557 =
         0.14041   -0.08608   -0.03975    0.20843
AFIX  23
H12A  2   -0.465537   -0.813993   -0.471524    11.00000   -1.20000
H12B  2   -0.540260   -0.851394   -0.461904    11.00000   -1.20000
AFIX   0
PART 0
C0    1   -0.423760   -0.474544   -0.521990    11.00000    0.28323    0.27419 =
         0.13406    0.01605   -0.07125    0.00282
AFIX  23
H0A   2   -0.438189   -0.486349   -0.503964    11.00000   -1.20000
H0B   2   -0.418816   -0.430389   -0.525549    11.00000   -1.20000
AFIX   0
PART 2
C20A  1   -0.762104   -0.591542   -0.580925   -21.00000    0.22484    0.21743 =
         0.23272    0.05336    0.08418    0.13068
AFIX  23
H20C  2   -0.758029   -0.552404   -0.571692   -21.00000   -1.20000
H20D  2   -0.785911   -0.596268   -0.597226   -21.00000   -1.20000
AFIX   0
C1AA  1   -0.803435   -0.656944   -0.563858   -21.00000    0.12149    0.25646 =
         0.22084    0.08074   -0.03213    0.07528
AFIX  33
H1AB  2   -0.807557   -0.695623   -0.573076   -21.00000   -1.50000
H1AC  2   -0.847853   -0.663504   -0.560452   -21.00000   -1.50000
H1AD  2   -0.780206   -0.651755   -0.547594   -21.00000   -1.50000
AFIX   0
PART 0
PART 1
C1AB  1   -0.658892   -0.463302   -0.612196    21.00000    0.12149    0.25646 =
         0.22084    0.08074   -0.03213    0.07528
AFIX  33
H1AE  2   -0.613491   -0.446182   -0.605811    21.00000   -1.50000
H1AF  2   -0.672197   -0.429743   -0.609623    21.00000   -1.50000
H1AG  2   -0.660504   -0.473366   -0.630510    21.00000   -1.50000
AFIX   0
PART 0
C15   1   -0.454863   -0.668615   -0.506314    11.00000    0.27114    0.36106 =
         0.44464    0.19438   -0.02304   -0.04390
AFIX  33
H15A  2   -0.449051   -0.626487   -0.499723    11.00000   -1.50000
H15B  2   -0.432257   -0.660908   -0.522878    11.00000   -1.50000
H15C  2   -0.435744   -0.686661   -0.494158    11.00000   -1.50000
AFIX   0
C19   1   -0.533239   -0.721022   -0.509911    11.00000    0.22145    0.41813 =
         0.21046    0.06786    0.02842    0.04587
AFIX  23
H19A  2   -0.548428   -0.697608   -0.521554    11.00000   -1.20000
H19B  2   -0.533818   -0.756875   -0.520387    11.00000   -1.20000
AFIX   0
C27   1   -0.355427   -0.471633   -0.526145    11.00000    0.30208    0.59075 =
         0.44941   -0.03547   -0.15736    0.11921
AFIX  33
H27A  2   -0.341935   -0.461118   -0.544116    11.00000   -1.50000
H27B  2   -0.360031   -0.514830   -0.521811    11.00000   -1.50000
H27C  2   -0.321612   -0.437131   -0.515106    11.00000   -1.50000
AFIX   0
C46   1   -0.492470   -0.905182   -0.454759    11.00000    0.87158    0.32369 =
         0.53576   -0.14077   -0.01709    0.36917
AFIX  33
H46A  2   -0.520885   -0.931931   -0.440551    11.00000   -1.50000
H46B  2   -0.446677   -0.895023   -0.451672    11.00000   -1.50000
H46C  2   -0.508734   -0.930156   -0.470802    11.00000   -1.50000
AFIX   0
HKLF 4

REM  exp_26321_a.res in R3
REM R1 =  0.0646 for    7008 Fo > 4sig(Fo)  and  0.0763 for all    9834 data
REM    800 parameters refined using    224 restraints

END

WGHT      0.1379      0.0000

REM Highest difference peak  0.204,  deepest hole -0.179,  1-sigma level  0.035
Q1    1  -0.5432 -0.7706 -0.4758  11.00000  0.05    0.20
Q2    1  -0.6356 -0.4025 -0.6165  11.00000  0.05    0.20
Q3    1  -0.6253 -0.3906 -0.6130  11.00000  0.05    0.19
Q4    1  -0.6238 -0.6934 -0.6332  11.00000  0.05    0.18
Q5    1  -0.7649 -0.6537 -0.5854  11.00000  0.05    0.17
Q6    1  -0.4424 -0.7817 -0.6119  11.00000  0.05    0.17
Q7    1  -0.4229 -0.6092 -0.3958  11.00000  0.05    0.16
Q8    1  -0.4985 -0.4692 -0.5899  11.00000  0.05    0.16
Q9    1  -0.4830 -0.6663 -0.4809  11.00000  0.05    0.14
Q10   1  -0.7662 -0.6733 -0.5926  11.00000  0.05    0.14
Q11   1  -0.6455 -0.8318 -0.4752  11.00000  0.05    0.13
Q12   1  -0.6181 -0.6021 -0.5077  11.00000  0.05    0.13
Q13   1  -0.6295 -0.6232 -0.5174  11.00000  0.05    0.13
Q14   1  -0.4208 -0.8421 -0.4212  11.00000  0.05    0.13
Q15   1  -0.5791 -0.8000 -0.3541  11.00000  0.05    0.13
Q16   1  -0.6171 -0.8605 -0.5106  11.00000  0.05    0.13
Q17   1  -0.4587 -0.5476 -0.6681  11.00000  0.05    0.13
Q18   1  -0.4210 -0.6482 -0.5111  11.00000  0.05    0.12
Q19   1  -0.4330 -0.6839 -0.4231  11.00000  0.05    0.12
Q20   1  -0.4009 -0.8199 -0.5355  11.00000  0.05    0.12
Q21   1  -0.5717 -0.8337 -0.4904  11.00000  0.05    0.12
Q22   1  -0.4515 -0.8324 -0.6010  11.00000  0.05    0.12
Q23   1  -0.4337 -0.7498 -0.2913  11.00000  0.05    0.12
Q24   1  -0.5091 -0.6569 -0.4743  11.00000  0.05    0.12
Q25   1  -0.3939 -0.6332 -0.4871  11.00000  0.05    0.12
Q26   1  -0.4276 -0.6532 -0.4729  11.00000  0.05    0.12
Q27   1  -0.7235 -1.0674 -0.6378  11.00000  0.05    0.12
Q28   1  -0.4199 -0.6042 -0.4038  11.00000  0.05    0.12
Q29   1  -0.5719 -0.6893 -0.4864  11.00000  0.05    0.12
Q30   1  -0.8589 -0.8612 -0.6123  11.00000  0.05    0.12
Q31   1  -0.3333 -0.6667 -0.4262  10.33333  0.05    0.12
Q32   1  -0.7987 -0.7773 -0.5600  11.00000  0.05    0.11
Q33   1  -0.8363 -0.7687 -0.6644  11.00000  0.05    0.11
Q34   1  -0.7171 -0.8562 -0.4797  11.00000  0.05    0.11
Q35   1  -0.8808 -0.7800 -0.5737  11.00000  0.05    0.11
Q36   1  -0.8582 -0.7779 -0.3249  11.00000  0.05    0.11
Q37   1  -0.5788 -0.8753 -0.4615  11.00000  0.05    0.11
Q38   1  -0.5682 -0.5745 -0.5046  11.00000  0.05    0.11
Q39   1  -0.6141 -0.7689 -0.5047  11.00000  0.05    0.11
Q40   1  -0.5599 -0.8622 -0.3778  11.00000  0.05    0.11
Q41   1  -0.6873 -0.6854 -0.6284  11.00000  0.05    0.11
Q42   1  -0.5955 -0.8066 -0.3959  11.00000  0.05    0.11
Q43   1  -0.6487 -0.8502 -0.6007  11.00000  0.05    0.11
Q44   1  -1.0000 -1.0000 -0.5587  10.33333  0.05    0.11
Q45   1  -0.5258 -0.8350 -0.5794  11.00000  0.05    0.11
Q46   1  -0.3312 -0.4996 -0.5596  11.00000  0.05    0.11
Q47   1  -0.7905 -0.5506 -0.5645  11.00000  0.05    0.11
Q48   1  -0.7058 -0.4340 -0.6047  11.00000  0.05    0.11
Q49   1  -0.6672 -0.8228 -0.5837  11.00000  0.05    0.11
Q50   1  -0.5217 -0.7652 -0.2932  11.00000  0.05    0.10
;
_shelx_res_checksum               3684
_shelx_hkl_file
;
 -22  -1  -9   71.28   73.37
 -22  -1  -6   30.70   73.41
 -22  -1  -3  311.41   81.53
 -22  -1   0  143.85   77.15
 -21  -3  -6  234.27   91.17
 -21  -3  -3  245.01   96.97
 -21  -3   0 1060.85  114.26
 -21  -2 -13  248.67   71.25
 -21  -2 -10  429.90  101.58
 -21  -2  -7  290.76  100.37
 -21  -2  -4  329.06  100.84
 -21  -2  -1  229.55   99.48
 -21  -1 -17  117.51   64.34
 -21  -1 -14   63.98   66.62
 -21  -1 -11  196.25   93.47
 -21  -1  -8   29.14   93.39
 -21  -1  -5   92.20   99.78
 -21  -1  -2  356.63  100.87
 -20  -4 -13   30.58   71.98
 -20  -4 -10   45.71  103.21
 -20  -4  -7   96.77   98.78
 -20  -4  -4  317.27  107.62
 -20  -4  -1  213.65  103.97
 -20  -3 -17  690.30   86.46
 -20  -3 -14  155.84   77.08
 -20  -3 -11  560.77  112.96
 -20  -3  -8  562.92  120.52
 -20  -3  -5  266.35  111.97
 -20  -3  -2   71.43  105.83
 -20  -2 -21  305.51  115.77
 -20  -2 -18   87.35   74.35
 -20  -2 -15  898.08   95.83
 -20  -2 -12  180.80  110.56
 -20  -2  -9   42.67  106.23
 -20  -2  -6   27.99  107.91
 -20  -1 -25  102.55  109.42
 -20  -1 -22  146.04  112.06
 -20  -1 -19  402.10   77.08
 -20  -1 -16  188.55   83.32
 -20  -1 -13   11.55  107.58
 -20  -1 -10   24.45  107.10
 -20  -1  -7   12.10  106.86
 -19  -6  -7    6.32   93.39
 -19  -6  -4   62.07   91.14
 -19  -6  -1  473.74  103.22
 -19  -6   2  706.74  104.19
 -19  -5 -14   61.99  103.91
 -19  -5 -11  273.31  111.53
 -19  -5  -8  130.47  106.44
 -19  -5  -5    1.21  101.11
 -19  -5  -2   27.63  100.92
 -19  -4 -21   25.57  114.69
 -19  -4 -18   86.79   79.42
 -19  -4 -15  204.68  112.05
 -19  -4 -12   93.20  110.90
 -19  -4  -9  157.87  111.02
 -19  -4  -6   27.27  109.63
 -19  -3 -25   14.37  108.23
 -19  -3 -22   76.69  122.37
 -19  -3 -19  349.30   90.89
 -19  -3 -16  438.76  126.82
 -19  -3 -13  210.01  121.74
 -19  -3 -10   44.36  112.46
 -19  -3  -7  105.63  119.40
 -19  -2 -26  158.88  116.49
 -19  -2 -23  222.68  138.57
 -19  -2 -20  141.14   82.19
 -19  -2 -17  403.40   97.36
 -19  -2 -14  341.09  122.40
 -19  -2 -11   55.33  113.52
 -19  -2  -8    3.73  113.29
 -19  -1 -30  141.25  107.49
 -19  -1 -27  142.39  115.56
 -19  -1 -24    4.97  129.86
 -19  -1 -21   80.67   85.75
 -19  -1 -18  622.05  103.94
 -19  -1 -15    7.68  115.06
 -19  -1 -12  648.23  137.50
 -19  -1  -9  256.56  120.76
 -18  -7 -11  104.64  100.11
 -18  -7  -8    9.89   98.48
 -18  -7  -5   93.30   95.46
 -18  -7  -2  377.03  100.05
 -18  -7   1  174.90   93.69
 -18  -6 -18   60.07   78.95
 -18  -6 -15  307.08  111.48
 -18  -6 -12   26.51  106.83
 -18  -6  -9   57.49  105.19
 -18  -6  -6  331.96  113.84
 -18  -6  -3  278.23  107.21
 -18  -5 -22   28.55  123.95
 -18  -5 -19  305.69   87.83
 -18  -5 -16    3.34  113.82
 -18  -5 -13   15.37  114.63
 -18  -5 -10  229.79  114.94
 -18  -5  -7  948.82  139.03
 -18  -4 -26  179.53  119.41
 -18  -4 -23  662.62  147.37
 -18  -4 -20  260.91   93.96
 -18  -4 -17  693.00  142.87
 -18  -4 -14  697.74  132.08
 -18  -4 -11  684.26  138.34
 -18  -4  -8 1103.25  160.10
 -18  -3 -30   40.02  114.20
 -18  -3 -27  195.85  121.65
 -18  -3 -24  332.17  143.57
 -18  -3 -21  111.51   91.32
 -18  -3 -18  671.78  138.33
 -18  -3 -15   20.71  124.42
 -18  -3 -12   11.12  120.28
 -18  -3  -9  256.35  127.75
 -18  -2 -31  485.99  132.64
 -18  -2 -28   45.25  122.35
 -18  -2 -25    4.94  144.96
 -18  -2 -22  131.66   94.83
 -18  -2 -19 1917.86  128.69
 -18  -2 -16  163.01  124.39
 -18  -2 -13    2.87  119.62
 -18  -2 -10  665.39  137.06
 -18  -1 -32  197.36  116.96
 -18  -1 -29  436.06  142.09
 -18  -1 -26   33.93  133.00
 -18  -1 -23  212.06   94.46
 -18  -1 -20  847.03  111.72
 -18  -1 -17   41.60  124.21
 -18  -1 -14  215.99  122.57
 -18  -1 -11  404.77  122.27
 -17  -8 -12   11.47   99.90
 -17  -8  -9  160.44  106.48
 -17  -8  -6   49.43   97.86
 -17  -8  -3   46.35   99.26
 -17  -8   0  247.19   97.92
 -17  -7 -19   96.93   80.68
 -17  -7 -16   61.92  108.22
 -17  -7 -13   84.28  107.62
 -17  -7 -10  173.36  113.63
 -17  -7  -7    8.19  107.17
 -17  -7  -4  308.38  117.86
 -17  -6 -23  512.40  137.17
 -17  -6 -20  362.15   93.12
 -17  -6 -17  303.23  126.19
 -17  -6 -14  860.99  138.00
 -17  -6 -11  661.62  136.60
 -17  -6  -8  126.32  115.71
 -17  -6  -5   22.93  119.05
 -17  -5 -27   80.34  120.71
 -17  -5 -24  257.52  139.00
 -17  -5 -21   58.76   90.35
 -17  -5 -18 1313.42  165.79
 -17  -5 -15    4.99  125.48
 -17  -5 -12   91.97  125.02
 -17  -5  -9   85.96  129.08
 -17  -4 -31  233.74  124.66
 -17  -4 -28   42.93  133.28
 -17  -4 -25   43.35  140.16
 -17  -4 -22  105.13   96.36
 -17  -4 -19  894.71  152.11
 -17  -4 -16  233.91  131.29
 -17  -4 -13 1203.31  153.31
 -17  -4 -10 3373.15  212.61
 -17  -3 -32   13.30  122.78
 -17  -3 -29  103.80  139.45
 -17  -3 -26  338.73  151.87
 -17  -3 -23  962.74  116.78
 -17  -3 -20 1386.42  172.23
 -17  -3 -17  897.10  150.48
 -17  -3 -14 1346.13  158.21
 -17  -3 -11  251.08  128.50
 -17  -2 -36   32.67  112.15
 -17  -2 -33  636.23  146.46
 -17  -2 -30  506.79  147.05
 -17  -2 -27  237.29  148.57
 -17  -2 -24 1013.40  120.83
 -17  -2 -21 1503.96  130.27
 -17  -2 -18  713.31  139.18
 -17  -2 -15  232.33  130.17
 -17  -2 -12  185.07  123.71
 -17  -1 -37  509.07  124.59
 -17  -1 -34  489.91  135.58
 -17  -1 -31   52.46  148.56
 -17  -1 -28 1028.13  169.59
 -17  -1 -25  549.54  103.04
 -17  -1 -22  241.03  103.38
 -17  -1 -19  704.64  137.68
 -17  -1 -16 2268.28  170.00
 -17  -1 -13 1048.18  151.19
 -16 -10  -6  161.63   97.22
 -16 -10  -3  132.73   90.92
 -16 -10   0  312.94   96.42
 -16 -10   3  507.62   94.09
 -16 -10   6  355.04   87.70
 -16  -9 -16  215.87  105.18
 -16  -9 -13  834.93  125.40
 -16  -9 -10    6.19  104.84
 -16  -9  -7  139.90  111.71
 -16  -9  -4   43.40  100.60
 -16  -9  -1  226.37  102.31
 -16  -8 -20   34.54   78.63
 -16  -8 -17   57.94  112.79
 -16  -8 -14   19.33  112.21
 -16  -8 -11  394.19  121.92
 -16  -8  -8   68.27  114.46
 -16  -8  -5  306.54  120.31
 -16  -7 -24   49.02  122.75
 -16  -7 -21  120.30   89.77
 -16  -7 -18  786.52  142.93
 -16  -7 -15 1245.13  161.66
 -16  -7 -12   80.61  130.92
 -16  -7  -9  239.90  131.00
 -16  -7  -6 1568.81  119.68
 -16  -7  -3  719.70  181.34
 -16  -7   0  287.97  154.86
 -16  -7   3  796.19  157.36
 -16  -7   6  157.98  137.63
 -16  -6 -28   40.77  117.94
 -16  -6 -25  106.25  139.82
 -16  -6 -22   14.79   94.38
 -16  -6 -19  196.83  127.77
 -16  -6 -16   42.62  132.88
 -16  -6 -13 1148.04  116.82
 -16  -6 -10  548.88  147.65
 -16  -6  11   12.65  133.82
 -16  -6  14  347.72  121.76
 -16  -5 -32   59.02  118.93
 -16  -5 -29   19.60  138.41
 -16  -5 -26  219.05  160.68
 -16  -5 -23  584.68  110.84
 -16  -5 -20  273.25  138.20
 -16  -5 -17 1914.96  179.37
 -16  -5 -14 1775.58  207.55
 -16  -5 -11  658.25  145.97
 -16  -4 -33  211.45  133.73
 -16  -4 -30  425.10  154.01
 -16  -4 -27  368.88  170.37
 -16  -4 -24  108.84  101.69
 -16  -4 -21   88.87  137.59
 -16  -4 -18 2107.33  189.74
 -16  -4 -15  241.37  140.70
 -16  -4 -12  141.43  135.10
 -16  -3 -37   27.43  116.05
 -16  -3 -34   70.45  132.92
 -16  -3 -31  374.32  159.48
 -16  -3 -28    8.35  156.97
 -16  -3 -25  496.82  108.26
 -16  -3 -22 1132.46  164.23
 -16  -3 -19  798.00  151.10
 -16  -3 -16 6468.45  258.00
 -16  -3 -13  810.68  146.56
 -16  -2 -38   26.83  118.14
 -16  -2 -35  145.43  128.47
 -16  -2 -32  112.10  138.50
 -16  -2 -29  638.53  166.05
 -16  -2 -26  711.28  115.30
 -16  -2 -23 1629.39  140.54
 -16  -2 -20  887.75  156.21
 -16  -2 -17  154.18  130.59
 -16  -2 -14  456.52  134.49
 -16  -1 -39    8.60  127.66
 -16  -1 -36   43.96  130.93
 -16  -1 -33  624.11  158.59
 -16  -1 -30 1032.78  182.86
 -16  -1 -27 2051.41  229.53
 -16  -1 -24 3235.89  173.05
 -16  -1 -21  193.81  138.66
 -16  -1 -18  259.10  117.84
 -16  -1 -15  130.24  115.64
 -15 -11  -7   32.03   93.57
 -15 -11  -4  173.51  100.70
 -15 -11  -1  132.68   94.28
 -15 -11   2  314.35   93.49
 -15 -11   5  131.06   87.14
 -15 -10 -17   15.24  100.93
 -15 -10 -14   17.67  104.55
 -15 -10 -11  157.37  113.64
 -15 -10  -8  666.75  127.23
 -15 -10  -5  513.16  123.31
 -15 -10  -2  208.76  108.51
 -15 -10   1  457.22  112.03
 -15  -9 -21  110.63   79.26
 -15  -9 -18  286.70  120.08
 -15  -9 -15   14.96  116.50
 -15  -9 -12   74.78  120.09
 -15  -9  -9    1.57  117.49
 -15  -9  -6  191.91  124.22
 -15  -9  -3  259.92  120.30
 -15  -8 -25    0.05  115.08
 -15  -8 -22  247.33   87.55
 -15  -8 -19  263.46  126.82
 -15  -8 -16  186.46  131.65
 -15  -8 -13  388.12  136.70
 -15  -8 -10  238.93   90.62
 -15  -8  -7  550.64  101.89
 -15  -8  -4  803.20  183.30
 -15  -8  -1  578.80  170.77
 -15  -8   2   62.49  143.51
 -15  -8   5   93.28  137.81
 -15  -8   8  692.94  147.33
 -15  -7 -29   89.04  118.11
 -15  -7 -26   93.54  131.69
 -15  -7 -23   85.32   93.22
 -15  -7 -20  325.51  139.32
 -15  -7 -17   31.32  129.17
 -15  -7 -14  213.16   95.12
 -15  -7 -11  989.16  110.48
 -15  -7  -8  341.93  111.16
 -15  -7   7  295.16  154.29
 -15  -7  10  289.69  137.61
 -15  -7  13  161.51  119.97
 -15  -6 -33    6.48  111.37
 -15  -6 -30   22.10  127.46
 -15  -6 -27   74.28  136.58
 -15  -6 -24   39.84  101.03
 -15  -6 -21  426.58  148.88
 -15  -6 -18  299.50  142.94
 -15  -6 -15 1083.16  135.57
 -15  -6 -12 1357.18  177.56
 -15  -6  15  372.15  125.83
 -15  -5 -34   54.66  123.41
 -15  -5 -31  140.08  140.84
 -15  -5 -28    6.69  155.28
 -15  -5 -25 1021.43  167.87
 -15  -5 -22  445.45  157.21
 -15  -5 -19    7.62  146.16
 -15  -5 -16 3554.72  230.15
 -15  -5 -13 5662.13  247.90
 -15  -4 -38   40.91  110.91
 -15  -4 -35   31.50  128.05
 -15  -4 -32  105.66  150.78
 -15  -4 -29  355.87  173.92
 -15  -4 -26 1149.34  127.06
 -15  -4 -23  173.43  145.23
 -15  -4 -20 2137.85  184.37
 -15  -4 -17 1102.30  171.43
 -15  -4 -14  567.76  141.90
 -15  -3 -39   17.10  128.87
 -15  -3 -36  183.14  133.35
 -15  -3 -33  978.61  172.67
 -15  -3 -30 1715.59  209.59
 -15  -3 -27  995.55  127.13
 -15  -3 -24  897.87  125.10
 -15  -3 -21  455.02  154.87
 -15  -3 -18 4754.64  221.89
 -15  -3 -15 3276.76  200.12
 -15  -2 -40  138.18  116.17
 -15  -2 -37  361.03  145.98
 -15  -2 -34   77.93  153.16
 -15  -2 -31 1180.10  195.72
 -15  -2 -28  252.71  173.40
 -15  -2 -25 2960.66  162.37
 -15  -2 -22 1168.60  172.65
 -15  -2 -19 6434.86  249.76
 -15  -2 -16 2051.71  165.47
 -15  -1 -41    3.76  123.18
 -15  -1 -38   45.32  142.62
 -15  -1 -35  245.96  149.89
 -15  -1 -32  345.26  167.64
 -15  -1 -29  335.66  183.54
 -15  -1 -26 4626.26  178.06
 -15  -1 -23 2821.79  139.54
 -15  -1 -20   45.26  123.44
 -15  -1 -17 2489.84  163.95
 -15  -1 -14 3767.74  189.44
 -14 -12  -8  144.85   95.15
 -14 -12  -5    3.29   94.52
 -14 -12  -2   45.12   94.16
 -14 -12   1    7.20   87.62
 -14 -12   4  462.06   96.18
 -14 -12   7  255.18   85.98
 -14 -11 -18   69.22   73.23
 -14 -11 -15  399.33  113.76
 -14 -11 -12  226.28  115.13
 -14 -11  -9   62.27  111.34
 -14 -11  -6   22.40  106.30
 -14 -11  -3    6.06  106.26
 -14 -11   0  814.24  122.13
 -14 -10 -22  125.60  111.08
 -14 -10 -19   62.33  111.57
 -14 -10 -16  150.01  119.83
 -14 -10 -13  117.56  115.96
 -14 -10 -10  292.03  127.61
 -14 -10  -7 1200.42  140.73
 -14 -10  -4  158.95  121.69
 -14  -9 -26   69.72  111.30
 -14  -9 -23  113.24  118.55
 -14  -9 -20  299.19  130.70
 -14  -9 -17  631.82  144.89
 -14  -9 -14  325.86  136.82
 -14  -9 -11  559.81  122.11
 -14  -9  -8  969.69  112.37
 -14  -9  -5 1014.92  116.88
 -14  -9  -2    1.06  143.04
 -14  -9   1  432.88  154.72
 -14  -9   4  785.73  163.14
 -14  -9   7  336.94  146.39
 -14  -9  10   44.21  119.63
 -14  -8 -30   13.75  108.42
 -14  -8 -27   10.51  133.65
 -14  -8 -24   45.28   96.60
 -14  -8 -21  146.32  131.46
 -14  -8 -18   66.24  136.81
 -14  -8 -15  193.80   90.42
 -14  -8 -12  451.12  106.75
 -14  -8  -9 2455.00  143.36
 -14  -8  -6 3321.79  246.42
 -14  -8  -3 2099.45  224.10
 -14  -8   0   53.24  163.52
 -14  -8   3  108.10  158.41
 -14  -8   6  901.89  179.21
 -14  -8   9  664.96  160.77
 -14  -8  12  616.31  141.84
 -14  -8  15  141.65  112.39
 -14  -7 -34   14.37  106.59
 -14  -7 -31   55.30  122.66
 -14  -7 -28  166.91  142.19
 -14  -7 -25  224.49   98.78
 -14  -7 -22  179.00  141.42
 -14  -7 -19  579.67  149.88
 -14  -7 -16  685.47  115.28
 -14  -7 -13 3026.48  152.77
 -14  -7 -10 1793.41  175.33
 -14  -7  11   30.89  140.80
 -14  -7  14  118.74  124.27
 -14  -7  17  460.50  105.77
 -14  -6 -35    8.65  119.84
 -14  -6 -32    4.85  137.83
 -14  -6 -29  215.32  160.72
 -14  -6 -26  226.10  120.59
 -14  -6 -23  494.47  165.05
 -14  -6 -20 2274.89  211.51
 -14  -6 -17 1516.30  188.43
 -14  -6 -14  281.43  147.82
 -14  -6 -11 1336.35  165.74
 -14  -5 -39   19.87  113.21
 -14  -5 -36   31.90  132.66
 -14  -5 -33  400.88  149.29
 -14  -5 -30  285.80  175.80
 -14  -5 -27  251.13  111.47
 -14  -5 -24   17.77  151.98
 -14  -5 -21  102.17  144.07
 -14  -5 -18 1667.34  190.88
 -14  -5 -15  601.57  153.25
 -14  -5 -12 2086.74  187.81
 -14  -4 -40   19.05  123.26
 -14  -4 -37  786.59  153.29
 -14  -4 -34  391.07  169.55
 -14  -4 -31  324.38  183.69
 -14  -4 -28  713.31  202.06
 -14  -4 -25 3685.99  173.96
 -14  -4 -22 2834.22  208.76
 -14  -4 -19 1856.97  194.51
 -14  -4 -16 1114.04  166.17
 -14  -4 -13 7624.95  264.00
 -14  -3 -41   96.09  126.53
 -14  -3 -38   65.60  127.56
 -14  -3 -35  135.09  146.52
 -14  -3 -32  489.51  184.86
 -14  -3 -29   71.81  171.32
 -14  -3 -26  254.95  118.28
 -14  -3 -23 3502.60  222.50
 -14  -3 -20 2571.73  172.70
 -14  -3 -17 2751.00  198.59
 -14  -3 -14  537.05  128.78
 -14  -2 -42   12.23  121.22
 -14  -2 -39   19.73  132.03
 -14  -2 -36  670.87  172.17
 -14  -2 -33 1398.19  194.27
 -14  -2 -30  411.06  183.38
 -14  -2 -27 2699.76  157.82
 -14  -2 -24 1918.55  171.80
 -14  -2 -21   64.95  134.19
 -14  -2 -18  975.03  146.77
 -14  -2 -15  739.42  129.51
 -14  -1 -43  299.66  117.44
 -14  -1 -40   48.32  144.30
 -14  -1 -37  328.56  151.84
 -14  -1 -34  131.57  155.64
 -14  -1 -31  959.16  210.49
 -14  -1 -28  290.39  113.81
 -14  -1 -25 3904.76  174.29
 -14  -1 -22  280.25  123.17
 -14  -1 -19 1699.55  154.43
 -14  -1 -16 1384.50  137.84
 -13 -13  -9   61.68   90.25
 -13 -13  -6    4.79   92.63
 -13 -13  -3    1.24   89.70
 -13 -13   0   16.45   86.25
 -13 -13   3  157.39   86.82
 -13 -13   6  131.09   81.11
 -13 -13   9   87.77   76.07
 -13 -12 -16  115.94  102.68
 -13 -12 -13   25.91  106.92
 -13 -12 -10  150.78  113.65
 -13 -12  -7   44.73  108.79
 -13 -12  -4  207.09  118.80
 -13 -12  -1    6.93  105.20
 -13 -12   2  145.44  108.23
 -13 -11 -23    7.84   97.27
 -13 -11 -20   20.61   80.09
 -13 -11 -17  103.98  115.39
 -13 -11 -14   98.63  118.21
 -13 -11 -11   23.18  122.54
 -13 -11  -8  184.12  116.87
 -13 -11  -5  142.29  116.70
 -13 -11  -2  848.58  136.30
 -13 -10 -27   13.06  104.36
 -13 -10 -24  140.59  121.50
 -13 -10 -21   57.31  120.25
 -13 -10 -18    7.97  127.74
 -13 -10 -15  613.60  141.08
 -13 -10 -12   12.99  137.55
 -13 -10  -9   78.16   94.00
 -13 -10  -6  263.70  100.20
 -13 -10  -3  739.06  177.50
 -13 -10   0    3.57  142.22
 -13 -10   3  207.54  148.22
 -13 -10   6  686.14  169.55
 -13 -10   9   58.75  121.70
 -13 -10  12   11.80  106.34
 -13  -9 -31    6.37  101.64
 -13  -9 -28   33.17  111.99
 -13  -9 -25  203.72  124.80
 -13  -9 -22   20.59  131.45
 -13  -9 -19   56.03  136.65
 -13  -9 -16  364.26   88.91
 -13  -9 -13  344.44   97.29
 -13  -9 -10   95.94  115.76
 -13  -9  -7 1587.86  190.45
 -13  -9  -4  785.48  162.11
 -13  -9  -1 1032.09  200.95
 -13  -9   2 1910.46  225.47
 -13  -9   5  137.11  155.34
 -13  -9   8 1082.83  170.32
 -13  -9  11  924.63  150.34
 -13  -9  14   53.96  114.75
 -13  -8 -35  275.05   98.07
 -13  -8 -32  113.55  112.78
 -13  -8 -29   19.94  126.50
 -13  -8 -26  444.60  151.79
 -13  -8 -23  379.51  144.95
 -13  -8 -20  445.55  148.02
 -13  -8 -17  486.14   98.56
 -13  -8 -14 1838.47  127.42
 -13  -8 -11 5273.54  191.79
 -13  -8  -8 1765.85  230.41
 -13  -8  -5 2593.25  236.77
 -13  -8   4  856.65  176.26
 -13  -8   7 2393.65  199.91
 -13  -8  10   75.10  145.90
 -13  -8  13 1164.16  138.99
 -13  -8  16  651.32  129.60
 -13  -7 -36   58.19  106.42
 -13  -7 -33  514.46  149.85
 -13  -7 -30  247.05  148.72
 -13  -7 -27  741.32  180.61
 -13  -7 -24  863.64  170.92
 -13  -7 -21  638.10  164.07
 -13  -7 -18 3968.54  161.01
 -13  -7 -15  859.25  174.66
 -13  -7 -12 3074.19  209.63
 -13  -7  15  872.70  156.14
 -13  -7  18  404.53  127.24
 -13  -6 -40  581.25  126.46
 -13  -6 -37  476.61  144.35
 -13  -6 -34  814.27  169.98
 -13  -6 -31  193.93  156.11
 -13  -6 -28  812.60  189.64
 -13  -6 -25 2132.65  340.73
 -13  -6 -22 2425.58  227.26
 -13  -6 -19 3139.49  228.96
 -13  -6 -16 4436.74  231.95
 -13  -6 -13 1027.54  170.34
 -13  -5 -41  111.29  111.66
 -13  -5 -38  506.06  141.15
 -13  -5 -35  552.72  161.72
 -13  -5 -32  919.10  184.35
 -13  -5 -29 2490.70  248.33
 -13  -5 -26 2421.36  210.78
 -13  -5 -23  654.32  158.02
 -13  -5 -20  584.63  159.48
 -13  -5 -17  957.11  155.94
 -13  -5 -14  630.94  137.21
 -13  -4 -42    9.29  130.21
 -13  -4 -39   32.81  126.44
 -13  -4 -36   93.04  152.54
 -13  -4 -33 1998.68  225.21
 -13  -4 -30   50.69  180.89
 -13  -4 -27 1277.72  136.23
 -13  -4 -24  747.15  154.92
 -13  -4 -21 3500.67  216.27
 -13  -4 -18 3655.60  195.54
 -13  -4 -15 1077.00  159.48
 -13  -3 -43  239.69  116.50
 -13  -3 -40   79.12  140.81
 -13  -3 -37    4.60  151.28
 -13  -3 -34  445.17  177.53
 -13  -3 -31 3627.38  272.48
 -13  -3 -28 3049.79  157.45
 -13  -3 -25 2269.62  198.32
 -13  -3 -22  120.17  135.52
 -13  -3 -19  156.97  124.25
 -13  -3 -16 1520.90  137.43
 -13  -2 -44  102.97  116.32
 -13  -2 -41   46.00  143.52
 -13  -2 -38  473.73  180.19
 -13  -2 -35 1177.06  190.58
 -13  -2 -32 1853.21  232.30
 -13  -2 -29 3010.58  269.27
 -13  -2 -26 1538.87  125.90
 -13  -2 -23 5285.38  241.29
 -13  -2 -20 5587.36  221.66
 -13  -2 -17 1817.28  135.35
 -13  -1 -45   44.47  107.77
 -13  -1 -42   28.75  140.66
 -13  -1 -39   22.85  155.91
 -13  -1 -36  107.90  168.17
 -13  -1 -33 1258.07  204.70
 -13  -1 -30 2293.09  230.73
 -13  -1 -27 1789.62  121.31
 -13  -1 -24    7.25  123.16
 -13  -1 -21 2121.15  161.74
 -13  -1 -18   99.57   95.13
 -12 -14  -7   75.43   86.40
 -12 -14  -4   44.12   85.74
 -12 -14  -1   70.47   82.30
 -12 -14   2   60.91   80.42
 -12 -13 -14   15.95  100.74
 -12 -13 -11    8.40  103.72
 -12 -13  -8    1.42  102.45
 -12 -13  -5  182.17  104.48
 -12 -13  -2  325.45  108.58
 -12 -13   1   16.60   99.23
 -12 -13   4   28.44   93.32
 -12 -12 -24   26.82   89.43
 -12 -12 -21   29.00   98.79
 -12 -12 -18  139.79  110.36
 -12 -12 -15   47.70  113.32
 -12 -12 -12  480.91  128.07
 -12 -12  -9    8.36  111.96
 -12 -12  -6  140.11  113.97
 -12 -12  -3    8.34  112.69
 -12 -12   0  213.51  117.21
 -12 -11 -28   66.69   91.66
 -12 -11 -25  343.28  111.20
 -12 -11 -22   63.63  111.27
 -12 -11 -19   91.96  122.90
 -12 -11 -16  431.14  131.17
 -12 -11 -13  613.69   93.08
 -12 -11 -10 1087.94  116.08
 -12 -11  -7  315.63   96.31
 -12 -11  -4  571.22  134.25
 -12 -11  -1  745.04  175.75
 -12 -11   2   22.57  135.23
 -12 -11   5   28.87  132.31
 -12 -11   8  533.29  143.99
 -12 -11  11  969.16  142.96
 -12 -10 -32  173.61   91.47
 -12 -10 -29   14.41  104.17
 -12 -10 -26  152.49  121.41
 -12 -10 -23    1.91   96.49
 -12 -10 -20  361.89  144.10
 -12 -10 -17  492.99  144.67
 -12 -10 -14   63.69   92.07
 -12 -10 -11 2299.13  136.95
 -12 -10  -8  299.17  238.58
 -12 -10  -5 2945.28  228.25
 -12 -10  -2 1130.39  185.25
 -12 -10   1  489.12  153.35
 -12 -10   4  658.86  160.89
 -12 -10   7 1433.95  187.52
 -12 -10  10   61.34  137.33
 -12 -10  13  232.15  118.99
 -12 -10  16   26.65  104.95
 -12  -9 -33   52.62   99.61
 -12  -9 -30   29.30  124.38
 -12  -9 -27   16.02  133.16
 -12  -9 -24   63.02  100.71
 -12  -9 -21  353.38  146.17
 -12  -9 -18  172.38  144.02
 -12  -9 -15   32.11   91.77
 -12  -9 -12  605.12  127.28
 -12  -9  -9 5693.06  362.94
 -12  -9  -6 1523.10  218.99
 -12  -9  -3  766.28  199.98
 -12  -9   0  676.11  184.33
 -12  -9   3  165.77  171.98
 -12  -9   6  253.29  152.23
 -12  -9   9  499.86  157.48
 -12  -9  12  307.08  151.34
 -12  -9  15  274.58  131.43
 -12  -9  18   10.99  110.92
 -12  -8 -37   22.26   99.77
 -12  -8 -34  105.54  122.16
 -12  -8 -31  100.47  136.94
 -12  -8 -28  301.42  156.51
 -12  -8 -25  314.93  107.63
 -12  -8 -22  514.81  163.01
 -12  -8 -19   78.81  155.41
 -12  -8 -16 3260.20  163.76
 -12  -8 -13 2374.83  194.17
 -12  -8 -10 3211.58  268.90
 -12  -8  11  272.14  155.53
 -12  -8  14  243.17  137.16
 -12  -8  17 2113.61  179.39
 -12  -7 -38  501.95  133.89
 -12  -7 -35 1421.56  173.99
 -12  -7 -32  406.17  159.75
 -12  -7 -29  931.13  181.41
 -12  -7 -26 4343.05  183.55
 -12  -7 -23 1320.63  193.31
 -12  -7 -20 2548.36  221.03
 -12  -7 -17 7686.89  244.39
 -12  -7 -14 8882.05  310.23
 -12  -7  1615997.88  420.30
 -12  -6 -42   68.69  100.18
 -12  -6 -39  300.96  124.51
 -12  -6 -36  151.78  150.62
 -12  -6 -33  294.98  155.52
 -12  -6 -30  553.81  172.45
 -12  -6 -27 2379.30  155.51
 -12  -6 -24  679.27  165.32
 -12  -6 -21 1924.32  194.68
 -12  -6 -18 4293.26  221.57
 -12  -6 -15 3881.16  188.22
 -12  -5 -43   91.16  105.44
 -12  -5 -40  167.83  124.02
 -12  -5 -37   73.44  143.50
 -12  -5 -34  133.45  164.77
 -12  -5 -31 2091.40  235.85
 -12  -5 -28 2141.17  142.51
 -12  -5 -25 2676.66  209.47
 -12  -5 -22 3129.96  224.76
 -12  -5 -19 2028.50  180.18
 -12  -5 -16 1098.66  149.31
 -12  -4 -44  216.07  120.33
 -12  -4 -41  262.61  144.14
 -12  -4 -38  423.19  158.57
 -12  -4 -35  574.03  160.25
 -12  -4 -32 1504.99  215.89
 -12  -4 -29 2419.81  226.33
 -12  -4 -26  355.52  124.54
 -12  -4 -23  851.93  173.25
 -12  -4 -20 2360.92  193.97
 -12  -4 -17 1379.77  140.01
 -12  -3 -45   63.51  109.25
 -12  -3 -42   30.33  143.07
 -12  -3 -39  675.26  168.93
 -12  -3 -36  347.63  163.64
 -12  -3 -33 1747.86  231.52
 -12  -3 -30  948.95  182.68
 -12  -3 -27 2236.27  155.70
 -12  -3 -24 2387.17  194.30
 -12  -3 -21 1048.07  149.90
 -12  -3 -18 1690.41  143.04
 -12  -2 -46  222.68  116.02
 -12  -2 -43   14.27  143.00
 -12  -2 -40    6.90  152.41
 -12  -2 -37  378.62  167.49
 -12  -2 -34  268.68  166.54
 -12  -2 -31  788.40  185.21
 -12  -2 -28  719.15  114.51
 -12  -2 -25 2197.70  166.64
 -12  -2 -22  180.47  114.72
 -12  -2 -19 1379.06  123.81
 -12  -2 -16 5089.53  201.98
 -12  -1 -47   27.75  103.37
 -12  -1 -44   57.20  133.76
 -12  -1 -41   68.99   98.96
 -12  -1 -38  181.76  104.20
 -12  -1 -35 2660.05  151.95
 -12  -1 -32 2325.96  139.47
 -12  -1 -29 1245.24  112.90
 -12  -1 -26 3184.85  116.32
 -12  -1 -23 3342.25  184.70
 -12  -1 -20 1500.36  142.98
 -12  -1 -17 1233.70  115.11
 -12  -1  19 1733.99  307.50
 -11 -14 -15  137.02   90.35
 -11 -14 -12   36.01   90.39
 -11 -14  -9  125.83   95.91
 -11 -14  -6    1.24   93.46
 -11 -14  -3  441.65  103.74
 -11 -14   0   32.53   90.39
 -11 -14   3   19.98   84.04
 -11 -13 -22  107.08   88.39
 -11 -13 -16  254.42  115.14
 -11 -13 -13  227.21  126.72
 -11 -13 -10  847.73  130.32
 -11 -13  -7  138.91  112.33
 -11 -13  -4  122.70  105.84
 -11 -13  -1   83.05  110.89
 -11 -13   2   43.04  101.15
 -11 -12 -26    3.00   90.98
 -11 -12 -23   26.18  101.38
 -11 -12 -20   36.66  117.06
 -11 -12 -17   60.61  124.90
 -11 -12 -14 1044.67  154.17
 -11 -12 -11  205.61   95.07
 -11 -12  -8  338.93   96.31
 -11 -12  -5  194.64   88.64
 -11 -12  -2  158.26   90.75
 -11 -12   1  620.55  152.55
 -11 -12   4   39.62  131.64
 -11 -12   7   33.84  122.82
 -11 -12  10  229.79  124.35
 -11 -11 -30   66.55   85.52
 -11 -11 -27  262.67  106.70
 -11 -11 -24   84.91  117.37
 -11 -11 -21  101.74  127.54
 -11 -11 -18   37.63  131.96
 -11 -11 -15  534.38  131.07
 -11 -11 -12 1255.14  203.64
 -11 -11  -9 1995.02  131.25
 -11 -11  -6  838.68  117.90
 -11 -11  -3 1149.02  202.04
 -11 -11   0 1295.55  203.27
 -11 -11   3  454.61  153.80
 -11 -11   6  156.05  145.66
 -11 -11   9  931.42  164.48
 -11 -11  12  515.88  140.79
 -11 -11  15  414.71  122.63
 -11 -10 -34  441.52   71.40
 -11 -10 -31  267.93   78.81
 -11 -10 -28  115.28   88.66
 -11 -10 -25  757.13  142.06
 -11 -10 -22  197.15  139.74
 -11 -10 -19  606.91  153.99
 -11 -10 -16  495.70   99.89
 -11 -10 -13  649.01  114.20
 -11 -10 -10 6599.35  204.89
 -11 -10  -7  740.21  194.77
 -11 -10  -4 3500.93  269.16
 -11 -10  -1 2607.25  247.13
 -11 -10   2 1911.53  213.52
 -11 -10   5  119.62  147.59
 -11 -10   8 2156.53  200.20
 -11 -10  11  877.55  186.74
 -11 -10  14 1275.37  156.17
 -11 -10  17  518.63  116.58
 -11  -9 -38  699.82  105.25
 -11  -9 -35  813.92   90.52
 -11  -9 -32  223.44   89.03
 -11  -9 -29  479.75  100.54
 -11  -9 -26 1196.00   91.54
 -11  -9 -23  734.49  105.84
 -11  -9 -20 1833.40  201.68
 -11  -9 -17 1166.24  184.77
 -11  -9 -14 4852.46  182.92
 -11  -9 -1111390.24  397.85
 -11  -9  -8 4257.99  296.84
 -11  -9  -5 7440.44  356.81
 -11  -9  -210133.83  378.94
 -11  -9   1 1852.94  234.01
 -11  -9   4 1914.91  237.04
 -11  -9   7 4108.40  273.95
 -11  -9  10 3193.93  234.96
 -11  -9  13 5190.05  282.39
 -11  -9  16 1843.85  165.04
 -11  -8 -39  350.88   81.71
 -11  -8 -36   96.56   85.49
 -11  -8 -33  121.40   87.01
 -11  -8 -30   18.72   92.73
 -11  -8 -27  384.42   99.50
 -11  -8 -24  149.97   90.36
 -11  -8 -21  833.21  174.89
 -11  -8 -18  172.68   92.09
 -11  -8 -15  427.92  111.95
 -11  -8 -12  103.42  102.85
 -11  -8  12 2329.46  190.12
 -11  -8  15   62.68  144.01
 -11  -8  18 5801.92  235.02
 -11  -7 -43  150.67   82.80
 -11  -7 -40    5.64   81.99
 -11  -7 -37 1089.35  112.98
 -11  -7 -34  398.23  105.02
 -11  -7 -31 1521.18  126.93
 -11  -7 -28  121.97   94.98
 -11  -7 -25 1718.07  119.30
 -11  -7 -22  906.62  164.44
 -11  -7 -19 1075.81  158.89
 -11  -7 -16  864.74  156.84
 -11  -7 -13  584.91  134.98
 -11  -7  17  559.91  145.25
 -11  -6 -44    7.79   66.36
 -11  -6 -41  118.98   97.31
 -11  -6 -38  174.86   96.44
 -11  -6 -35  863.64  117.14
 -11  -6 -32  196.27  103.31
 -11  -6 -29 3091.66  166.80
 -11  -6 -26 1817.43  154.34
 -11  -6 -23  617.78  152.02
 -11  -6 -20  179.55  139.58
 -11  -6 -17 3089.10  207.13
 -11  -6 -14 2006.88  152.62
 -11  -5 -45    7.87   68.52
 -11  -5 -42  102.11   84.62
 -11  -5 -39  370.18  102.74
 -11  -5 -36  525.93  112.15
 -11  -5 -33  857.56  112.00
 -11  -5 -30 1741.28  139.76
 -11  -5 -27 2654.42  112.61
 -11  -5 -24  248.66  144.88
 -11  -5 -21 3593.24  189.86
 -11  -5 -18 1786.00  148.24
 -11  -5 -15 1379.25  140.82
 -11  -4 -46   37.67  115.13
 -11  -4 -43   33.14   88.13
 -11  -4 -40    7.91  111.89
 -11  -4 -37   98.19  103.95
 -11  -4 -34    2.08  100.30
 -11  -4 -31 1436.15  137.69
 -11  -4 -28 3754.67  178.47
 -11  -4 -25  182.56  136.31
 -11  -4 -22 1524.91  152.28
 -11  -4 -19 2616.43  156.38
 -11  -4 -16  699.79  123.69
 -11  -3 -47   90.70  149.48
 -11  -3 -44   45.74  117.48
 -11  -3 -41  131.27   97.33
 -11  -3 -38  133.01  100.90
 -11  -3 -35  721.52  118.67
 -11  -3 -32  645.54  163.34
 -11  -3 -29  444.00   80.82
 -11  -3 -26  633.16  109.47
 -11  -3 -23 4261.03  234.01
 -11  -3 -20 2537.43  140.38
 -11  -3 -17 1179.14  115.36
 -11  -2 -48  678.85  113.93
 -11  -2 -45  281.74   87.18
 -11  -2 -42   38.99   98.96
 -11  -2 -39  704.97  125.04
 -11  -2 -36  840.13  130.11
 -11  -2 -33  849.74  121.41
 -11  -2 -30  960.61  126.00
 -11  -2 -27  240.64  104.08
 -11  -2 -24 2485.59  150.16
 -11  -2 -21  933.65  130.98
 -11  -2 -18  573.76  100.03
 -11  -2  18  991.09  236.47
 -11  -2  21 1358.75  297.02
 -11  -1 -49   35.78  100.78
 -11  -1 -46  372.85  129.38
 -11  -1 -43  760.00  110.57
 -11  -1 -40  120.63   84.39
 -11  -1 -37   93.34   88.87
 -11  -1 -34  336.96   91.93
 -11  -1 -31  416.89   85.58
 -11  -1 -28 3668.77  113.20
 -11  -1 -25 1438.43   76.26
 -11  -1 -22 3606.14  173.34
 -11  -1 -19 3623.63  166.95
 -11  -1  14 2165.95  265.51
 -11  -1  17 1880.95  319.60
 -11  -1  20 2134.62  317.68
 -11  -1  23 1185.38  319.99
 -10 -15 -13   13.17   83.73
 -10 -15 -10  317.43   89.27
 -10 -15  -7  203.41   92.38
 -10 -14 -23    6.35   82.69
 -10 -14 -20   87.66   92.65
 -10 -14 -17   58.27   78.94
 -10 -14 -14   78.50   67.02
 -10 -14 -11  210.62   71.29
 -10 -14  -8  172.03  103.55
 -10 -14  -5   41.06  101.71
 -10 -14  -2   31.88   96.55
 -10 -14   1    4.56   92.27
 -10 -14   4   34.65   88.39
 -10 -13 -27    6.47   96.94
 -10 -13 -24    0.93   62.87
 -10 -13 -21   19.47   71.61
 -10 -13 -18   10.80   77.74
 -10 -13 -15   97.74   76.70
 -10 -13 -12  265.20   66.90
 -10 -13  -9    7.95   67.65
 -10 -13  -6   59.10   88.25
 -10 -13  -3  543.65   94.81
 -10 -13   0 1070.79  172.24
 -10 -13   3   50.49  129.58
 -10 -13   6   88.37  125.97
 -10 -13   9   20.81  116.08
 -10 -13  12  138.20  105.96
 -10 -12 -31   28.40  101.02
 -10 -12 -28   22.05   68.21
 -10 -12 -25  119.54   74.07
 -10 -12 -22    7.53   84.88
 -10 -12 -19   51.50   86.92
 -10 -12 -16  842.43   82.08
 -10 -12 -13 1197.52   87.89
 -10 -12 -10 1261.74   93.36
 -10 -12  -7 3083.22  149.76
 -10 -12  -4  799.50  106.86
 -10 -12  -1 3476.88  252.84
 -10 -12   2   58.34  151.82
 -10 -12   5  708.99  170.07
 -10 -12   8 1431.39  203.74
 -10 -12  11 2537.27  204.80
 -10 -12  14  271.19  116.06
 -10 -11 -35  427.93  113.58
 -10 -11 -32   37.87   68.74
 -10 -11 -29   68.45   79.43
 -10 -11 -26   14.62   86.48
 -10 -11 -23   15.27  138.21
 -10 -11 -20   95.07   92.94
 -10 -11 -17   37.92   69.20
 -10 -11 -14  216.90   69.86
 -10 -11 -11 3500.13  205.79
 -10 -11  -8 2389.61  105.42
 -10 -11  -5   39.62  161.83
 -10 -11  -2 3793.83  235.79
 -10 -11   1  824.46  180.72
 -10 -11   4  555.92  157.81
 -10 -11   7 1606.10  189.15
 -10 -11  10  671.41  151.74
 -10 -11  13 2617.14  201.32
 -10 -11  16  398.30  124.90
 -10 -10 -36  785.53   85.03
 -10 -10 -33  199.50   80.53
 -10 -10 -30  999.94  228.67
 -10 -10 -27  154.19   92.68
 -10 -10 -24  749.12  275.22
 -10 -10 -21  411.25  236.99
 -10 -10 -18  803.09   83.44
 -10 -10 -15  443.94   80.87
 -10 -10 -12 3332.64  117.81
 -10 -10  -9 7194.16  199.70
 -10 -10  -6 2275.34  226.30
 -10 -10  -3 4749.31  307.96
 -10 -10   0 1683.02  222.85
 -10 -10   3 1762.22  203.73
 -10 -10   6 1470.22  218.24
 -10 -10   9   55.82  150.51
 -10 -10  12 6528.39  302.51
 -10 -10  15 1576.41  169.64
 -10 -10  18 1069.45  135.94
 -10  -9 -40   58.08   76.87
 -10  -9 -37  960.22   91.52
 -10  -9 -34   59.13   94.53
 -10  -9 -31  810.18  147.18
 -10  -9 -28   32.46   93.20
 -10  -9 -25 1657.31  121.99
 -10  -9 -22  635.20  106.28
 -10  -9 -19 2252.69  127.13
 -10  -9 -16   34.29   69.31
 -10  -9 -13  298.62   78.75
 -10  -9 -10 5068.23  295.00
 -10  -9  -7 3262.24  267.06
 -10  -9  -4 1471.78  223.28
 -10  -9  -1 2687.83  238.74
 -10  -9   2 3389.29  239.55
 -10  -9   5 3110.24  232.70
 -10  -9   8 2974.35  234.80
 -10  -9  11  300.40  161.38
 -10  -9  14  580.83  155.87
 -10  -9  17 3098.82  194.44
 -10  -8 -41    0.08   79.40
 -10  -8 -38  138.47   92.65
 -10  -8 -35 1490.38  120.76
 -10  -8 -32  323.97  105.51
 -10  -8 -29  998.29  160.05
 -10  -8 -26 2940.59  142.69
 -10  -8 -23   68.11   96.61
 -10  -8 -20 1891.26  123.10
 -10  -8 -17 1241.94   78.98
 -10  -8 -14 5245.15  275.16
 -10  -8  13 2046.51  199.97
 -10  -8  1610936.72  361.76
 -10  -8  19 3621.72  182.58
 -10  -7 -45  104.94   78.18
 -10  -7 -42   16.47   81.90
 -10  -7 -39  373.81   94.82
 -10  -7 -36  359.99  114.36
 -10  -7 -33 1124.23  118.14
 -10  -7 -30  600.69  109.47
 -10  -7 -27 5481.98  195.41
 -10  -7 -24 1829.31  144.16
 -10  -7 -21 6577.08  184.04
 -10  -7 -18 1126.79   76.64
 -10  -7 -15 1434.83  162.72
 -10  -7  18 1503.79  158.03
 -10  -6 -46   14.31   65.80
 -10  -6 -43    4.15   97.23
 -10  -6 -40   58.67   94.41
 -10  -6 -37  243.01   96.93
 -10  -6 -34  713.27  120.41
 -10  -6 -31 2918.41  167.94
 -10  -6 -28 1436.12  123.62
 -10  -6 -25 1880.57  129.94
 -10  -6 -22  253.42  132.64
 -10  -6 -19  759.93   91.75
 -10  -6 -16  301.27  105.73
 -10  -5 -47  218.95  113.13
 -10  -5 -44  413.85   91.06
 -10  -5 -41  379.68  126.02
 -10  -5 -38  409.15  112.82
 -10  -5 -35 1438.00  135.56
 -10  -5 -32   45.69  101.44
 -10  -5 -29 1411.01  102.71
 -10  -5 -26  614.71  104.41
 -10  -5 -23 4706.31  132.83
 -10  -5 -20 1764.32  118.82
 -10  -5 -17  609.64  110.81
 -10  -4 -48   68.18   93.72
 -10  -4 -45  136.20   97.14
 -10  -4 -42  596.61  113.75
 -10  -4 -39  578.74  118.50
 -10  -4 -36   82.97  108.17
 -10  -4 -33 1323.15  131.29
 -10  -4 -30  393.88   99.99
 -10  -4 -27 2243.10  120.47
 -10  -4 -24 2899.95  197.81
 -10  -4 -21  808.81   69.99
 -10  -4 -18 1222.35  129.06
 -10  -4  21 2067.69  302.72
 -10  -3 -49  399.01  100.90
 -10  -3 -46   80.51  142.53
 -10  -3 -43  182.31  101.52
 -10  -3 -40  162.35  104.70
 -10  -3 -37  143.03  110.74
 -10  -3 -34  642.43  123.57
 -10  -3 -31 2030.90  178.25
 -10  -3 -28 1774.01   88.65
 -10  -3 -25  480.41  123.30
 -10  -3 -22 1285.18  109.96
 -10  -3 -19  639.89  108.44
 -10  -3 -16   58.29   83.45
 -10  -3  17 2002.41  319.98
 -10  -3  20  158.96  197.25
 -10  -3  23 1607.14  278.93
 -10  -2 -50   49.37   92.49
 -10  -2 -47  357.52   92.40
 -10  -2 -44   30.89   92.35
 -10  -2 -41  650.21  106.29
 -10  -2 -38  381.32   88.42
 -10  -2 -35 2067.93  110.80
 -10  -2 -32 1940.34  111.70
 -10  -2 -29 1708.47  123.44
 -10  -2 -26  471.46   72.54
 -10  -2 -23 1206.04  144.36
 -10  -2 -20  416.13   90.35
 -10  -2  13 3441.16  376.89
 -10  -2  16 4701.67  423.83
 -10  -2  19 1196.21  270.24
 -10  -2  22 3418.63  443.36
 -10  -2  25  391.82  214.85
 -10  -1 -51  632.49  375.98
 -10  -1 -48   45.94  108.99
 -10  -1 -45   36.90   96.61
 -10  -1 -42  543.82   94.64
 -10  -1 -39 1361.93  109.21
 -10  -1 -36 2504.89  123.75
 -10  -1 -33 3032.26  120.44
 -10  -1 -30  781.48   85.40
 -10  -1 -27 3224.75  113.74
 -10  -1 -24 2862.03  123.68
 -10  -1 -21 4967.22  166.14
 -10  -1   9  663.56  265.17
 -10  -1  12 5905.79  372.66
 -10  -1  15  204.71  241.74
 -10  -1  18  421.34  260.50
 -10  -1  21 1223.68  256.78
 -10  -1  24  825.88  231.91
 -10  -1  27 2126.84  358.94
  -9 -16 -14    3.88   78.89
  -9 -16 -11   40.00   82.33
  -9 -16  -8  249.46   80.79
  -9 -16  -5  659.11   85.07
  -9 -16  -2  148.06   75.42
  -9 -15 -21   27.85   89.57
  -9 -15 -18  287.67   96.46
  -9 -15 -15    6.86   65.35
  -9 -15 -12   21.76   64.89
  -9 -15  -9    8.40   67.09
  -9 -15  -6   41.29   95.79
  -9 -15  -3  138.09   96.27
  -9 -15   0  283.13   89.92
  -9 -15   3    6.98   94.73
  -9 -14 -28  172.36   94.91
  -9 -14 -25  327.27  109.77
  -9 -14 -22  258.38  112.01
  -9 -14 -19  308.01  113.80
  -9 -14 -16  459.45   91.08
  -9 -14 -13  952.86   93.65
  -9 -14 -10  972.96   83.15
  -9 -14  -7 2462.38   92.49
  -9 -14  -4  217.53  108.44
  -9 -14  -1   46.62   66.11
  -9 -14   2  441.89   67.98
  -9 -14   5  759.12   93.59
  -9 -14   8  619.94  152.53
  -9 -14  11  725.88  121.43
  -9 -13 -32    2.33   98.62
  -9 -13 -29   10.99  106.10
  -9 -13 -26   25.86  113.37
  -9 -13 -23    3.24   81.96
  -9 -13 -20   16.58   87.71
  -9 -13 -17  129.12   85.33
  -9 -13 -14 2239.65  117.54
  -9 -13 -11 1088.25  113.26
  -9 -13  -8 4408.46  134.03
  -9 -13  -5 3191.09  122.57
  -9 -13  -2 1595.91  100.12
  -9 -13   1  497.18  123.54
  -9 -13   4   15.74   86.81
  -9 -13   7   21.41  134.35
  -9 -13  10  564.88  154.31
  -9 -13  13  518.40  134.40
  -9 -13  16  231.17  105.31
  -9 -12 -33   39.32  114.82
  -9 -12 -30  202.32  126.98
  -9 -12 -27    1.45   79.46
  -9 -12 -24    7.19  116.92
  -9 -12 -21   42.17   96.04
  -9 -12 -18  156.64  126.14
  -9 -12 -15  270.55  105.40
  -9 -12 -12 4542.50  162.41
  -9 -12  -9 3589.36  113.60
  -9 -12  -6  554.29  116.15
  -9 -12  -3 2403.26  137.46
  -9 -12   0  249.09   99.88
  -9 -12   3  298.86   93.40
  -9 -12   6  109.96  100.15
  -9 -12   9  206.25  138.13
  -9 -12  12 1088.31  165.04
  -9 -12  15 1198.74  139.55
  -9 -12  18  408.80  115.47
  -9 -11 -37    9.99  118.04
  -9 -11 -34  409.04   73.52
  -9 -11 -31    1.75   78.97
  -9 -11 -28  273.47   94.48
  -9 -11 -25  125.20   92.12
  -9 -11 -22  138.12   95.97
  -9 -11 -19  293.65   90.04
  -9 -11 -16  380.50   80.55
  -9 -11 -13 4582.83  139.17
  -9 -11 -10  201.23   77.48
  -9 -11  -7 2276.26  123.94
  -9 -11  -4 1559.64  253.96
  -9 -11  -1 2243.05  138.86
  -9 -11   2 2722.81  389.45
  -9 -11   5  706.68  167.54
  -9 -11   8 1443.86  197.59
  -9 -11  11 1473.35  191.16
  -9 -11  14 3125.07  211.92
  -9 -11  17  256.09  128.21
  -9 -10 -41   95.07  108.79
  -9 -10 -38  411.78   91.71
  -9 -10 -35 1150.31  101.53
  -9 -10 -32  375.47   90.90
  -9 -10 -29  276.81   95.93
  -9 -10 -26  347.75  104.95
  -9 -10 -23  777.65  120.03
  -9 -10 -20  224.10   92.52
  -9 -10 -17  248.14   76.86
  -9 -10 -14 1714.94  105.54
  -9 -10 -11 3040.49  116.90
  -9 -10  -8 5639.98  173.62
  -9 -10  -5  300.65  119.67
  -9 -10  -2 1592.67  116.57
  -9 -10   1  773.23  117.27
  -9 -10   4  671.96  172.66
  -9 -10   7 1014.53  166.46
  -9 -10  10 7230.76  298.47
  -9 -10  13 2878.76  204.73
  -9 -10  16 1888.15  204.75
  -9  -9 -42   21.79   69.37
  -9  -9 -39  623.21  142.93
  -9  -9 -36  592.36  105.96
  -9  -9 -33 1851.07  130.72
  -9  -9 -30  341.83   99.36
  -9  -9 -27  127.43   97.50
  -9  -9 -24 1038.76  188.01
  -9  -9 -21  666.75   95.64
  -9  -9 -18  773.67   73.80
  -9  -9 -15 3307.59  114.65
  -9  -9 -12 4108.31  142.34
  -9  -9  -9  210.89  156.09
  -9  -9  -6   55.89   86.59
  -9  -9  -3 6802.46  217.69
  -9  -9   6  912.02  179.37
  -9  -9   9 1046.88  163.65
  -9  -9  12 2516.88  188.27
  -9  -9  15 1200.58  166.84
  -9  -9  18 8617.30  288.32
  -9  -8 -43   35.80   70.32
  -9  -8 -40  536.69  101.48
  -9  -8 -37  881.81  111.88
  -9  -8 -34 1365.47  120.86
  -9  -8 -31 2614.25  157.02
  -9  -8 -28   59.81   98.06
  -9  -8 -25 4572.10  167.81
  -9  -8 -22 1941.35  112.01
  -9  -8 -19 3270.45  149.10
  -9  -8 -16 5465.77  121.34
  -9  -8 -13 8210.42  202.36
  -9  -8 -10    0.33   79.89
  -9  -8  -7 4686.94  163.50
  -9  -8  14 5702.79  235.68
  -9  -8  17 2363.04  223.79
  -9  -7 -47  168.31   59.05
  -9  -7 -44    6.38   78.75
  -9  -7 -41  200.76   93.95
  -9  -7 -38  675.96  109.13
  -9  -7 -35 1565.66  148.08
  -9  -7 -32  274.16  101.10
  -9  -7 -29   23.32   93.86
  -9  -7 -26 1416.98  125.60
  -9  -7 -23 1870.26  120.00
  -9  -7 -20 1970.35  102.01
  -9  -7 -17 1157.25   88.70
  -9  -7 -14  384.09   64.61
  -9  -7 -11  415.44   80.64
  -9  -7  19  331.72  128.43
  -9  -6 -48  178.88   64.35
  -9  -6 -45    0.03   78.22
  -9  -6 -42   32.61   98.60
  -9  -6 -39   51.17  103.72
  -9  -6 -36  283.67  101.64
  -9  -6 -33  727.32  121.62
  -9  -6 -30  570.51  103.75
  -9  -6 -27 1580.53  102.90
  -9  -6 -24 1151.38   93.98
  -9  -6 -21  145.81   74.88
  -9  -6 -18 3515.79  129.49
  -9  -6 -15 2146.66  104.85
  -9  -5 -49   93.93   97.47
  -9  -5 -46   16.10   84.70
  -9  -5 -43   43.57  101.26
  -9  -5 -40  314.72  106.58
  -9  -5 -37  396.50  113.22
  -9  -5 -34 1016.14  116.50
  -9  -5 -31 2201.43  140.64
  -9  -5 -28 1179.25   93.63
  -9  -5 -25  665.75   93.37
  -9  -5 -22  296.94   68.28
  -9  -5 -19  277.66   68.94
  -9  -5 -16   94.73   85.84
  -9  -5  17  378.93  216.06
  -9  -5  20 1117.93  278.41
  -9  -5  23 4240.79  422.67
  -9  -4 -50    6.88  119.50
  -9  -4 -47  820.66  116.20
  -9  -4 -44 1066.26  123.76
  -9  -4 -41   48.90  148.93
  -9  -4 -38  169.75  101.07
  -9  -4 -35 1133.77  142.34
  -9  -4 -32  100.31  109.45
  -9  -4 -29   49.96   90.92
  -9  -4 -26  339.24   78.91
  -9  -4 -23  403.63   78.55
  -9  -4 -20 1399.10   87.57
  -9  -4 -17  122.62   77.84
  -9  -4  13  597.81  282.85
  -9  -4  16  355.09  236.95
  -9  -4  19 1070.65  241.10
  -9  -4  22 1216.81  296.18
  -9  -4  25 1207.78  284.38
  -9  -3 -51   77.20   84.95
  -9  -3 -48   76.18  128.65
  -9  -3 -45  390.48  104.38
  -9  -3 -42  639.59  117.41
  -9  -3 -39  486.34  112.19
  -9  -3 -36 1622.15  133.65
  -9  -3 -33  139.02   97.93
  -9  -3 -30 1942.79  140.53
  -9  -3 -27 2437.44  117.16
  -9  -3 -24  850.05   84.56
  -9  -3 -21  122.56   86.42
  -9  -3   928234.06  778.86
  -9  -3  12 2534.55  299.37
  -9  -3  15   31.35  230.56
  -9  -3  18 7396.15  519.32
  -9  -3  21  204.70  196.83
  -9  -3  24 1633.28  317.30
  -9  -2 -52   43.72   84.05
  -9  -2 -49    8.46  108.04
  -9  -2 -46  202.09   93.05
  -9  -2 -43 1074.13  114.82
  -9  -2 -40 2029.26  121.09
  -9  -2 -37 2205.56  115.74
  -9  -2 -34 1435.45  106.97
  -9  -2 -31 1166.56   89.64
  -9  -2 -28 1288.66   68.48
  -9  -2 -25   45.61   65.19
  -9  -2 -22  540.61  111.44
  -9  -2   814517.05  665.11
  -9  -2  11 1145.82  298.42
  -9  -2  14  905.54  222.54
  -9  -2  1717030.38  756.57
  -9  -2  20  816.12  298.20
  -9  -2  23 2108.47  320.09
  -9  -2  26  400.13  236.61
  -9  -1 -53  138.88   86.14
  -9  -1 -50  476.44  393.96
  -9  -1 -47    3.27   88.68
  -9  -1 -44  543.32  106.58
  -9  -1 -41 1072.93  109.54
  -9  -1 -38 4063.13  168.19
  -9  -1 -35 1260.48  113.84
  -9  -1 -32  565.62   80.68
  -9  -1 -29 3071.15  102.39
  -9  -1 -26  299.86   53.07
  -9  -1   412829.06  579.80
  -9  -1   728454.00  721.35
  -9  -1  10 3990.89  587.98
  -9  -1  13 7536.72  559.65
  -9  -1  1611123.63  692.32
  -9  -1  19  193.99  113.04
  -9  -1  22  594.49  234.84
  -9  -1  25   26.95  225.46
  -9  -1  28 3507.47  413.69
  -8 -17 -12   15.14   82.53
  -8 -17  -9  144.42   87.91
  -8 -17  -6  488.75   85.48
  -8 -17  -3  180.29   77.23
  -8 -17   0   10.89   70.30
  -8 -17   3   86.41   69.90
  -8 -17   6   23.30   75.46
  -8 -17   9   24.13   73.89
  -8 -16 -22   21.49   90.60
  -8 -16 -19  225.82   95.49
  -8 -16 -16  218.00  100.28
  -8 -16 -13  749.70  111.43
  -8 -16 -10  386.38  111.13
  -8 -16  -7  112.78  100.41
  -8 -16  -4   88.53   94.40
  -8 -16  -1   89.41   89.05
  -8 -16   2  263.01  102.43
  -8 -16   5  406.52  103.12
  -8 -16   8  114.57   87.72
  -8 -16  11  172.32   85.73
  -8 -16  14  118.58   88.01
  -8 -15 -26  103.63   99.29
  -8 -15 -23  165.34  106.73
  -8 -15 -20  170.75  107.74
  -8 -15 -17  907.30  134.50
  -8 -15 -14  520.14   83.51
  -8 -15 -11   57.86  104.86
  -8 -15  -8 1399.51  125.72
  -8 -15  -5  996.62  100.87
  -8 -15  -2   55.62  142.35
  -8 -15   1    8.13  105.31
  -8 -15   4   44.33   81.21
  -8 -15   7    5.04   77.84
  -8 -15  10  510.17   85.94
  -8 -15  13  224.73  109.53
  -8 -15  16   91.69  114.73
  -8 -14 -30   15.88  110.06
  -8 -14 -27    8.44  111.09
  -8 -14 -24    7.18  128.07
  -8 -14 -21   56.07  123.40
  -8 -14 -18  427.37   88.84
  -8 -14 -15  255.46   73.44
  -8 -14 -12  386.57   90.72
  -8 -14  -9  242.63   90.91
  -8 -14  -6  107.40   72.43
  -8 -14  -3   59.58   67.67
  -8 -14   0   31.50   64.81
  -8 -14   3  457.21  105.35
  -8 -14   6   27.63   90.57
  -8 -14   9  379.29  103.85
  -8 -14  12  120.60   90.09
  -8 -14  15  315.82   88.84
  -8 -14  18  342.13  159.13
  -8 -13 -34    9.34  108.34
  -8 -13 -31  667.58  132.97
  -8 -13 -28  439.74  135.04
  -8 -13 -25   33.33  135.03
  -8 -13 -22    7.39  133.54
  -8 -13 -19  262.13  114.89
  -8 -13 -16  202.78   73.42
  -8 -13 -13   70.45   74.67
  -8 -13 -10  201.65   81.85
  -8 -13  -7 1600.40  156.44
  -8 -13  -4  418.23  162.71
  -8 -13  -1  561.65  152.34
  -8 -13   2 1590.48  136.25
  -8 -13   5 1695.37  140.90
  -8 -13   8  767.07  122.40
  -8 -13  11 1585.66  278.33
  -8 -13  14 1619.10  140.10
  -8 -13  17   51.79  107.21
  -8 -12 -38  414.19  120.98
  -8 -12 -35 1528.52  166.12
  -8 -12 -32  612.29  154.17
  -8 -12 -29  128.79  133.57
  -8 -12 -26  181.55   89.70
  -8 -12 -23    5.80  135.82
  -8 -12 -20  110.57  122.93
  -8 -12 -17    9.33   75.71
  -8 -12 -14  308.90   79.93
  -8 -12 -11  263.94   88.52
  -8 -12  -8 3864.89  153.69
  -8 -12  -5  466.38  100.89
  -8 -12  -2 1347.16  714.20
  -8 -12   1 2565.26  184.87
  -8 -12   4 2025.42  438.48
  -8 -12   7 6564.48  212.13
  -8 -12  10 2667.57  203.97
  -8 -12  13 1297.41  178.45
  -8 -12  16  762.46  143.91
  -8 -11 -39  576.82  138.29
  -8 -11 -36  114.64  136.34
  -8 -11 -33 1637.40  180.45
  -8 -11 -30  432.20   98.47
  -8 -11 -27  376.81  104.46
  -8 -11 -24   62.46  100.81
  -8 -11 -21 1371.94  120.87
  -8 -11 -18 2260.77  141.20
  -8 -11 -15 5299.86  189.13
  -8 -11 -12 1527.35  104.40
  -8 -11  -9 7328.07  281.24
  -8 -11  -6 7389.04  195.87
  -8 -11  -3  388.93  112.09
  -8 -11   0  365.10  106.14
  -8 -11   3  219.83  120.03
  -8 -11   6  683.06  126.54
  -8 -11   9 1152.89  174.72
  -8 -11  12 1798.00  196.47
  -8 -11  15 3475.29  237.93
  -8 -11  18 7265.51  266.20
  -8 -10 -43   18.03  118.22
  -8 -10 -40  161.86  133.58
  -8 -10 -37  130.54   85.94
  -8 -10 -34  587.76   98.74
  -8 -10 -31  826.62  116.93
  -8 -10 -28  107.48   92.47
  -8 -10 -25  893.99  106.84
  -8 -10 -22  766.63  105.71
  -8 -10 -19 1788.52  115.47
  -8 -10 -16 1141.35   91.86
  -8 -10 -13 3988.34  116.95
  -8 -10 -10 4964.33  304.56
  -8 -10  -7   30.87   87.85
  -8 -10  -4 1150.97  103.02
  -8 -10  -1 2839.78  132.75
  -8 -10   2 3362.75  143.25
  -8 -10   5 1244.91  145.16
  -8 -10   8  152.71  140.66
  -8 -10  11 2420.67  202.22
  -8 -10  14 6971.00  269.70
  -8 -10  17 1743.86  190.88
  -8  -9 -44   12.19  128.41
  -8  -9 -41   52.94  144.87
  -8  -9 -38  347.93   99.74
  -8  -9 -35 1186.41  124.46
  -8  -9 -32  589.56  113.35
  -8  -9 -29  141.43   98.21
  -8  -9 -26  927.48  216.77
  -8  -9 -23 8902.38  280.74
  -8  -9 -20 4920.92  156.41
  -8  -9 -17 5402.60  117.04
  -8  -9 -14 2607.56  102.33
  -8  -9 -11  753.63  189.26
  -8  -9  -8 1270.23   97.15
  -8  -9  -5   29.96   93.60
  -8  -9  -2  353.98  112.86
  -8  -9   1  319.85  141.76
  -8  -9   7 1908.67  211.22
  -8  -9  10 2307.85  180.37
  -8  -9  13 6077.40  253.91
  -8  -9  16 3328.51  216.56
  -8  -9  19   32.95  135.29
  -8  -8 -45    9.21   64.22
  -8  -8 -42  116.12   85.24
  -8  -8 -39  291.31   98.92
  -8  -8 -36   28.99   92.79
  -8  -8 -33 2946.36  163.19
  -8  -8 -30  691.07  107.84
  -8  -8 -27 6353.43  220.80
  -8  -8 -24  793.06  117.55
  -8  -8 -21 4111.37  166.04
  -8  -8 -1811058.53  198.80
  -8  -8 -15 1201.14   68.89
  -8  -8 -12 5720.96  168.84
  -8  -8  -9 1777.64  111.58
  -8  -8  -6 2186.84  133.65
  -8  -8  -3  834.19  116.56
  -8  -8  15 4920.13  237.75
  -8  -8  18 3098.32  209.25
  -8  -7 -46   37.28   70.85
  -8  -7 -43  133.45   92.32
  -8  -7 -40  314.31   98.95
  -8  -7 -37  637.17  107.86
  -8  -7 -34 1720.77  131.90
  -8  -7 -31 2235.54  127.97
  -8  -7 -28  816.55   86.54
  -8  -7 -25 2023.00  120.30
  -8  -7 -22 1472.43  104.72
  -8  -7 -19 4721.30  152.11
  -8  -7 -16 2514.50  102.05
  -8  -7 -13 4717.27  161.29
  -8  -6 -50   80.79   57.26
  -8  -6 -47   17.73   74.12
  -8  -6 -44  171.48  120.91
  -8  -6 -41  320.93  176.98
  -8  -6 -38  836.07  122.29
  -8  -6 -35  326.34  105.57
  -8  -6 -32  324.76  107.02
  -8  -6 -29 1373.10  125.13
  -8  -6 -26  741.01   94.10
  -8  -6 -23   11.67   96.34
  -8  -6 -20 3288.49  127.85
  -8  -6 -17 2085.17   76.75
  -8  -6  16 6514.30  462.02
  -8  -6  19 1667.76  317.77
  -8  -6  22 1567.56  336.06
  -8  -5 -51   19.55   57.85
  -8  -5 -48  108.56   75.53
  -8  -5 -45  548.80  104.17
  -8  -5 -42  464.73  113.64
  -8  -5 -39 1002.65  121.51
  -8  -5 -36  430.10  117.94
  -8  -5 -33  316.31  101.48
  -8  -5 -30   79.55   87.81
  -8  -5 -27 2756.10  122.79
  -8  -5 -24  693.67  104.25
  -8  -5 -21 2876.48  115.86
  -8  -5 -18  635.36   96.96
  -8  -5  12 6599.57  533.13
  -8  -5  15 6384.35  575.38
  -8  -5  18 2591.41  302.28
  -8  -5  21 8081.63  560.37
  -8  -5  24 3647.96  442.25
  -8  -4 -52  280.91   78.51
  -8  -4 -49  140.21   79.73
  -8  -4 -46 1060.13  107.53
  -8  -4 -43 1475.71  130.19
  -8  -4 -40  189.39  101.86
  -8  -4 -37   85.70  102.04
  -8  -4 -34  933.02  119.53
  -8  -4 -31 2005.63  119.65
  -8  -4 -28 2768.80  106.45
  -8  -4 -25 2493.36  106.68
  -8  -4 -22 5286.82  123.17
  -8  -4   8 8653.82  496.56
  -8  -4  11 2131.49  277.39
  -8  -4  1419134.09  832.13
  -8  -4  17 5199.26  380.62
  -8  -4  20 5283.78  534.56
  -8  -4  23  868.66  214.56
  -8  -4  26 1718.09  326.96
  -8  -3 -53   80.35   76.36
  -8  -3 -50   82.29   80.13
  -8  -3 -47   79.43   91.02
  -8  -3 -44  108.53  104.19
  -8  -3 -41  502.91  114.07
  -8  -3 -38  364.73   95.18
  -8  -3 -35 3894.29  119.72
  -8  -3 -32 1472.46  124.48
  -8  -3 -29 4544.67  152.36
  -8  -3 -26 1415.71   65.63
  -8  -3 -23  263.26   89.47
  -8  -3   722682.37  803.50
  -8  -3  10 1470.86  294.49
  -8  -3  13 4226.94  442.54
  -8  -3  16 6425.00  444.79
  -8  -3  19 5458.77  388.59
  -8  -3  22  689.14  237.21
  -8  -3  25  766.30  259.10
  -8  -3  28  552.31  230.14
  -8  -2 -54  189.32   72.75
  -8  -2 -51  183.15  556.59
  -8  -2 -48  480.91   99.74
  -8  -2 -45  761.35  120.56
  -8  -2 -42   60.72  109.92
  -8  -2 -39 1686.63  106.60
  -8  -2 -36  257.26   90.96
  -8  -2 -33 1570.08   98.12
  -8  -2 -30  199.36   65.21
  -8  -2 -27   41.97   58.19
  -8  -2   310511.60  551.67
  -8  -2   631944.62  568.24
  -8  -2   919937.91  971.28
  -8  -2  12 9836.73  562.79
  -8  -2  15 4086.00  455.50
  -8  -2  18 1127.83  277.84
  -8  -2  21 8772.14  558.01
  -8  -2  24 2312.43  417.79
  -8  -2  27  521.24  273.08
  -8  -2  30 2333.71  340.65
  -8  -1 -52   34.27  102.25
  -8  -1 -49  155.14  107.18
  -8  -1 -46 1627.05  118.36
  -8  -1 -43 3151.66  218.38
  -8  -1 -40  714.22  142.99
  -8  -1 -37 2771.12  169.13
  -8  -1 -34 2132.35  121.08
  -8  -1 -31 1637.20   98.88
  -8  -1 -28 3164.55  103.45
  -8  -1   222468.91  573.11
  -8  -1   5 1480.45  177.58
  -8  -1   8  317.53  196.36
  -8  -1  1118389.32  604.99
  -8  -1  14 2448.63  289.20
  -8  -1  17 3763.93  196.94
  -8  -1  20 8900.52  360.72
  -8  -1  23 5130.83  521.24
  -8  -1  26 2575.02  428.05
  -8  -1  29 2503.03  408.56
  -7 -18 -10  297.03   88.67
  -7 -18  -7    6.02   82.46
  -7 -18  -4    1.67   77.09
  -7 -18  -1    6.67   74.25
  -7 -18   2   51.28   76.94
  -7 -18   5   19.76   77.32
  -7 -18   8   14.68   72.77
  -7 -18  11    2.95   69.93
  -7 -17 -20   75.66   92.82
  -7 -17 -17   41.83   97.06
  -7 -17 -14  180.95  101.58
  -7 -17 -11  615.21  114.65
  -7 -17  -8   45.24   95.55
  -7 -17  -5  241.59   98.79
  -7 -17  -2  213.59   96.84
  -7 -17   1   10.41  101.88
  -7 -17   4    8.87  100.33
  -7 -17   7  126.04   92.99
  -7 -17  10  129.91   91.74
  -7 -17  13  252.91   93.98
  -7 -17  16   60.59   84.45
  -7 -17  19   55.37   81.35
  -7 -16 -24    3.70   98.03
  -7 -16 -21   43.46  110.02
  -7 -16 -18  264.88  119.74
  -7 -16 -15  455.36  122.74
  -7 -16 -12  582.92  115.97
  -7 -16  -9  229.82  111.36
  -7 -16  -6  646.50  139.66
  -7 -16  -3  258.78  132.07
  -7 -16   0  305.94  103.36
  -7 -16   3  284.04   81.80
  -7 -16   6  129.51   81.11
  -7 -16   9  381.17  132.38
  -7 -16  12  267.66  121.35
  -7 -16  15  336.39  119.84
  -7 -16  18  409.25  131.63
  -7 -16  21  162.19  115.82
  -7 -15 -31  109.32  103.92
  -7 -15 -28    0.15  111.68
  -7 -15 -25  503.88  128.20
  -7 -15 -22  700.77  133.57
  -7 -15 -19   37.43  115.54
  -7 -15 -16 1655.20  105.54
  -7 -15 -13 1076.19  114.80
  -7 -15 -10 1833.92  163.68
  -7 -15  -7 2890.45  136.07
  -7 -15  -4   54.37   92.75
  -7 -15  -1  820.22  118.78
  -7 -15   2  288.98  100.90
  -7 -15   5  143.28   95.75
  -7 -15   8 1468.93  126.82
  -7 -15  11 1466.88  123.94
  -7 -15  14  180.89   84.93
  -7 -15  17  397.46  176.71
  -7 -15  20  162.99  167.27
  -7 -14 -32   20.36  121.43
  -7 -14 -29   52.28  122.56
  -7 -14 -26   32.79  131.65
  -7 -14 -23   34.56  131.75
  -7 -14 -20   50.22  126.51
  -7 -14 -17   33.44   77.13
  -7 -14 -14  958.31   88.47
  -7 -14 -11  109.51   84.87
  -7 -14  -8 1015.36  144.07
  -7 -14  -5 5279.90  136.92
  -7 -14  -2 4461.37  173.10
  -7 -14   1 3458.40  253.85
  -7 -14   4 2326.40  145.88
  -7 -14   7  468.93  108.80
  -7 -14  10  160.43  110.79
  -7 -14  13  413.00  120.22
  -7 -14  16  517.73  132.98
  -7 -13 -36   24.38  119.66
  -7 -13 -33  430.27  138.07
  -7 -13 -30  474.38  146.73
  -7 -13 -27  261.29  144.11
  -7 -13 -24  164.47  144.57
  -7 -13 -21  171.70  226.93
  -7 -13 -18  284.69   75.15
  -7 -13 -15 2538.36  109.25
  -7 -13 -12  186.46   72.38
  -7 -13  -9 1212.17  113.21
  -7 -13  -6 5366.76  172.06
  -7 -13  -3 2015.77  140.69
  -7 -13   0  138.02  103.48
  -7 -13   3 3037.61  249.81
  -7 -13   6  864.76  162.93
  -7 -13   9  475.71  125.83
  -7 -13  12  511.46  155.53
  -7 -13  15 1123.89  160.47
  -7 -13  18 1108.59  135.59
  -7 -12 -40   32.33  116.25
  -7 -12 -37  240.45  141.15
  -7 -12 -34   27.31  135.08
  -7 -12 -31 1196.29  179.33
  -7 -12 -28  314.62  152.34
  -7 -12 -25  802.63  248.01
  -7 -12 -22 1296.80  161.63
  -7 -12 -19   15.95  115.98
  -7 -12 -16  382.84   83.26
  -7 -12 -13  146.79   74.15
  -7 -12 -10 2258.32  121.57
  -7 -12  -7  112.15  130.53
  -7 -12  -4  856.36  133.04
  -7 -12  -1   96.29  128.54
  -7 -12   2  215.20  334.55
  -7 -12   5   52.71  126.58
  -7 -12   8 2103.28  201.08
  -7 -12  11 1249.00  175.41
  -7 -12  14 2496.18  224.96
  -7 -12  17  697.75  142.62
  -7 -11 -41  887.30  150.34
  -7 -11 -38  690.34  157.60
  -7 -11 -35  484.69  149.78
  -7 -11 -32   44.68  152.05
  -7 -11 -29  465.14   98.26
  -7 -11 -26  456.60  104.83
  -7 -11 -23 1230.69  120.79
  -7 -11 -20 2163.60  132.76
  -7 -11 -17  550.62   85.14
  -7 -11 -14  230.50   79.21
  -7 -11 -11  655.11  105.85
  -7 -11  -8 1674.75  115.87
  -7 -11  -5  329.60  105.33
  -7 -11  -2  354.52  141.28
  -7 -11   1 1390.94  147.36
  -7 -11   4 5775.14  521.63
  -7 -11   7 3812.85  252.82
  -7 -11  10  195.84  144.48
  -7 -11  13 2369.16  204.46
  -7 -11  16 2410.19  209.76
  -7 -11  19  108.44  133.75
  -7 -10 -45   11.64  127.34
  -7 -10 -42  152.65  139.78
  -7 -10 -39  115.26  143.59
  -7 -10 -36  248.58  154.71
  -7 -10 -33 2358.48  281.39
  -7 -10 -30 1137.21  129.01
  -7 -10 -27 4992.53  397.10
  -7 -10 -24  141.30   95.54
  -7 -10 -21  161.25   94.44
  -7 -10 -18  957.01   66.57
  -7 -10 -15 3143.64  120.41
  -7 -10 -12  754.28   76.99
  -7 -10  -9  116.48   98.08
  -7 -10  -6 1079.78  111.33
  -7 -10  -3   91.39  163.40
  -7 -10   0 2632.51  141.09
  -7 -10   3  275.44  139.96
  -7 -10   6  135.90  142.39
  -7 -10   9 1319.86  176.77
  -7 -10  12 2189.22  202.31
  -7 -10  15 2093.92  206.85
  -7 -10  18 9661.23  320.18
  -7  -9 -46  415.23  135.13
  -7  -9 -43  184.01  146.14
  -7  -9 -40   61.74   98.97
  -7  -9 -37   53.50   88.59
  -7  -9 -34 1503.86  115.67
  -7  -9 -31  116.88   98.15
  -7  -9 -28  134.73   92.89
  -7  -9 -25  483.21  105.91
  -7  -9 -22 4775.64  167.84
  -7  -9 -19 1953.22   93.80
  -7  -9 -16 3800.44  158.58
  -7  -9 -13  858.12  113.95
  -7  -9 -10 1000.57  106.75
  -7  -9  -7  365.18   87.54
  -7  -9  -4 4435.37  204.92
  -7  -9  -1 4663.05  190.92
  -7  -9   8  627.96  158.53
  -7  -9  11 1986.27  191.11
  -7  -9  14   66.07  130.91
  -7  -9  17 4487.07  204.19
  -7  -8 -47   38.55  125.71
  -7  -8 -44    0.82   78.32
  -7  -8 -41  101.26  123.00
  -7  -8 -38   45.44   93.02
  -7  -8 -35  442.89  102.42
  -7  -8 -32 1395.56  122.59
  -7  -8 -29 2861.96  153.11
  -7  -8 -26 2331.88  125.40
  -7  -8 -23 2856.38  129.02
  -7  -8 -20 4194.15  129.61
  -7  -8 -17 1049.87   73.18
  -7  -8 -14 1659.14   83.55
  -7  -8 -11  924.73   91.01
  -7  -8  13 4805.69  213.76
  -7  -8  16 3592.83  195.22
  -7  -8  19 2643.49  151.74
  -7  -7 -48  534.64  139.88
  -7  -7 -45  208.18   80.49
  -7  -7 -42   74.02  209.35
  -7  -7 -39  746.21  119.98
  -7  -7 -36 1162.10  125.97
  -7  -7 -33 1296.77  112.32
  -7  -7 -30 2700.82  156.33
  -7  -7 -27  717.41   89.14
  -7  -7 -24  584.24   79.63
  -7  -7 -21 1480.49   84.91
  -7  -7 -18 2309.48   79.67
  -7  -7 -15  798.82   67.21
  -7  -7  15 2794.61  333.20
  -7  -7  18 1648.15  108.99
  -7  -7  21  953.97  255.99
  -7  -6 -49  221.14   69.76
  -7  -6 -46   39.28   88.92
  -7  -6 -43  442.22  131.42
  -7  -6 -40  582.60  106.58
  -7  -6 -37 1787.78  141.25
  -7  -6 -34   21.62   95.77
  -7  -6 -31  196.47   97.20
  -7  -6 -28 1094.90   82.64
  -7  -6 -25 6704.54  260.62
  -7  -6 -22 4585.15  143.19
  -7  -6 -19 4778.46  277.43
  -7  -6  11  273.45  178.97
  -7  -6  14 3682.66  335.55
  -7  -6  17 4457.82  379.98
  -7  -6  20  318.21  211.05
  -7  -6  23 1055.95  271.51
  -7  -5 -50  463.49   74.12
  -7  -5 -47  656.95   96.31
  -7  -5 -44  964.37  114.69
  -7  -5 -41  419.61  285.43
  -7  -5 -38  599.72  106.92
  -7  -5 -35 1905.10  141.25
  -7  -5 -32 1135.24  105.02
  -7  -5 -29 2352.62  130.39
  -7  -5 -26 1498.39   94.18
  -7  -5 -23 2460.70  124.72
  -7  -5   7   41.47  171.11
  -7  -5  10  664.80  204.07
  -7  -5  13  221.56  278.32
  -7  -5  1610306.94  553.48
  -7  -5  19 6038.21  480.94
  -7  -5  22 1903.19  307.62
  -7  -5  25 4791.17  475.52
  -7  -4 -51  249.10   73.36
  -7  -4 -48  113.39   89.45
  -7  -4 -45  714.13  108.92
  -7  -4 -42   21.69  111.27
  -7  -4 -39 2675.31  151.78
  -7  -4 -36  671.16  108.16
  -7  -4 -33 1550.18  124.21
  -7  -4 -30  130.91   83.69
  -7  -4 -27 4474.71  124.56
  -7  -4 -24  698.78  134.62
  -7  -4   615542.46  554.86
  -7  -4   915318.97  591.49
  -7  -4  1220205.20  884.47
  -7  -4  15 1068.96  343.57
  -7  -4  18  371.11  203.74
  -7  -4  21 6235.31  437.30
  -7  -4  24  573.06  254.38
  -7  -4  27 3947.10  471.56
  -7  -3 -52  119.59   91.96
  -7  -3 -49  137.27   83.82
  -7  -3 -46  680.89  109.28
  -7  -3 -43  268.78  111.21
  -7  -3 -40 2854.35  148.35
  -7  -3 -37  606.22  101.27
  -7  -3 -34 4381.66  142.19
  -7  -3 -31  698.79   78.44
  -7  -3 -28 3585.62  123.08
  -7  -3 -25 2074.55  130.14
  -7  -3   247520.44  704.40
  -7  -3   5  780.49  205.74
  -7  -3   871001.24 1294.45
  -7  -3  11 3585.56  293.79
  -7  -3  14 8717.36  560.57
  -7  -3  17 3847.12  325.96
  -7  -3  20 5908.41  549.12
  -7  -3  23 1662.83  306.29
  -7  -3  26 2996.11  415.64
  -7  -3  29  764.42  306.03
  -7  -2 -53   82.95   85.35
  -7  -2 -50  104.03   98.68
  -7  -2 -47  252.06  104.45
  -7  -2 -44  397.49  112.02
  -7  -2 -41 4188.90  180.28
  -7  -2 -38 3032.46  136.81
  -7  -2 -35   49.13   82.56
  -7  -2 -32  186.52   67.10
  -7  -2 -29  212.07   60.51
  -7  -2   117497.07  328.08
  -7  -2   4 1007.81  149.03
  -7  -2   7 4200.84  299.68
  -7  -2  10 8721.85  521.78
  -7  -2  1336357.16  976.32
  -7  -2  16 4389.77  211.26
  -7  -2  19 3309.23  249.65
  -7  -2  22 2444.86  366.66
  -7  -2  25 3232.69  347.17
  -7  -2  28 2271.85  423.91
  -7  -2  31  757.41  335.30
  -7  -1 -54   89.23   85.62
  -7  -1 -51  126.08  104.17
  -7  -1 -48  386.81  101.54
  -7  -1 -45 1431.32  139.17
  -7  -1 -42 2154.48  159.58
  -7  -1 -39  618.41  101.18
  -7  -1 -36 2871.53  127.06
  -7  -1 -33 2160.83   99.64
  -7  -1 -30 2428.63  100.57
  -7  -1  -364151.03  492.26
  -7  -1   015181.54  316.26
  -7  -1   321002.29  418.52
  -7  -1   6 7657.83  333.08
  -7  -1   9 2897.71  353.60
  -7  -1  12 5363.54  290.26
  -7  -1  15 9920.41  225.23
  -7  -1  1812248.23  368.31
  -7  -1  21 5543.34  212.82
  -7  -1  24 5207.31  460.93
  -7  -1  27  517.28  234.32
  -7  -1  30  206.03  254.66
  -7  -1  33   47.10  268.99
  -6 -19  -8  156.55   81.59
  -6 -19  -5    0.34   78.54
  -6 -19  -2   11.40   76.60
  -6 -19   1  172.79   78.44
  -6 -19   4    2.01   86.55
  -6 -19   7    4.70   78.88
  -6 -18 -18  797.83  114.06
  -6 -18 -15  461.90  111.05
  -6 -18 -12  276.07  105.82
  -6 -18  -9   12.89   93.90
  -6 -18  -6   32.42   95.39
  -6 -18  -3  218.53  100.76
  -6 -18   0   74.03  101.72
  -6 -18   3   15.34  100.92
  -6 -18   6  257.92  101.65
  -6 -18   9   73.58   99.02
  -6 -18  12  119.44  101.08
  -6 -18  15  463.67  100.62
  -6 -18  18  355.38   90.48
  -6 -17 -25    5.24   95.28
  -6 -17 -22  128.09  106.38
  -6 -17 -19  500.55  126.17
  -6 -17 -16  509.92  121.19
  -6 -17 -13  597.53  116.75
  -6 -17 -10  549.03  114.98
  -6 -17  -7   98.08  106.81
  -6 -17  -4   33.57  113.27
  -6 -17  -1   44.79   82.86
  -6 -17   2  171.55   84.28
  -6 -17   5  425.38  128.92
  -6 -17   8  454.16  129.25
  -6 -17  11  682.36  133.96
  -6 -17  14  338.81  129.54
  -6 -17  17  122.16  130.12
  -6 -17  20  339.80  126.33
  -6 -17  23   24.08  116.10
  -6 -16 -29   67.20  104.01
  -6 -16 -26   83.34  107.73
  -6 -16 -23  317.16  120.60
  -6 -16 -20  159.91  117.24
  -6 -16 -17    2.38  118.00
  -6 -16 -14  137.59   78.29
  -6 -16 -11  355.54  193.69
  -6 -16  -8  312.16  151.74
  -6 -16  -5  134.65   93.27
  -6 -16  -2  282.02   98.62
  -6 -16   1  327.99   99.14
  -6 -16   4  679.75  106.22
  -6 -16   7  493.57  106.76
  -6 -16  10  201.10   91.34
  -6 -16  13   66.64   85.57
  -6 -16  16   48.21  162.43
  -6 -16  19   83.03  175.54
  -6 -15 -33  281.56  118.39
  -6 -15 -30   25.45  112.44
  -6 -15 -27  139.91  122.78
  -6 -15 -24  101.81  130.43
  -6 -15 -21  108.03  124.93
  -6 -15 -18  566.44  147.06
  -6 -15 -15 1504.60  329.25
  -6 -15 -12 1374.63  157.19
  -6 -15  -9 2164.41  130.05
  -6 -15  -6 3461.36  167.36
  -6 -15  -3  366.39  175.25
  -6 -15   0  778.04  119.21
  -6 -15   3   55.66  100.84
  -6 -15   6  803.87  264.04
  -6 -15   9  593.63  178.89
  -6 -15  12  262.87  125.83
  -6 -15  15  318.03  120.18
  -6 -14 -37  492.57  129.55
  -6 -14 -34   71.78  119.63
  -6 -14 -31  775.79  146.79
  -6 -14 -28  542.73  144.30
  -6 -14 -25  657.92  153.93
  -6 -14 -22  645.80  143.38
  -6 -14 -19  193.50  132.86
  -6 -14 -16 1586.21  102.56
  -6 -14 -13 1731.97  105.00
  -6 -14 -10 1641.02  134.07
  -6 -14  -7 2783.33  113.80
  -6 -14  -4 1297.48  132.42
  -6 -14  -1 1377.42  226.02
  -6 -14   2 6657.96  817.94
  -6 -14   5 1592.98  295.07
  -6 -14   8 1647.51  426.28
  -6 -14  11  759.56  151.78
  -6 -14  14 1381.48  158.93
  -6 -14  17  580.44  129.04
  -6 -13 -38   30.21  129.07
  -6 -13 -35  670.91  150.55
  -6 -13 -32  590.87  164.65
  -6 -13 -29  194.95  143.80
  -6 -13 -26   38.49  138.74
  -6 -13 -23   10.55  143.86
  -6 -13 -20  479.12  187.70
  -6 -13 -17 2696.35  119.85
  -6 -13 -14  688.53   74.01
  -6 -13 -11 1214.80  112.69
  -6 -13  -8 1959.44  128.42
  -6 -13  -5 7758.65  154.25
  -6 -13  -2 1419.89  230.53
  -6 -13   1 3587.18  351.88
  -6 -13   4 1054.68  140.47
  -6 -13   7 5932.09  303.34
  -6 -13  10 1320.71  197.59
  -6 -13  13 5256.96  296.97
  -6 -13  16  728.62  152.97
  -6 -12 -42  302.62  130.42
  -6 -12 -39  372.96  141.28
  -6 -12 -36   17.90  139.05
  -6 -12 -33   69.27  143.10
  -6 -12 -30 2694.55  236.67
  -6 -12 -27 4359.74  258.13
  -6 -12 -24  236.49  142.15
  -6 -12 -21  139.43   93.79
  -6 -12 -18 1991.89  105.18
  -6 -12 -15 1718.02   98.50
  -6 -12 -12  576.92   94.43
  -6 -12  -9 4342.19  116.16
  -6 -12  -6 3838.70  306.20
  -6 -12  -3 2121.12  145.13
  -6 -12   0  905.14  139.93
  -6 -12   3 2784.88  154.81
  -6 -12   6 3555.99  223.26
  -6 -12   9 4002.59  231.75
  -6 -12  12 3644.78  236.93
  -6 -12  15 1149.45  157.08
  -6 -12  18 3758.92  224.17
  -6 -11 -43  271.33  138.07
  -6 -11 -40  209.65  147.01
  -6 -11 -37    0.43  149.75
  -6 -11 -34  431.09  158.67
  -6 -11 -31  466.75  169.30
  -6 -11 -28  453.19  148.81
  -6 -11 -25 2012.83  184.72
  -6 -11 -22  589.08  109.43
  -6 -11 -19  322.14   70.13
  -6 -11 -16  545.40   78.47
  -6 -11 -13  703.99   85.35
  -6 -11 -10 1017.68   77.23
  -6 -11  -7   53.18   93.58
  -6 -11  -4  347.01  105.09
  -6 -11  -1  144.02  193.68
  -6 -11   2 4946.90  278.56
  -6 -11   5 1578.82  204.93
  -6 -11   8  144.17  134.86
  -6 -11  11  238.28  143.44
  -6 -11  14 1259.17  168.53
  -6 -11  17 3769.93  223.30
  -6 -10 -44  112.53  138.65
  -6 -10 -41   54.24  145.42
  -6 -10 -38    7.35  151.67
  -6 -10 -35  300.21  153.86
  -6 -10 -32  786.64  101.57
  -6 -10 -29 1128.36  113.58
  -6 -10 -26 2479.65  128.06
  -6 -10 -23 2450.24  135.86
  -6 -10 -20 1393.05  108.06
  -6 -10 -17  708.24   83.43
  -6 -10 -14 6265.25  138.16
  -6 -10 -11  601.47   63.30
  -6 -10  -8   85.33   75.41
  -6 -10  -5  816.95   92.14
  -6 -10  -2 1515.08  118.48
  -6 -10   1 2297.98  212.27
  -6 -10   4 2952.89  207.67
  -6 -10   7 2881.89  190.07
  -6 -10  10 4745.20  242.14
  -6 -10  13 3199.36  199.34
  -6 -10  1610983.91  314.59
  -6 -10  19 5709.71  237.66
  -6  -9 -48  126.73  124.88
  -6  -9 -45    4.72  148.66
  -6  -9 -42  555.33  177.19
  -6  -9 -39   75.80  158.71
  -6  -9 -36   23.63   96.76
  -6  -9 -33 3773.58  263.39
  -6  -9 -30 1256.08  112.17
  -6  -9 -27 1146.27  111.64
  -6  -9 -24  398.44   95.39
  -6  -9 -21 1415.55   97.51
  -6  -9 -18 7313.74  120.96
  -6  -9 -15 2276.53   85.59
  -6  -9 -12 2789.83   88.15
  -6  -9  -9 1695.01  104.60
  -6  -9  -6 6488.46  277.21
  -6  -9   6 5982.35  256.91
  -6  -9   9 3963.76  185.30
  -6  -9  12 4452.98  232.23
  -6  -9  15 1357.88  178.43
  -6  -9  18 6186.19  211.21
  -6  -8 -49  116.47  132.16
  -6  -8 -46  418.98  160.73
  -6  -8 -43  438.48  177.11
  -6  -8 -40   20.03  161.96
  -6  -8 -37  697.63  107.02
  -6  -8 -34  200.96  103.67
  -6  -8 -31  398.50  103.53
  -6  -8 -28 2314.55  148.19
  -6  -8 -25 5837.21  157.39
  -6  -8 -22 4845.95  170.03
  -6  -8 -19 5673.26  160.33
  -6  -8 -16  988.55   69.58
  -6  -8 -13   58.98   63.99
  -6  -8  1421192.25  359.14
  -6  -8  17  121.79  163.78
  -6  -8  20 5305.78  490.25
  -6  -8  23 1148.96  331.58
  -6  -7 -50   75.76  127.63
  -6  -7 -47   23.69  143.58
  -6  -7 -44  119.46  128.30
  -6  -7 -41    5.74  156.25
  -6  -7 -38 1455.07  124.00
  -6  -7 -35 3460.59  167.12
  -6  -7 -32  233.79   94.27
  -6  -7 -29 1856.00  115.90
  -6  -7 -26  789.11   99.56
  -6  -7 -23  695.20   92.55
  -6  -7 -20 1604.63  134.43
  -6  -7 -1710197.07  247.08
  -6  -7  10  290.24  176.80
  -6  -7  13 3132.52  336.46
  -6  -7  16 3525.39  340.52
  -6  -7  19 4615.55  367.64
  -6  -7  22 1229.63  310.51
  -6  -7  25  963.06  285.50
  -6  -6 -51  234.05  125.59
  -6  -6 -48   72.93   75.92
  -6  -6 -45  469.49  102.35
  -6  -6 -42  768.02  174.20
  -6  -6 -39   56.68  100.53
  -6  -6 -36   44.52   95.81
  -6  -6 -33 1991.07  138.28
  -6  -6 -30  968.80  121.69
  -6  -6 -27 1303.93   98.24
  -6  -6 -24 2310.02  105.04
  -6  -6 -21 2560.91  135.42
  -6  -6   613385.91  499.07
  -6  -6   9 1862.69  265.92
  -6  -6  1213102.47  611.30
  -6  -6  15 4860.63  421.87
  -6  -6  1815973.69  762.77
  -6  -6  21 2219.81  333.77
  -6  -6  24 1105.21  263.54
  -6  -6  27 5405.25  492.67
  -6  -5 -52  108.04   62.85
  -6  -5 -49  358.21   81.83
  -6  -5 -46    4.21   94.08
  -6  -5 -43  583.44  112.93
  -6  -5 -40  955.89  169.31
  -6  -5 -37 1843.54  135.71
  -6  -5 -34   47.06   93.98
  -6  -5 -31  151.83   83.42
  -6  -5 -28 4903.11  151.53
  -6  -5 -25 7110.21  483.49
  -6  -5   237972.69  604.51
  -6  -5   543509.22  804.42
  -6  -5   832852.64  867.00
  -6  -5  1115872.29  733.47
  -6  -5  1412395.72  559.16
  -6  -5  1713219.42  591.80
  -6  -5  20 8551.48  507.58
  -6  -5  23 6102.90  509.92
  -6  -5  26 9018.11  631.33
  -6  -5  29 6009.83  523.96
  -6  -4 -53  182.97   71.59
  -6  -4 -50  851.03   86.16
  -6  -4 -47  642.66  102.42
  -6  -4 -44 1268.75  126.39
  -6  -4 -41  246.65  222.37
  -6  -4 -38  983.75  120.21
  -6  -4 -35  203.03  109.96
  -6  -4 -32 1740.81  129.10
  -6  -4 -29  784.03   83.86
  -6  -4 -26 1460.74   72.54
  -6  -4   110087.26  336.93
  -6  -4   4 5746.28  276.87
  -6  -4   7 5674.54  322.77
  -6  -4  1020792.15  660.39
  -6  -4  13 8155.22  496.10
  -6  -4  1611006.78  587.19
  -6  -4  1910095.64  641.55
  -6  -4  22 7586.16  577.89
  -6  -4  25 2490.94  393.41
  -6  -4  28  682.13  271.41
  -6  -4  31 1961.17  400.54
  -6  -3 -54  316.12   78.21
  -6  -3 -51  332.24  130.86
  -6  -3 -48  462.82  102.32
  -6  -3 -45  378.82  111.50
  -6  -3 -42  613.51  136.76
  -6  -3 -3913453.59  292.72
  -6  -3 -36 9247.44  175.35
  -6  -3 -33  574.37   68.54
  -6  -3 -30 2319.56   78.22
  -6  -3 -27 3229.92  181.26
  -6  -3   0 9893.38  357.71
  -6  -3   322133.71  406.05
  -6  -3   6 3002.84  207.46
  -6  -3   9104790.3 1407.32
  -6  -3  12 5383.18  401.14
  -6  -3  1523850.59  683.77
  -6  -3  1813780.45  689.13
  -6  -3  21 1355.98  308.84
  -6  -3  24 3125.71  451.51
  -6  -3  27 5364.90  473.95
  -6  -3  30 2128.47  343.55
  -6  -2 -55    4.13  299.42
  -6  -2 -52  266.99   98.06
  -6  -2 -49  291.73   97.42
  -6  -2 -46 2610.70  150.00
  -6  -2 -4310291.89  316.75
  -6  -2 -40  183.22  117.96
  -6  -2 -37 1110.38  110.19
  -6  -2 -34 6135.20  148.04
  -6  -2 -31  985.11   79.98
  -6  -2  -1 2337.50  129.61
  -6  -2   256948.40  731.26
  -6  -2   525998.53  674.46
  -6  -2   8 5698.38  374.79
  -6  -2  1154357.31 1063.79
  -6  -2  1424627.24  583.65
  -6  -2  17 1064.83  209.03
  -6  -2  20 9024.11  355.34
  -6  -2  23 2112.40  275.51
  -6  -2  26  118.61  271.88
  -6  -2  29 3256.97  388.93
  -6  -2  32 4166.16  558.75
  -6  -1 -56   55.41  302.66
  -6  -1 -53  321.16   97.98
  -6  -1 -50  548.73  463.49
  -6  -1 -47 1536.30  163.14
  -6  -1 -44 1180.79  144.18
  -6  -1 -41  894.01  134.54
  -6  -1 -38 1300.18  102.78
  -6  -1 -35 1653.28   85.11
  -6  -1 -32 1339.23  135.92
  -6  -1  -245488.82  457.31
  -6  -1   150086.15  629.03
  -6  -1   4 3454.54  632.85
  -6  -1   743319.48  569.89
  -6  -1  10 7365.93  173.42
  -6  -1  13 2678.46  263.37
  -6  -1  16 3751.70  235.53
  -6  -1  19 7110.73  324.49
  -6  -1  2218526.57 1532.95
  -6  -1  25  750.49  321.01
  -6  -1  28 7905.29  625.33
  -6  -1  31 3436.99  385.39
  -6  -1  34   10.09  255.58
  -5 -19 -16  479.52   99.38
  -5 -19 -13  856.66  122.64
  -5 -19 -10  385.85  108.85
  -5 -19  -7   21.82   95.44
  -5 -19  -4   67.02   96.88
  -5 -19  -1   29.36  102.40
  -5 -19   2   32.74  104.84
  -5 -19   5  279.20  115.56
  -5 -19   8  222.24  106.31
  -5 -19  11   16.39   98.74
  -5 -19  14   45.45   97.22
  -5 -18 -23   24.28  105.09
  -5 -18 -20    0.26  104.12
  -5 -18 -17   83.24  108.55
  -5 -18 -14   31.45  105.60
  -5 -18 -11  394.15  116.67
  -5 -18  -8  209.83  113.45
  -5 -18  -5  111.20  110.55
  -5 -18  -2  893.25  126.68
  -5 -18   1  123.14  117.46
  -5 -18   4  188.89  125.88
  -5 -18   7  740.77  138.29
  -5 -18  10   36.89  120.96
  -5 -18  13   16.19  122.84
  -5 -18  16    3.83  124.69
  -5 -18  19  111.77  131.07
  -5 -18  22  164.97  124.38
  -5 -17 -27   63.62  103.75
  -5 -17 -24   18.76  117.73
  -5 -17 -21   16.04  116.93
  -5 -17 -18  891.77  147.53
  -5 -17 -15  609.92  138.20
  -5 -17 -12   41.54   79.17
  -5 -17  -9   83.17  181.92
  -5 -17  -6  443.24   87.94
  -5 -17  -3  658.87  107.74
  -5 -17   0    3.58   88.11
  -5 -17   3  111.60   94.23
  -5 -17   6  825.89  134.61
  -5 -17   9  325.49   91.09
  -5 -17  12  423.67   95.55
  -5 -17  15  180.84  178.21
  -5 -17  18  343.15  179.65
  -5 -16 -31   84.49  111.99
  -5 -16 -28  397.58  127.82
  -5 -16 -25   28.31  123.06
  -5 -16 -22   99.38  126.66
  -5 -16 -19  354.78  135.48
  -5 -16 -16  447.10  148.23
  -5 -16 -13 1215.09  156.77
  -5 -16 -10  670.14  263.07
  -5 -16  -7 1234.74  313.59
  -5 -16  -4  627.53  108.78
  -5 -16  -1  587.58  107.40
  -5 -16   2  477.92  111.45
  -5 -16   5  214.38  107.27
  -5 -16   8 1012.41  169.56
  -5 -16  11  655.95  139.66
  -5 -16  14  896.95  135.43
  -5 -16  17  563.89  110.56
  -5 -15 -35  175.23  121.61
  -5 -15 -32   65.26  120.14
  -5 -15 -29   10.67  128.55
  -5 -15 -26  326.29  154.43
  -5 -15 -23   43.14  137.30
  -5 -15 -20  397.54  150.93
  -5 -15 -17 1195.34  101.30
  -5 -15 -14  861.32  135.88
  -5 -15 -11 1203.86  119.65
  -5 -15  -8 2467.28  141.36
  -5 -15  -5  448.68  111.54
  -5 -15  -2 5036.23  598.71
  -5 -15   1 2473.91  278.87
  -5 -15   4  110.59  112.67
  -5 -15   7 2754.44  371.73
  -5 -15  10 1815.18  186.76
  -5 -15  13  775.82  152.55
  -5 -15  16  670.46  121.06
  -5 -14 -39  602.09  131.69
  -5 -14 -36  880.26  150.02
  -5 -14 -33  255.85  140.68
  -5 -14 -30   86.50  143.45
  -5 -14 -27 1482.73  186.87
  -5 -14 -24  847.35  155.38
  -5 -14 -21  414.31  146.38
  -5 -14 -18 1286.70   93.48
  -5 -14 -15  749.54   78.60
  -5 -14 -12  545.19  118.32
  -5 -14  -9  278.10  173.13
  -5 -14  -6 1038.70  168.67
  -5 -14  -3 5569.16  284.73
  -5 -14   0 1013.82  138.09
  -5 -14   3  523.43  121.47
  -5 -14   6 4426.90  253.42
  -5 -14   9 1656.60  182.86
  -5 -14  12  356.51  153.13
  -5 -14  15 1081.26  153.03
  -5 -14  18 1765.69  155.46
  -5 -13 -40  113.60  128.04
  -5 -13 -37  106.47  137.93
  -5 -13 -34  726.98  169.34
  -5 -13 -31 1397.30  178.21
  -5 -13 -28 1323.00  205.11
  -5 -13 -25 1799.45  205.55
  -5 -13 -22  402.97  140.19
  -5 -13 -19  184.51  130.02
  -5 -13 -16    8.97   69.49
  -5 -13 -13  460.66   97.96
  -5 -13 -10 2487.79  169.30
  -5 -13  -7  459.25   69.97
  -5 -13  -4 1904.64  139.01
  -5 -13  -1 9616.23  766.47
  -5 -13   2  972.51  130.01
  -5 -13   5    3.20  144.44
  -5 -13   8 3750.71  262.90
  -5 -13  11 1338.08  184.31
  -5 -13  14 2495.56  201.03
  -5 -13  17 3239.62  223.48
  -5 -12 -44  166.95  125.67
  -5 -12 -41  165.14  142.62
  -5 -12 -38   46.83  144.35
  -5 -12 -35  778.26  171.75
  -5 -12 -32   70.39  152.34
  -5 -12 -29   96.36  147.51
  -5 -12 -26 2524.04  198.76
  -5 -12 -23 1338.78  120.45
  -5 -12 -20   86.01   89.15
  -5 -12 -17   72.54   69.09
  -5 -12 -14 2224.27  118.20
  -5 -12 -11 3259.95  102.33
  -5 -12  -8 5016.34  216.57
  -5 -12  -5  383.10  108.25
  -5 -12  -2 3642.31  161.03
  -5 -12   1  336.51  212.05
  -5 -12   4  153.62  133.22
  -5 -12   7 1581.47  162.75
  -5 -12  10 2451.22  194.04
  -5 -12  13  458.17  142.77
  -5 -12  16 1957.51  183.40
  -5 -12  19 5751.46  258.93
  -5 -11 -45   38.07  129.40
  -5 -11 -42  162.01  153.59
  -5 -11 -39   70.87  158.35
  -5 -11 -36  344.43  163.47
  -5 -11 -33 1387.57  212.37
  -5 -11 -30 1478.85  195.34
  -5 -11 -27 4863.69  260.00
  -5 -11 -24  251.85   91.30
  -5 -11 -21  881.68   97.08
  -5 -11 -18 1913.67   92.34
  -5 -11 -15  109.43   78.90
  -5 -11 -12  460.96   77.59
  -5 -11  -9 1938.57  119.10
  -5 -11  -6 5828.03  196.91
  -5 -11  -3 1632.52  174.56
  -5 -11   0  655.59  169.31
  -5 -11   3 2429.33  198.70
  -5 -11   6 2134.56  183.38
  -5 -11   9 2983.62  174.70
  -5 -11  12 3210.98  221.83
  -5 -11  15 2953.06  193.26
  -5 -11  18 2186.11  187.41
  -5 -10 -46   17.56  140.03
  -5 -10 -43  307.68  158.81
  -5 -10 -40   92.45  156.18
  -5 -10 -37   55.03  159.95
  -5 -10 -34 1196.02  188.27
  -5 -10 -31 1360.37  170.15
  -5 -10 -28 5449.49  420.16
  -5 -10 -25 3002.72  152.10
  -5 -10 -22 5706.22  179.97
  -5 -10 -19  600.80   76.47
  -5 -10 -16 4145.84  185.17
  -5 -10 -13  407.15   54.25
  -5 -10 -10  408.05   80.56
  -5 -10  -7  189.38   81.30
  -5 -10  -4   17.67  116.06
  -5 -10  -1 1390.72  137.82
  -5 -10   2 2048.26  188.02
  -5 -10   5 2607.34  175.12
  -5 -10   8  190.20  112.02
  -5 -10  11 5153.15  208.06
  -5 -10  1412532.87  296.42
  -5 -10  17 1294.63  144.48
  -5  -9 -47   15.11  141.49
  -5  -9 -44   10.70  154.32
  -5  -9 -41  130.64  165.90
  -5  -9 -38  254.47  162.95
  -5  -9 -35  986.91  182.57
  -5  -9 -32  858.79  101.03
  -5  -9 -29 4004.06  165.35
  -5  -9 -26  257.64   88.32
  -5  -9 -23 1704.64  129.90
  -5  -9 -20  514.66   91.40
  -5  -9 -17  486.56   61.58
  -5  -9 -1410262.97  169.54
  -5  -9 -11 1986.78  147.52
  -5  -9  -8 2949.21  181.69
  -5  -9  -5 8779.94  311.50
  -5  -9  -229942.62  412.70
  -5  -9   1 4668.22  190.51
  -5  -9   4 8108.39  260.41
  -5  -9   7 3173.12  173.64
  -5  -9  10 2849.37  163.53
  -5  -9  1313616.20  505.65
  -5  -9  16 3559.08  150.60
  -5  -9  19 8460.23  199.56
  -5  -9  22 2805.90  337.75
  -5  -8 -51    9.89  118.09
  -5  -8 -48  439.77  162.58
  -5  -8 -45  507.64  174.45
  -5  -8 -42  491.89  172.72
  -5  -8 -39  136.10  100.23
  -5  -8 -36 2933.80  157.03
  -5  -8 -33  856.15  102.01
  -5  -8 -30   55.80   89.42
  -5  -8 -27 1319.94  106.77
  -5  -8 -24 6693.87  159.89
  -5  -8 -21 2936.02  130.31
  -5  -8 -1816779.66  282.70
  -5  -8 -15 6275.56  203.49
  -5  -8 -1223936.03  432.31
  -5  -8   913281.78  457.86
  -5  -8  1218137.30  291.55
  -5  -8  15  870.08  102.37
  -5  -8  18  991.75   94.67
  -5  -8  21 4541.33  400.57
  -5  -8  24 3568.96  400.92
  -5  -7 -52  770.81  138.95
  -5  -7 -49  688.64  165.64
  -5  -7 -46  492.58  181.58
  -5  -7 -43  101.14  137.80
  -5  -7 -40  328.92  107.75
  -5  -7 -37   18.66   98.12
  -5  -7 -34 1293.36  105.78
  -5  -7 -31  525.17   88.30
  -5  -7 -28  424.99   90.60
  -5  -7 -25 1116.67   95.94
  -5  -7 -2214844.48  679.95
  -5  -7 -16 1220.28  150.73
  -5  -7   5 9319.07  392.33
  -5  -7   848063.36  862.07
  -5  -7  1121113.98  714.86
  -5  -7  1432029.93  978.33
  -5  -7  17 4933.53  229.61
  -5  -7  20 6912.86  507.99
  -5  -7  23 4086.99  420.66
  -5  -7  26  234.52  233.88
  -5  -6 -53  148.07  122.41
  -5  -6 -50  279.65  150.99
  -5  -6 -47  405.00   91.36
  -5  -6 -44  435.98  104.18
  -5  -6 -41   94.21  111.11
  -5  -6 -38 2406.97  175.79
  -5  -6 -35  570.68  112.64
  -5  -6 -32 3796.55  134.17
  -5  -6 -29 2077.45  114.81
  -5  -6 -26   60.30   58.87
  -5  -6 -23 6331.50  218.19
  -5  -6   1 3280.30  230.13
  -5  -6   445555.03  723.76
  -5  -6   7 5451.69  373.25
  -5  -6  1014569.43  519.64
  -5  -6  1315910.38  739.87
  -5  -6  16 2986.70  377.27
  -5  -6  1910099.23  657.01
  -5  -6  2211896.44  694.73
  -5  -6  2510109.58  614.03
  -5  -6  28 4413.94  402.23
  -5  -5 -51  284.21   74.60
  -5  -5 -48  251.93   94.21
  -5  -5 -45 1230.87  127.85
  -5  -5 -42  738.96  120.03
  -5  -5 -39 1723.01  201.85
  -5  -5 -36 4634.88  182.04
  -5  -5 -33    3.92   86.69
  -5  -5 -30 3110.00  122.82
  -5  -5 -27 1697.29  104.31
  -5  -5   016379.11  269.53
  -5  -5   339793.61  672.27
  -5  -5   6 3432.06  236.89
  -5  -5   937833.53 1008.32
  -5  -5  1225858.83  931.52
  -5  -5  1520944.49  885.44
  -5  -5  18 2297.07  256.08
  -5  -5  21  241.65  197.05
  -5  -5  24 5125.00  481.49
  -5  -5  27  969.73  261.70
  -5  -5  3014568.90  860.32
  -5  -4 -52  230.12   72.23
  -5  -4 -49  531.08   95.86
  -5  -4 -46 1806.75  138.80
  -5  -4 -43 2753.45  156.36
  -5  -4 -40   73.59  178.70
  -5  -4 -37 1261.89  122.30
  -5  -4 -34 1241.37   84.92
  -5  -4 -31 2312.15  179.18
  -5  -4 -28 2114.49  116.37
  -5  -4  -163821.58  569.55
  -5  -4   212243.71  359.94
  -5  -4   528236.13  539.38
  -5  -4   8 6636.18  417.06
  -5  -4  1172143.89 1298.22
  -5  -4  14 7596.84  517.37
  -5  -4  1712206.16  725.91
  -5  -4  2016149.81  738.69
  -5  -4  23  865.61  240.11
  -5  -4  26 8943.95  517.45
  -5  -4  29 2951.86  407.52
  -5  -4  32 5416.95  529.27
  -5  -3 -56   55.63   58.50
  -5  -3 -53   25.08   81.78
  -5  -3 -50 1138.40  120.66
  -5  -3 -47 1223.36  128.76
  -5  -3 -44 2893.68  164.83
  -5  -3 -41  123.46  110.67
  -5  -3 -38 4850.14  151.32
  -5  -3 -35  658.20  121.01
  -5  -3 -32 5079.75   97.93
  -5  -3 -29 1864.99  110.32
  -5  -3  -5 1544.80   49.02
  -5  -3  -2 4843.19  181.48
  -5  -3   110148.73  249.19
  -5  -3   415349.25  405.98
  -5  -3   7 6841.01  170.10
  -5  -3  10 6928.15  335.32
  -5  -3  1317209.56  454.03
  -5  -3  1621768.84  531.55
  -5  -3  1918970.05  824.95
  -5  -3  22 2231.19  442.20
  -5  -3  25 6834.98  487.57
  -5  -3  28 1354.81  379.58
  -5  -3  31 1806.56  335.92
  -5  -2 -57  140.65  292.90
  -5  -2 -54   41.97   84.78
  -5  -2 -51  180.42  106.27
  -5  -2 -48  432.51  108.61
  -5  -2 -45  170.69  122.97
  -5  -2 -42 1541.84  136.29
  -5  -2 -39 6324.42  142.57
  -5  -2 -36  411.55   84.06
  -5  -2 -33  352.18   86.38
  -5  -2 -30  632.27   78.09
  -5  -2  -3 7576.30  173.80
  -5  -2   0 1414.79  243.57
  -5  -2   351992.08 1260.36
  -5  -2   674346.04 1022.13
  -5  -2   997567.24 1157.63
  -5  -2  1211899.53  291.59
  -5  -2  1514692.76  341.76
  -5  -2  18 7625.20  232.94
  -5  -2  2119730.95  435.74
  -5  -2  24 5169.41  396.70
  -5  -2  27  982.91  271.81
  -5  -2  30 1336.37  356.77
  -5  -2  33  438.72  260.47
  -5  -1 -55   33.11  232.49
  -5  -1 -52 1255.99   91.06
  -5  -1 -49 1114.70  169.14
  -5  -1 -46  372.97   77.36
  -5  -1 -43 3042.07  112.90
  -5  -1 -40  747.29  149.92
  -5  -1 -37  804.25   86.36
  -5  -1 -34 4925.72  106.17
  -5  -1 -31  742.75   54.86
  -5  -1  -412830.58  260.89
  -5  -1  -173310.67  742.64
  -5  -1   282380.11  631.68
  -5  -1   569056.00 1233.02
  -5  -1   819342.93  369.30
  -5  -1  1149648.99 1286.95
  -5  -1  1430183.79  744.00
  -5  -1  1722471.46  920.15
  -5  -1  2035127.25 1188.45
  -5  -1  2312973.50  464.05
  -5  -1  26  267.72  234.06
  -5  -1  29  847.10  320.40
  -5  -1  32  647.74  264.79
  -5  -1  35 2231.69  378.63
  -4 -20 -11   86.76   95.63
  -4 -20  -8  244.78   96.34
  -4 -20  -5  145.79   99.95
  -4 -20  -2  157.30  101.62
  -4 -20   1   30.63  104.30
  -4 -20   4  167.17  106.95
  -4 -20   7   98.39  101.92
  -4 -20  10  265.98  109.87
  -4 -20  13  127.94  103.66
  -4 -19 -21  275.44  107.79
  -4 -19 -18    9.77  103.17
  -4 -19 -15   46.97  106.79
  -4 -19 -12   18.87  106.94
  -4 -19  -9   54.45  102.08
  -4 -19  -6   11.43  104.96
  -4 -19  -3   36.54  115.70
  -4 -19   0  310.06  121.34
  -4 -19   3  279.37  127.50
  -4 -19   6   41.13  124.75
  -4 -19   9  171.88  135.49
  -4 -19  12  142.84  129.12
  -4 -19  15   11.71  129.09
  -4 -19  18   91.83  133.34
  -4 -19  21  218.12  131.61
  -4 -18 -22  102.03  113.54
  -4 -18 -19  122.02  118.10
  -4 -18 -16  400.75  126.52
  -4 -18 -13  150.99  116.87
  -4 -18 -10  315.59  117.78
  -4 -18  -7  659.15  102.75
  -4 -18  -4   48.10   90.26
  -4 -18  -1   48.07   86.74
  -4 -18   2   67.89   89.00
  -4 -18   5   76.43   90.66
  -4 -18   8 1010.49  124.26
  -4 -18  11  535.74  178.07
  -4 -18  14   46.76  175.12
  -4 -18  17   92.27  184.69
  -4 -18  20   34.67  195.87
  -4 -17 -29  171.83  112.61
  -4 -17 -26    3.99  125.96
  -4 -17 -23   61.78  121.64
  -4 -17 -20   21.92  121.03
  -4 -17 -17  122.70  128.28
  -4 -17 -14  765.67  171.46
  -4 -17 -11  662.57  158.89
  -4 -17  -8    9.76   98.78
  -4 -17  -5  104.39   94.47
  -4 -17  -2  328.61  101.92
  -4 -17   1   88.19   94.90
  -4 -17   4   77.08  103.38
  -4 -17   7  284.62  110.30
  -4 -17  10    3.27  105.56
  -4 -17  13  254.45  100.19
  -4 -17  16   25.20   91.44
  -4 -16 -33 1060.41  147.81
  -4 -16 -30  752.98  146.08
  -4 -16 -27   78.23  130.79
  -4 -16 -24  310.75  129.84
  -4 -16 -21 2904.54  221.56
  -4 -16 -18   87.04  131.91
  -4 -16 -15  406.44   91.48
  -4 -16 -12 1536.54  135.26
  -4 -16  -9 5336.09  461.43
  -4 -16  -6 1771.03  286.47
  -4 -16  -3 1201.78  212.04
  -4 -16   0   80.91  118.71
  -4 -16   3  761.47  129.09
  -4 -16   6 1020.38  136.71
  -4 -16   9  540.70  162.47
  -4 -16  12 2722.95  202.01
  -4 -16  15  918.12  137.01
  -4 -16  18   94.51  100.21
  -4 -15 -37  343.82  133.63
  -4 -15 -34  146.99  134.94
  -4 -15 -31  709.53  155.78
  -4 -15 -28  421.37  151.01
  -4 -15 -25  174.06  143.80
  -4 -15 -22 1496.98  182.81
  -4 -15 -19  362.62  138.96
  -4 -15 -16  914.01  118.39
  -4 -15 -13  382.25  145.80
  -4 -15 -10  177.92  145.08
  -4 -15  -7  601.42  110.33
  -4 -15  -411330.34  498.40
  -4 -15  -1 3390.09  175.59
  -4 -15   2  460.35  137.39
  -4 -15   5 3863.35  576.06
  -4 -15   8  446.92  154.66
  -4 -15  11 6028.12  269.02
  -4 -15  14 1892.30  177.18
  -4 -15  17  323.81  124.68
  -4 -14 -41    3.48  117.93
  -4 -14 -38   36.36  133.07
  -4 -14 -35  183.66  133.39
  -4 -14 -32  278.22  143.48
  -4 -14 -29  200.80  148.84
  -4 -14 -26 1609.12  189.74
  -4 -14 -23  197.26  139.34
  -4 -14 -20  274.39  132.19
  -4 -14 -17 1149.74   81.41
  -4 -14 -14 1679.09  173.58
  -4 -14 -11 1792.27  368.87
  -4 -14  -8  469.47  107.14
  -4 -14  -5 5624.97  190.64
  -4 -14  -2 2921.69  177.41
  -4 -14   1 1620.53  154.12
  -4 -14   4 1203.44  210.75
  -4 -14   7 1099.84  170.75
  -4 -14  10  891.42  163.42
  -4 -14  13  244.05  131.16
  -4 -14  16 4118.94  235.37
  -4 -14  19 1035.95  145.20
  -4 -13 -42   40.96  125.45
  -4 -13 -39   20.71  134.54
  -4 -13 -36  549.04  159.41
  -4 -13 -33  337.27  153.28
  -4 -13 -30   40.07  159.31
  -4 -13 -27  473.58  153.54
  -4 -13 -24  574.20  154.08
  -4 -13 -21  830.03  105.13
  -4 -13 -18 1420.19   84.55
  -4 -13 -15  445.22  108.61
  -4 -13 -12 1066.86   85.46
  -4 -13  -9 4410.57  166.70
  -4 -13  -6 1547.21  116.13
  -4 -13  -3  521.76  133.29
  -4 -13   0 2463.88  158.77
  -4 -13   3  917.05  150.11
  -4 -13   6  315.95  140.13
  -4 -13   9  973.48  164.14
  -4 -13  12 1356.42  158.08
  -4 -13  15 2976.52  208.26
  -4 -13  18 1843.84  182.31
  -4 -12 -43   17.97  136.47
  -4 -12 -40  352.12  153.67
  -4 -12 -37    1.31  155.34
  -4 -12 -34  386.32  164.31
  -4 -12 -31 1669.88  198.73
  -4 -12 -28 1546.59  194.50
  -4 -12 -25  612.53  141.64
  -4 -12 -22  526.69  114.57
  -4 -12 -19  247.39   76.67
  -4 -12 -16 1162.02   80.88
  -4 -12 -13 4163.39  115.11
  -4 -12 -10  430.40   67.88
  -4 -12  -7  343.98   90.08
  -4 -12  -4 1192.04  226.80
  -4 -12  -1 1866.70  191.78
  -4 -12   2 5659.20  257.99
  -4 -12   5 2806.20  170.27
  -4 -12   8 3070.28  195.38
  -4 -12  11  338.99  148.99
  -4 -12  14 1962.26  166.08
  -4 -12  17 6945.34  249.87
  -4 -11 -47   41.61  128.61
  -4 -11 -44  141.74  149.37
  -4 -11 -41   55.92  155.21
  -4 -11 -38   62.06  166.07
  -4 -11 -35  483.83  177.14
  -4 -11 -32  791.62  166.39
  -4 -11 -29 4127.16  253.44
  -4 -11 -26  248.71  143.35
  -4 -11 -23  320.09   89.42
  -4 -11 -20 5158.70  176.19
  -4 -11 -17 3962.67  114.32
  -4 -11 -14 1749.55   97.84
  -4 -11 -11 1441.20   69.63
  -4 -11  -8 3443.07  147.74
  -4 -11  -5 2844.23  140.46
  -4 -11  -2 5325.53  225.68
  -4 -11   1 7690.65  271.54
  -4 -11   4  113.15  118.90
  -4 -11   7  409.58  112.53
  -4 -11  10  911.30  157.23
  -4 -11  13   67.94  113.71
  -4 -11  16 8533.50  606.94
  -4 -11  19 1166.83  136.24
  -4 -10 -48  213.34  132.25
  -4 -10 -45  319.53  160.12
  -4 -10 -42   47.14  167.55
  -4 -10 -39  214.43  174.66
  -4 -10 -36  186.57  166.50
  -4 -10 -33  161.11  164.52
  -4 -10 -30   34.45  148.09
  -4 -10 -27 6113.69  236.57
  -4 -10 -24 2913.07  123.37
  -4 -10 -21 1518.60   93.69
  -4 -10 -18  973.18   77.26
  -4 -10 -15  880.01   65.64
  -4 -10 -12 7971.89  261.17
  -4 -10  -9 2672.49  193.39
  -4 -10  -6 3766.75  200.44
  -4 -10  -3 1370.15  182.93
  -4 -10   0 4362.86  149.57
  -4 -10   3  990.86  144.62
  -4 -10   6 6370.80  280.83
  -4 -10   915710.24  319.45
  -4 -10  12  277.85   92.93
  -4 -10  15 6103.79  217.83
  -4 -10  18 7708.82  219.73
  -4 -10  21 1984.34  301.68
  -4  -9 -49  223.82  139.55
  -4  -9 -46   89.34  165.26
  -4  -9 -43  200.31  189.43
  -4  -9 -40  102.75  182.47
  -4  -9 -37 1178.56  207.59
  -4  -9 -34 1966.24  190.83
  -4  -9 -31 1868.64  201.67
  -4  -9 -28 1530.43   98.27
  -4  -9 -25 5926.16  156.15
  -4  -9 -22 5515.62  152.00
  -4  -9 -19 5538.71  142.10
  -4  -9 -16 3511.08  116.33
  -4  -9 -13 3762.39  200.66
  -4  -9 -1011506.02  265.60
  -4  -9  -7  408.31  135.17
  -4  -9  -4 5174.27  206.63
  -4  -9  -1 5765.43  172.89
  -4  -9   2  195.52  102.92
  -4  -9   5 2501.65  154.89
  -4  -9   8 5716.89  183.20
  -4  -9  11  166.69   95.21
  -4  -9  1416520.60  302.10
  -4  -9  17  531.68   87.65
  -4  -9  20 2576.83  369.38
  -4  -9  23 3147.25  396.22
  -4  -8 -50  142.56  137.28
  -4  -8 -47   12.56  159.66
  -4  -8 -44 1089.38  228.18
  -4  -8 -41  153.48  169.68
  -4  -8 -38  770.94  189.58
  -4  -8 -35 1426.09  122.60
  -4  -8 -32  349.45   92.01
  -4  -8 -29  598.57   88.03
  -4  -8 -26  615.00   78.46
  -4  -8 -23 2419.30  100.91
  -4  -8 -20  971.64  112.18
  -4  -8 -17  111.90   89.51
  -4  -8 -14 3987.88  206.62
  -4  -8 -1114779.95  309.69
  -4  -8   4 4720.14  299.92
  -4  -8   7 5680.34  330.50
  -4  -8  10 5744.53  190.06
  -4  -8  1315613.48  638.80
  -4  -8  16 4450.70  137.92
  -4  -8  19 1233.38  260.94
  -4  -8  22 2284.11  361.07
  -4  -8  25  714.21  247.18
  -4  -7 -51  617.64  152.49
  -4  -7 -48  421.78  179.59
  -4  -7 -45  731.50  207.18
  -4  -7 -42   30.44  105.21
  -4  -7 -39 6474.90  179.35
  -4  -7 -36  281.67  101.03
  -4  -7 -33 2272.25   88.30
  -4  -7 -30 1272.02  125.46
  -4  -7 -27 4878.54  100.38
  -4  -7 -24 7820.41  164.12
  -4  -7 -18 4404.85  154.53
  -4  -7 -15 3300.89  167.01
  -4  -7   015213.89  474.17
  -4  -7   381695.60 1214.98
  -4  -7   6 3172.65  285.09
  -4  -7   934573.24  914.53
  -4  -7  1233396.46  854.99
  -4  -7  15 7476.71  192.00
  -4  -7  18 1344.83   88.78
  -4  -7  2110135.91  624.92
  -4  -7  2416666.60  808.38
  -4  -7  2714135.72  783.52
  -4  -6 -52  910.31  157.21
  -4  -6 -49 2408.43  219.67
  -4  -6 -46 4922.37  160.33
  -4  -6 -43  917.27  181.37
  -4  -6 -40 2517.95  265.55
  -4  -6 -37 6985.16  207.82
  -4  -6 -34  932.94   75.35
  -4  -6 -31  656.94  119.49
  -4  -6 -28 3092.14  108.18
  -4  -6  -1 7886.70  296.55
  -4  -6   2 6393.95  369.14
  -4  -6   573478.20 1084.18
  -4  -6   8164453.4 1852.64
  -4  -6  1193514.29 1282.95
  -4  -6  1494396.63 1606.01
  -4  -6  1729060.87 1387.85
  -4  -6  20  254.14  316.50
  -4  -6  23 6074.41  552.35
  -4  -6  26  486.32  215.37
  -4  -6  29 2330.45  374.58
  -4  -5 -53   51.49  131.21
  -4  -5 -50  631.22   83.94
  -4  -5 -47 2385.09  133.16
  -4  -5 -44 1577.78  136.06
  -4  -5 -41 5233.53  405.63
  -4  -5 -38   89.34  153.54
  -4  -5 -35 3318.85  113.88
  -4  -5 -32  324.68  119.93
  -4  -5 -29 2150.22   91.15
  -4  -5  -243764.56  531.27
  -4  -5   183341.00  867.46
  -4  -5   414374.48  493.23
  -4  -5   720511.20  474.68
  -4  -5  1013449.42  549.01
  -4  -5  13 9044.96  452.00
  -4  -5  16 6458.42  640.11
  -4  -5  19 9145.90  594.13
  -4  -5  22 8980.77  571.25
  -4  -5  25 3535.80  398.65
  -4  -5  28  726.96  233.77
  -4  -5  31 1254.47  331.82
  -4  -4 -54  378.93   69.50
  -4  -4 -51  413.91   74.65
  -4  -4 -48 1976.63  142.71
  -4  -4 -45  477.92  128.89
  -4  -4 -42  896.11  121.41
  -4  -4 -39 1130.42  354.20
  -4  -4 -36 2143.10  172.57
  -4  -4 -33 1345.80   96.37
  -4  -4 -30  540.88   81.21
  -4  -4  -3 8066.29   86.93
  -4  -4   037044.20  577.73
  -4  -4   3111992.1 1001.66
  -4  -4   673454.02 1163.72
  -4  -4   9158476.6 1379.59
  -4  -4  1278166.51 1090.18
  -4  -4  15 7227.97  497.13
  -4  -4  18 1830.45  384.74
  -4  -4  21 4932.43  507.83
  -4  -4  24   88.26  226.52
  -4  -4  27  218.34  248.94
  -4  -4  30 1802.42  352.55
  -4  -4  3311190.39  689.11
  -4  -3 -55  210.30   72.84
  -4  -3 -52  171.27   95.23
  -4  -3 -49 1033.72  191.53
  -4  -3 -46  591.38  109.77
  -4  -3 -43 6668.56  203.12
  -4  -3 -40  126.83  138.04
  -4  -3 -37 3845.75  223.55
  -4  -3 -34 3922.06   76.99
  -4  -3 -31  572.64   54.20
  -4  -3  -421444.86  290.96
  -4  -3  -146014.33  458.54
  -4  -3   218257.35  484.63
  -4  -3   520050.10  726.00
  -4  -3   8 1239.38  266.64
  -4  -3  1166255.49  948.76
  -4  -3  1410767.86  294.74
  -4  -3  1713547.31  770.20
  -4  -3  20 3993.62  567.48
  -4  -3  2311221.09  592.93
  -4  -3  26  531.50  291.51
  -4  -3  29 9955.07  676.24
  -4  -3  3210274.36  721.86
  -4  -3  35  932.22  253.26
  -4  -2 -56  362.48  312.39
  -4  -2 -53  563.45  177.61
  -4  -2 -50  726.35  242.85
  -4  -2 -47 2144.93  162.73
  -4  -2 -44 2631.77  107.80
  -4  -2 -41 2826.46  107.44
  -4  -2 -38  265.09   96.77
  -4  -2 -35  421.69   73.78
  -4  -2 -32 8707.34  184.07
  -4  -2  -2114543.4  981.92
  -4  -2   188263.40 1163.96
  -4  -2   481580.65 1335.26
  -4  -2   788371.88 1042.35
  -4  -2  1048242.46 1732.00
  -4  -2  1311888.03  210.62
  -4  -2  1614729.88  894.15
  -4  -2  1918321.95 1643.05
  -4  -2  2211928.95  527.80
  -4  -2  2519111.18  854.27
  -4  -2  28 1878.05  331.85
  -4  -2  31 3682.04  440.99
  -4  -2  34 1738.76  329.74
  -4  -1 -57  387.21  108.47
  -4  -1 -54  104.47   69.07
  -4  -1 -51  292.11  231.90
  -4  -1 -48  175.71   96.94
  -4  -1 -45  488.74  123.39
  -4  -1 -42 1557.65  102.65
  -4  -1 -39 1962.32   87.55
  -4  -1 -36  274.87   47.60
  -4  -1 -33 1039.58   51.35
  -4  -1  -318988.63  291.56
  -4  -1   0100960.8  529.92
  -4  -1   3232536.4 2117.45
  -4  -1   635360.72 1675.25
  -4  -1   936334.22  915.20
  -4  -1  12 1771.00  194.36
  -4  -1  15 2154.32   90.64
  -4  -1  1820363.50  440.35
  -4  -1  2113146.16  365.90
  -4  -1  2412984.43  513.40
  -4  -1  27 9337.35  731.40
  -4  -1  30 4422.88  542.03
  -4  -1  33  311.09  315.68
  -4  -1  36  996.64  305.32
  -3 -21  -6  262.43   95.15
  -3 -21  -3  599.68  106.72
  -3 -21   0   26.27   97.13
  -3 -21   3   36.89  102.02
  -3 -21   6    4.66  100.65
  -3 -20 -16  309.06  107.75
  -3 -20 -13   66.53  105.18
  -3 -20 -10    1.55  100.31
  -3 -20  -7  200.01  109.81
  -3 -20  -4  154.30  109.41
  -3 -20  -1   92.79  116.56
  -3 -20   2  144.90  119.95
  -3 -20   5  172.87  123.73
  -3 -20   8  167.17  128.45
  -3 -20  11   72.91  127.42
  -3 -20  14   72.91  129.94
  -3 -20  17  147.34  135.50
  -3 -19 -23  116.56  106.21
  -3 -19 -20  147.84  116.44
  -3 -19 -17  384.71  123.87
  -3 -19 -14   67.64  113.82
  -3 -19 -11  253.95  117.17
  -3 -19  -8   11.86  113.55
  -3 -19  -5  774.13  140.85
  -3 -19  -2   24.78   83.23
  -3 -19   1  153.03   86.16
  -3 -19   4   51.92  139.59
  -3 -19   7  227.36  155.01
  -3 -19  10  134.62  163.85
  -3 -19  13  108.72  171.04
  -3 -19  16   10.58  180.74
  -3 -19  19  263.83  195.85
  -3 -19  22   54.41  183.17
  -3 -19  25    1.59  182.57
  -3 -18 -30  162.68  105.96
  -3 -18 -27    1.07  110.69
  -3 -18 -24   43.27  120.09
  -3 -18 -21  250.22  124.07
  -3 -18 -18  480.49  143.66
  -3 -18 -15   33.30  123.99
  -3 -18 -12  483.44  175.93
  -3 -18  -9 1719.22  112.91
  -3 -18  -6 1055.42  114.58
  -3 -18  -3  107.43   96.87
  -3 -18   0  758.24  104.88
  -3 -18   3   64.14  100.27
  -3 -18   6 1184.32  132.12
  -3 -18   9  109.91   98.20
  -3 -18  12  140.42   93.27
  -3 -17 -34   24.53  105.16
  -3 -17 -31  252.32  123.11
  -3 -17 -28   11.28  124.16
  -3 -17 -25   30.29  126.91
  -3 -17 -22   39.21  128.12
  -3 -17 -19  405.55  142.28
  -3 -17 -16  544.37   90.21
  -3 -17 -13  377.67   89.15
  -3 -17 -10  775.71  102.23
  -3 -17  -7  702.00  163.13
  -3 -17  -4  450.79  162.05
  -3 -17  -1   96.64  108.24
  -3 -17   2 1433.84  169.00
  -3 -17   5  271.76  186.05
  -3 -17   8   82.12  109.22
  -3 -17  11  545.04  137.94
  -3 -17  14  676.10  134.77
  -3 -17  17   21.34   96.18
  -3 -16 -35  435.71  128.16
  -3 -16 -32   54.47  130.20
  -3 -16 -29  227.91  145.74
  -3 -16 -26 1108.41  178.32
  -3 -16 -23  113.13  138.68
  -3 -16 -20  901.98  174.47
  -3 -16 -17 2069.94  124.54
  -3 -16 -14  134.41  133.08
  -3 -16 -11 2359.38  418.73
  -3 -16  -8 1179.44  124.46
  -3 -16  -5 4109.85  517.97
  -3 -16  -2 3543.15  481.70
  -3 -16   1  829.76  153.58
  -3 -16   4   79.07  122.64
  -3 -16   7 2719.19  192.61
  -3 -16  10  479.06  145.67
  -3 -16  13 1769.90  167.08
  -3 -16  16 1822.97  158.79
  -3 -15 -39   16.23  117.73
  -3 -15 -36    5.42  124.69
  -3 -15 -33   79.99  132.69
  -3 -15 -30  263.74  152.01
  -3 -15 -27  932.83  170.57
  -3 -15 -24  913.57  175.76
  -3 -15 -21  676.86  157.38
  -3 -15 -18   28.59   82.73
  -3 -15 -15  901.49  108.64
  -3 -15 -12 1919.08  164.24
  -3 -15  -9  132.83  102.13
  -3 -15  -6  119.14  106.16
  -3 -15  -3  130.11  244.10
  -3 -15   0 4139.57  209.46
  -3 -15   3 3805.71  629.72
  -3 -15   6  224.28  151.77
  -3 -15   9  633.91  145.89
  -3 -15  12  916.95  151.38
  -3 -15  15 2604.01  202.30
  -3 -15  18  706.97  129.99
  -3 -14 -43  240.68  125.87
  -3 -14 -40   70.68  124.97
  -3 -14 -37  120.34  143.30
  -3 -14 -34  256.57  162.89
  -3 -14 -31  750.10  162.33
  -3 -14 -28  852.19  180.58
  -3 -14 -25  269.63  154.39
  -3 -14 -22   95.66  139.62
  -3 -14 -19  469.13   88.36
  -3 -14 -16  400.33   86.45
  -3 -14 -13   32.55   94.63
  -3 -14 -10  971.81  116.34
  -3 -14  -7  624.57  116.98
  -3 -14  -4 2694.52  154.07
  -3 -14  -1 1360.25  134.70
  -3 -14   2 3498.31  206.18
  -3 -14   5   81.34  133.69
  -3 -14   8 1272.20  164.51
  -3 -14  11 2283.96  177.90
  -3 -14  14 4939.38  260.19
  -3 -14  17  727.96  137.74
  -3 -13 -44   23.67  121.62
  -3 -13 -41   40.94  135.28
  -3 -13 -38   29.39  152.15
  -3 -13 -35  283.31  157.78
  -3 -13 -32 1134.20  188.99
  -3 -13 -29 2851.43  206.59
  -3 -13 -26 2104.56  199.96
  -3 -13 -23 1354.60  170.38
  -3 -13 -20 4475.92  170.41
  -3 -13 -17  681.10   65.96
  -3 -13 -14 1527.89   73.94
  -3 -13 -11 1261.84  107.20
  -3 -13  -8 3851.46  146.30
  -3 -13  -5 2099.50  146.47
  -3 -13  -2 2291.85  162.05
  -3 -13   1 1959.26  184.23
  -3 -13   4  159.95  140.23
  -3 -13   7  154.18  130.72
  -3 -13  10 2541.82  180.79
  -3 -13  13 4279.82  210.65
  -3 -13  16 7746.95  276.25
  -3 -13  19  242.50  132.44
  -3 -12 -45   33.02  136.13
  -3 -12 -42   87.44  146.65
  -3 -12 -39    2.13  154.78
  -3 -12 -36   78.36  164.55
  -3 -12 -33   98.50  162.13
  -3 -12 -30  282.00  157.69
  -3 -12 -27 1505.36  171.83
  -3 -12 -24 2028.38  176.50
  -3 -12 -21 1046.08  106.02
  -3 -12 -18 3058.37   97.16
  -3 -12 -15 1364.88   94.39
  -3 -12 -12  444.97   58.32
  -3 -12  -9  266.94   86.29
  -3 -12  -6 2292.29  219.51
  -3 -12  -3 2682.58  132.45
  -3 -12   0  510.36  128.15
  -3 -12   3 1361.51  170.96
  -3 -12   6   41.63  121.65
  -3 -12   9 1853.66  188.62
  -3 -12  12  956.76  132.13
  -3 -12  15 2864.80  269.76
  -3 -12  18 4097.67  214.95
  -3 -11 -49   22.38  119.41
  -3 -11 -46   65.80  140.76
  -3 -11 -43   80.34  161.09
  -3 -11 -40  358.52  174.94
  -3 -11 -37    7.40  175.27
  -3 -11 -34  389.75  174.22
  -3 -11 -31  198.90  152.09
  -3 -11 -28 2428.72  192.61
  -3 -11 -25  624.54  136.70
  -3 -11 -22  586.27  158.09
  -3 -11 -19 9376.86  153.11
  -3 -11 -16 4633.78  107.03
  -3 -11 -13  322.15   58.72
  -3 -11 -10  744.40   93.04
  -3 -11  -7  394.13  119.82
  -3 -11  -4  222.95  117.78
  -3 -11  -1 1828.41  143.32
  -3 -11   2  184.01  114.51
  -3 -11   5 4395.77  176.26
  -3 -11   8 2326.67  151.80
  -3 -11  11 2609.07  254.76
  -3 -11  14  230.63   90.70
  -3 -11  17 6908.08  205.52
  -3 -11  20 5657.65  418.89
  -3 -10 -50  154.80  132.60
  -3 -10 -47   13.76  148.52
  -3 -10 -44   70.70  169.93
  -3 -10 -41  666.14  190.36
  -3 -10 -38  983.05  194.98
  -3 -10 -35  649.91  178.04
  -3 -10 -32  639.54  161.08
  -3 -10 -29 1972.85  189.84
  -3 -10 -26  159.10  128.17
  -3 -10 -23  157.64   79.62
  -3 -10 -20 1260.85   83.09
  -3 -10 -17 1756.40   83.36
  -3 -10 -14 5576.90  172.23
  -3 -10 -11  991.14  126.73
  -3 -10  -814163.02  307.94
  -3 -10  -5  225.23  108.30
  -3 -10  -213174.40  326.38
  -3 -10   1 3812.25  154.11
  -3 -10   4 5542.14  172.33
  -3 -10   7 2970.89  159.00
  -3 -10  10 2019.94  131.98
  -3 -10  13 7654.40  197.13
  -3 -10  16   71.68   82.42
  -3 -10  19 2968.18  145.93
  -3 -10  22  598.09  233.05
  -3  -9 -51  121.76  135.71
  -3  -9 -48  520.27  162.18
  -3  -9 -45 1581.84  216.12
  -3  -9 -42  114.99  185.09
  -3  -9 -39  202.33  185.07
  -3  -9 -36  188.22  162.01
  -3  -9 -33  297.57  270.24
  -3  -9 -30 3319.28  115.91
  -3  -9 -27 1857.68  147.40
  -3  -9 -24 2169.86  103.71
  -3  -9 -21 2530.41  103.91
  -3  -9 -18 2090.10  117.86
  -3  -9 -15  424.14   93.65
  -3  -9 -12 4123.76  150.40
  -3  -9  -9 2150.41  190.36
  -3  -9  -6 6533.51  305.96
  -3  -9  -3 1085.63  128.31
  -3  -9   026583.89  382.83
  -3  -9   3 5170.53  241.29
  -3  -9   6 1424.58  121.52
  -3  -9   9 2582.96  151.69
  -3  -9  12 7718.63  169.76
  -3  -9  1519706.07  354.70
  -3  -9  18 5422.58  153.03
  -3  -9  21  887.21  275.17
  -3  -9  24 2471.57  345.39
  -3  -8 -52  605.61  151.62
  -3  -8 -49  876.72  173.70
  -3  -8 -46  629.24  200.54
  -3  -8 -43 3115.25  273.69
  -3  -8 -40 4220.17  271.06
  -3  -8 -37  216.85  101.48
  -3  -8 -34 1626.59  154.04
  -3  -8 -31 3005.37  116.87
  -3  -8 -28 5935.73  136.50
  -3  -8 -25  847.30  126.81
  -3  -8 -22 1563.99  160.17
  -3  -8 -1611050.94  264.43
  -3  -8 -13  474.49   88.35
  -3  -8 -1039366.15  508.56
  -3  -8  -746549.89  484.37
  -3  -8  -4 1970.36  126.67
  -3  -8  -134923.32  723.61
  -3  -8   237961.09  790.46
  -3  -8   518061.69  320.55
  -3  -8   819929.25  522.50
  -3  -8  1118509.67  255.66
  -3  -8  1421771.50  839.75
  -3  -8  17 4956.32  150.06
  -3  -8  20 4915.35  473.69
  -3  -8  23 2985.53  452.42
  -3  -8  26 1687.64  338.36
  -3  -7 -53  169.90  136.31
  -3  -7 -50  233.32  160.94
  -3  -7 -47  193.38  186.09
  -3  -7 -44 1958.17  226.90
  -3  -7 -41  907.30  203.47
  -3  -7 -38  928.74   89.12
  -3  -7 -35 1337.50  141.19
  -3  -7 -32 3081.72  106.67
  -3  -7 -29 1992.35  102.30
  -3  -7 -2610109.87  242.02
  -3  -7 -17  884.29   91.98
  -3  -7 -1411237.32  211.38
  -3  -7 -11 9658.63  257.01
  -3  -7  -250210.84  656.16
  -3  -7   1 2850.40  175.07
  -3  -7   451989.21  787.08
  -3  -7   717552.03  644.72
  -3  -7  1029677.86  935.64
  -3  -7  13    8.23   87.73
  -3  -7  1612887.21  435.50
  -3  -7  19 6506.76  413.65
  -3  -7  22 2218.93  385.38
  -3  -7  25  202.40  204.95
  -3  -7  28 7017.15  525.17
  -3  -6 -51  399.22  165.31
  -3  -6 -48  171.69  198.25
  -3  -6 -45  192.37  195.52
  -3  -6 -42  984.29  231.45
  -3  -6 -39  829.59  136.45
  -3  -6 -36  586.83   74.91
  -3  -6 -33  428.47   67.99
  -3  -6 -30  256.27   58.21
  -3  -6 -27 6417.63  211.38
  -3  -6 -15 3004.44  128.19
  -3  -6  -326330.64  520.78
  -3  -6   030644.09  368.39
  -3  -6   321127.89  429.83
  -3  -6   632388.62  611.33
  -3  -6   934433.28  887.69
  -3  -6  1221400.70  665.16
  -3  -6  1520040.87  637.35
  -3  -6  18  780.34  225.33
  -3  -6  21 1718.82  282.42
  -3  -6  24 1882.06  351.71
  -3  -6  27 1201.20  307.16
  -3  -6  30 8414.95  615.23
  -3  -5 -52  441.69  152.12
  -3  -5 -49  206.67   85.08
  -3  -5 -46 1209.26  126.43
  -3  -5 -4310982.06  378.32
  -3  -5 -40  481.32   97.64
  -3  -5 -37 3157.53  117.94
  -3  -5 -34 3042.80   94.81
  -3  -5 -31 2252.07   59.81
  -3  -5  -4  890.71   76.62
  -3  -5  -139994.56  403.71
  -3  -5   248575.26  854.59
  -3  -5   555461.50  934.07
  -3  -5   8132437.2 1727.54
  -3  -5  1112353.82  505.00
  -3  -5  1440844.54 1067.16
  -3  -5  17 8271.20  508.13
  -3  -5  2017570.48  677.75
  -3  -5  23 3203.11  390.75
  -3  -5  2612590.98  685.06
  -3  -5  29 1468.75  276.00
  -3  -5  32  456.24  225.21
  -3  -4 -56  115.50  106.90
  -3  -4 -53   19.61   69.86
  -3  -4 -50  565.78   89.06
  -3  -4 -47  971.29  104.61
  -3  -4 -44  876.79  188.61
  -3  -4 -41  726.00  263.35
  -3  -4 -38  256.64   95.70
  -3  -4 -35 2667.63  106.84
  -3  -4 -32 4265.81   71.53
  -3  -4  -510477.68  170.83
  -3  -4  -243296.42  522.36
  -3  -4   110717.37  430.76
  -3  -4   466220.03 1202.68
  -3  -4   7138282.6 1345.55
  -3  -4  1091825.00 1335.65
  -3  -4  13 9210.18  260.38
  -3  -4  1633604.40  936.87
  -3  -4  19 6062.65  515.78
  -3  -4  22 7273.12  494.10
  -3  -4  2515365.07  735.67
  -3  -4  2814836.70  770.75
  -3  -4  31  648.60  184.96
  -3  -4  34 1240.31  317.85
  -3  -3 -57   14.00   97.33
  -3  -3 -54  175.99   76.17
  -3  -3 -51  128.15  398.79
  -3  -3 -48   40.35  179.84
  -3  -3 -45  665.00  122.27
  -3  -3 -42 3772.81  266.41
  -3  -3 -39  160.04   63.64
  -3  -3 -36 1358.82   67.01
  -3  -3 -33 3890.37   97.89
  -3  -3  -3 9900.42  341.24
  -3  -3   0233481.3 1124.89
  -3  -3   3381503.3 2077.60
  -3  -3   6137544.8 1455.06
  -3  -3   949532.74 1040.90
  -3  -3  1245891.94  326.80
  -3  -3  1534451.82  396.67
  -3  -3  1815067.19  360.76
  -3  -3  21 1530.32  347.07
  -3  -3  24  655.43  207.06
  -3  -3  27  502.80  286.02
  -3  -3  30 1457.17  215.39
  -3  -3  33  134.75  240.57
  -3  -3  36   56.04  223.13
  -3  -2 -58   15.20   93.41
  -3  -2 -55  416.11  119.85
  -3  -2 -52  261.84  177.00
  -3  -2 -49  486.54   65.68
  -3  -2 -46 1417.96  142.27
  -3  -2 -43  782.15  121.76
  -3  -2 -40  138.47  104.79
  -3  -2 -37 7960.30  146.36
  -3  -2 -3411735.29  127.00
  -3  -2  -4403018.1 1065.19
  -3  -2  -123624.06  822.83
  -3  -2   2398544.4 1931.37
  -3  -2   5221530.1 1634.32
  -3  -2   8238965.2 2025.00
  -3  -2  11 9090.33  127.36
  -3  -2  1421598.68 2038.85
  -3  -2  1739619.64  495.24
  -3  -2  20   52.18  105.76
  -3  -2  23 4552.91  297.35
  -3  -2  2612853.72  757.58
  -3  -2  29 2302.64  238.47
  -3  -2  32 5411.67  491.99
  -3  -2  35  648.71  259.97
  -3  -1 -56  321.26  137.01
  -3  -1 -53 1574.12   84.43
  -3  -1 -50   78.94  113.73
  -3  -1 -47 5728.59  117.81
  -3  -1 -44 2059.02  123.70
  -3  -1 -41 4375.02  182.12
  -3  -1 -38  837.75   59.85
  -3  -1 -35 1348.44   62.85
  -3  -1  -2169436.7  643.40
  -3  -1   1155862.4  872.78
  -3  -1   445045.25  857.65
  -3  -1   798104.74 2807.50
  -3  -1  1012046.63 1273.10
  -3  -1  1325944.41  416.37
  -3  -1  1621186.64  960.15
  -3  -1  1912223.74  267.19
  -3  -1  22 1693.00  347.57
  -3  -1  2532724.51  486.70
  -3  -1  28 6087.85  226.01
  -3  -1  31 4969.54  489.62
  -3  -1  34  109.05  229.51
  -3  -1  37 1508.26  322.79
  -2 -21 -14    0.39   93.25
  -2 -21 -11  159.76   99.67
  -2 -21  -8  362.61  111.09
  -2 -21  -5  102.73  106.34
  -2 -21  -2  321.98  120.84
  -2 -21   1  305.38  119.56
  -2 -21   4  137.38  116.78
  -2 -21   7   48.66  119.37
  -2 -21  10   81.50  123.07
  -2 -21  13   28.90  125.82
  -2 -20 -21   70.78  102.83
  -2 -20 -18  237.96  114.05
  -2 -20 -15   52.59  107.90
  -2 -20 -12   64.47  106.62
  -2 -20  -9  115.26  117.12
  -2 -20  -6  197.35  120.74
  -2 -20  -3   77.96  128.12
  -2 -20   0   41.28  130.52
  -2 -20   3  521.88  153.21
  -2 -20   6   46.86  145.32
  -2 -20   9   59.13  157.34
  -2 -20  12   23.06  165.68
  -2 -20  15   57.10  175.99
  -2 -20  18   23.87  177.77
  -2 -20  21   72.05  178.72
  -2 -19 -28  195.47  105.06
  -2 -19 -25   65.81  109.68
  -2 -19 -22   71.38  112.33
  -2 -19 -19  602.96  144.44
  -2 -19 -16  924.42  152.58
  -2 -19 -13  246.08  121.87
  -2 -19 -10   76.37   79.60
  -2 -19  -7  242.75  114.04
  -2 -19  -4   85.19   92.12
  -2 -19  -1  343.14   90.42
  -2 -19   2  326.75   96.73
  -2 -19   5  534.48  103.49
  -2 -19   8  705.39  271.31
  -2 -19  11  123.41   87.02
  -2 -19  14  605.43  261.04
  -2 -18 -32    3.68  105.71
  -2 -18 -29  373.67  120.57
  -2 -18 -26  529.82  138.80
  -2 -18 -23  158.23  124.31
  -2 -18 -20  195.79  131.73
  -2 -18 -17  215.68  132.55
  -2 -18 -14  842.03  137.73
  -2 -18 -11  770.32  104.32
  -2 -18  -8    1.45   99.56
  -2 -18  -5  811.30  113.47
  -2 -18  -2  207.96  105.19
  -2 -18   1  969.93  127.11
  -2 -18   4  410.33  125.11
  -2 -18   7 1634.86  214.96
  -2 -18  10   46.63  145.28
  -2 -18  13  605.84  119.90
  -2 -18  16  840.89  112.46
  -2 -17 -36  225.91  112.55
  -2 -17 -33  195.21  124.19
  -2 -17 -30    9.58  120.92
  -2 -17 -27  627.14  145.54
  -2 -17 -24   39.06  138.05
  -2 -17 -21  337.39  148.20
  -2 -17 -18  336.56  141.94
  -2 -17 -15  608.97  108.54
  -2 -17 -12 1937.89  135.10
  -2 -17  -9 1783.78  132.76
  -2 -17  -6 1703.33  273.08
  -2 -17  -3 2434.47  562.67
  -2 -17   0  153.42  107.92
  -2 -17   3  454.62  129.96
  -2 -17   6  585.98  324.43
  -2 -17   9  416.57  131.84
  -2 -17  12 1073.94  161.95
  -2 -17  15  316.94  122.02
  -2 -17  18 2039.89  147.11
  -2 -16 -37  129.35  119.28
  -2 -16 -34  277.42  137.66
  -2 -16 -31  932.19  155.33
  -2 -16 -28  418.36  165.54
  -2 -16 -25 1270.93  193.51
  -2 -16 -22 3851.51  239.97
  -2 -16 -19  415.79  151.03
  -2 -16 -16  477.54  164.75
  -2 -16 -13 1155.73  186.17
  -2 -16 -10  930.40  125.82
  -2 -16  -7 1958.07  178.44
  -2 -16  -4 1443.40  245.56
  -2 -16  -1 6035.27  228.41
  -2 -16   2 5820.93  274.44
  -2 -16   5 2815.23  236.06
  -2 -16   8  701.50  160.22
  -2 -16  11 2771.22  199.93
  -2 -16  14   10.92  122.93
  -2 -16  17 1845.14  167.12
  -2 -15 -41  309.96  129.07
  -2 -15 -38   81.51  128.39
  -2 -15 -35  118.32  135.71
  -2 -15 -32  116.03  145.98
  -2 -15 -29  559.88  154.74
  -2 -15 -26  169.86  149.85
  -2 -15 -23 1369.60  182.49
  -2 -15 -20  611.87  157.40
  -2 -15 -17  269.40  177.98
  -2 -15 -14  191.52  126.06
  -2 -15 -11 2008.33  126.75
  -2 -15  -8  347.78   97.93
  -2 -15  -5 2158.43  269.16
  -2 -15  -2 2366.14  166.42
  -2 -15   1  357.17  139.91
  -2 -15   4  112.99  136.87
  -2 -15   7 1477.03  186.33
  -2 -15  10 1307.53  160.69
  -2 -15  13  323.70  133.55
  -2 -15  16 1808.15  163.58
  -2 -15  19 2759.86  180.72
  -2 -14 -42   20.77  128.85
  -2 -14 -39   46.78  136.84
  -2 -14 -36   31.70  139.38
  -2 -14 -33  405.20  159.48
  -2 -14 -30  534.96  156.36
  -2 -14 -27 3609.49  217.29
  -2 -14 -24 4006.13  229.81
  -2 -14 -21 1293.45  145.12
  -2 -14 -18 3378.24  252.43
  -2 -14 -15 1051.41  286.46
  -2 -14 -12  648.20  276.01
  -2 -14  -9 3600.53  149.05
  -2 -14  -6 7806.42  205.78
  -2 -14  -3  301.25  183.21
  -2 -14   0  883.60  148.37
  -2 -14   3  415.81  142.83
  -2 -14   6  109.00  131.82
  -2 -14   9  247.21  130.52
  -2 -14  12  451.69  134.83
  -2 -14  15  236.36  133.29
  -2 -14  18 3582.41  204.98
  -2 -13 -46   17.26  126.69
  -2 -13 -43  120.58  135.98
  -2 -13 -40    2.78  149.17
  -2 -13 -37   49.91  147.88
  -2 -13 -34   22.87  152.90
  -2 -13 -31   67.78  158.06
  -2 -13 -28   22.15  143.37
  -2 -13 -25  768.34  140.57
  -2 -13 -22  702.14  129.23
  -2 -13 -19  832.38   67.80
  -2 -13 -16   72.90  125.84
  -2 -13 -13    1.64   77.29
  -2 -13 -10  979.43  107.15
  -2 -13  -7 5107.63  159.95
  -2 -13  -4 3067.55  177.35
  -2 -13  -1 7640.14  291.99
  -2 -13   2 4760.16  267.39
  -2 -13   5 2121.99  159.13
  -2 -13   8 1075.25  148.48
  -2 -13  11 1298.66  155.11
  -2 -13  14  245.35  111.27
  -2 -13  17  289.52  128.36
  -2 -12 -47  139.96  132.24
  -2 -12 -44   76.45  144.34
  -2 -12 -41  144.62  156.47
  -2 -12 -38   31.44  168.98
  -2 -12 -35   50.60  173.49
  -2 -12 -32  331.57  161.90
  -2 -12 -29 4711.10  248.76
  -2 -12 -26  354.74  137.69
  -2 -12 -23  229.90  143.30
  -2 -12 -20 4223.84  194.47
  -2 -12 -17 5180.80  103.06
  -2 -12 -14 1195.05  150.83
  -2 -12 -11 3185.28  305.00
  -2 -12  -8 4670.74  147.99
  -2 -12  -5 3799.99  153.57
  -2 -12  -2 7060.87  225.45
  -2 -12   1  177.97  115.93
  -2 -12   4 1205.09  158.71
  -2 -12   7 4370.43  226.36
  -2 -12  10  287.34  103.75
  -2 -12  13  486.09   99.13
  -2 -12  16 2894.65  158.37
  -2 -12  19  872.35  242.29
  -2 -11 -48  207.13  143.95
  -2 -11 -45 1022.74  179.21
  -2 -11 -42   44.22  169.63
  -2 -11 -39  397.66  183.79
  -2 -11 -36 1718.54  197.13
  -2 -11 -33  880.95  164.82
  -2 -11 -30 5371.15  277.79
  -2 -11 -27 3788.70  197.70
  -2 -11 -24 1324.12  147.19
  -2 -11 -21  775.61   89.82
  -2 -11 -18  118.81   55.27
  -2 -11 -15  394.95  113.13
  -2 -11 -12 3639.02  105.01
  -2 -11  -9 2196.01  160.40
  -2 -11  -6 8355.63  227.53
  -2 -11  -3 3433.37  220.46
  -2 -11   0 6334.72  208.22
  -2 -11   3 3493.33  279.63
  -2 -11   6 7018.96  177.24
  -2 -11   9 1960.43  151.59
  -2 -11  1213330.28  265.57
  -2 -11  15  606.26  165.23
  -2 -11  18 6759.01  207.58
  -2 -11  21 8421.07  552.12
  -2 -10 -49 1251.67  172.65
  -2 -10 -46 1199.40  188.97
  -2 -10 -43  415.70  192.88
  -2 -10 -40  374.40  112.04
  -2 -10 -37  437.00  107.51
  -2 -10 -34   91.01  146.98
  -2 -10 -31 1565.57  131.43
  -2 -10 -28 3034.07  120.62
  -2 -10 -25 4889.64  193.91
  -2 -10 -22 2255.82  114.57
  -2 -10 -19 9839.93  245.49
  -2 -10 -16 4331.54  143.05
  -2 -10 -13 4096.45  153.21
  -2 -10 -10 6200.51  190.16
  -2 -10  -7 4037.80  132.30
  -2 -10  -4 1454.11  114.52
  -2 -10  -1 1185.53  125.22
  -2 -10   2 9511.24  481.40
  -2 -10   5 1386.64   91.04
  -2 -10   8 6668.98  166.33
  -2 -10  1130751.12  601.25
  -2 -10  14 5165.25  270.94
  -2 -10  17 1451.59  110.57
  -2 -10  2017875.00  707.05
  -2 -10  2318494.14  808.14
  -2  -9 -53   34.84  118.45
  -2  -9 -50  530.15  161.15
  -2  -9 -47   92.75  168.49
  -2  -9 -44  412.21  186.87
  -2  -9 -41 1126.28  195.93
  -2  -9 -38   20.16  106.26
  -2  -9 -35  599.17   75.16
  -2  -9 -32 3650.39  221.56
  -2  -9 -29 1639.99   71.80
  -2  -9 -26 2508.70  115.28
  -2  -9 -23  125.22   66.25
  -2  -9 -17 6291.73  164.45
  -2  -9 -14 4434.22  188.65
  -2  -9 -11  784.56  102.96
  -2  -9  -8 8735.42  272.69
  -2  -9  -524228.31  311.42
  -2  -9  -2 9290.85 1143.75
  -2  -9   1  882.81  384.09
  -2  -9   4 1824.14  309.84
  -2  -9   721529.73  265.60
  -2  -9  1024438.17  291.52
  -2  -9  13 6740.63  245.70
  -2  -9  16 6420.95  171.85
  -2  -9  19 2909.67  370.08
  -2  -9  22 3438.08  366.08
  -2  -9  25 3573.95  390.64
  -2  -9  28 3161.19  399.45
  -2  -8 -54  278.24  378.80
  -2  -8 -51  504.76  158.63
  -2  -8 -48  529.80  184.86
  -2  -8 -45  525.16  211.08
  -2  -8 -42 1003.89  327.25
  -2  -8 -39 2506.82  115.35
  -2  -8 -36 1606.65   87.03
  -2  -8 -33 2747.03   97.11
  -2  -8 -30   18.64   54.94
  -2  -8 -27  643.21   50.22
  -2  -8 -24 4924.66  191.35
  -2  -8 -15 3067.79  128.28
  -2  -8 -1258210.24  562.74
  -2  -8  -9 9902.66  257.29
  -2  -8  -644089.55  428.21
  -2  -8  -321508.81  274.75
  -2  -8   0 4801.69  160.57
  -2  -8   317738.69  252.88
  -2  -8   671543.79  482.49
  -2  -8   9 1522.42  114.87
  -2  -8  12 4641.62  345.61
  -2  -8  15 2519.94  111.14
  -2  -8  18 8078.78  457.50
  -2  -8  2110997.43  653.15
  -2  -8  24  722.74  334.24
  -2  -8  27 1057.14  341.78
  -2  -8  30 9633.29  630.89
  -2  -7 -55   66.23  112.86
  -2  -7 -52   87.86  139.66
  -2  -7 -49  436.25  186.99
  -2  -7 -46  491.27  203.24
  -2  -7 -43 2345.85  123.56
  -2  -7 -40  260.85  116.76
  -2  -7 -37  206.65  109.07
  -2  -7 -34  195.91   73.08
  -2  -7 -31 3214.73  108.70
  -2  -7 -28 9537.35  385.34
  -2  -7 -1635506.25  283.64
  -2  -7 -1323079.47  315.70
  -2  -7 -10  583.24   92.66
  -2  -7  -7 1135.11   81.40
  -2  -7  -410118.98  182.47
  -2  -7  -1  225.71  169.24
  -2  -7   224438.76  691.26
  -2  -7   5 7877.56  229.33
  -2  -7   830423.84  334.10
  -2  -7  1163254.64 1011.20
  -2  -7  1447084.67 2136.15
  -2  -7  1722114.13  842.58
  -2  -7  20 1783.42  290.48
  -2  -7  23 2922.88  353.13
  -2  -7  26  215.08  201.22
  -2  -7  29  889.70  295.77
  -2  -7  3211465.16  630.29
  -2  -6 -53   82.53  137.42
  -2  -6 -50   98.53  167.42
  -2  -6 -47  466.40  211.86
  -2  -6 -44  224.52  388.88
  -2  -6 -41 7141.25  402.15
  -2  -6 -38 4354.14  101.26
  -2  -6 -35 4537.53   91.10
  -2  -6 -32 1209.81   72.82
  -2  -6 -29 3182.26  110.54
  -2  -6  -5 2985.29  178.98
  -2  -6  -224906.92  451.91
  -2  -6   113128.39  305.72
  -2  -6   4 9690.09  278.29
  -2  -6   739226.69  786.34
  -2  -6  10104246.1 1229.17
  -2  -6  1346543.00 1019.00
  -2  -6  1616362.97  646.41
  -2  -6  1915724.37  685.49
  -2  -6  2223369.00  828.69
  -2  -6  2520105.72  787.08
  -2  -6  28 1700.74  334.41
  -2  -6  31 2618.27  295.85
  -2  -6  34 1405.52  487.65
  -2  -5 -57   12.15   94.86
  -2  -5 -51  149.57  160.79
  -2  -5 -48  251.67  904.29
  -2  -5 -45  920.34  329.70
  -2  -5 -42 3939.18   96.24
  -2  -5 -39 3168.50   93.82
  -2  -5 -36  384.70   51.64
  -2  -5 -33  103.64   46.23
  -2  -5 -30 5988.61  135.51
  -2  -5  -342498.27  642.37
  -2  -5   016312.33  681.86
  -2  -5   3  863.65  213.03
  -2  -5   6169152.3 1375.33
  -2  -5   954546.39 1000.84
  -2  -5  12 2226.29  206.34
  -2  -5  1527992.48 1085.05
  -2  -5  1817096.13  694.02
  -2  -5  2112333.35  612.88
  -2  -5  2414677.27  844.49
  -2  -5  27 2115.99  293.63
  -2  -5  30  106.74  191.58
  -2  -5  33 3844.70  368.77
  -2  -4 -55    6.65  119.05
  -2  -4 -49  106.57  219.61
  -2  -4 -46  254.70   74.14
  -2  -4 -43 2936.87  419.03
  -2  -4 -40 2589.99  115.17
  -2  -4 -37  716.47   55.42
  -2  -4 -34 5549.12  114.84
  -2  -4 -31 3491.24  149.36
  -2  -4  -410834.45  323.59
  -2  -4  -144171.23  862.45
  -2  -4   2 7285.89  405.84
  -2  -4   527785.93  667.24
  -2  -4   856741.68 1082.57
  -2  -4  1198499.36 1356.45
  -2  -4  14 7034.02  448.50
  -2  -4  1718699.28  545.96
  -2  -4  20  825.59  262.72
  -2  -4  23  569.44  240.16
  -2  -4  26 3930.13  323.33
  -2  -4  2915568.70  633.14
  -2  -4  32  567.07  159.92
  -2  -4  35 2976.07  356.64
  -2  -3 -56   89.57  113.05
  -2  -3 -53  431.44   68.56
  -2  -3 -50  336.70  147.91
  -2  -3 -47 2043.40  143.84
  -2  -3 -44 1327.36  259.33
  -2  -3 -4115292.24  154.25
  -2  -3 -38  974.03   62.47
  -2  -3 -35 2627.03   73.13
  -2  -3 -32 6310.27  142.72
  -2  -3  -237896.86  595.63
  -2  -3   1248007.4  655.41
  -2  -3   4971778.9 2874.81
  -2  -3   7580363.3 2924.53
  -2  -3  10 9821.56 1402.30
  -2  -3  1342830.89 1344.35
  -2  -3  1618508.90  213.34
  -2  -3  1941957.64  863.40
  -2  -3  2213660.70  832.84
  -2  -3  2520394.50  806.59
  -2  -3  28 7444.77  395.94
  -2  -3  31 1651.61  232.20
  -2  -3  34  501.16  277.17
  -2  -3  37  326.05  228.24
  -2  -2 -57  844.24  114.04
  -2  -2 -54  357.26   68.51
  -2  -2 -51 1440.68   89.57
  -2  -2 -48   86.08   66.13
  -2  -2 -45   27.10  130.32
  -2  -2 -42 2183.25   90.66
  -2  -2 -39 2462.57   76.00
  -2  -2 -36  425.90   52.16
  -2  -2 -33 3590.98   94.68
  -2  -2  -3245862.2  304.50
  -2  -2   0119731.6  705.21
  -2  -2   3293059.1 1820.11
  -2  -2   623771.99  961.35
  -2  -2   947293.57  482.28
  -2  -2  12 1788.75  219.90
  -2  -2  15 2454.62   92.50
  -2  -2  1813622.60  357.59
  -2  -2  21 1541.92  184.88
  -2  -2  2415882.10  396.95
  -2  -2  2720095.38  558.03
  -2  -2  30 2165.46  226.12
  -2  -2  33  851.29  251.15
  -2  -2  36  899.43  314.28
  -2  -1 -58  253.84  102.53
  -2  -1 -55  100.13  274.89
  -2  -1 -52  152.87   69.20
  -2  -1 -49   39.51  108.13
  -2  -1 -46 2553.98  144.24
  -2  -1 -43 5994.14  123.72
  -2  -1 -40 1015.20  181.09
  -2  -1 -37 1377.18   52.66
  -2  -1 -34 1442.10   61.46
  -2  -1  -1 4555.19  207.31
  -2  -1   276758.07  693.48
  -2  -1   582046.50  112.40
  -2  -1   8314163.2  665.74
  -2  -1  11129204.5 4043.50
  -2  -1  14 3238.33  200.20
  -2  -1  17 1205.80   89.53
  -2  -1  2037931.56  637.96
  -2  -1  23 9847.58  251.33
  -2  -1  2616034.50  295.52
  -2  -1  29 5634.35  248.04
  -2  -1  32 4670.80  481.42
  -2  -1  35  396.27  191.45
  -2  -1  38 1220.59  306.20
  -1 -22  -9   47.48   90.07
  -1 -22  -6   19.54   95.37
  -1 -22  -3  234.15  109.21
  -1 -22   0  184.73  106.85
  -1 -22   3   12.89  107.78
  -1 -22   6   15.37  109.53
  -1 -22   9  122.72  114.55
  -1 -21 -19   62.71  101.93
  -1 -21 -16  174.13  103.58
  -1 -21 -13  259.78  106.31
  -1 -21 -10  295.99  110.87
  -1 -21  -7  265.35  116.52
  -1 -21  -4   44.71  117.37
  -1 -21  -1  156.76  125.10
  -1 -21   2   35.10  128.35
  -1 -21   5   32.61  133.62
  -1 -21   8  439.36  156.15
  -1 -21  11   95.32  151.99
  -1 -21  14  137.47  157.59
  -1 -21  17  280.46  161.75
  -1 -20 -26  158.28  100.41
  -1 -20 -23   40.71  109.70
  -1 -20 -20   30.13  107.11
  -1 -20 -17  442.46  128.04
  -1 -20 -14  426.83  127.84
  -1 -20 -11   64.63  118.02
  -1 -20  -8  136.66  124.96
  -1 -20  -5 1134.37  102.91
  -1 -20  -2  393.35   88.07
  -1 -20   1  134.07   90.78
  -1 -20   4  120.12   90.55
  -1 -20   7  646.53  197.44
  -1 -20  10  370.29  207.45
  -1 -20  13  156.74  213.27
  -1 -20  16  695.09  251.35
  -1 -19 -30    8.77  103.81
  -1 -19 -27  118.28  113.61
  -1 -19 -24  371.80  131.33
  -1 -19 -21   93.95  115.37
  -1 -19 -18  191.42  125.01
  -1 -19 -15   10.64   73.73
  -1 -19 -12  166.78  145.67
  -1 -19  -9  454.43   96.85
  -1 -19  -6   59.50   92.72
  -1 -19  -3   80.25   92.31
  -1 -19   0   85.24   99.77
  -1 -19   3  419.90  242.09
  -1 -19   6  704.18  180.94
  -1 -19   9  598.27  122.68
  -1 -19  12   96.76  100.66
  -1 -19  15  251.82   95.52
  -1 -18 -34   51.37  109.07
  -1 -18 -31   52.11  113.40
  -1 -18 -28  422.56  135.55
  -1 -18 -25  219.63  130.00
  -1 -18 -22  247.34  129.36
  -1 -18 -19  280.71  133.10
  -1 -18 -16   20.85   74.58
  -1 -18 -13  278.02   86.64
  -1 -18 -10 1181.86  118.76
  -1 -18  -7  386.34  110.01
  -1 -18  -4  546.83  158.43
  -1 -18  -1 1210.55  134.11
  -1 -18   2  756.08  130.04
  -1 -18   5 2905.34  508.56
  -1 -18   8 1194.53  160.29
  -1 -18  11  419.21  130.43
  -1 -18  14  222.47  118.72
  -1 -18  17    7.62   91.98
  -1 -17 -38   81.75  111.44
  -1 -17 -35   13.09  116.55
  -1 -17 -32  467.05  144.23
  -1 -17 -29    7.01  142.43
  -1 -17 -26   69.31  134.87
  -1 -17 -23 2312.12  193.79
  -1 -17 -20  822.89  157.65
  -1 -17 -17 1426.61  179.02
  -1 -17 -14  230.88   85.73
  -1 -17 -11  144.09  153.79
  -1 -17  -8 4501.54  182.95
  -1 -17  -5 4214.42  232.96
  -1 -17  -2 2056.33  511.57
  -1 -17   1 6440.04  240.41
  -1 -17   4   80.14  127.37
  -1 -17   7 1206.24  161.99
  -1 -17  10  508.36  154.74
  -1 -17  13  281.69  127.91
  -1 -17  16  432.46  110.45
  -1 -16 -39  138.38  122.40
  -1 -16 -36  130.01  124.88
  -1 -16 -33    5.71  127.99
  -1 -16 -30  230.78  139.76
  -1 -16 -27  465.28  157.43
  -1 -16 -24  990.81  164.17
  -1 -16 -21 3036.29  205.42
  -1 -16 -18 1172.88  111.68
  -1 -16 -15 1535.95  119.24
  -1 -16 -12  401.62  266.60
  -1 -16  -9 1188.08  117.48
  -1 -16  -6  767.56  121.44
  -1 -16  -3 1537.77  143.49
  -1 -16   0 4311.26  228.83
  -1 -16   3  186.85  144.79
  -1 -16   6 4762.22  261.87
  -1 -16   9 1382.01  185.42
  -1 -16  12 1154.64  162.75
  -1 -16  15  122.61  124.51
  -1 -16  18 4630.83  191.72
  -1 -15 -43   77.81  117.79
  -1 -15 -40   56.51  123.54
  -1 -15 -37  234.24  140.56
  -1 -15 -34  316.62  156.88
  -1 -15 -31  259.93  150.94
  -1 -15 -28 1401.81  196.31
  -1 -15 -25 2730.65  200.66
  -1 -15 -22 1570.13  177.79
  -1 -15 -19 1539.09  177.68
  -1 -15 -16 2182.30  137.34
  -1 -15 -13 1117.27  131.02
  -1 -15 -10 1325.26  113.42
  -1 -15  -7    9.05   95.22
  -1 -15  -4 1600.27  203.77
  -1 -15  -1 3920.85  525.93
  -1 -15   2  319.22  136.49
  -1 -15   5 2940.62  206.09
  -1 -15   8  957.69  142.37
  -1 -15  11  260.04  129.75
  -1 -15  14  204.01  126.91
  -1 -15  17 1905.12  181.50
  -1 -14 -44   96.10  125.06
  -1 -14 -41   25.03  132.42
  -1 -14 -38   55.88  139.47
  -1 -14 -35  199.10  152.03
  -1 -14 -32 1693.03  204.98
  -1 -14 -29 2538.04  217.24
  -1 -14 -26 1362.91  183.37
  -1 -14 -23  703.37  160.71
  -1 -14 -20  762.12  139.34
  -1 -14 -17  779.95   90.13
  -1 -14 -14  160.00   93.87
  -1 -14 -11 2058.92  123.56
  -1 -14  -8 2360.75  126.69
  -1 -14  -5 3338.42  211.27
  -1 -14  -2  239.58  143.40
  -1 -14   1   82.90  127.05
  -1 -14   4 5013.27  276.90
  -1 -14   7 2447.27  217.65
  -1 -14  10 1991.31  174.75
  -1 -14  13  752.14  141.70
  -1 -14  16 2232.60  168.09
  -1 -14  19  193.33  114.96
  -1 -13 -45   61.50  129.74
  -1 -13 -42   23.53  147.30
  -1 -13 -39  217.50  155.32
  -1 -13 -36  827.22  171.56
  -1 -13 -33  139.41  154.04
  -1 -13 -30 2816.05  206.75
  -1 -13 -27    0.90  138.14
  -1 -13 -24 3335.13  209.15
  -1 -13 -21  290.49  109.12
  -1 -13 -18 1878.50  225.12
  -1 -13 -15 1016.25   81.40
  -1 -13 -12 1988.27   92.95
  -1 -13  -9 2882.78  273.20
  -1 -13  -6 2736.76  137.53
  -1 -13  -3 1098.57  159.23
  -1 -13   0  361.42  123.32
  -1 -13   313369.93  333.26
  -1 -13   6 1077.09  132.45
  -1 -13   9 3692.04  150.73
  -1 -13  12  561.15  104.99
  -1 -13  15 2419.89  143.12
  -1 -13  18  317.26   98.87
  -1 -12 -49   29.49  117.67
  -1 -12 -46  232.22  146.39
  -1 -12 -43    9.07  153.54
  -1 -12 -40   39.06   97.62
  -1 -12 -37  121.60  103.33
  -1 -12 -34  402.29  105.76
  -1 -12 -31  977.83  125.47
  -1 -12 -28  729.59   91.08
  -1 -12 -25 1770.49  110.48
  -1 -12 -22  573.59  114.44
  -1 -12 -19 1203.32   75.02
  -1 -12 -16  664.06  105.89
  -1 -12 -13 4186.76  230.40
  -1 -12 -10  209.53   91.91
  -1 -12  -7 1930.71  160.23
  -1 -12  -410259.75  301.73
  -1 -12  -1 7718.90  236.65
  -1 -12   2 2978.15  168.39
  -1 -12   5 1659.31  144.89
  -1 -12   8 1196.60  113.58
  -1 -12  11 2996.04  301.55
  -1 -12  14 1019.50   98.02
  -1 -12  17  131.77  121.43
  -1 -12  20 1954.00  338.39
  -1 -11 -50   90.74  122.61
  -1 -11 -47  259.56  154.16
  -1 -11 -44  342.39  172.39
  -1 -11 -41  490.74  114.56
  -1 -11 -38  664.12  121.10
  -1 -11 -35   26.15  100.72
  -1 -11 -32  934.15  114.22
  -1 -11 -29  610.88   92.34
  -1 -11 -26 2211.15  114.62
  -1 -11 -23 2173.20  102.86
  -1 -11 -20  481.13   98.69
  -1 -11 -17 2655.41   93.49
  -1 -11 -14 1158.00  107.79
  -1 -11 -1110698.87  222.71
  -1 -11  -8 1141.23  114.83
  -1 -11  -5 2182.09  163.49
  -1 -11  -2  651.19  109.73
  -1 -11   1   54.03   91.44
  -1 -11   4 4996.85  368.82
  -1 -11   7 7187.36  288.27
  -1 -11  10 1155.46  124.28
  -1 -11  13 1511.16  124.61
  -1 -11  16  352.98   94.28
  -1 -11  19 2145.00  176.18
  -1 -11  22   32.69  197.82
  -1 -10 -51  219.81  133.10
  -1 -10 -48  284.10  154.08
  -1 -10 -45  106.47  177.53
  -1 -10 -42  685.85   80.32
  -1 -10 -39  109.83  111.00
  -1 -10 -36 2632.92  109.46
  -1 -10 -33 2185.82   99.58
  -1 -10 -30 5288.71  134.10
  -1 -10 -27  757.47   97.36
  -1 -10 -24 2919.98  125.05
  -1 -10 -2113066.23  260.83
  -1 -10 -18 5188.97  188.15
  -1 -10 -15 8063.62  190.93
  -1 -10 -12 1624.39   92.88
  -1 -10  -911082.24  157.34
  -1 -10  -636619.66  417.18
  -1 -10  -3 2185.60  118.68
  -1 -10   010959.43  207.71
  -1 -10   3 4083.83  201.58
  -1 -10   618571.02  279.22
  -1 -10   910400.93  243.55
  -1 -10  12 1833.70  119.01
  -1 -10  1515555.11  456.70
  -1 -10  18 5596.03  151.59
  -1 -10  2115404.44  767.83
  -1 -10  24 5820.08  512.73
  -1 -10  27 1194.58  272.45
  -1  -9 -52  217.30  138.00
  -1  -9 -49    1.53  149.08
  -1  -9 -46   20.18  176.05
  -1  -9 -43 3231.64  133.21
  -1  -9 -40 2941.46  112.10
  -1  -9 -37  554.99   78.94
  -1  -9 -34 3011.36  107.81
  -1  -9 -31  170.36   63.46
  -1  -9 -28  872.73   65.06
  -1  -9 -25  550.53  121.46
  -1  -9 -1612275.40  235.33
  -1  -9 -13 4694.08  158.70
  -1  -9 -1035291.24  426.12
  -1  -9  -7 2307.78  159.12
  -1  -9  -4  858.04  109.42
  -1  -9  -150853.59  407.79
  -1  -9   243448.07  326.28
  -1  -9   5 5688.43  414.90
  -1  -9   814649.33  367.80
  -1  -9  11 5709.85  180.48
  -1  -9  14 4934.34  157.07
  -1  -9  17 9545.80  507.58
  -1  -9  20 1169.51  373.70
  -1  -9  23  560.43  206.60
  -1  -9  26 4477.03  459.03
  -1  -9  29 2570.32  353.04
  -1  -8 -53   63.33  129.95
  -1  -8 -50  350.45  168.97
  -1  -8 -47   83.71  181.07
  -1  -8 -44 1803.58  305.16
  -1  -8 -41 2576.80  192.22
  -1  -8 -38 2752.96  105.83
  -1  -8 -35  642.24   93.10
  -1  -8 -32 3852.65  113.97
  -1  -8 -29 1127.38   66.92
  -1  -8 -26 6232.45  190.72
  -1  -8 -1724317.30  251.76
  -1  -8 -1412644.50  193.74
  -1  -8 -1127131.45  358.61
  -1  -8  -8 9989.27  252.38
  -1  -8  -544231.52  447.45
  -1  -8  -220068.32 1302.15
  -1  -8   158959.69 1015.45
  -1  -8   4 8248.61  546.70
  -1  -8   7 6252.20  807.28
  -1  -8  1073428.13 2076.15
  -1  -8  13 1228.48   97.95
  -1  -8  1627333.90  366.95
  -1  -8  1938878.41 1065.80
  -1  -8  22 5594.11  479.85
  -1  -8  25 4682.87  454.62
  -1  -8  28 4135.27  509.12
  -1  -8  31 3682.41  495.74
  -1  -7 -51  552.94  178.76
  -1  -7 -48  239.78  185.56
  -1  -7 -45  948.05  221.67
  -1  -7 -42 3246.04  168.20
  -1  -7 -39 1191.01  106.09
  -1  -7 -36 1757.34  102.76
  -1  -7 -33  361.73   94.91
  -1  -7 -30 4137.51   87.70
  -1  -7  -326081.59  452.94
  -1  -7   032068.86  468.93
  -1  -7   343863.09  660.13
  -1  -7   626156.48  650.75
  -1  -7   915301.99  564.12
  -1  -7  12 6038.23  314.78
  -1  -7  1522364.17  868.60
  -1  -7  18 8171.32  577.43
  -1  -7  2112083.99  710.59
  -1  -7  24   54.13  206.16
  -1  -7  27 2694.12  374.58
  -1  -7  30 1619.92  286.41
  -1  -7  33   26.37  202.06
  -1  -6 -55  259.66  116.35
  -1  -6 -52  141.33  146.69
  -1  -6 -49  168.97  890.09
  -1  -6 -46  690.16  102.05
  -1  -6 -43  816.21  248.48
  -1  -6 -40  464.83  116.06
  -1  -6 -37  166.02   86.02
  -1  -6 -34 4726.42   99.85
  -1  -6 -31 9870.73  157.82
  -1  -6  -4 9077.66  187.44
  -1  -6  -1197855.6 1228.04
  -1  -6   284044.64  904.47
  -1  -6   517162.43  354.16
  -1  -6   840196.92 1022.60
  -1  -6  1115234.47  712.89
  -1  -6  1467007.55 1070.08
  -1  -6  17 2456.55  229.69
  -1  -6  20 9706.70  625.24
  -1  -6  23 6146.61  476.96
  -1  -6  26 9190.11  565.18
  -1  -6  29 1285.88  309.25
  -1  -6  32  487.93  403.99
  -1  -6  35   26.23  388.34
  -1  -5 -56   97.69  109.55
  -1  -5 -50   62.12  537.92
  -1  -5 -47  557.97   75.65
  -1  -5 -44  252.55  143.61
  -1  -5 -41  835.36  121.43
  -1  -5 -38  303.89   50.45
  -1  -5 -35  766.07   50.84
  -1  -5 -32 1504.93   73.89
  -1  -5  -210880.03  190.29
  -1  -5   1105753.2  942.87
  -1  -5   460022.32  747.63
  -1  -5   785601.72 1277.43
  -1  -5  1066475.51  916.51
  -1  -5  1313765.26  361.37
  -1  -5  1651864.50  966.26
  -1  -5  1956719.51 1317.57
  -1  -5  2214662.59  634.93
  -1  -5  2512226.21  755.73
  -1  -5  28 3778.05  349.27
  -1  -5  31  314.80  187.10
  -1  -5  34 4416.93  310.35
  -1  -4 -57   13.29   93.54
  -1  -4 -51  481.95  103.08
  -1  -4 -48 1941.43  215.58
  -1  -4 -45 3076.87  243.97
  -1  -4 -42 1237.85   75.68
  -1  -4 -39 1982.27   66.20
  -1  -4 -36 1066.43   62.45
  -1  -4 -33  297.02   51.26
  -1  -4  -386464.04 1157.29
  -1  -4   0130836.6 1211.23
  -1  -4   3131873.1 1019.22
  -1  -4   6210082.9 2101.10
  -1  -4   976490.07  935.71
  -1  -4  12 3308.45  145.90
  -1  -4  1544589.83  469.95
  -1  -4  1826686.15  727.52
  -1  -4  21 5678.81  414.53
  -1  -4  24 4326.84  388.92
  -1  -4  27 1276.33  242.35
  -1  -4  30 4840.85  297.81
  -1  -4  33  183.41  159.25
  -1  -4  36  694.47  168.85
  -1  -3 -58   11.49   98.55
  -1  -3 -55   11.01  124.05
  -1  -3 -52 1143.79   69.46
  -1  -3 -49  545.59  113.68
  -1  -3 -46 2711.66  111.76
  -1  -3 -43  529.85   80.76
  -1  -3 -40 1721.45  144.18
  -1  -3 -37 8548.39  155.54
  -1  -3 -34 5676.47   84.81
  -1  -3  -4196008.0  765.58
  -1  -3  -112800.61  239.89
  -1  -3   2182455.4 1417.69
  -1  -3   5205550.0 1735.00
  -1  -3   8173197.4  675.00
  -1  -3  1131318.36  428.65
  -1  -3  14 2741.49  213.93
  -1  -3  1720288.24  114.83
  -1  -3  20  713.68  141.35
  -1  -3  2312808.66  624.81
  -1  -3  26   40.75  167.42
  -1  -3  29 8906.68  416.86
  -1  -3  32 3954.09  277.16
  -1  -3  35 1399.89  229.80
  -1  -3  38  539.31  231.92
  -1  -2 -56  994.38   91.27
  -1  -2 -53 1370.66  113.83
  -1  -2 -50  737.23  101.33
  -1  -2 -47 4615.38   99.72
  -1  -2 -44 1667.28  101.93
  -1  -2 -4115303.30  153.02
  -1  -2 -38 3390.79   95.69
  -1  -2 -35 8128.49   90.54
  -1  -2  -2455997.8  528.73
  -1  -2   1145216.4  375.48
  -1  -2   4536498.6 1145.46
  -1  -2   7464014.1 1476.50
  -1  -2  10267449.6 1047.00
  -1  -2  13 6280.54  699.55
  -1  -2  16188904.0 1957.50
  -1  -2  19 6857.37  399.05
  -1  -2  2229110.08  482.50
  -1  -2  25 7285.34  278.86
  -1  -2  2823512.42  509.63
  -1  -2  31 6070.34  338.66
  -1  -2  34 7330.04  330.00
  -1  -2  37 5111.79  470.88
  -1  -1 -57  863.73   79.95
  -1  -1 -54  486.57   97.18
  -1  -1 -51 4415.45   94.96
  -1  -1 -48  295.67  282.61
  -1  -1 -45 5404.10  138.79
  -1  -1 -42  614.27   78.11
  -1  -1 -39 8022.58  102.56
  -1  -1 -36 2742.75   69.82
  -1  -1   0 1703201 1033.54
  -1  -1   3943101.5 1720.27
  -1  -1   6214472.3 3382.00
  -1  -1   9158949.5  616.22
  -1  -1  1228326.58  405.15
  -1  -1  15  729.15  154.34
  -1  -1  1827885.27  773.70
  -1  -1  2152889.63  667.43
  -1  -1  2432457.51  427.90
  -1  -1  2753134.99  657.34
  -1  -1  30 8780.59  296.17
  -1  -1  3312670.37  410.54
  -1  -1  36 4525.26  400.66
   0 -22 -14   38.26   93.33
   0 -22 -11  128.58   98.67
   0 -22  -8  140.33  101.34
   0 -22  -5  244.58  108.63
   0 -22  -2   70.46  109.96
   0 -22   1   14.42  117.44
   0 -22   4   34.63  120.98
   0 -22   7   35.55  122.53
   0 -22  10  380.95  137.15
   0 -22  13  196.53  141.06
   0 -21 -21   30.73  102.31
   0 -21 -18   66.60  105.33
   0 -21 -15  313.72  110.88
   0 -21 -12   68.98  105.58
   0 -21  -9   40.93  112.18
   0 -21  -6    2.84  128.45
   0 -21  -3  122.08  123.42
   0 -21   0  120.02  138.52
   0 -21   3  137.49  149.44
   0 -21   6   19.51  150.53
   0 -21   9   58.03  166.33
   0 -21  12  292.07  183.72
   0 -21  15  306.89  204.58
   0 -21  18  115.77  207.68
   0 -21  21  368.37  214.48
   0 -20 -28  186.59  108.97
   0 -20 -25   66.89  111.14
   0 -20 -22   53.83  112.41
   0 -20 -19   66.47  111.14
   0 -20 -16   28.15  120.93
   0 -20 -13  245.32  121.97
   0 -20 -10  396.73   79.85
   0 -20  -7  710.29  101.13
   0 -20  -4  997.88  108.39
   0 -20  -1   25.02   90.83
   0 -20   2  579.56  107.24
   0 -20   5   43.48   96.93
   0 -20   8  201.01  102.01
   0 -20  11    2.35   88.60
   0 -19 -32   51.75  104.44
   0 -19 -29  197.52  119.01
   0 -19 -26  114.45  120.04
   0 -19 -23  396.23  134.79
   0 -19 -20   27.35  121.08
   0 -19 -17   11.74  123.04
   0 -19 -14  885.18  234.82
   0 -19 -11  434.90  100.55
   0 -19  -8  451.48   96.24
   0 -19  -5 1763.20  129.98
   0 -19  -2 1270.50  122.93
   0 -19   1  572.38  266.54
   0 -19   4  164.01  105.35
   0 -19   7    5.82  107.29
   0 -19  10  656.34  123.15
   0 -19  13  233.35  101.39
   0 -19  16  300.16  100.94
   0 -18 -36  117.00  106.42
   0 -18 -33  219.78  123.99
   0 -18 -30  135.49  122.66
   0 -18 -27   92.70  126.35
   0 -18 -24  183.79  133.05
   0 -18 -21  670.63  154.40
   0 -18 -18  839.99  152.60
   0 -18 -15  734.26   89.23
   0 -18 -12 1559.61  222.87
   0 -18  -9 2315.69  178.86
   0 -18  -6 3454.61  316.71
   0 -18  -3  626.68  127.47
   0 -18   0 1327.13  173.40
   0 -18   3  194.08  119.35
   0 -18   6   18.28  128.67
   0 -18   9   82.55  129.88
   0 -18  12  299.60  121.65
   0 -18  15  766.05  129.29
   0 -18  18  967.39  123.11
   0 -17 -37   13.12  114.51
   0 -17 -34  135.44  130.42
   0 -17 -31   37.03  128.97
   0 -17 -28  396.97  145.42
   0 -17 -25  356.81  149.55
   0 -17 -22   41.52  130.90
   0 -17 -19 1147.15  170.27
   0 -17 -16 1302.55  140.63
   0 -17 -13 1078.41  220.79
   0 -17 -10   92.97   94.72
   0 -17  -7   33.77  101.80
   0 -17  -4 1938.84  147.75
   0 -17  -1 2380.20  200.09
   0 -17   2  466.85  159.32
   0 -17   5   95.23  136.49
   0 -17   8  382.16  151.39
   0 -17  11   72.87  139.61
   0 -17  14   55.44  128.78
   0 -17  17  281.67  108.39
   0 -16 -41    6.70  112.94
   0 -16 -38  243.69  130.65
   0 -16 -35  327.72  140.61
   0 -16 -32   77.97  135.42
   0 -16 -29 1181.66  178.90
   0 -16 -26 2593.95  210.24
   0 -16 -23 3959.26  219.25
   0 -16 -20 3471.73  232.45
   0 -16 -17  175.03  136.24
   0 -16 -14  379.87  193.94
   0 -16 -11  239.17  125.14
   0 -16  -8  719.04  114.38
   0 -16  -5 1098.90  138.77
   0 -16  -2 3041.38  365.62
   0 -16   1 1071.43  201.42
   0 -16   4 2129.16  198.84
   0 -16   7 3648.13  219.53
   0 -16  10  380.80  142.02
   0 -16  13  199.28  124.16
   0 -16  16 2022.49  180.39
   0 -16  19  980.41  123.34
   0 -15 -42   89.63  126.31
   0 -15 -39  383.83  133.82
   0 -15 -36   46.03  137.51
   0 -15 -33  172.07  146.25
   0 -15 -30  448.91  152.31
   0 -15 -27 3293.33  219.79
   0 -15 -24   48.47  130.13
   0 -15 -21 1622.45  154.91
   0 -15 -18  232.90   77.27
   0 -15 -15  590.28  253.64
   0 -15 -12 1382.90  114.06
   0 -15  -9 1635.43  144.36
   0 -15  -6  789.70  115.84
   0 -15  -3 6296.67  223.45
   0 -15   0 1130.43  183.28
   0 -15   3 7338.63  277.67
   0 -15   6 3678.98  217.82
   0 -15   9   13.21  125.26
   0 -15  12    8.72  121.03
   0 -15  15 2058.63  165.06
   0 -15  18  432.16  117.64
   0 -14 -46    4.30  117.98
   0 -14 -43   87.02  131.74
   0 -14 -40  379.97  101.03
   0 -14 -37  467.23  103.06
   0 -14 -34   46.69   97.35
   0 -14 -31 1862.13  163.23
   0 -14 -28  249.72   96.44
   0 -14 -25 5804.26  167.80
   0 -14 -22  323.59   80.25
   0 -14 -19   56.04   55.34
   0 -14 -16  510.99   85.13
   0 -14 -13  265.89   86.17
   0 -14 -10 1936.96  126.78
   0 -14  -7 1462.10  118.01
   0 -14  -4 4936.72  447.93
   0 -14  -1 2438.44  167.68
   0 -14   2 7384.48  295.50
   0 -14   5 6051.93  244.50
   0 -14   8 1459.87  114.15
   0 -14  11 1478.82  175.48
   0 -14  14 3422.67  170.93
   0 -14  17 2055.11  158.02
   0 -13 -47    2.93  130.00
   0 -13 -44    5.19  138.60
   0 -13 -41   95.12   97.81
   0 -13 -38  367.78  108.55
   0 -13 -35  284.66  108.86
   0 -13 -32  181.70  102.57
   0 -13 -29  765.22  100.70
   0 -13 -26  832.47   99.06
   0 -13 -23 1289.35   92.35
   0 -13 -20  103.35   70.46
   0 -13 -17  991.09   53.57
   0 -13 -14 1204.97  152.04
   0 -13 -11 5808.97  281.82
   0 -13  -8 4232.48  237.64
   0 -13  -5 1419.68  113.74
   0 -13  -211986.99  334.92
   0 -13   1 8652.44  207.49
   0 -13   4  163.05   99.72
   0 -13   7 1695.70  122.16
   0 -13  10 3882.05  174.97
   0 -13  13 2011.03  135.90
   0 -13  16 3408.46  184.53
   0 -13  19   14.90   85.14
   0 -12 -48   58.78  132.55
   0 -12 -45   50.98  148.78
   0 -12 -42   81.75  106.83
   0 -12 -39  389.07  110.63
   0 -12 -36 1494.34  123.92
   0 -12 -33 1935.83  142.63
   0 -12 -30 6274.15  202.62
   0 -12 -27  999.51  102.06
   0 -12 -24 2235.39  121.95
   0 -12 -21  391.10   75.08
   0 -12 -18   52.11   48.54
   0 -12 -15   50.02   84.40
   0 -12 -12  262.05   99.73
   0 -12  -9 6047.07  197.33
   0 -12  -6 8752.41  248.11
   0 -12  -3 9863.11  267.93
   0 -12   0 7872.58  220.65
   0 -12   326264.71  480.20
   0 -12   615114.59  280.36
   0 -12   9 8431.77  410.20
   0 -12  12 6278.73  183.82
   0 -12  15 4188.37  156.92
   0 -12  18 1740.14  116.70
   0 -12  21   23.77  184.30
   0 -11 -49  174.52  138.83
   0 -11 -46  908.92  184.13
   0 -11 -43 3642.11  108.73
   0 -11 -40 1895.74   89.93
   0 -11 -37 2479.40  102.95
   0 -11 -34  339.87   71.53
   0 -11 -31  930.07   81.63
   0 -11 -28 2340.37  113.11
   0 -11 -25  263.58   69.73
   0 -11 -22  927.87  131.56
   0 -11 -19 6438.51  236.04
   0 -11 -16 1814.48  111.78
   0 -11 -13 1990.89  123.78
   0 -11 -10 1608.68  152.65
   0 -11  -7 1304.13  148.51
   0 -11  -4 4665.21  220.11
   0 -11  -130607.54 1025.00
   0 -11   225162.70 1039.15
   0 -11   5 3793.47  129.88
   0 -11   8 6439.49  189.54
   0 -11  11 5478.91  333.39
   0 -11  14 6007.88  175.05
   0 -11  17 5016.53  167.22
   0 -11  20  760.11  260.50
   0 -11  23  787.80  278.24
   0 -10 -53   50.49  110.57
   0 -10 -50  373.76  143.08
   0 -10 -47  946.96  176.68
   0 -10 -44 2111.17  108.25
   0 -10 -41 7675.47  234.67
   0 -10 -38 1932.77   92.17
   0 -10 -35  217.18   72.29
   0 -10 -32 5095.79  136.55
   0 -10 -29 1913.91   82.94
   0 -10 -26 2807.77  192.71
   0 -10 -23 1094.56  137.69
   0 -10 -17 2659.68  122.78
   0 -10 -14 4606.90  161.39
   0 -10 -11 6554.56  187.03
   0 -10  -815527.87  296.88
   0 -10  -512846.07  286.58
   0 -10  -231222.56  631.70
   0 -10   115065.96  721.00
   0 -10   4 5654.19  276.22
   0 -10   746111.98  681.05
   0 -10  10 4092.88  147.29
   0 -10  13 1242.89   88.41
   0 -10  16 1299.33   93.35
   0 -10  19  456.79  215.63
   0 -10  22 3057.81  441.66
   0 -10  25 2485.58  343.04
   0 -10  28 2756.50  322.26
   0  -9 -51  403.21  141.51
   0  -9 -48  632.81  178.04
   0  -9 -45 3910.18  166.71
   0  -9 -42 1573.93  109.05
   0  -9 -39  438.66   79.00
   0  -9 -36  265.34   73.43
   0  -9 -33 1778.21   97.63
   0  -9 -30 5667.34  117.18
   0  -9 -27 1186.83   69.06
   0  -9 -15 8780.80  240.90
   0  -9 -1245735.39  498.27
   0  -9  -914005.44  207.48
   0  -9  -618564.33  323.72
   0  -9  -321398.45  603.30
   0  -9   069922.64  727.25
   0  -9   3  796.87  276.75
   0  -9   624368.30  277.57
   0  -9   9 2107.89  162.77
   0  -9  1228708.22  423.95
   0  -9  1522700.89  265.22
   0  -9  1811697.84  646.34
   0  -9  21 1924.98  282.57
   0  -9  24 4027.61  359.42
   0  -9  27 1177.54  245.51
   0  -9  30  568.47  220.13
   0  -8 -52  322.72  138.70
   0  -8 -49  470.88  168.96
   0  -8 -46 2999.64  208.30
   0  -8 -43 3757.35  110.22
   0  -8 -40 1844.14  100.73
   0  -8 -37 8296.34  145.02
   0  -8 -34 1609.83   69.38
   0  -8 -31  611.76   57.34
   0  -8 -28 2195.53   73.00
   0  -8 -16 4644.37  165.06
   0  -8 -1343575.00  290.08
   0  -8 -1019046.63  264.20
   0  -8  -1 1786.54  183.05
   0  -8   2 3066.67  249.84
   0  -8   592117.32 1102.25
   0  -8   828437.72 1069.30
   0  -8  1137487.78  616.95
   0  -8  1422279.25  246.71
   0  -8  1722763.54  667.44
   0  -8  20 3393.59  394.48
   0  -8  23 2292.64  329.37
   0  -8  26 1487.36  297.03
   0  -8  29 1080.91  270.73
   0  -8  32 2792.90  317.42
   0  -7 -56   82.48  104.61
   0  -7 -53  375.04  388.47
   0  -7 -50 1736.42  183.42
   0  -7 -47 1967.02  288.15
   0  -7 -44   51.76  301.20
   0  -7 -41  339.01  124.67
   0  -7 -38  818.27  107.61
   0  -7 -35 1196.67   72.16
   0  -7 -32 1488.01   74.82
   0  -7 -29  550.33  109.71
   0  -7  -218840.79  390.77
   0  -7   1  633.13  188.95
   0  -7   4 4070.79  315.17
   0  -7   7 9762.54  272.24
   0  -7  10114480.8 1388.41
   0  -7  1333232.76  804.05
   0  -7  1619561.18  643.98
   0  -7  1938416.47  989.84
   0  -7  2228777.17  952.10
   0  -7  2514801.66  709.15
   0  -7  28 1415.75  258.53
   0  -7  31  656.50  226.15
   0  -7  34 4586.55  392.22
   0  -6 -57  239.62   95.23
   0  -6 -54  381.64  113.18
   0  -6 -51 1037.62  656.06
   0  -6 -48  142.33  208.64
   0  -6 -45 1253.43  326.98
   0  -6 -42 1742.50  118.94
   0  -6 -39 6532.38  250.17
   0  -6 -36 1961.09   87.72
   0  -6 -33 1653.58   65.23
   0  -6  -354128.05  404.72
   0  -6   012436.36  391.33
   0  -6   323703.45  789.63
   0  -6   635754.24  788.02
   0  -6   965670.93  685.47
   0  -6  12 1301.27  256.85
   0  -6  1519288.93  565.17
   0  -6  18 2240.96  244.85
   0  -6  2121606.30  837.28
   0  -6  2436607.24 1083.98
   0  -6  27 1456.57  313.58
   0  -6  30 1981.96  258.98
   0  -6  33 5255.54  493.25
   0  -6  36 1451.10  549.98
   0  -5 -55   27.81  115.17
   0  -5 -52  307.02  112.22
   0  -5 -49  175.96   98.36
   0  -5 -46 1351.17  217.90
   0  -5 -43  750.27   94.39
   0  -5 -40   58.29   67.01
   0  -5 -37 1187.30  101.66
   0  -5 -34 6921.36  168.69
   0  -5  -4182582.6 1390.13
   0  -5  -1  588.11  266.93
   0  -5   2157541.4  853.98
   0  -5   511193.06  412.65
   0  -5   898995.37 1044.38
   0  -5  1177768.39  996.93
   0  -5  14 1908.20  498.81
   0  -5  17 7714.65  407.55
   0  -5  2040607.32 1003.79
   0  -5  23 9228.27  417.74
   0  -5  26 5230.60  473.42
   0  -5  29 2651.66  419.83
   0  -5  32  179.72  165.36
   0  -5  35   97.35  161.87
   0  -4 -56  252.65  111.13
   0  -4 -53  389.66  120.01
   0  -4 -50   89.21  114.19
   0  -4 -47 2055.76  104.07
   0  -4 -44  536.43   64.35
   0  -4 -41 3274.73  173.46
   0  -4 -38 3382.50  109.55
   0  -4 -35  643.97   57.29
   0  -4  -269508.93  277.81
   0  -4   1356195.8 1381.03
   0  -4   426558.31  162.21
   0  -4   736218.95  670.91
   0  -4  1014492.38  881.90
   0  -4  1385519.69 2646.50
   0  -4  1632911.63  308.73
   0  -4  1924677.93  941.50
   0  -4  22  139.40  239.89
   0  -4  2537493.39 1027.73
   0  -4  28  752.09  204.27
   0  -4  31  349.21  162.92
   0  -4  34  417.63  287.86
   0  -4  37 2411.42  263.49
   0  -3 -57   34.19  244.86
   0  -3 -54  536.70  168.19
   0  -3 -51  334.60   97.03
   0  -3 -48  362.20   91.54
   0  -3 -45 1978.42  129.75
   0  -3 -42   33.97   63.84
   0  -3 -39 2051.06  220.01
   0  -3 -36 1843.86   61.06
   0  -3 -33 2579.42   72.77
   0  -3  -3323714.6  786.13
   0  -3   045798.05  554.44
   0  -3   331039.75  407.02
   0  -3   659029.97  590.50
   0  -3   9138658.0 1252.00
   0  -3  1223637.13  702.25
   0  -3  15 8230.87  219.44
   0  -3  18 4172.77  272.48
   0  -3  2129339.12  501.89
   0  -3  2457225.59  680.90
   0  -3  27 7171.16  349.27
   0  -3  30  216.77  142.79
   0  -3  3312769.79  501.21
   0  -3  36  549.09  182.20
   0  -2 -58  322.34  101.04
   0  -2 -55  857.70  157.44
   0  -2 -52  761.37  215.01
   0  -2 -49  915.52  195.58
   0  -2 -46 4853.02  184.32
   0  -2 -43  212.07   76.26
   0  -2 -40   34.77  134.44
   0  -2 -37 3312.00   80.31
   0  -2 -34 2047.88   95.02
   0  -2  -176024.98  176.15
   0  -2   2869732.8 1227.94
   0  -2   512199.08  490.85
   0  -2   854489.58  588.45
   0  -2  11476395.1 6094.50
   0  -2  1463507.92  532.91
   0  -2  1748314.70  671.86
   0  -2  20 1771.17  113.54
   0  -2  2321387.50  336.06
   0  -2  26 2399.92  104.70
   0  -2  29 3918.23  291.49
   0  -2  32 2875.17  226.34
   0  -2  35  526.00  144.64
   0  -2  38  411.13  198.22
   0  -1 -59  628.81  104.94
   0  -1 -56  331.54  106.46
   0  -1 -53 1489.92  109.50
   0  -1 -50  251.35  110.25
   0  -1 -47 2627.25  245.14
   0  -1 -44 3629.09  242.72
   0  -1 -4112745.79  309.08
   0  -1 -3811888.19  164.39
   0  -1 -35 3991.93   74.57
   0  -1   497960.90 4519.50
   0  -1   7 4436.59  212.95
   0  -1  10309776.9 1873.00
   0  -1  13152692.3 1267.57
   0  -1  16103322.6  605.09
   0  -1  1969490.99  619.21
   0  -1  2219822.55  263.92
   0  -1  2517203.37  432.40
   0  -1  2827090.62  406.25
   0  -1  3113559.83  361.98
   0  -1  34 2931.51  195.28
   0   0 -57  831.78  135.37
   0   0 -54 1545.54  158.76
   0   0 -51 5883.42  230.60
   0   0 -48 3382.79  396.01
   0   0 -4524783.90 1958.70
   0   0 -4214602.58  508.70
   0   0 -39 5505.49  937.39
   0   0 -36 3477.88  172.65
   0   0   6397638.8 1304.39
   0   0   9589298.5 1934.22
   0   0  12568416.7 2426.87
   0   0  15396770.9 1345.20
   0   0  18145024.3 1300.45
   0   0  21111928.7 1622.58
   0   0  24304157.4 2398.65
   0   0  2749406.57 1227.92
   0   0  3042119.83 1246.03
   0   0  3395288.23 1578.10
   0   1 -58  185.60  203.78
   0   1 -55  787.61  115.26
   0   1 -52  714.44  106.02
   0   1 -49   65.97   97.68
   0   1 -46 3937.10  235.17
   0   1 -43 7296.76  102.78
   0   1 -4010788.66  314.31
   0   1 -37 5932.93   87.79
   0   1 -34 3428.60   96.76
   0   1   5645884.1  967.39
   0   1   830109.88  275.79
   0   1  11112983.1  753.49
   0   1  1491755.33  857.44
   0   1  1790970.72 1037.85
   0   1  2055683.60  610.51
   0   1  23 5724.65  255.05
   0   1  2623544.37  418.24
   0   1  2921624.21  467.23
   0   1  3210939.96  314.35
   0   1  35 3480.86  380.76
   0   2 -59  148.74   93.74
   0   2 -56  510.65  158.32
   0   2 -53  852.48   89.68
   0   2 -50   87.29  156.31
   0   2 -47 2034.62  123.75
   0   2 -44 1354.08  239.54
   0   2 -41 1684.57  183.18
   0   2 -38  431.64   64.98
   0   2 -35  591.92   54.20
   0   2   179166.72  180.02
   0   2   4572616.1  981.83
   0   2   7137326.5 1061.28
   0   2  1022909.21  596.75
   0   2  1342220.79  834.10
   0   2  1660402.92  901.80
   0   2  1932399.17  456.75
   0   2  2275680.01  956.65
   0   2  2510609.92  295.52
   0   2  2818302.74  383.71
   0   2  31 3586.30  257.35
   0   2  34 2068.28  326.06
   0   2  37 2913.29  427.94
   0   3 -57  398.91  135.22
   0   3 -54  197.88  112.24
   0   3 -51 1596.04  121.30
   0   3 -48  436.39   96.78
   0   3 -45 1173.04  126.99
   0   3 -42  472.93  122.59
   0   3 -39  329.31   73.72
   0   3 -36  606.51   55.55
   0   3 -3313316.43  148.93
   0   3   3320288.6  890.78
   0   3   6147117.1  324.35
   0   3   9252667.6 2064.48
   0   3  12 6698.22  313.03
   0   3  1519892.17  443.85
   0   3  18 4100.69  146.49
   0   3  21  652.61  117.71
   0   3  24 4128.79  148.01
   0   3  2712122.43  263.16
   0   3  30 2397.82  227.86
   0   3  33 2555.98  314.12
   0   3  36 2035.43  313.48
   0   4 -58  290.44  109.98
   0   4 -55 1485.37   75.66
   0   4 -52 1576.66   93.73
   0   4 -49 2610.82  130.29
   0   4 -46 2809.09  136.03
   0   4 -43 2153.16   88.46
   0   4 -40  200.14   65.26
   0   4 -37 2614.77  101.23
   0   4 -34  353.05   54.09
   0   4   267054.32  303.87
   0   4   536924.13  932.41
   0   4   8155047.5 1192.55
   0   4  1122811.34  191.22
   0   4  14101895.5 1048.45
   0   4  17 8506.32  504.10
   0   4  20 8568.51  421.53
   0   4  2343815.64  493.95
   0   4  2610904.18  414.70
   0   4  29 1171.32  277.01
   0   4  3214131.12  778.35
   0   4  35  616.78  282.91
   0   5 -56  155.98   55.38
   0   5 -53  664.22  199.73
   0   5 -50  120.43   86.29
   0   5 -47  311.88  187.26
   0   5 -44 1148.01  146.63
   0   5 -41 2341.45  165.95
   0   5 -38  922.25   64.42
   0   5 -35  102.54   67.19
   0   5 -32  300.59   53.49
   0   5  -5 9588.49  167.97
   0   5   4185675.9 1628.89
   0   5   751575.48 1167.09
   0   5  1027303.69  359.17
   0   5  1333882.14  432.75
   0   5  16 1598.96  127.23
   0   5  19 5091.06  130.39
   0   5  2218623.13  773.30
   0   5  2528740.40  651.35
   0   5  28 2661.61  239.17
   0   5  31  986.80  234.35
   0   5  34 5861.09  655.79
   0   6 -57  671.95   88.30
   0   6 -54   51.48  357.07
   0   6 -51  305.58   74.23
   0   6 -48  186.46  132.84
   0   6 -45  136.22  139.70
   0   6 -42   35.63  108.92
   0   6 -39 1733.12  126.11
   0   6 -36 1552.92  164.96
   0   6 -33 5992.16  133.93
   0   6 -30 2920.94  183.73
   0   6  -324419.19  563.00
   0   6   612702.40 1104.25
   0   6   9 5072.13  134.92
   0   6  12 2096.97   81.63
   0   6  15 5645.24  448.67
   0   6  1814375.29  336.38
   0   6  2138631.51 1981.15
   0   6  24 4745.61  270.79
   0   6  27 9722.17  343.00
   0   6  30  375.64  297.17
   0   6  33 1252.18  389.20
   0   7 -55 1017.64  168.46
   0   7 -52   60.77  274.13
   0   7 -49  210.26  123.31
   0   7 -46 1109.60  132.25
   0   7 -43 3727.90  317.04
   0   7 -40 5200.84  217.82
   0   7 -37 1264.06  116.99
   0   7 -34 5533.58  140.84
   0   7 -31  760.15   70.61
   0   7  -4 4642.66  202.47
   0   7  -1  593.63  161.11
   0   7   218538.78  449.03
   0   7   5 3753.26  264.53
   0   7   824345.36  394.36
   0   7  1113743.63  328.12
   0   7  1411205.28  302.18
   0   7  1711781.05  342.57
   0   7  20 2747.98  179.38
   0   7  23 2194.45  477.98
   0   7  26 1005.89  152.34
   0   7  29  766.72  293.41
   0   7  32 1084.59  342.82
   0   8 -53  219.43  187.91
   0   8 -50   98.11  345.78
   0   8 -47  522.05  148.21
   0   8 -44  171.27  105.05
   0   8 -41 7104.09  195.20
   0   8 -38  746.04  124.58
   0   8 -35 3546.18  143.22
   0   8 -32 3170.71  106.27
   0   8 -29 1308.16   82.03
   0   8  -2 2836.68  193.67
   0   8   1 2109.89  209.81
   0   8   427961.93  656.96
   0   8   7 5229.77  476.56
   0   8  1019262.70  707.90
   0   8  1343172.50  495.83
   0   8  16 4520.93  403.85
   0   8  19  701.08  122.60
   0   8  22 9368.51  327.61
   0   8  25 2110.61  194.93
   0   8  28 2335.78  360.51
   0   8  31  264.06  283.19
   0   9 -54   62.19  117.42
   0   9 -51   76.03  102.58
   0   9 -48   37.44  121.20
   0   9 -45   32.28  102.52
   0   9 -42   39.33   92.31
   0   9 -39 4480.21  164.49
   0   9 -36 1808.40  125.02
   0   9 -33  465.59   95.58
   0   9 -30  879.01   81.59
   0   9 -27 1151.43   69.79
   0   9   322228.05  536.10
   0   9   619132.67  726.18
   0   9   914133.75  496.98
   0   9  1244657.97 1304.13
   0   9  15 9031.47  827.30
   0   9  18  533.11  117.45
   0   9  21 1572.73  163.74
   0   9  24 2225.29  399.14
   0   9  27 1309.50  354.76
   0   9  30 5435.74  524.48
   0  10 -52  113.84  238.95
   0  10 -49   42.67  111.22
   0  10 -46   21.77  138.10
   0  10 -43   55.16   88.55
   0  10 -40 1425.50  119.59
   0  10 -37  733.71  114.75
   0  10 -34  609.03   95.17
   0  10 -31  644.68   87.06
   0  10 -28 2851.11  113.22
   0  10 -25 2452.24   88.43
   0  10   514129.26  580.18
   0  10   816556.87  655.37
   0  10  11 6990.63  455.20
   0  10  14 4382.24  409.39
   0  10  17 2592.63  351.03
   0  10  20 2570.11  222.47
   0  10  23 1019.56  366.03
   0  10  26 2823.43  436.29
   0  11 -50  232.16  228.76
   0  11 -47  183.80  125.61
   0  11 -44  851.26  168.03
   0  11 -41 1294.32  111.31
   0  11 -38 3575.95  145.57
   0  11 -35  452.49   92.52
   0  11 -32  752.46   90.08
   0  11 -29    0.32   90.04
   0  11 -26 8019.77  149.29
   0  11 -23  837.93   86.81
   0  11 -20  673.42  105.56
   0  11  10 1800.69  332.92
   0  11  13 1936.09  269.86
   0  11  16 1960.67  294.43
   0  11  19 6091.68  633.47
   0  11  22  988.84  320.94
   0  11  25  157.85  215.29
   0  12 -48  322.34  111.73
   0  12 -45  206.59  133.16
   0  12 -42  692.34  115.52
   0  12 -39 2663.86  172.34
   0  12 -36 2335.08  150.82
   0  12 -33 4191.82  177.09
   0  12 -30  976.47  115.52
   0  12 -27 1204.62   82.99
   0  12 -24  419.82   71.56
   0  12 -21   24.08   60.36
   0  12 -18 1652.60   73.78
   0  12  15   70.69  199.14
   0  12  18   39.34  210.22
   0  12  21  243.86  250.77
   0  13 -46   19.30  111.45
   0  13 -43   40.31  127.36
   0  13 -40   81.63  142.24
   0  13 -37  275.18  105.74
   0  13 -34 3021.83  174.18
   0  13 -31 1509.32  137.48
   0  13 -28 2222.00  110.65
   0  13 -25 5510.53  136.67
   0  13 -22 1366.28   93.56
   0  13 -19  112.84   60.43
   0  13 -16 3366.25  104.86
   0  14 -44  295.60  125.39
   0  14 -41   94.24   86.81
   0  14 -38   13.07   96.71
   0  14 -35  465.58  108.02
   0  14 -32   11.68  106.52
   0  14 -29 1548.50  144.35
   0  14 -26  100.18   74.84
   0  14 -23  268.06   82.72
   0  14 -20 5423.65  211.23
   0  14 -17 2580.56  150.55
   0  15 -42   69.40  114.68
   0  15 -39    8.93  143.59
   0  15 -36  656.42  160.97
   0  15 -33   15.89  156.12
   0  15 -30 1503.16  217.16
   0  15 -27 9305.85  378.44
   0  15 -24  714.37  115.95
   0  15 -21 3803.07  212.66
   0  15 -18  387.31  122.95
   0  15 -15 2415.18  155.29
   0  16 -40   28.89  118.34
   0  16 -37  108.54  130.99
   0  16 -34  206.28  142.79
   0  16 -31  432.69  166.18
   0  16 -28  114.38  162.40
   0  16 -25 7831.73  230.50
   0  16 -22 2429.12  134.60
   0  16 -19 1166.09  140.03
   0  16 -16 2394.70  170.98
   0  16 -13  329.66  114.82
   0  17 -38   91.80  110.95
   0  17 -35  228.23  128.16
   0  17 -32  188.17  143.07
   0  17 -29  116.81  148.15
   0  17 -26 1178.93  184.36
   0  17 -23  985.83  137.31
   0  17 -20  566.87  139.21
   0  17 -17  313.61  122.28
   0  17 -14   12.06  111.78
   0  18 -36  316.92  114.09
   0  18 -33  576.94  124.41
   0  18 -30   55.88  134.01
   0  18 -27  242.05  143.09
   0  18 -24  410.12   93.79
   0  18 -21  336.18   93.13
   0  18 -18 1200.04  150.07
   0  18 -15 1002.00  141.28
   0  18 -12  345.12  118.20
   0  19 -31  204.77  111.72
   0  19 -28  164.03  124.69
   0  19 -25    6.74  129.68
   0  19 -22  437.03   81.52
   0  19 -19 1206.01  110.36
   0  19 -16  326.48  118.57
   0  19 -13  274.71  110.37
   0  19 -10  890.59  125.94
   0  20 -26  108.32  111.64
   0  20 -23  239.71  127.51
   0  20 -20  147.61   75.98
   0  20 -17  302.53   89.39
   0  20 -14   36.65  104.93
   0  20 -11    2.35  104.09
   0  20  -8  400.72  119.66
   0  21 -21  316.33  103.80
   0  21 -18   59.59  101.13
   0  21 -15  125.82   68.82
   0  21 -12    7.33   70.39
   0  21  -9   10.83   91.12
   0  21  -6   48.53   95.82
   0  22 -13  167.37   94.37
   0  22  -7   68.02   74.14
   0  22  -4   72.05   77.04
   0  22  -1  133.72   74.80
   1   1 -57  191.27  205.68
   1   1 -54  650.76  106.94
   1   1 -51 2584.61  146.42
   1   1 -48 4146.46  175.29
   1   1 -45 4843.05  244.97
   1   1 -42 1719.31  173.76
   1   1 -39  299.06  117.54
   1   1 -36 5008.05   79.10
   1   1   0 1641847 1081.66
   1   1   310084.10  403.58
   1   1   6371447.8 1035.13
   1   1   959838.89  572.33
   1   1  1232836.35  331.85
   1   1  1552945.33  823.70
   1   1  1861356.49  666.78
   1   1  2144376.19  591.15
   1   1  2433967.39  513.98
   1   1  2736220.97  731.18
   1   1  3012565.09  394.82
   1   1  3314211.19  463.59
   1   1  36 2367.64  218.93
   1   2 -58  532.93  234.47
   1   2 -55   96.38   85.22
   1   2 -52  351.03   90.98
   1   2 -49 1104.61  145.29
   1   2 -46 1925.89  130.09
   1   2 -43 4630.69  196.78
   1   2 -40  406.41   78.25
   1   2 -37 5639.68  102.35
   1   2 -34 7811.81   90.13
   1   2   2449573.7  762.94
   1   2   525196.99  238.73
   1   2   8150769.8 1018.26
   1   2  11385148.9 2180.92
   1   2  1417289.06  638.27
   1   2  1768121.52  477.26
   1   2  2046364.99  651.85
   1   2  2316383.82  306.23
   1   2  2616610.94  370.38
   1   2  29 7333.20  386.77
   1   2  32 3570.19  273.68
   1   2  35 7432.55  343.02
   1   2  38 3211.15  385.18
   1   3 -56   44.43   70.65
   1   3 -53  765.66  135.10
   1   3 -50  250.66   87.07
   1   3 -47 1156.25  263.27
   1   3 -44 1157.93   83.82
   1   3 -41 1915.40   88.69
   1   3 -38  717.09   54.94
   1   3 -35 1620.19   65.44
   1   3   112516.49  288.16
   1   3   4195459.9 1112.46
   1   3   755358.54  928.31
   1   3  10 6263.09  863.58
   1   3  1312065.09  566.77
   1   3  16104879.6 1075.34
   1   3  1950753.58  546.47
   1   3  2215412.14  317.89
   1   3  2524655.30  616.53
   1   3  28 1248.97  210.75
   1   3  31 7316.53  344.02
   1   3  34 5297.99  489.04
   1   3  37 7838.39  627.38
   1   4 -57  809.92   64.72
   1   4 -54   88.21  142.77
   1   4 -51  977.74   97.53
   1   4 -48  420.61  104.70
   1   4 -45  597.77   85.91
   1   4 -42    2.08   70.62
   1   4 -39  389.80   61.06
   1   4 -36  725.75   59.03
   1   4 -33  186.52   55.58
   1   4   388177.80 1575.90
   1   4   6 9817.38 1260.21
   1   4   9 2621.13  351.74
   1   4  1218535.49  614.27
   1   4  1521959.98  347.98
   1   4  18 6841.28  713.30
   1   4  21 8796.11  188.90
   1   4  24  346.47  191.24
   1   4  27 3348.63  307.43
   1   4  3013627.87  477.92
   1   4  33  299.82  304.11
   1   4  36  765.99  303.46
   1   5 -55 1579.40   65.79
   1   5 -52  194.29  125.84
   1   5 -49  124.89  129.11
   1   5 -46   18.83  123.00
   1   5 -43  973.62   83.83
   1   5 -40  126.60   61.33
   1   5 -37  411.59   73.57
   1   5 -34 4486.66  121.64
   1   5 -31  377.52   54.99
   1   5   5 4719.30  674.98
   1   5   834193.61  411.69
   1   5  11 6782.02  441.31
   1   5  1429110.02  797.28
   1   5  1712306.63  415.17
   1   5  20 4902.44  290.20
   1   5  2321711.74  549.55
   1   5  26 6531.16  276.35
   1   5  29  722.39  160.82
   1   5  32 1525.66  414.07
   1   5  35  412.46  316.66
   1   6 -56  502.23  107.09
   1   6 -53  239.07  250.82
   1   6 -50  159.26  356.68
   1   6 -47 1275.08  238.23
   1   6 -44  441.70  118.60
   1   6 -41 2535.53  129.56
   1   6 -38   38.52   90.25
   1   6 -35  160.92   79.36
   1   6 -32  591.10   73.51
   1   6   4 8939.52  241.73
   1   6   714442.78  190.39
   1   6  1022326.34  560.37
   1   6  1314193.68  464.55
   1   6  1610514.43  432.95
   1   6  1910348.54  376.14
   1   6  22 3806.67  265.24
   1   6  25 3732.24  218.17
   1   6  28 6075.65  322.61
   1   6  31 9672.97  782.77
   1   6  34 3800.32  594.74
   1   7 -54   15.86  115.84
   1   7 -51   91.18  191.09
   1   7 -48  743.02  300.37
   1   7 -45  992.85  119.23
   1   7 -42 6184.14  183.86
   1   7 -39 1232.07  125.50
   1   7 -36 1322.88  109.96
   1   7 -33   66.88   78.70
   1   7 -30 1770.91   86.17
   1   7   6 3303.24  281.73
   1   7   918086.28  519.20
   1   7  12  773.68  157.49
   1   7  15 5826.76  161.48
   1   7  18 6786.40  308.76
   1   7  21  308.14  194.56
   1   7  24 9941.81  299.19
   1   7  27 5331.32  232.99
   1   7  30 3747.63  517.71
   1   7  33  327.72  389.40
   1   8 -52  162.38  212.96
   1   8 -49  384.12  325.15
   1   8 -46   53.54  145.88
   1   8 -43 1897.61  114.60
   1   8 -40  894.51  108.86
   1   8 -37   27.18   96.37
   1   8 -34 4252.18  135.14
   1   8 -31 4050.79  225.57
   1   8 -28 4191.46  231.94
   1   8   8 9469.42  593.47
   1   8  1126126.36  591.55
   1   8  1412711.48  344.29
   1   8  1723476.18  465.75
   1   8  20 3341.46  247.84
   1   8  23 1065.47  167.18
   1   8  26 5789.24  263.18
   1   8  29 1081.06  317.29
   1   9 -53  168.20   62.09
   1   9 -50  283.85  267.82
   1   9 -47   24.90  127.18
   1   9 -44  344.30  108.55
   1   9 -41 2044.86  127.42
   1   9 -38 1050.97  107.36
   1   9 -35 2464.89  119.84
   1   9 -32  324.93   91.39
   1   9 -29 2643.87  150.92
   1   9 -26 4204.44  109.61
   1   9 -23  528.95  104.61
   1   9   4  968.04  203.08
   1   9   7 2506.52  351.49
   1   9  1037529.19 1069.36
   1   9  13 4757.23  260.64
   1   9  1612599.22  423.18
   1   9  1919123.11  514.87
   1   9  22 4119.42  317.60
   1   9  25  538.24  197.84
   1   9  28  838.43  305.75
   1  10 -51  390.79   94.98
   1  10 -48  238.09  120.80
   1  10 -45  117.64  142.68
   1  10 -42  473.70  147.10
   1  10 -3911396.85  267.74
   1  10 -36 2335.04  133.59
   1  10 -33 1379.75  103.69
   1  10 -30  499.53   92.30
   1  10 -27 1416.45   80.69
   1  10 -24 5653.92  122.76
   1  10   639184.49  877.41
   1  10   911701.36  344.84
   1  10  12 1600.08  194.07
   1  10  15 8502.09  511.59
   1  10  18 5495.81  328.65
   1  10  2112476.36  397.99
   1  10  24 2746.87  228.75
   1  10  27  805.98  325.07
   1  11 -49  241.24  112.40
   1  11 -46  342.01  124.28
   1  11 -43   74.24  102.74
   1  11 -40 2524.05  164.94
   1  11 -37 1957.92  154.00
   1  11 -34 1034.44  124.17
   1  11 -31   56.81  103.90
   1  11 -28 9418.36  332.00
   1  11 -25 1093.98   82.31
   1  11 -22   50.81   67.94
   1  11 -19 2040.88   94.12
   1  11  1111651.99  490.48
   1  11  14 1167.80  237.31
   1  11  17 2645.47  345.44
   1  11  20  441.26  226.03
   1  11  23 1983.42  363.00
   1  12 -47    4.38   98.90
   1  12 -44   69.58   92.47
   1  12 -41    4.99  100.73
   1  12 -38   58.47  213.01
   1  12 -35  503.41  157.91
   1  12 -32 2795.61  162.49
   1  12 -29   16.22   98.80
   1  12 -26  333.93   74.81
   1  12 -23 1766.18   81.93
   1  12 -20 1794.09  100.64
   1  12 -17  160.33   53.47
   1  12 -14 1034.87   79.36
   1  12  19 1154.54  335.60
   1  12  22  464.30  255.58
   1  13 -45   76.32  105.95
   1  13 -42  368.69   91.50
   1  13 -39   60.93   99.13
   1  13 -36  788.97  127.40
   1  13 -33 1629.52  147.20
   1  13 -30 5451.79  205.77
   1  13 -27 5348.83  178.03
   1  13 -24  464.10   84.05
   1  13 -21  620.09   82.40
   1  13 -18  629.35   70.45
   1  13 -15 2262.49   88.60
   1  13 -12  642.73   86.72
   1  13  -9 3561.43  121.06
   1  14 -43   21.13  115.93
   1  14 -40  250.13   93.00
   1  14 -37  112.88   98.17
   1  14 -34  207.27  102.10
   1  14 -31  827.11  118.28
   1  14 -28 8217.54  223.56
   1  14 -25 3018.57  110.12
   1  14 -22  951.36  101.02
   1  14 -19  278.69   83.49
   1  14 -16 2397.25   99.98
   1  14 -13  833.68  108.35
   1  14 -10 2042.13  122.63
   1  14  -7 2721.36  149.05
   1  15 -41   19.74  111.03
   1  15 -38  113.77   96.44
   1  15 -35  166.82   92.91
   1  15 -32   92.30   96.86
   1  15 -29    8.03   96.54
   1  15 -26  605.00   89.77
   1  15 -23 2397.45  141.85
   1  15 -20 1591.83  108.43
   1  15 -17 2031.12  131.61
   1  15 -14  290.43   74.08
   1  15 -11  278.53   94.21
   1  16 -39  381.49  121.08
   1  16 -36    0.29  128.40
   1  16 -33  945.92  152.19
   1  16 -30 1618.63  199.15
   1  16 -27  547.21  179.05
   1  16 -24 4794.55  170.24
   1  16 -21 1632.67  300.46
   1  16 -18 4917.07  193.20
   1  16 -15  588.99  105.51
   1  16 -12 1127.44  130.39
   1  17 -37    0.15  109.65
   1  17 -34  304.63  126.39
   1  17 -31   94.42  135.37
   1  17 -28  455.49  151.62
   1  17 -25  387.95  160.47
   1  17 -22   66.92   86.53
   1  17 -19 1195.06  108.41
   1  17 -16  556.10  112.64
   1  17 -13  349.85  108.99
   1  18 -32  149.13  111.28
   1  18 -29   48.29  129.63
   1  18 -26  234.32  128.03
   1  18 -23   20.45  130.35
   1  18 -20   88.68  140.05
   1  18 -17   41.83   82.11
   1  18 -14  229.40  113.66
   1  18 -11  381.61  111.44
   1  19 -30   61.51   93.19
   1  19 -27   89.64  111.65
   1  19 -24   35.28  113.23
   1  19 -21  332.87  131.03
   1  19 -18  272.93  131.48
   1  19 -15  162.79   77.67
   1  19 -12   51.55   96.86
   1  19  -9  918.65  128.48
   1  20 -25  171.63  100.80
   1  20 -22   24.54  104.12
   1  20 -19  305.84  115.11
   1  20 -16  567.06  129.47
   1  20 -13  101.01  113.48
   1  20 -10  384.48   95.51
   1  20  -7  518.91  105.09
   1  21 -17  165.95   89.97
   1  21  -2  102.67   73.98
   2   1 -56  381.27  104.34
   2   1 -53 3436.79  121.86
   2   1 -50  558.16  101.31
   2   1 -47 1506.19  216.05
   2   1 -44  242.42   59.86
   2   1 -41   84.05  136.97
   2   1 -38 1405.42   62.87
   2   1 -35  534.64   46.81
   2   1  -279830.52  613.99
   2   1   1 4890.85  281.56
   2   1   4289687.8  891.48
   2   1   7499772.715459.00
   2   1  10205365.5 1029.20
   2   1  13154384.7 1318.50
   2   1  1682901.27 2739.30
   2   1  1915538.98  407.05
   2   1  22 2880.09  229.55
   2   1  2516888.11  416.05
   2   1  28 2107.04  273.98
   2   1  31  784.46  198.38
   2   1  34 1449.95  184.37
   2   1  37 1199.78  175.77
   2   2 -57  101.72   89.81
   2   2 -54  217.36  211.59
   2   2 -51 1161.65  111.57
   2   2 -48  160.86  300.62
   2   2 -45  889.70   88.24
   2   2 -42 2654.38  141.57
   2   2 -39 2709.53   87.48
   2   2 -36 1115.49   63.43
   2   2 -33 1199.19   51.98
   2   2   0116149.5  780.82
   2   2   3245688.5  571.58
   2   2   660525.57 1016.36
   2   2   981944.01  913.62
   2   2  1210050.77 1014.65
   2   2  1531192.22  836.15
   2   2  1811408.57  243.70
   2   2  2146452.27  823.82
   2   2  24 6436.18  371.02
   2   2  27 3163.51  287.44
   2   2  3029573.15  661.63
   2   2  33 2929.09  338.97
   2   2  36  423.46  158.75
   2   3 -58  340.05  293.37
   2   3 -55  221.32   73.99
   2   3 -52    4.38  133.00
   2   3 -49 1217.88  163.72
   2   3 -46  664.64   89.16
   2   3 -43 1207.62  108.74
   2   3 -40 1521.70   84.59
   2   3 -37  253.53   56.10
   2   3 -34  502.16   60.47
   2   3   239525.64  818.97
   2   3   516478.26  857.10
   2   3   8133220.1 1447.10
   2   3  1163385.09  803.19
   2   3  14 5786.01  277.77
   2   3  1714993.73  300.68
   2   3  2032810.46  711.90
   2   3  23 3632.63  245.59
   2   3  26 2935.16  289.63
   2   3  29 3913.33  288.08
   2   3  32 5393.81  305.20
   2   3  35 2475.72  419.18
   2   4 -56  116.93   50.88
   2   4 -53  328.38  108.17
   2   4 -50   33.84  208.29
   2   4 -47  452.17  100.22
   2   4 -44  152.94  115.89
   2   4 -41 3176.40   96.36
   2   4 -38  265.05   60.49
   2   4 -35 3449.09  110.27
   2   4 -32  594.69   66.05
   2   4   143392.19 1082.26
   2   4   410854.52  526.27
   2   4   768668.94  953.00
   2   4  1030775.15  814.06
   2   4  13 9079.61  253.99
   2   4  1626590.71  503.25
   2   4  19 3012.57  338.96
   2   4  22 4830.50  367.01
   2   4  2511418.50  641.05
   2   4  2817854.06  902.05
   2   4  31 2987.62  262.84
   2   4  34 4579.22  345.27
   2   5 -57  204.02   88.70
   2   5 -54   38.12   62.82
   2   5 -51  199.46  128.99
   2   5 -48  124.19  242.00
   2   5 -45   49.57   93.02
   2   5 -42  676.19   78.67
   2   5 -39 2634.34  103.19
   2   5 -36 2522.31   85.78
   2   5 -33 4038.58  117.99
   2   5 -30   72.21   71.45
   2   5   344553.04  957.66
   2   5   698099.83  810.33
   2   5   935423.67  662.90
   2   5  12 3979.71  279.47
   2   5  1511635.38  473.73
   2   5  18 8191.90  352.75
   2   5  2116452.46  620.59
   2   5  24  155.73  137.15
   2   5  27  647.62  156.58
   2   5  30 5431.11  282.57
   2   5  33  112.79  146.96
   2   6 -55  570.20  114.91
   2   6 -52   68.21   80.11
   2   6 -49  542.93  263.21
   2   6 -46 1488.08  129.81
   2   6 -43 2525.49  141.12
   2   6 -40 1476.04  132.24
   2   6 -37 2250.10  120.09
   2   6 -34 2586.13  122.90
   2   6 -31 2429.59   85.40
   2   6   5 3209.58  287.22
   2   6   8 6050.45  228.47
   2   6  11 3525.11  315.86
   2   6  14 1763.21  126.75
   2   6  17 1087.11  292.70
   2   6  20 6034.82  316.05
   2   6  23 2153.63  223.84
   2   6  26 8002.47  366.99
   2   6  29 3157.95  247.87
   2   6  32 1033.57  388.12
   2   7 -53   22.38   65.33
   2   7 -50  261.84  240.50
   2   7 -47  216.52  255.25
   2   7 -44  865.81  136.50
   2   7 -41 4687.94  230.00
   2   7 -38 5519.83  168.85
   2   7 -35 2894.29  143.02
   2   7 -3211268.33  178.71
   2   7 -29 1098.05   84.10
   2   7  -5 7953.53  267.79
   2   7  -226025.98  397.26
   2   7   1  155.49  104.26
   2   7   4 9716.14  119.48
   2   7   7 1171.43  190.75
   2   7  10  581.97  219.14
   2   7  1323697.54  738.48
   2   7  1635143.38  542.21
   2   7  1930828.70  786.15
   2   7  22 6916.01  354.47
   2   7  25 5529.40  373.06
   2   7  28 9545.42  357.47
   2   7  31 3404.00  495.78
   2   8 -54  526.93  122.21
   2   8 -51  272.21  227.28
   2   8 -48   15.04  125.84
   2   8 -45  850.43  120.72
   2   8 -42 1592.59  128.19
   2   8 -39 4809.65  150.14
   2   8 -36  250.05   89.99
   2   8 -33  354.83   84.75
   2   8 -30 9054.28  198.49
   2   8 -27 1354.40  116.55
   2   8   9 9356.33  517.91
   2   8  1262065.49 1241.40
   2   8  15 3165.40  265.76
   2   8  18 1923.77  197.14
   2   8  21 2926.85  246.02
   2   8  24 4639.81  285.01
   2   8  27  621.41  126.74
   2   8  30   17.73  244.78
   2   9 -52  395.69   89.19
   2   9 -49   76.20  115.15
   2   9 -46   17.74  132.38
   2   9 -43  345.84  113.96
   2   9 -40   50.55  147.38
   2   9 -37 2233.20  187.89
   2   9 -34 2249.28  110.33
   2   9 -31 4783.14  173.85
   2   9 -28 3181.24  141.45
   2   9 -25 3465.61   97.65
   2   9 -22 3530.25  109.74
   2   9   8 9187.60  617.48
   2   9  11  826.73  247.82
   2   9  14 4697.27  321.42
   2   9  17 6632.22  308.54
   2   9  2013255.73  382.83
   2   9  23   69.02  126.54
   2   9  26 2438.98  232.54
   2  10 -50   80.22   95.70
   2  10 -47  923.72  140.87
   2  10 -44  608.33  110.67
   2  10 -41  405.40  121.50
   2  10 -38 1615.21  237.75
   2  10 -3511153.77  271.34
   2  10 -32  255.60  110.66
   2  10 -29  749.97  115.26
   2  10 -26  202.04   62.48
   2  10 -2317904.55  195.39
   2  10 -2016007.40  264.17
   2  10  10 6188.14  431.96
   2  10  13 4321.73  368.84
   2  10  16 4399.68  366.22
   2  10  19 8545.92  381.51
   2  10  22 2053.19  236.94
   2  10  25 4352.37  244.97
   2  11 -48  263.55  110.44
   2  11 -45  272.26   99.53
   2  11 -42  335.24  102.65
   2  11 -39  398.79  116.72
   2  11 -36  237.18  116.23
   2  11 -33 1994.20  136.10
   2  11 -30 1581.76  128.51
   2  11 -27 3455.59  148.84
   2  11 -24 1336.84   86.62
   2  11 -21 7107.60  153.09
   2  11 -18 6751.72  205.98
   2  11 -15  593.43   85.73
   2  11  15  453.58  283.86
   2  11  18  139.81  254.47
   2  11  21  512.77  293.24
   2  12 -46   18.96  103.72
   2  12 -43  120.35   91.19
   2  12 -40   58.80  100.81
   2  12 -37   66.23  105.50
   2  12 -34  909.15  128.58
   2  12 -31 4249.98  171.24
   2  12 -28 2696.54  160.99
   2  12 -25 1376.16   90.88
   2  12 -22 2016.54  103.59
   2  12 -19  815.38   98.25
   2  12 -16 2573.23   98.50
   2  12 -13  482.73   85.14
   2  12 -10  366.67   89.59
   2  13 -44   99.73   76.70
   2  13 -41  124.58   90.05
   2  13 -38  150.97  101.98
   2  13 -35   48.59  106.20
   2  13 -32  411.57  102.80
   2  13 -29 2349.39  156.66
   2  13 -26 3718.47  155.40
   2  13 -23 9094.14  298.57
   2  13 -20 3480.62  172.85
   2  13 -17  497.49   80.71
   2  13 -14  280.46   58.56
   2  13 -11 1172.88  110.94
   2  13  -8 1277.63  111.30
   2  14 -42  228.95   81.23
   2  14 -39   15.53   86.92
   2  14 -36   40.53   92.91
   2  14 -33  663.17  122.03
   2  14 -30  223.65   97.30
   2  14 -27 1923.47  141.05
   2  14 -24 1481.27  125.56
   2  14 -21 1445.60   87.80
   2  14 -18 3534.29  126.48
   2  14 -15  355.29   76.41
   2  14 -12  404.57  100.59
   2  14  -9  509.68   96.29
   2  14  -6  390.27  101.99
   2  15 -40   63.38   71.18
   2  15 -37   29.59  126.27
   2  15 -34  358.45   94.41
   2  15 -31   97.66   95.90
   2  15 -28  258.84   99.40
   2  15 -25  122.94  103.33
   2  15 -22 4045.52  180.20
   2  15 -19 3233.40  154.70
   2  15 -16 2056.13  108.26
   2  15 -13  274.90   74.38
   2  15 -10 1243.89  119.49
   2  15  -7 1483.07  137.39
   2  15  -4  215.24  112.60
   2  16 -38  158.56  106.83
   2  16 -35  147.54  124.53
   2  16 -32 1286.47  113.77
   2  16 -29  758.21  108.27
   2  16 -26 1571.32  126.64
   2  16 -23  180.11   94.17
   2  16 -20  140.64  103.79
   2  16 -17 1950.24  167.48
   2  16 -14   10.92   76.83
   2  16 -11 2631.66  215.45
   2  16  -8  516.93  115.28
   2  16  -5 3312.62  175.13
   2  16  -2 5166.27  184.25
   2  17 -36   54.26   99.97
   2  17 -33  160.23  116.30
   2  17 -30  300.78  124.96
   2  17 -27   64.99  132.67
   2  17 -24   45.19  135.21
   2  17 -21  559.21  151.59
   2  17 -18 2517.51  205.71
   2  18 -31   38.25   98.86
   2  18 -28   63.64  108.76
   2  18 -25  101.22  112.89
   2  18 -22   16.71  120.66
   2  18 -19   95.39  126.54
   2  18 -16  924.40  150.99
   2  19 -26  534.35  101.60
   2  19 -23   27.65  103.97
   2  19 -20  112.10  110.35
   2  19 -17  883.12  146.70
   2  19 -14  619.84  130.53
   3   1 -58   56.01   85.39
   3   1 -55  347.97  222.71
   3   1 -52  408.22  168.91
   3   1 -49  614.14   94.72
   3   1 -46 2252.98  115.60
   3   1 -43 1055.30  119.37
   3   1 -40 2142.08  111.42
   3   1 -37 1691.98   75.85
   3   1 -34  152.09   50.42
   3   1  -1160884.8  830.24
   3   1   2176021.1  962.02
   3   1   510649.20  464.46
   3   1   8133246.7 1566.39
   3   1  11 2896.03  141.36
   3   1  14 2030.19  293.78
   3   1  1756628.26  349.30
   3   1  2018413.33  250.38
   3   1  2322874.17  852.03
   3   1  26  239.76  204.70
   3   1  29 2167.86  175.20
   3   1  32 4426.10  327.86
   3   1  35 1327.82  383.84
   3   1  38  567.43  292.98
   3   2 -56  354.67  361.93
   3   2 -53  491.86  301.60
   3   2 -50  889.03  335.35
   3   2 -47  461.89  186.15
   3   2 -44 1035.82   82.94
   3   2 -41  248.16   75.14
   3   2 -38  516.14   63.72
   3   2 -35  636.26   58.38
   3   2 -32 5366.29  123.00
   3   2  -2382866.6 1763.73
   3   2   125313.87 1032.98
   3   2   4382856.2 2585.46
   3   2   746603.47  844.42
   3   2  1042823.74  765.00
   3   2  1347073.20 1164.65
   3   2  16 3502.00  153.04
   3   2  19  594.50  169.85
   3   2  2220693.71  606.48
   3   2  2514350.69  416.19
   3   2  28 3325.59  244.86
   3   2  31  116.96  210.77
   3   2  3410841.40  569.10
   3   2  37 8122.15  629.97
   3   3 -57  675.25  288.00
   3   3 -54  436.09   77.19
   3   3 -51  156.38  101.83
   3   3 -48  580.11  198.31
   3   3 -45 1317.11  140.23
   3   3 -42 2260.82  111.49
   3   3 -39  928.64   81.80
   3   3 -36   63.49   57.61
   3   3 -33  151.28   80.06
   3   3   0224069.9 1361.78
   3   3   3 9776.55  570.14
   3   3   6 2958.04  219.76
   3   3   928855.41  482.33
   3   3  1218425.68 1885.10
   3   3  15 4095.16  461.76
   3   3  1817131.30  486.33
   3   3  21 5311.39  364.31
   3   3  24 3093.91  199.25
   3   3  27  360.17  144.67
   3   3  3018075.02  953.55
   3   3  33 3547.12  288.67
   3   3  36 1295.87  306.54
   3   4 -55  119.23   71.52
   3   4 -52  283.64   86.31
   3   4 -49   53.80   91.54
   3   4 -46  104.44  101.70
   3   4 -43  942.90  109.53
   3   4 -40  507.34  114.69
   3   4 -37  233.08   80.32
   3   4 -34 1324.72   79.34
   3   4 -31  793.91   63.94
   3   4   244167.57  751.25
   3   4   510876.09  326.04
   3   4   8 4272.41  311.52
   3   4  11 1944.42  248.93
   3   4  1425803.57  649.09
   3   4  1740949.22  895.74
   3   4  20 3807.28  278.50
   3   4  23 5235.49  363.07
   3   4  2622577.34  914.50
   3   4  2913098.99  483.15
   3   4  32 3746.83  277.53
   3   4  35 2357.80  266.21
   3   5 -56  116.67  167.92
   3   5 -53  338.15  108.07
   3   5 -50   11.57   82.47
   3   5 -47  158.27  137.25
   3   5 -44   54.71   79.44
   3   5 -41   18.29   90.98
   3   5 -38 1003.86  115.64
   3   5 -35 3719.84  104.80
   3   5 -32  575.78   78.65
   3   5 -29 1621.28  102.88
   3   5   4  890.03  156.20
   3   5   7 1314.22  310.36
   3   5  1028907.56  871.02
   3   5  13 8562.44  584.38
   3   5  1624881.51  775.76
   3   5  19 4906.37  280.09
   3   5  22 7299.86  306.14
   3   5  25 5795.72  322.79
   3   5  28 5938.37  295.16
   3   5  31 1923.28  207.33
   3   5  34 2233.90  246.53
   3   6 -54  537.37  142.64
   3   6 -51   48.39   75.89
   3   6 -48  246.54  252.83
   3   6 -45  604.59  130.43
   3   6 -42   18.19  125.63
   3   6 -39 3828.22  158.72
   3   6 -36  713.01   88.63
   3   6 -33  273.94   99.34
   3   6 -30 8168.74  157.32
   3   6 -27 1052.46   88.77
   3   6   6 2670.46  372.93
   3   6   944962.58  589.91
   3   6  12  691.38   91.77
   3   6  15 2760.08  322.08
   3   6  18 4071.02  258.25
   3   6  21 3313.09  299.42
   3   6  24 5374.42  332.77
   3   6  27 6078.06  328.26
   3   6  30  190.11  135.55
   3   7 -52  269.63   65.51
   3   7 -49  266.41  148.51
   3   7 -46    3.77  141.53
   3   7 -43  228.54  168.82
   3   7 -40  379.98  129.38
   3   7 -37  190.99  113.40
   3   7 -34  325.28   82.11
   3   7 -3111563.90  211.12
   3   7 -28 6760.16  168.03
   3   7 -25  329.86   67.05
   3   7 -1027610.19  399.24
   3   7  -717746.74  317.18
   3   7  -454276.78  439.82
   3   7  -1 2604.69  120.96
   3   7   249140.63  469.79
   3   7   512325.03  213.42
   3   7   814434.90  682.25
   3   7  1110530.68  575.56
   3   7  1410316.81  455.26
   3   7  17  786.52  221.81
   3   7  20 1006.78  192.83
   3   7  23  892.84  155.52
   3   7  2610069.50  369.57
   3   7  29 1857.44  182.05
   3   8 -53  345.85   93.15
   3   8 -50   43.25  103.07
   3   8 -47  160.09  124.95
   3   8 -44  854.11  136.58
   3   8 -41 1597.07  140.28
   3   8 -38 2819.09  195.01
   3   8 -35 7091.52  199.11
   3   8 -32 3615.35  157.21
   3   8 -29  418.41  100.09
   3   8 -26 1817.56  144.45
   3   8 -23 3257.83  131.30
   3   8  -238195.15  522.44
   3   8   133856.94  526.76
   3   8   4 2183.17  141.15
   3   8  1039527.75 1046.40
   3   8  13  491.37  178.29
   3   8  1611295.37  486.02
   3   8  1953041.83  896.94
   3   8  22 1590.20  285.42
   3   8  25  803.16  177.05
   3   8  28 5864.01  367.44
   3   9 -51  184.25   96.76
   3   9 -48  258.81  121.87
   3   9 -45   71.94  100.70
   3   9 -42   65.61  111.85
   3   9 -39 2300.37  153.85
   3   9 -36 3070.63  181.85
   3   9 -33 5383.00  251.28
   3   9 -30 3275.31  151.28
   3   9 -27  588.18   92.14
   3   9 -24 2326.96  149.04
   3   9 -21  964.85   90.82
   3   9  12 4227.73  376.56
   3   9  15  352.64  149.49
   3   9  18 2143.09  216.59
   3   9  21 2349.06  233.04
   3   9  24 2330.51  190.12
   3   9  27 2062.38  233.93
   3  10 -49   63.37   90.85
   3  10 -46   80.58   87.84
   3  10 -43   33.14   99.75
   3  10 -40  459.69  117.72
   3  10 -37 2912.39  169.26
   3  10 -34 3445.32  185.94
   3  10 -31 4524.98  173.92
   3  10 -28  165.89   93.97
   3  10 -25 1960.13  105.64
   3  10 -22  571.26   87.18
   3  10 -19 2493.47  149.65
   3  10 -16   58.73   80.96
   3  10  11 1166.14  286.65
   3  10  14 5964.33  446.19
   3  10  17 1708.75  394.94
   3  10  20 1207.76  174.68
   3  10  23  134.58  147.93
   3  11 -47   25.52   97.51
   3  11 -44  109.96   89.35
   3  11 -41  336.72  102.53
   3  11 -38  641.29  119.18
   3  11 -35  725.79  112.83
   3  11 -32 2240.89  233.62
   3  11 -29 7319.86  222.96
   3  11 -26 4960.33  169.75
   3  11 -23 2277.75  137.88
   3  11 -20 5886.66  158.39
   3  11 -17 6346.17  203.38
   3  11 -14  184.55   81.60
   3  11 -11 2660.17  170.48
   3  11  16 5323.37  512.90
   3  11  1910006.25  711.57
   3  12 -45  140.53   78.04
   3  12 -42   81.71   87.53
   3  12 -39  122.20  102.29
   3  12 -36  530.85  112.03
   3  12 -33   32.71  105.54
   3  12 -30 1198.59  127.47
   3  12 -27 2826.00  153.64
   3  12 -24 1159.05  111.40
   3  12 -21 1908.61  479.10
   3  12 -18 4403.50  208.69
   3  12 -15 2517.24  158.55
   3  12 -12  887.58  100.14
   3  12  -9 1900.15  144.87
   3  13 -43   77.75   74.74
   3  13 -40   51.76   90.53
   3  13 -37   23.17   96.43
   3  13 -34   67.45  103.30
   3  13 -31 1121.68  122.57
   3  13 -28  318.98  104.96
   3  13 -25 8160.18  373.48
   3  13 -22 1614.24  115.47
   3  13 -19  319.07  110.55
   3  13 -16 7978.26  254.86
   3  13 -13 3963.56  165.97
   3  13 -10 2186.31  134.83
   3  13  -7  211.23  106.99
   3  14 -41   34.98   75.16
   3  14 -38   26.70   89.05
   3  14 -35  106.17  132.12
   3  14 -32  275.36   98.37
   3  14 -29 2384.46  161.57
   3  14 -26  699.86  100.98
   3  14 -23 1617.16  194.74
   3  14 -20 5069.79  390.44
   3  14 -17  708.62  134.37
   3  14 -14 4691.30  217.42
   3  14 -11 1824.35  136.93
   3  14  -8 1062.26  130.10
   3  15 -39   81.45   69.02
   3  15 -36  178.76   83.50
   3  15 -33  235.51  140.54
   3  15 -30  205.09   98.74
   3  15 -27  136.78   98.26
   3  15 -24  893.55  123.11
   3  15 -21 2300.89  165.29
   3  15 -18  707.08  161.80
   3  15 -15 2502.10  185.79
   3  15 -12  629.10  123.44
   3  15  -9  227.07  107.87
   3  15  -6  559.62  121.70
   3  16 -37   17.26   93.63
   3  16 -34  708.11   87.49
   3  16 -31   71.22   98.10
   3  16 -28 1713.40  125.81
   3  16 -25  310.69   94.62
   3  16 -22 1083.83  116.89
   3  16 -19  214.20   95.60
   3  16 -16 1726.55  331.84
   3  16 -13 1304.75  146.98
   3  16 -10  462.20  116.69
   3  16  -7 2059.62  150.54
   3  16  -4  304.76  117.49
   3  17 -32   21.49  111.85
   3  17 -29   95.97  110.75
   3  17 -26   96.63   81.00
   3  17 -23   77.31   79.97
   3  17 -20  363.46   83.47
   3  17 -17   17.57   82.06
   3  17 -14  668.35   95.59
   3  17 -11  371.67  113.85
   3  17  -8   44.03   99.70
   3  17  -5  552.45  116.12
   3  17  -2 1681.65  139.17
   3  17   1  377.47  118.19
   3  18 -27  310.65   95.93
   3  18 -24   18.60   99.98
   3  18 -21   73.24  108.63
   4   1 -57  309.71  103.25
   4   1 -54   88.32  495.00
   4   1 -51  362.01  151.79
   4   1 -48 1120.87  227.45
   4   1 -45  407.00   96.75
   4   1 -42  343.81   95.56
   4   1 -39 3461.70  117.75
   4   1 -36 1260.26   74.50
   4   1 -33  370.98   59.78
   4   1  -3239775.1 1735.07
   4   1   098939.03  540.61
   4   1   319557.30  521.83
   4   1   6199589.7 1824.16
   4   1   959311.47  774.66
   4   1  1275931.36  891.48
   4   1  15 1888.36  255.17
   4   1  18 4687.39  408.40
   4   1  2120208.86  765.03
   4   1  2423465.75  909.30
   4   1  2732827.50 1475.65
   4   1  3023557.59  613.85
   4   1  33  863.97  179.97
   4   1  36  295.11  282.07
   4   2 -55  517.15  475.97
   4   2 -52  813.96   94.54
   4   2 -49  230.14   96.26
   4   2 -46  824.65  145.27
   4   2 -43 1271.16  117.90
   4   2 -40  352.80   69.26
   4   2 -37  155.43   58.50
   4   2 -34 1893.31   65.06
   4   2 -31 3664.80  177.04
   4   2  -186231.29 1176.50
   4   2   2115479.1 1414.25
   4   2   510808.84  394.58
   4   2   862763.46  701.10
   4   2  1138558.01  612.90
   4   2  1419008.88  536.90
   4   2  17 7122.81  463.60
   4   2  2075413.11 1172.73
   4   2  2312605.06  646.08
   4   2  2612642.43 1566.95
   4   2  29 1682.77  249.01
   4   2  32 8259.59  520.88
   4   2  35  322.92  372.30
   4   3 -56  263.57  541.34
   4   3 -53  400.97   79.57
   4   3 -50   14.06   94.23
   4   3 -47  412.14   90.25
   4   3 -44  309.27   84.16
   4   3 -41  933.19   82.48
   4   3 -38 1624.28  126.08
   4   3 -35  874.14   66.39
   4   3 -3211052.29  257.84
   4   3   146312.88  580.27
   4   3   420640.90  630.59
   4   3   746328.78  797.15
   4   3  10  290.21  208.88
   4   3  13 6821.75  341.29
   4   3  16 3880.15  312.06
   4   3  19 4937.50  414.96
   4   3  2218202.05  771.31
   4   3  25 1647.97  344.26
   4   3  28  515.66  190.45
   4   3  31  435.78  198.98
   4   3  34 3423.61  277.16
   4   4 -54  544.37  239.23
   4   4 -51   25.33   79.99
   4   4 -48  791.97  122.09
   4   4 -45  253.57   86.75
   4   4 -42 2427.73   96.41
   4   4 -39 1634.37  103.31
   4   4 -36 3302.48  102.41
   4   4 -3311037.84  187.70
   4   4 -30 1706.63   88.58
   4   4   034155.58  688.12
   4   4   3 8001.59  175.41
   4   4   6 4262.15  338.69
   4   4   917073.66  542.84
   4   4  1222904.28  443.43
   4   4  15 1430.79  177.55
   4   4  1818383.45  782.09
   4   4  2119841.23  783.50
   4   4  24 2919.33  316.31
   4   4  27 1897.02  245.41
   4   4  30  375.34  180.31
   4   4  33 1067.86  202.26
   4   5 -55   65.42  181.28
   4   5 -52  331.00   74.94
   4   5 -49  360.76   84.04
   4   5 -46 1052.52  105.44
   4   5 -43 5012.45  121.65
   4   5 -40 2313.30   88.08
   4   5 -37 5759.85  141.62
   4   5 -34 1529.65   89.05
   4   5 -31 1244.18   73.06
   4   5 -28  670.36   68.01
   4   5   243995.56  820.88
   4   5   5 1711.44  244.14
   4   5   8 6283.92  252.27
   4   5  11 3422.45  410.12
   4   5  14 2394.61  181.69
   4   5  1715197.62  603.12
   4   5  2032421.88  873.31
   4   5  2318350.09  610.89
   4   5  26 5038.88  289.35
   4   5  29 2164.13  264.49
   4   5  32  102.52  150.78
   4   6 -53  157.28  142.20
   4   6 -50   28.96  115.04
   4   6 -47  366.85  139.89
   4   6 -44 2724.38  134.34
   4   6 -41 2894.98  115.05
   4   6 -3812905.83  288.38
   4   6 -35 2413.22  195.95
   4   6 -3210957.26  183.54
   4   6 -29 2170.89  120.88
   4   6 -26  465.61   70.01
   4   6 -1487171.40  556.98
   4   6 -1191347.46  501.97
   4   6  -8165126.7  798.80
   4   6  -576778.86  538.46
   4   6  -2 6317.97  212.80
   4   6   1 6877.57  200.15
   4   6   416134.27  341.90
   4   6   7 2579.32  142.62
   4   6  10 7115.98  126.68
   4   6  1315880.20  176.75
   4   6  1644809.83  316.69
   4   6  1917064.97  541.73
   4   6  22 4587.83  376.82
   4   6  25  846.59  143.92
   4   6  28 2593.86  332.03
   4   6  31  493.83  177.10
   4   7 -51   92.40  101.79
   4   7 -48  898.13  142.57
   4   7 -45 1332.35  138.21
   4   7 -42  283.58  126.93
   4   7 -39 4529.21  199.29
   4   7 -36 3034.85  167.94
   4   7 -33 2964.07  154.89
   4   7 -30 3937.79  254.39
   4   7 -2713167.16  239.65
   4   7 -2415865.59  231.79
   4   7 -1231107.71  352.02
   4   7  -934369.62  420.05
   4   7  -6 2881.66  157.10
   4   7  -376889.47  713.99
   4   7   017516.40  362.52
   4   7   3 2966.80  164.59
   4   7   626274.75  275.56
   4   7   913511.69  383.07
   4   7  12 6334.64  189.63
   4   7  15 2844.63  351.02
   4   7  18 4389.73  367.03
   4   7  2111350.63  596.05
   4   7  24 7925.34  377.70
   4   7  27 4901.89  329.16
   4   7  30  826.20  223.26
   4   8 -52   23.08   83.67
   4   8 -49   29.37  107.64
   4   8 -46  767.63  149.73
   4   8 -43   23.19  112.92
   4   8 -40  853.37  125.97
   4   8 -37  857.20  144.95
   4   8 -34 1208.95  132.31
   4   8 -31 1065.32  108.03
   4   8 -28 2193.64  126.20
   4   8 -25  958.41   95.04
   4   8 -22 2352.29  108.54
   4   8  -7 6103.80  196.62
   4   8  -4 4683.29  207.29
   4   8  -1 4615.50  143.70
   4   8   2  800.80  196.11
   4   8   5 9263.32  325.88
   4   8   820671.77  365.15
   4   8  1114073.52  604.88
   4   8  14 3718.20  433.82
   4   8  17  124.16  201.54
   4   8  20 1079.50  205.11
   4   8  23 2320.19  214.72
   4   8  26  684.63  174.80
   4   9 -50  258.55   95.22
   4   9 -47  445.62  118.27
   4   9 -44  259.39  105.18
   4   9 -41  852.07  120.01
   4   9 -38  737.35  133.47
   4   9 -35  612.79  274.19
   4   9 -32 5887.02  216.99
   4   9 -29  151.80   94.79
   4   9 -26  702.05  110.85
   4   9 -23 3142.32  135.12
   4   9 -20 2458.37  133.51
   4   9 -17  378.68   82.71
   4   9  13 3394.44  385.59
   4   9  16 3335.09  272.43
   4   9  19 5718.75  349.70
   4   9  22 5692.27  330.31
   4   9  25 5939.91  375.43
   4  10 -48  105.69   91.35
   4  10 -45  252.68   86.51
   4  10 -42   27.93  100.40
   4  10 -39  447.61  110.07
   4  10 -36 1277.60  254.75
   4  10 -33 3926.91  180.20
   4  10 -30 2130.74  153.24
   4  10 -27  610.52  102.11
   4  10 -24  359.18   93.05
   4  10 -21 1601.06  187.41
   4  10 -18 7482.16  334.72
   4  10 -15 5783.80  208.68
   4  10 -12  471.61   92.15
   4  10  12 9071.54  595.76
   4  10  15  775.80  288.61
   4  10  18  919.97  354.61
   4  10  21 1571.73  191.33
   4  11 -46    8.93  100.16
   4  11 -43   47.48   87.34
   4  11 -40   86.72   97.78
   4  11 -37  497.33  109.51
   4  11 -34   13.11  110.71
   4  11 -31  129.23  108.24
   4  11 -28 2081.77  138.07
   4  11 -25 1281.59  117.89
   4  11 -22 1474.06  389.28
   4  11 -19  989.90  275.14
   4  11 -16 8313.27  266.35
   4  11 -13   90.23   98.97
   4  11 -10  853.25  125.47
   4  12 -44  112.03   82.64
   4  12 -41   18.83   85.09
   4  12 -38  354.95  102.15
   4  12 -35   53.82  105.77
   4  12 -32  765.55  120.33
   4  12 -29  662.58  114.74
   4  12 -26  518.42  149.14
   4  12 -23  266.89  100.50
   4  12 -20 3593.26  143.82
   4  12 -17 7401.94  200.41
   4  12 -14 1806.49  144.69
   4  12 -11  215.35  114.54
   4  12  -8 2996.51  163.43
   4  13 -42    3.31   72.38
   4  13 -39  238.74   93.24
   4  13 -36  132.98   95.14
   4  13 -33   26.72   97.27
   4  13 -30  882.55  111.18
   4  13 -27  821.41  115.32
   4  13 -24  496.19  112.54
   4  13 -21   60.95   94.28
   4  13 -18 2039.01  290.79
   4  13 -15 2601.27  183.11
   4  13 -12  926.91  124.24
   4  13  -9  750.96  135.17
   4  14 -40   64.99   68.10
   4  14 -37  379.41   91.43
   4  14 -34   70.50   99.67
   4  14 -31 1551.65  176.79
   4  14 -28 1470.50  126.80
   4  14 -25  671.40  113.29
   4  14 -22  459.81  102.21
   4  14 -19 1005.49  282.58
   4  14 -16 4572.30  168.61
   4  14 -13  244.05  123.87
   4  14 -10  581.31  134.36
   4  14  -7 1189.83  135.53
   4  15 -38  527.76   74.56
   4  15 -35   47.22  128.09
   4  15 -32    1.51   87.27
   4  15 -29  432.92  108.15
   4  15 -26  330.06   98.46
   4  15 -23 1885.36  120.41
   4  15 -20  293.94   96.65
   4  15 -17  212.36  166.49
   4  15 -14 1797.44  165.87
   4  15 -11 5046.96  224.30
   4  15  -8  494.16  123.44
   4  15  -5 4888.30  204.99
   4  16 -33  238.57  120.01
   4  16 -30  285.20  114.07
   4  16 -27  450.45   90.95
   4  16 -24 1287.51  133.65
   4  16 -21 1491.62  111.10
   4  16 -18   92.44  119.70
   4  16 -15  940.28  140.27
   4  16 -12 2211.25  185.10
   4  16  -9  414.54  125.31
   4  16  -6 1150.09  137.42
   4  16  -3  983.33  141.20
   4  17 -28   74.93  123.44
   4  17 -25  235.49  109.28
   4  17 -22  166.42  111.69
   4  17 -19  225.46  110.31
   4  17 -16   44.56  104.22
   4  17 -13   60.00  110.61
   4  17 -10   22.11  108.05
   4  17  -7  205.50  108.66
   4  17  -4   61.71   99.55
   4  17  -1  344.04  106.72
   4  17   2  428.50  119.13
   4  18 -20    0.48   85.02
   4  18 -17   93.14   93.39
   4  18 -14   47.24   88.86
   4  18 -11  137.48   98.33
   4  18  -8  775.02  115.36
   4  18  -5    7.28   95.02
   4  18  -2  111.18   94.68
   4  18   1  224.79   92.67
   4  18   4   99.62   99.37
   4  18   7  907.17  124.38
   5   1 -56  117.56   99.16
   5   1 -53   12.18  116.54
   5   1 -50  432.47  109.72
   5   1 -47 1620.68  111.33
   5   1 -44 2641.08   90.61
   5   1 -41  457.19   64.27
   5   1 -38    6.99   80.40
   5   1 -35 2410.72  124.58
   5   1 -32  603.83   62.07
   5   1  -278621.22  538.04
   5   1   171725.97  895.38
   5   1   414587.31  573.81
   5   1   717180.63  617.60
   5   1  1013514.64  641.72
   5   1  1345573.55  795.11
   5   1  1616918.08  706.77
   5   1  1915344.01  722.14
   5   1  2210900.77  611.88
   5   1  25 4896.26  516.50
   5   1  28  385.26  185.76
   5   1  31  517.95  262.72
   5   1  34 4518.26  356.88
   5   2 -57   79.94   73.10
   5   2 -54   14.17  707.21
   5   2 -51  817.77  100.78
   5   2 -48  296.68  104.80
   5   2 -45    7.66   96.29
   5   2 -42  513.47   74.96
   5   2 -39 1327.12  103.38
   5   2 -36 2007.31   80.76
   5   2 -33  818.34  113.55
   5   2 -30 1313.35   96.17
   5   2   0 1309.43  260.30
   5   2   3 7835.74  308.81
   5   2   653213.97  492.10
   5   2   9 1737.40  231.31
   5   2  12 3798.23  445.78
   5   2  1517343.07  550.58
   5   2  1811215.87  519.95
   5   2  2113550.09  624.57
   5   2  24 5710.66  403.13
   5   2  27 3549.68  265.49
   5   2  30  362.65  286.41
   5   2  33  296.10  173.92
   5   3 -55  270.76   84.86
   5   3 -52  630.24  235.66
   5   3 -49  456.42  118.18
   5   3 -46  885.53  120.52
   5   3 -43 1197.86  103.14
   5   3 -40 1794.35   84.41
   5   3 -37  999.10   97.91
   5   3 -34  595.23   92.34
   5   3 -31 1469.93   77.66
   5   3  -110138.61  286.34
   5   3   2 4424.36  263.12
   5   3   5 1824.63  177.53
   5   3   8 6607.67  473.96
   5   3  11 2808.58  169.90
   5   3  14 1994.38  295.39
   5   3  1728645.95  882.44
   5   3  2085884.67 1431.12
   5   3  23 3840.02  284.33
   5   3  26 4332.03  304.43
   5   3  29 1625.95  259.57
   5   3  32 4430.17  367.70
   5   4 -53  332.32  135.25
   5   4 -50  167.25   85.24
   5   4 -47  156.48   90.34
   5   4 -44  262.95   74.79
   5   4 -41 3593.97  107.55
   5   4 -38 1276.26   86.64
   5   4 -35 6119.23  116.09
   5   4 -32 5461.51  160.43
   5   4 -29 2740.80   89.00
   5   4   159139.94  775.37
   5   4   414384.67  358.51
   5   4   7 5889.44  300.54
   5   4  1023706.59  610.89
   5   4  13  238.49  174.40
   5   4  1635726.01  919.46
   5   4  19 2970.58  345.12
   5   4  22 1453.03  265.94
   5   4  25  606.23  279.25
   5   4  28 2044.32  438.01
   5   4  31 1725.54  250.98
   5   5 -54  132.14   87.21
   5   5 -51  194.12  156.14
   5   5 -48   42.48   76.32
   5   5 -45  426.89   72.76
   5   5 -42 2230.79  125.85
   5   5 -39  705.61   94.55
   5   5 -36 7965.96  165.18
   5   5 -33 1489.35   90.04
   5   5 -3013750.55  170.43
   5   5 -27  793.67   73.77
   5   5 -1519994.25  289.40
   5   5 -1226585.20  339.06
   5   5  -940593.12  409.90
   5   5  -6 3280.43  113.82
   5   5  -340736.62  359.54
   5   5   016466.40  179.26
   5   5   3 4083.21   94.14
   5   5   6 8294.18  146.64
   5   5   9 2788.42  182.45
   5   5  12 2211.74  100.19
   5   5  15 2163.37   90.67
   5   5  18 3937.14  330.49
   5   5  21 7237.18  445.85
   5   5  24  645.30  282.47
   5   5  27 1672.70  228.09
   5   5  30 2927.76  249.03
   5   6 -52   23.62   94.90
   5   6 -49  232.32  115.73
   5   6 -46   81.10  161.14
   5   6 -43   26.90  123.13
   5   6 -40  278.21  117.78
   5   6 -37  896.68  138.59
   5   6 -34 1782.29  143.22
   5   6 -31  768.24  109.41
   5   6 -28 3596.58  121.83
   5   6 -25 9295.85  170.61
   5   6 -16 3210.85  135.48
   5   6 -1316626.86  294.06
   5   6 -1015375.60  227.81
   5   6  -7 5552.65  183.49
   5   6  -445682.09  399.78
   5   6  -1 3296.12  164.27
   5   6   212407.24  254.87
   5   6   515867.80  876.45
   5   6   835748.92  464.75
   5   6  11 3256.84  151.28
   5   6  14 3071.56  163.25
   5   6  17 3700.47  194.06
   5   6  2033409.65  824.30
   5   6  23 5809.23  447.65
   5   6  26   59.52  151.15
   5   6  29 1892.20  225.49
   5   7 -50  479.19  104.79
   5   7 -47  630.45  199.18
   5   7 -44  303.77  206.17
   5   7 -41  786.24  128.04
   5   7 -38  600.23  124.17
   5   7 -35 1064.12  232.40
   5   7 -3214489.16  284.12
   5   7 -29 4851.00  161.92
   5   7 -26  369.56   90.98
   5   7 -23 4390.86  129.51
   5   7 -1430398.25  398.86
   5   7 -1120768.59  320.18
   5   7  -847576.54  432.37
   5   7  -5 8739.55  226.50
   5   7  -2 4282.55  241.93
   5   7   1 3501.71  150.54
   5   7   411086.99  287.66
   5   7   7 2784.11  100.72
   5   7  10  336.29   87.25
   5   7  13 1778.30  105.44
   5   7  16  738.46  281.33
   5   7  19 2306.87  284.49
   5   7  2214575.67  488.82
   5   7  25 1212.77  198.15
   5   7  28  485.04  167.95
   5   8 -51  250.33   87.20
   5   8 -48   49.23  100.40
   5   8 -45   41.27  107.94
   5   8 -42  124.93  106.90
   5   8 -39  137.24  115.03
   5   8 -36 7614.09  425.73
   5   8 -3313357.03  308.22
   5   8 -30 1920.94  186.65
   5   8 -27 1861.37  127.77
   5   8 -24 4224.85  141.16
   5   8 -21 4517.10  122.26
   5   8 -18  915.49  102.52
   5   8  -912870.53  254.96
   5   8  -6 4681.87  181.61
   5   8  -3 2701.10  123.79
   5   8   011619.22  252.41
   5   8   3 2289.94  138.71
   5   8   614743.07  345.69
   5   8   9 3337.93  217.19
   5   8  1221302.34  800.63
   5   8  15 5889.60  393.56
   5   8  1817364.65  668.32
   5   8  21 2867.49  489.15
   5   8  24 6532.47  320.51
   5   9 -49  243.03   89.70
   5   9 -46   46.36   84.44
   5   9 -43   17.36   92.32
   5   9 -40  375.94  116.25
   5   9 -37 1857.92  148.43
   5   9 -34 1184.68  217.07
   5   9 -31 3996.05  242.88
   5   9 -28 1842.72  116.21
   5   9 -25   14.66  123.40
   5   9 -22 2866.41  265.56
   5   9 -19 8094.71  163.32
   5   9 -16 3431.02  150.74
   5   9 -1314510.51  269.55
   5   9  -1 4473.97  186.80
   5   9   229352.29  406.20
   5   9  17  435.05  165.17
   5   9  20  420.27  173.66
   5  10 -47  218.22   91.00
   5  10 -44   41.72   80.71
   5  10 -41   36.03   95.00
   5  10 -38  708.59  168.28
   5  10 -35  690.78  132.23
   5  10 -32  663.99  125.72
   5  10 -29  110.27   99.50
   5  10 -26 1613.80  143.00
   5  10 -23 1102.46  295.28
   5  10 -20  624.75  260.23
   5  10 -17 1251.11  107.21
   5  10 -1411536.47  249.35
   5  10 -11 5180.81  171.92
   5  10  16 3944.49  536.35
   5  10  19  644.28  335.39
   5  11 -45  304.28   75.75
   5  11 -42  131.32   85.91
   5  11 -39  813.86  111.97
   5  11 -36   47.79  109.64
   5  11 -33  871.98  189.50
   5  11 -30  451.19   99.07
   5  11 -27   19.16  101.60
   5  11 -24 1198.10  118.88
   5  11 -21  258.38  133.20
   5  11 -18 2218.81  237.93
   5  11 -15 2772.14  165.54
   5  11 -12 2526.34  182.12
   5  11  -9 2959.22  149.61
   5  12 -43  194.31   69.91
   5  12 -40   50.50   84.38
   5  12 -37  347.00  102.20
   5  12 -34  141.94  103.05
   5  12 -31  198.46   99.95
   5  12 -28  323.97  101.74
   5  12 -25  782.88  110.94
   5  12 -22 5328.21  184.41
   5  12 -19 6004.89  230.17
   5  12 -16 1822.81  165.54
   5  12 -13   68.73  119.33
   5  12 -10 1952.52  159.10
   5  13 -41   35.77   66.84
   5  13 -38  231.34   86.17
   5  13 -35    3.45   94.49
   5  13 -32  110.60   98.24
   5  13 -29  835.63  111.99
   5  13 -26   60.49   97.85
   5  13 -23 1769.52  137.88
   5  13 -20 3160.33  170.23
   5  13 -17 3273.20  224.67
   5  13 -14 2543.51  177.93
   5  13 -11 1253.51  153.20
   5  13  -8 3109.13  215.29
   5  14 -39   32.96   63.79
   5  14 -36    8.46   74.76
   5  14 -33  322.04   88.18
   5  14 -30  267.08   93.58
   5  14 -27  104.09   93.20
   5  14 -24  261.65   96.12
   5  14 -21  701.44  154.49
   5  14 -18  873.53  159.72
   5  14 -15  456.78  140.72
   5  14 -12  428.54  135.45
   5  14  -9 1144.23  153.50
   5  14  -6 4686.79  206.57
   5  15 -34   28.38   81.25
   5  15 -31  212.26  123.81
   5  15 -28  251.48   91.66
   5  15 -25  663.80  140.91
   5  15 -22 1862.71  180.58
   5  15 -19  259.71  133.09
   5  15 -16  253.91  125.36
   5  15 -13  684.06  142.54
   5  15 -10 1888.27  163.18
   5  15  -7 2201.52  172.95
   5  15  -4  297.43  127.22
   5  16 -32  137.38   97.27
   5  16 -29  389.45  122.09
   5  16 -26  370.99  126.40
   5  16 -23   47.82  118.94
   5  16 -20   51.26  113.33
   5  16 -17  730.39  140.38
   5  16 -14  400.49  134.41
   5  16 -11  806.17  136.57
   5  16  -8  968.44  140.34
   5  16  -5  164.63  115.93
   5  16  -2  812.79  133.75
   5  17 -27   41.82   91.24
   5  17 -24   69.11   98.93
   5  17 -21  154.91  102.20
   5  17 -18  200.11  100.30
   5  17 -15  153.57  110.62
   5  17 -12  172.36  114.56
   5  17  -9   88.80  101.43
   5  17  -6  376.16  114.98
   5  17  -3  179.48  108.45
   5  17   0  154.32  102.41
   5  17   3 1121.13  132.74
   5  18 -22    0.45   78.94
   5  18 -19   85.19   86.82
   5  18 -16   19.60   84.76
   5  18 -13   85.48   87.42
   5  18 -10    2.10  100.25
   5  18  -7  494.09  102.55
   5  18  -4  169.60   94.55
   5  18  -1   89.58   84.18
   5  18   2  736.14   98.01
   5  18   5  312.10   92.08
   5  18   8  394.64   98.49
   6   1 -55  266.96  110.16
   6   1 -52  674.85  333.36
   6   1 -49  445.70  287.02
   6   1 -46  287.74  202.70
   6   1 -43 3097.70  160.34
   6   1 -40 2359.30  196.65
   6   1 -37 6301.07  112.40
   6   1 -34    3.34   83.43
   6   1 -31 3548.02  109.79
   6   1  -147504.39  595.97
   6   1   244597.99  621.37
   6   1   564846.57  840.24
   6   1   816378.81  478.62
   6   1  1122283.88  695.37
   6   1  1413619.94  581.31
   6   1  1728631.00  650.93
   6   1  20 6089.42  372.96
   6   1  23 6325.22  408.01
   6   1  26 1451.24  229.78
   6   1  29 1266.48  280.55
   6   1  32  766.48  434.42
   6   1  35  993.01  755.03
   6   2 -56   57.04   82.50
   6   2 -50  306.84  204.92
   6   2 -47 2043.45  302.25
   6   2 -44 4146.10  197.93
   6   2 -41 3532.90  132.96
   6   2 -38 3186.15  106.95
   6   2 -35 2425.76   82.42
   6   2 -32 4396.56  125.66
   6   2 -29 2951.93   80.15
   6   2  -252826.95  702.08
   6   2   1 2413.36  183.54
   6   2   4  113.89  275.19
   6   2   725691.56  534.94
   6   2  10 2417.73  197.42
   6   2  1337887.85  766.66
   6   2  1660067.63 1208.24
   6   2  19 4666.49  382.42
   6   2  22 4647.23  413.35
   6   2  25 1831.54  233.11
   6   2  28  267.42  192.99
   6   2  31  753.50  544.64
   6   2  34 4973.53  422.28
   6   3 -51  427.43  109.01
   6   3 -48  384.91  212.87
   6   3 -45 1908.16  237.26
   6   3 -42 1084.33   83.54
   6   3 -39 2866.46  106.76
   6   3 -36  328.07   91.74
   6   3 -33 8333.73  141.45
   6   3 -30 2209.87   83.46
   6   3 -27 4450.83  162.75
   6   3 -1524250.79  217.68
   6   3   0 9738.03  473.84
   6   3   327929.71  677.17
   6   3   6 4893.80  380.51
   6   3   9 1271.26  264.52
   6   3  1225432.66  199.81
   6   3  15 4294.54  144.36
   6   3  1816925.87  633.76
   6   3  21  405.55  250.28
   6   3  24  760.65  179.88
   6   3  27 3011.56  360.63
   6   3  30 1888.74  338.51
   6   3  33  716.96  188.84
   6   4 -52  222.12   96.35
   6   4 -49   16.69  165.87
   6   4 -46  528.99  226.92
   6   4 -43  270.04   67.09
   6   4 -40 5305.76  164.84
   6   4 -37 2549.78  139.67
   6   4 -34  249.93   75.18
   6   4 -31 1752.86   97.27
   6   4 -28  600.53   75.31
   6   4 -1611494.94  188.55
   6   4 -13 9004.29  182.94
   6   4 -1021713.26  262.96
   6   4  -7 5882.74  143.58
   6   4  -4 6081.11  147.42
   6   4  -110159.80  215.17
   6   4   2  181.41   83.07
   6   4   5 2554.96  158.45
   6   4   810052.13  203.54
   6   4  11 1351.70  113.76
   6   4  14 3721.31   80.66
   6   4  1718943.88 1067.65
   6   4  20 2736.43  248.10
   6   4  23 1504.72  254.79
   6   4  26 1426.17  263.10
   6   4  29  684.99  178.91
   6   5 -53   69.13   84.21
   6   5 -50  188.92  106.10
   6   5 -47  261.81  124.56
   6   5 -44 1043.69   92.29
   6   5 -41 3734.78  133.49
   6   5 -38 3034.03  130.98
   6   5 -3514953.50  223.69
   6   5 -32 1725.63   95.40
   6   5 -29 5875.59  124.56
   6   5 -26 9163.72  176.38
   6   5 -23 5431.50  179.71
   6   5 -1713528.27  197.66
   6   5 -1412979.14  208.37
   6   5 -1116154.49  296.20
   6   5  -833704.14  393.61
   6   5  -545947.12  421.81
   6   5  -240836.63  377.70
   6   5   1 9792.24  215.96
   6   5   4 6363.20  145.16
   6   5   7 2842.43  240.32
   6   5  10  221.61   82.20
   6   5  13 2227.96  111.23
   6   5  16 2128.16   94.18
   6   5  19 7381.74  374.42
   6   5  22 4811.02  404.30
   6   5  25 6912.70  440.35
   6   5  28 4711.71  330.96
   6   6 -51   14.27   94.50
   6   6 -48  525.92  119.77
   6   6 -45   35.39  225.88
   6   6 -42  196.74  111.83
   6   6 -39  155.80  109.91
   6   6 -3611313.58  533.50
   6   6 -33 4242.59  176.41
   6   6 -30 2357.06  197.03
   6   6 -27 4967.02  202.64
   6   6 -24  981.51   74.80
   6   6 -21 1726.30  123.02
   6   6 -1817712.00  283.15
   6   6 -15 5505.35  170.33
   6   6 -1213282.58  258.83
   6   6  -9 2162.68  133.16
   6   6  -613584.03  272.05
   6   6  -338930.05  454.28
   6   6   0 7981.89  180.22
   6   6   3 9919.13  213.18
   6   6   6 3414.36  112.11
   6   6   9 3019.89  172.72
   6   6  12 6513.25  244.10
   6   6  1521793.19  302.18
   6   6  1813977.18  485.50
   6   6  21 2558.31  289.51
   6   6  24 2060.59  286.12
   6   6  27 1217.39  217.08
   6   7 -49   18.07   96.70
   6   7 -46  130.33  236.23
   6   7 -43    0.51  102.97
   6   7 -40  303.76  114.88
   6   7 -37  864.43  126.25
   6   7 -34   73.81  354.40
   6   7 -31 2336.65  133.59
   6   7 -28  657.30  103.47
   6   7 -25 1021.69  102.95
   6   7 -22 1372.48   98.54
   6   7 -19 4642.24  152.71
   6   7 -16 4697.28  165.31
   6   7 -13 3648.80  169.42
   6   7 -10  515.03  107.98
   6   7  -7 4861.10  214.82
   6   7  -4  562.20  129.38
   6   7  -1 3952.33  158.69
   6   7   2 4324.18  174.69
   6   7   5 5337.10  198.53
   6   7   8 4090.08  192.91
   6   7  11 1068.35  168.33
   6   7  14  503.13   91.07
   6   7  17 9166.20  479.03
   6   7  20 1468.57  325.70
   6   7  23  682.33  193.04
   6   8 -50  642.59   89.45
   6   8 -47  667.11  176.62
   6   8 -44  213.39   92.53
   6   8 -41  155.54  108.73
   6   8 -38 1926.88  139.10
   6   8 -35 4311.68  193.19
   6   8 -32 2799.77  319.87
   6   8 -29 2166.00  159.07
   6   8 -26  806.75  104.06
   6   8 -23  914.61  315.90
   6   8 -20 5191.73  156.57
   6   8 -17  176.14  100.69
   6   8 -1421937.79  339.23
   6   8 -11 2446.40  178.22
   6   8  -811011.16  295.96
   6   8  -5 3176.51  210.99
   6   8  -2 1408.90  125.67
   6   8   1  336.96  103.28
   6   8   4 2132.48  168.15
   6   8   7  265.10  109.78
   6   8  10 1573.72  163.60
   6   8  13    6.51  170.22
   6   8  16 1058.02  273.65
   6   8  19 6397.26  495.86
   6   8  22 4421.82  478.51
   6   9 -48   66.77   82.82
   6   9 -45  201.46   90.47
   6   9 -42    1.75   88.09
   6   9 -39  711.91  114.99
   6   9 -36  939.34  123.59
   6   9 -33 1699.12  131.90
   6   9 -30   33.47  108.29
   6   9 -27  341.48  109.69
   6   9 -24   30.05   93.28
   6   9 -21  477.30  206.58
   6   9 -18 6111.71  230.26
   6   9 -15 1587.53  163.49
   6   9 -12 4779.29  198.89
   6   9  -3 3266.68  191.73
   6   9   0 5269.70  266.33
   6   9   3  198.77  123.97
   6   9  18 6989.79  317.12
   6  10 -46  227.21  143.10
   6  10 -43  235.56   79.54
   6  10 -40  194.77   94.58
   6  10 -37   29.88  100.44
   6  10 -34    5.71  155.81
   6  10 -31   40.54  159.28
   6  10 -28   26.44   98.51
   6  10 -25 4292.91  266.29
   6  10 -22 4324.23  329.05
   6  10 -19 5930.58  246.26
   6  10 -1611030.95  292.40
   6  10 -13 2935.71  169.43
   6  10 -10 4891.97  208.88
   6  11 -44  203.90   95.33
   6  11 -41   28.46   77.39
   6  11 -38  285.41   94.06
   6  11 -35   95.30   93.07
   6  11 -32  970.95  108.24
   6  11 -29   18.95   96.31
   6  11 -26   56.52   93.07
   6  11 -23  992.37  113.01
   6  11 -20   99.41  146.06
   6  11 -17 4342.48  219.71
   6  11 -14 1204.71  151.47
   6  11 -11  214.45  118.28
   6  12 -42   21.38   62.39
   6  12 -39  423.42   77.61
   6  12 -36  179.32   88.59
   6  12 -33  142.82   95.17
   6  12 -30  168.86  169.80
   6  12 -27  151.02   94.79
   6  12 -24 1893.52  113.70
   6  12 -21  974.96  150.33
   6  12 -18 3720.88  232.45
   6  12 -15  871.90  145.05
   6  12 -12 2844.17  208.88
   6  12  -9 3464.09  194.02
   6  13 -40  636.54   75.50
   6  13 -37  642.64   93.93
   6  13 -34  956.12   97.72
   6  13 -31  661.96   94.41
   6  13 -28   45.88   87.54
   6  13 -25  611.34  151.28
   6  13 -22  226.86  142.85
   6  13 -19  422.46  151.98
   6  13 -16  760.32  157.84
   6  13 -13 5219.23  263.00
   6  13 -10  995.19  164.22
   6  13  -7 5535.32  247.98
   6  14 -35 1017.85  150.91
   6  14 -32  139.64  128.16
   6  14 -29   10.19  130.66
   6  14 -26  429.55  147.52
   6  14 -23  206.99  143.55
   6  14 -20 1025.61  157.03
   6  14 -17  129.28  136.52
   6  14 -14 1589.49  162.06
   6  14 -11  326.40  132.19
   6  14  -8 1800.35  167.10
   6  14  -5 2139.52  164.75
   6  15 -33   68.34  106.81
   6  15 -30  339.45  127.95
   6  15 -27   89.66  122.74
   6  15 -24   14.51  129.38
   6  15 -21   78.14  124.84
   6  15 -18  495.66  143.14
   6  15 -15  123.23  134.27
   6  15 -12  145.26  126.14
   6  15  -9  477.45  137.32
   6  15  -6  589.79  139.47
   6  15  -3  261.76  117.86
   6  16 -28  263.00  103.10
   6  16 -25   31.25  107.20
   6  16 -22  125.59  114.14
   6  16 -19   87.14  117.80
   6  16 -16   52.06  111.53
   6  16 -13    1.88  124.13
   6  16 -10   66.44  114.24
   6  16  -7  469.54  126.65
   6  16  -4  806.28  131.02
   6  16  -1  735.45  120.93
   6  16   2  809.06  136.08
   6  17 -23   50.53   88.42
   6  17 -20   85.69   94.90
   6  17 -17   69.78   97.92
   6  17 -14  316.19  109.21
   6  17 -11  335.22  110.31
   6  17  -8  214.60  109.27
   6  17  -5  380.47  110.97
   6  17  -2   88.10   99.45
   6  17   1  136.88  102.37
   6  17   4  361.50  110.58
   6  18 -18  348.31   83.03
   6  18 -15  366.71   85.85
   6  18 -12   66.64   84.99
   6  18  -9   52.86   91.58
   6  18  -6   62.78   82.28
   6  18  -3   15.34   86.65
   6  18   0   74.03   79.51
   6  18   3  107.02   80.94
   6  18   6  148.28   86.23
   6  18   9  185.75   87.85
   6  18  12  799.23   98.34
   6  19  -1   41.23   69.61
   6  19   2   14.37   69.08
   7   1 -54  231.95  113.08
   7   1 -51  154.25  267.85
   7   1 -48  389.49  276.25
   7   1 -45  161.55  268.26
   7   1 -42  215.89   94.26
   7   1 -39  318.82   67.83
   7   1 -36 1680.71   70.94
   7   1 -33  367.33   53.26
   7   1 -30  202.61   53.01
   7   1  -320608.97  361.80
   7   1   014799.03  344.28
   7   1   365325.90  800.58
   7   1   6 6741.58  281.88
   7   1   9 4847.20  328.61
   7   1  12 3931.13  246.50
   7   1  15 2273.88  253.98
   7   1  1816599.83  781.19
   7   1  21  416.40  180.81
   7   1  24 2105.66  328.96
   7   1  27  797.08  265.01
   7   1  30 2276.12  348.87
   7   1  33 1679.12  886.00
   7   2 -55  270.16   92.16
   7   2 -52  249.05  237.09
   7   2 -49  279.32  252.70
   7   2 -46 2079.52  260.42
   7   2 -43 1883.84  113.33
   7   2 -40  509.91  106.18
   7   2 -37 1276.33   82.75
   7   2 -34 1838.76   87.62
   7   2 -31  943.23  104.54
   7   2 -28 2232.75   94.33
   7   2 -16 4433.44  118.93
   7   2 -1336040.25  334.43
   7   2 -10 9306.69  203.23
   7   2  -7 4805.92  133.24
   7   2  -4 1166.65   80.95
   7   2  -117650.04  843.87
   7   2   2 7310.41  172.94
   7   2   5 9205.70  336.86
   7   2   8 7036.30  363.28
   7   2  11 3469.36  134.50
   7   2  1411987.48  246.90
   7   2  17  699.92   66.17
   7   2  20 2573.00  298.14
   7   2  23   79.00  181.83
   7   2  26 1403.48  262.03
   7   2  29  212.07  183.70
   7   2  32  186.52  566.86
   7   3 -50   53.45  294.54
   7   3 -47  941.27  373.87
   7   3 -44 1984.68  138.85
   7   3 -41 6277.30  149.70
   7   3 -38 3926.27  130.28
   7   3 -35  486.42   88.00
   7   3 -32  561.04   75.80
   7   3 -29  665.31   70.88
   7   3 -26 3022.64  106.09
   7   3 -17 3646.53  101.32
   7   3 -14 8935.02  195.37
   7   3 -11 3563.48  108.82
   7   3  -877117.87  552.94
   7   3  -5  932.64  113.09
   7   3  -246365.28  405.94
   7   3   122506.10  229.34
   7   3   4 2657.39  153.69
   7   3   7 3421.30  212.98
   7   3  10 6724.93  216.98
   7   3  13 1419.60  131.17
   7   3  16 3340.23   89.65
   7   3  19  565.11  220.29
   7   3  22 1637.02  268.95
   7   3  25 2132.87  293.54
   7   3  28 3479.68  321.55
   7   3  31  572.08  226.75
   7   4 -51  341.97  258.81
   7   4 -48  265.90   97.58
   7   4 -45  917.60  186.06
   7   4 -42 1554.04  111.83
   7   4 -39  231.16   87.03
   7   4 -3612121.11  304.36
   7   4 -33 2237.68  102.64
   7   4 -30 5284.11  128.04
   7   4 -27 3734.33  123.98
   7   4 -24  590.18  106.24
   7   4 -18  378.88   65.38
   7   4 -15 1191.05  127.67
   7   4 -1220646.84  355.43
   7   4  -916025.11  263.57
   7   4  -616479.02  284.73
   7   4  -3 6152.38  217.84
   7   4   011009.74  247.12
   7   4   317025.66  263.80
   7   4   6 6775.82  264.23
   7   4   9 7618.54  313.85
   7   4  1212696.31  231.20
   7   4  15 1908.28   97.15
   7   4  18 4024.20  220.16
   7   4  21 7127.55  432.49
   7   4  24  844.55  237.72
   7   4  27 4290.72  403.64
   7   5 -52  126.94   84.86
   7   5 -49  191.18  101.63
   7   5 -46  106.50  136.98
   7   5 -43  191.82  111.56
   7   5 -40  646.19   94.53
   7   5 -37 2004.49  108.09
   7   5 -34  816.29  114.75
   7   5 -31 4780.77  133.27
   7   5 -28 8566.82  162.00
   7   5 -25 4090.42   98.92
   7   5 -22 1640.21  118.40
   7   5 -1611036.01  209.09
   7   5 -13  162.33  114.79
   7   5 -10  816.85  100.18
   7   5  -7   40.11  102.09
   7   5  -413805.36  250.99
   7   5  -1 8410.89  236.79
   7   5   2 3080.88  136.12
   7   5   5 9478.82  324.37
   7   5   8 5530.80  436.45
   7   5  11  522.80   81.44
   7   5  1418961.77  300.12
   7   5  17 3582.05  135.37
   7   5  20 6261.33  429.88
   7   5  23 2318.89  284.73
   7   5  26 1492.72  252.83
   7   6 -50  379.60   92.99
   7   6 -47  327.00   90.21
   7   6 -44  131.79  203.05
   7   6 -41  911.54  118.14
   7   6 -38  439.28  104.61
   7   6 -35 3303.25  167.93
   7   6 -32 2577.68  134.22
   7   6 -29   24.63   91.55
   7   6 -26 2397.05  114.54
   7   6 -23  979.62   86.95
   7   6 -20  272.44   91.21
   7   6 -17 4833.51  340.20
   7   6 -14 4252.77  156.85
   7   6 -11  295.12   98.24
   7   6  -8    1.54   96.76
   7   6  -5 4468.02  196.24
   7   6  -2  282.34   99.80
   7   6   1  666.40   99.01
   7   6   4 8108.26  266.24
   7   6   7 1623.77  124.41
   7   6  10 7286.31  216.55
   7   6  13 3805.26  149.48
   7   6  1623757.32 1264.75
   7   6  19 4708.97  146.20
   7   6  22 4933.37  432.24
   7   6  25 6680.30  427.29
   7   7 -48  132.92  100.28
   7   7 -45    7.78  190.20
   7   7 -42   29.75   98.99
   7   7 -39    5.45  105.44
   7   7 -36 1177.31  131.01
   7   7 -33 2690.24  184.28
   7   7 -30 4774.49  173.36
   7   7 -27 1205.92  115.34
   7   7 -24  539.28   75.10
   7   7 -21  898.10  126.03
   7   7 -18 1861.21  123.30
   7   7 -15 3564.83  119.20
   7   7 -12 1568.92  130.44
   7   7  -915500.14  298.68
   7   7  -6 6343.18  228.00
   7   7  -3   73.87   95.70
   7   7   0 4728.06  216.33
   7   7   3 1270.55  105.48
   7   7   6 2996.17  167.97
   7   7   9 2084.60  125.88
   7   7  12 5957.84  292.59
   7   7  15  758.16  100.61
   7   7  18 2157.98  287.96
   7   7  21 1679.38  240.04
   7   8 -46  180.04  153.62
   7   8 -43    5.68  114.55
   7   8 -40  662.69  107.38
   7   8 -37  427.71  116.57
   7   8 -34 1058.32  127.35
   7   8 -31 2313.69  134.62
   7   8 -28  433.01  162.31
   7   8 -25 1441.23  110.31
   7   8 -22 1700.27  143.15
   7   8 -19 2650.42  156.97
   7   8 -16 3868.46  177.25
   7   8 -13 4931.09  169.44
   7   8 -10 8890.76  236.98
   7   8  -7  929.98  145.63
   7   8  -4 1938.26  162.37
   7   8  -1 1574.43  137.80
   7   8   2  366.81  113.19
   7   8   5  815.17  130.52
   7   8   8 2426.10  157.59
   7   8  11 1067.99  125.53
   7   8  14 1574.42  284.86
   7   8  17 1053.73  246.92
   7   9 -47   56.69   58.51
   7   9 -44   69.63  153.44
   7   9 -41  254.01   89.61
   7   9 -38    7.19   94.92
   7   9 -35  907.39  123.45
   7   9 -32 1924.48  138.59
   7   9 -29  429.15  104.05
   7   9 -26  241.88   91.90
   7   9 -23  769.04  153.23
   7   9 -20 1652.56  176.25
   7   9 -17 4748.94  191.08
   7   9 -14   18.56  116.68
   7   9 -11 2007.78  158.00
   7   9  -5  139.22  122.28
   7   9  -2 1031.12  122.72
   7   9   1 4068.65  192.27
   7   9   4 4157.68  246.91
   7  10 -45  375.19  109.20
   7  10 -42   76.90   72.81
   7  10 -39   81.56   82.19
   7  10 -36  260.63   89.00
   7  10 -33  969.14  116.46
   7  10 -30  368.08  101.92
   7  10 -27  141.08   93.29
   7  10 -24  489.51  151.68
   7  10 -21   68.01  159.30
   7  10 -1810576.44  322.68
   7  10 -15 2434.00  186.86
   7  10 -12 1951.94  177.07
   7  10  -9 1089.16  146.87
   7  11 -43   59.59   57.46
   7  11 -40   10.11   66.30
   7  11 -37   34.75   84.46
   7  11 -34  243.44   93.15
   7  11 -31  142.61   95.65
   7  11 -28   85.54  146.90
   7  11 -25 1158.33  164.85
   7  11 -22    3.27  167.35
   7  11 -19   20.95  151.66
   7  11 -16 2519.56  209.57
   7  11 -13 1862.91  174.45
   7  11 -10   67.01  124.18
   7  12 -38  192.11   71.56
   7  12 -35  133.37   76.57
   7  12 -32   62.92  142.73
   7  12 -29    9.02  143.34
   7  12 -26  331.17  148.94
   7  12 -23 1779.11  195.26
   7  12 -20 1970.12  194.00
   7  12 -17  392.90  152.10
   7  12 -14 2219.61  212.85
   7  12 -11 1280.71  161.00
   7  12  -8 1638.68  174.85
   7  13 -36   39.71  116.15
   7  13 -33  216.96  130.76
   7  13 -30  149.71  138.71
   7  13 -27    4.99  135.81
   7  13 -24   13.84  134.62
   7  13 -21  383.39  146.23
   7  13 -18  894.02  158.38
   7  13 -15  767.30  165.88
   7  13 -12  537.74  149.09
   7  13  -9  434.48  144.65
   7  13  -6 1273.57  172.56
   7  14 -34   31.16  107.57
   7  14 -31   15.50  125.26
   7  14 -28    2.30  133.21
   7  14 -25  235.30  141.37
   7  14 -22  215.99  143.66
   7  14 -19  324.63  144.56
   7  14 -16  407.08  149.07
   7  14 -13  564.49  139.47
   7  14 -10  111.73  131.21
   7  14  -7  633.79  136.33
   7  14  -4 2267.91  190.77
   7  15 -29  175.80  114.88
   7  15 -26  485.22  130.07
   7  15 -23  281.54  123.94
   7  15 -20  128.37  128.37
   7  15 -17  410.29  142.61
   7  15 -14   37.73  132.58
   7  15 -11  929.52  159.23
   7  15  -8 1611.87  154.40
   7  15  -5   38.68  118.28
   7  15  -2  482.30  135.42
   7  15   1  952.25  154.11
   7  16 -24   25.14  102.07
   7  16 -21   40.37  100.60
   7  16 -18  356.68  124.94
   7  16 -15  109.76  108.08
   7  16 -12   56.30  114.48
   7  16  -9  194.62  119.09
   7  16  -6   25.49  102.61
   7  16  -3  320.72  109.35
   7  16   0  463.22  118.94
   7  16   3  795.39  132.15
   7  17 -19   47.32   86.93
   7  17 -16   35.90   87.61
   7  17 -13  236.89  100.52
   7  17 -10  119.41  102.44
   7  17  -7   45.19   97.80
   7  17  -4  104.28   96.13
   7  17  -1  148.40   91.67
   7  17   2  194.94   98.13
   7  17   5  276.09  101.61
   7  17   8  485.18  107.18
   7  18 -11   19.26   72.79
   7  18  -5   19.76   79.17
   7  18  -2   30.25   79.09
   7  18   1    5.99   76.27
   7  18   4   20.98   73.70
   7  18   7   89.51   74.99
   7  18  10  400.64   76.02
   8   1 -53  124.17  124.91
   8   1 -50  616.12  250.87
   8   1 -47  854.78  389.00
   8   1 -44 3373.78  267.02
   8   1 -41 2924.17  109.50
   8   1 -38   56.18   64.36
   8   1 -35 3650.40  105.16
   8   1 -32 4343.56  121.23
   8   1 -29 2438.23   87.29
   8   1 -26 2533.30  153.50
   8   1 -17 3693.53  110.81
   8   1 -14 2618.16  175.84
   8   1 -1119389.40  240.97
   8   1  -8  316.06   85.92
   8   1  -5 1483.39   91.09
   8   1  -220746.22  638.40
   8   1   137083.61  426.35
   8   1   422216.08  212.60
   8   1   713637.86  175.79
   8   1  1042483.92 1500.10
   8   1  13 2786.37  101.43
   8   1  16  377.09   86.53
   8   1  19 8530.54  507.64
   8   1  22 3512.17  385.65
   8   1  25 6654.54  407.66
   8   1  28 2743.20  368.17
   8   1  31 1436.19  299.34
   8   2 -51   67.21  117.98
   8   2 -48  305.57  192.53
   8   2 -45    7.58  113.24
   8   2 -42 1078.72  102.16
   8   2 -39 5517.56  289.90
   8   2 -36 4746.60  192.04
   8   2 -33 3854.07  120.67
   8   2 -30 2571.31   84.84
   8   2 -27  443.91   58.58
   8   2 -15 4298.37  163.15
   8   2 -12 9546.44  220.59
   8   2  -922371.34  419.04
   8   2  -631822.18  273.41
   8   2  -310016.22  300.43
   8   2   014035.79  187.23
   8   2   338435.31  665.35
   8   2   6 6741.83  214.70
   8   2   9 4568.17  447.30
   8   2  12 1428.84  125.63
   8   2  15 4998.17  166.52
   8   2  18 8199.56  147.12
   8   2  21  486.21  222.43
   8   2  24   11.92  179.07
   8   2  27   31.12  175.82
   8   2  30  113.13  182.22
   8   3 -52  451.36   97.85
   8   3 -49   88.63  242.46
   8   3 -46   99.19  104.40
   8   3 -43  867.45  157.18
   8   3 -40 4183.39  133.08
   8   3 -37 4598.46  247.11
   8   3 -34  351.74   81.56
   8   3 -31  886.70   77.00
   8   3 -28  483.09   55.77
   8   3 -25  842.86   58.07
   8   3 -16 6149.18  156.42
   8   3 -13 4666.05  177.18
   8   3 -10 1513.92  131.97
   8   3  -724314.89  399.24
   8   3  -411241.66  253.40
   8   3  -120007.56  332.86
   8   3   217120.49  519.95
   8   3   521578.92  625.50
   8   3   8 3308.07  309.60
   8   3  1111603.82  214.55
   8   3  14   90.07   68.40
   8   3  1720349.96  251.90
   8   3  20 2036.11  285.96
   8   3  23  413.21  200.51
   8   3  26 1648.99  217.64
   8   4 -50  107.00   89.28
   8   4 -47   36.44  210.32
   8   4 -44  876.34   93.65
   8   4 -41  226.12  153.68
   8   4 -38 4889.38  133.43
   8   4 -35 9740.60  251.95
   8   4 -32 1105.16   95.23
   8   4 -29   99.89   62.76
   8   4 -26 1706.65   78.26
   8   4 -23  738.14   57.27
   8   4 -20 5561.35  205.86
   8   4 -17 5529.16  144.04
   8   4 -1419748.83  340.75
   8   4 -11 2227.48  127.88
   8   4  -8 9117.78  253.54
   8   4  -5 1405.02  162.78
   8   4  -241710.10  435.06
   8   4   128887.14  368.10
   8   4   4 2289.91  199.89
   8   4   7 1870.52   97.03
   8   4  10 3395.16  126.22
   8   4  1312455.00  242.20
   8   4  16   68.65   75.08
   8   4  19  811.10  225.36
   8   4  22 5677.27  404.01
   8   4  25 2010.12  276.21
   8   5 -51  452.93   84.15
   8   5 -48 1429.95  120.91
   8   5 -45 2825.84  118.36
   8   5 -42  692.64  127.44
   8   5 -39  314.87   87.05
   8   5 -36 3949.69  124.40
   8   5 -33 6022.92  220.75
   8   5 -30    0.33   67.31
   8   5 -27  304.64   66.09
   8   5 -24 3906.65  105.69
   8   5 -21 7429.79  147.90
   8   5 -18 2473.41  130.45
   8   5 -15 7240.44  254.57
   8   5 -12 7132.00  258.53
   8   5  -9 5886.98  223.50
   8   5  -6 1294.89  117.16
   8   5  -3  285.08  111.19
   8   5   0 1400.78  137.96
   8   5   3  942.89  126.36
   8   5   6  115.59   77.40
   8   5   9  206.12   78.18
   8   5  12 4059.26  191.36
   8   5  15 6117.07  167.56
   8   5  18  550.55   78.85
   8   5  21 2841.06  353.98
   8   5  24  716.58  219.93
   8   6 -49  428.12   85.95
   8   6 -46  114.43   87.94
   8   6 -43  280.29  262.23
   8   6 -40  662.97  163.64
   8   6 -37  363.26  103.86
   8   6 -34  189.86  105.01
   8   6 -31 2158.20  131.26
   8   6 -28   63.14   87.48
   8   6 -25  365.92   89.21
   8   6 -22 1226.51  159.83
   8   6 -19 1477.92  145.48
   8   6 -16 7239.48  348.30
   8   6 -13 1524.14   92.82
   8   6 -10  749.12   99.98
   8   6  -7 8503.89  244.30
   8   6  -4 7344.33  186.09
   8   6  -1 3644.11  211.86
   8   6   2 2889.03  160.22
   8   6   5 2149.83  154.89
   8   6   8 1752.86  108.28
   8   6  11 2833.16  168.28
   8   6  14 3798.96  157.29
   8   6  17 2152.83  106.54
   8   6  20 3399.01  381.77
   8   7 -47    3.19  123.94
   8   7 -44  734.13  187.32
   8   7 -41 1416.25  184.97
   8   7 -38  530.92  108.35
   8   7 -35  584.13  123.77
   8   7 -32 1731.93  124.97
   8   7 -29 1380.15  114.30
   8   7 -26  704.00  107.96
   8   7 -20 1303.78  154.49
   8   7 -17  698.21  139.72
   8   7 -14  154.67   75.07
   8   7 -11 1986.36  113.50
   8   7  -8 2688.44  156.85
   8   7  -5 4482.73  222.82
   8   7  -2 3538.51  190.41
   8   7   1 2440.06  149.28
   8   7   413686.02  319.44
   8   7   7 2755.65  139.93
   8   7  10 2184.65  132.18
   8   7  13 4849.85  267.02
   8   7  16 2822.69  152.84
   8   8 -45  296.65   82.82
   8   8 -42   70.73  196.37
   8   8 -39  515.61  101.47
   8   8 -36  368.69  100.73
   8   8 -33 1807.41  130.07
   8   8 -30   20.73   94.14
   8   8 -27  413.35  151.68
   8   8 -24 1628.79  175.92
   8   8 -21 5994.69  251.63
   8   8 -18 3274.88  201.20
   8   8 -15 5554.48  212.77
   8   8 -12  599.90   95.72
   8   8  -9 1647.26  160.11
   8   8  -6   45.09  114.12
   8   8  -3 1181.51  142.33
   8   8   0 6168.08  252.79
   8   8   3  421.73  128.99
   8   8   6 2056.86  172.12
   8   8   9 1578.81  145.24
   8   8  12 5604.46  226.53
   8   9 -43   18.05  174.87
   8   9 -40  606.41   90.73
   8   9 -37  317.18   92.35
   8   9 -34  441.07  102.89
   8   9 -31  864.58  114.18
   8   9 -28  383.80  148.03
   8   9 -25  105.60  139.22
   8   9 -22  166.64  150.81
   8   9 -19   28.95  139.61
   8   9 -16 3863.13  207.69
   8   9 -13 6137.93  221.77
   8   9 -10 2095.08  150.24
   8   9  -4   70.88  145.58
   8   9  -1   43.35  123.22
   8   9   2   89.57  121.30
   8   9   5  139.07  144.75
   8  10 -41   45.43  146.13
   8  10 -38   49.78   72.33
   8  10 -35  274.70  154.45
   8  10 -32 1286.29  203.83
   8  10 -29  156.37  160.59
   8  10 -26  212.63  157.29
   8  10 -23  555.92  154.59
   8  10 -20 1625.79  168.90
   8  10 -17 1919.12  196.53
   8  10 -14 6599.22  244.44
   8  10 -11 1567.74  169.47
   8  10  -8  143.10  136.13
   8  11 -39  124.16  131.53
   8  11 -36  218.66  146.08
   8  11 -33  294.64  155.30
   8  11 -30  209.18  152.16
   8  11 -27  386.00  161.91
   8  11 -24 2029.62  214.27
   8  11 -21 1216.00  187.64
   8  11 -18 6900.71  297.12
   8  11 -15 2542.03  227.15
   8  11 -12 1622.94  183.41
   8  11  -9  692.00  148.68
   8  12 -37   14.90  121.85
   8  12 -34    6.67  138.57
   8  12 -31  278.20  143.06
   8  12 -28  443.03  160.03
   8  12 -25  352.27  155.72
   8  12 -22  267.17  160.02
   8  12 -19  362.55  167.07
   8  12 -16  732.28  165.31
   8  12 -13  752.91  170.79
   8  12 -10 3098.85  208.51
   8  12  -7 5148.32  265.22
   8  13 -35  221.21  121.21
   8  13 -32  175.01  124.13
   8  13 -29  110.42  129.11
   8  13 -26  412.47  147.23
   8  13 -23  348.80  148.34
   8  13 -20  220.71  150.89
   8  13 -17   18.65  143.95
   8  13 -14 1947.56  190.87
   8  13 -11 1938.13  177.90
   8  13  -8 1048.57  160.37
   8  13  -5 1975.40  188.03
   8  14 -30   30.96  114.05
   8  14 -27    2.82  120.32
   8  14 -24  298.36  133.82
   8  14 -21  288.29  137.09
   8  14 -18  263.32  144.33
   8  14 -15  220.06  137.09
   8  14 -12   33.50  129.20
   8  14  -9  296.45  138.60
   8  14  -6   43.18  123.59
   8  14  -3  687.40  150.28
   8  14   0  126.17  142.86
   8  15 -25  196.02  115.57
   8  15 -22  381.02  122.90
   8  15 -19  108.71  122.23
   8  15 -16    7.26  116.64
   8  15 -13   48.46  125.93
   8  15 -10  336.60  125.63
   8  15  -7   17.56  114.41
   8  15  -4   50.33  117.60
   8  15  -1  245.22  130.17
   8  15   2  535.09  142.76
   8  16 -20   11.44   92.77
   8  16 -17   31.82   99.19
   8  16 -14   41.06  107.16
   8  16 -11   10.97  113.47
   8  16  -8   11.63  109.93
   8  16  -5  474.18  113.42
   8  16  -2  337.79  118.54
   8  16   1  226.29  100.30
   8  16   4  206.40  108.38
   8  16   7  519.02  127.20
   8  17 -12   41.53   84.55
   8  17  -6   23.30   90.69
   8  17  -3   26.66   87.48
   8  17   0   10.89   84.66
   8  17   3  262.67   87.58
   8  17   6  691.84   94.41
   8  17   9  322.67   95.71
   8  17  12  228.03   92.44
   9   1 -52  113.89  116.95
   9   1 -49  145.43  139.28
   9   1 -46  271.73  380.31
   9   1 -43  253.80  123.03
   9   1 -40 3171.29  143.15
   9   1 -37 1524.32  107.96
   9   1 -34 2461.21  104.19
   9   1 -31 1932.32   86.42
   9   1 -28 3803.19   93.27
   9   1 -25   68.23   60.46
   9   1 -1610786.95  237.98
   9   1 -13 7415.93  215.66
   9   1 -10 4034.33  251.71
   9   1  -727576.21  331.94
   9   1  -411995.76  301.33
   9   1  -1  388.57  130.35
   9   1   2  106.27   81.67
   9   1   5 3088.42  119.75
   9   1   8 7004.33  184.22
   9   1  1116941.35  251.39
   9   1  14 7470.74  186.97
   9   1  17 1168.22  107.59
   9   1  20  507.41  267.95
   9   1  23  338.78  207.75
   9   1  26  165.98  192.31
   9   1  29 2436.91  310.85
   9   2 -53   47.86   91.95
   9   2 -50  613.90  141.91
   9   2 -47  420.33  412.06
   9   2 -44 1462.85  100.82
   9   2 -41 2797.66  114.16
   9   2 -38 1555.11  108.74
   9   2 -35 2259.51  108.02
   9   2 -32  904.89   86.47
   9   2 -29 4316.26  107.26
   9   2 -26  672.75   55.59
   9   2 -23 2091.94   83.22
   9   2 -1717214.47  265.27
   9   2 -14  928.74   93.51
   9   2 -11 1207.77  136.16
   9   2  -813312.61  306.55
   9   2  -5 4093.38  170.05
   9   2  -214727.34  338.08
   9   2   1 7771.02  195.64
   9   2   4 4920.18  135.65
   9   2   7 8081.89  220.70
   9   2  10 2911.56  207.38
   9   2  13  921.75  113.07
   9   2  16 2631.69  116.74
   9   2  19 6806.47  352.09
   9   2  22  467.67  256.27
   9   2  25   93.49  165.48
   9   2  28 1178.46  253.29
   9   3 -51 1080.38  111.24
   9   3 -48 1009.43  276.98
   9   3 -45 1225.67  111.74
   9   3 -42 7001.59  278.77
   9   3 -39 9801.95  209.81
   9   3 -36 1975.87  110.54
   9   3 -33 7279.18  174.53
   9   3 -30  958.78   98.87
   9   3 -27 4830.23  130.93
   9   3 -24 1364.20   88.99
   9   3 -21  380.06  136.96
   9   3 -18 7403.10  185.20
   9   3 -15   23.56   92.21
   9   3 -12 2589.03  141.00
   9   3  -929008.09  385.78
   9   3  -6 9010.04  237.69
   9   3  -3 2228.05  162.86
   9   3   0 1109.07  136.59
   9   3   313782.65  273.20
   9   3   615164.81  264.11
   9   3   9  698.34  101.08
   9   3  12 4260.53  181.28
   9   3  15 6110.28  165.06
   9   3  18 4085.09  227.35
   9   3  21  142.52  190.96
   9   3  24  895.42  242.62
   9   4 -49  475.13   85.73
   9   4 -46   38.37  109.97
   9   4 -43 1579.10   91.39
   9   4 -40 3838.37  122.36
   9   4 -37  745.29   93.49
   9   4 -34 3126.73  124.15
   9   4 -31 3585.23  118.81
   9   4 -28 1190.34   96.68
   9   4 -25 1435.36  107.35
   9   4 -22 1397.95   88.64
   9   4 -19 1485.24  103.69
   9   4 -16  354.13  102.06
   9   4 -13  469.75  129.33
   9   4 -1010971.39  296.29
   9   4  -720628.91  294.98
   9   4  -4 3338.84  202.71
   9   4  -116800.56  337.03
   9   4   210973.97  327.54
   9   4   5 6748.46  186.21
   9   4   8 2313.19  144.39
   9   4  11   77.06   85.73
   9   4  1411477.98  245.55
   9   4  17  113.92   69.22
   9   4  20 1179.22  272.55
   9   4  23  277.75  197.42
   9   5 -47   80.11  196.88
   9   5 -44 1180.64  104.66
   9   5 -41 3399.60  195.54
   9   5 -38   55.38  137.61
   9   5 -35 2176.46  110.59
   9   5 -32  630.46   77.18
   9   5 -29  121.72   66.20
   9   5 -26 5262.92  193.01
   9   5 -23 4350.69  233.29
   9   5 -20 1120.79  119.36
   9   5 -17  387.55   53.95
   9   5 -14  536.13   72.57
   9   5 -11 1075.58  151.72
   9   5  -8 1157.73  147.24
   9   5  -5 4177.82  189.38
   9   5  -212998.94  308.62
   9   5   1 5131.08  193.28
   9   5   4 2921.70  165.01
   9   5   7 2011.95  120.05
   9   5  10 1524.63  113.86
   9   5  13  805.42  122.45
   9   5  16  103.30   79.62
   9   5  19  278.56   81.64
   9   6 -48   84.56   71.23
   9   6 -45  474.01   72.95
   9   6 -42   31.84  246.34
   9   6 -39  265.83  223.30
   9   6 -36 2420.63  174.88
   9   6 -33 1226.37  120.88
   9   6 -30  926.45  108.70
   9   6 -27  747.56  158.02
   9   6 -24  942.63  148.40
   9   6 -21 2120.98  155.13
   9   6 -18 2379.81  376.05
   9   6 -15   96.17   67.69
   9   6 -12 7622.33  149.48
   9   6  -9 3637.40  198.75
   9   6  -6  980.56  114.39
   9   6  -3 1529.10  130.93
   9   6   0 1077.47  122.11
   9   6   3  997.36  112.41
   9   6   6  850.56   93.00
   9   6   9  640.85  113.59
   9   6  12 8168.03  233.50
   9   6  15 2336.51  136.74
   9   6  18 3576.85  189.59
   9   7 -46  771.17   65.75
   9   7 -43  789.82   87.97
   9   7 -40  817.34  242.44
   9   7 -37 2772.29  131.85
   9   7 -34  151.41   91.29
   9   7 -31 2913.59  226.69
   9   7 -28   31.70  142.61
   9   7 -25 3183.62  219.03
   9   7 -22 4193.62  189.30
   9   7 -19  529.70  133.31
   9   7 -16 4152.18  480.84
   9   7 -13 8305.77  340.42
   9   7 -10 6182.29  167.44
   9   7  -7 1799.49  163.45
   9   7  -4  234.14  102.27
   9   7  -1  605.04  118.38
   9   7   2  916.00  141.06
   9   7   5  102.38  120.55
   9   7   8 1056.69  131.39
   9   7  11  277.23  112.83
   9   7  14  413.33  117.11
   9   7  17 1360.43  141.84
   9   8 -44  418.18   63.57
   9   8 -41  102.66  231.91
   9   8 -38  167.21  221.99
   9   8 -35   39.01  155.12
   9   8 -32 1346.12  190.49
   9   8 -29   90.66  148.71
   9   8 -26  319.40  148.86
   9   8 -23  886.78  160.01
   9   8 -20 5875.84  265.96
   9   8 -17 3105.55  220.07
   9   8 -14 5975.81  202.41
   9   8 -11 4744.32  243.26
   9   8  -8 2510.27  171.78
   9   8  -5 1288.10  153.73
   9   8  -2  966.96  143.25
   9   8   1 1544.83  134.19
   9   8   4  210.64  129.73
   9   8   7 4313.55  215.25
   9   8  10   41.78  119.53
   9   8  13 8429.15  285.03
   9   9 -42   31.63  123.04
   9   9 -39  300.82  141.31
   9   9 -36  203.88  152.12
   9   9 -33  758.93  165.44
   9   9 -30  792.27  167.20
   9   9 -27   73.65  145.19
   9   9 -24  243.80  151.91
   9   9 -21 2363.90  200.70
   9   9 -18 9895.68  301.83
   9   9 -15 1427.27  159.94
   9   9 -12 2712.09  167.97
   9   9  -9 1072.01  141.28
   9   9  -3  646.49  177.27
   9   9   0 2312.81  204.60
   9   9   3 6709.14  296.47
   9  10 -40   27.03  122.68
   9  10 -37  103.17  132.06
   9  10 -34   29.11  147.75
   9  10 -31  147.28  159.98
   9  10 -28   10.37  149.67
   9  10 -25  226.56  161.55
   9  10 -22  613.30  165.41
   9  10 -16 2071.15  202.25
   9  10 -13 3158.89  203.29
   9  10 -10 7501.39  263.91
   9  10  -7 1158.64  162.31
   9  11 -38  175.30  125.62
   9  11 -35  182.33  134.13
   9  11 -32  111.80  142.88
   9  11 -29   45.20  148.56
   9  11 -26  629.11  165.84
   9  11 -23   85.93  143.05
   9  11 -20  230.34  153.11
   9  11 -17  177.80  160.26
   9  11 -14 3529.43  216.55
   9  11 -11 1911.21  194.88
   9  11  -8 1623.47  179.12
   9  11  -5  578.77  161.70
   9  12 -33    1.40  126.09
   9  12 -30   31.92  137.48
   9  12 -27  510.59  155.91
   9  12 -24  825.08  171.99
   9  12 -21 1295.05  186.42
   9  12 -18  128.89  144.83
   9  12 -15 1131.11  164.52
   9  12 -12 1341.96  161.42
   9  12  -9  185.45  142.60
   9  12  -6  212.40  154.52
   9  13 -31   18.25  123.06
   9  13 -28   51.39  123.66
   9  13 -25  236.10  133.04
   9  13 -22  134.56  138.65
   9  13 -19   79.49  145.55
   9  13 -16   24.31  136.72
   9  13 -13  492.59  142.19
   9  13 -10  348.73  152.05
   9  13  -7  142.99  135.42
   9  13  -4   34.99  136.04
   9  13  -1  636.80  163.77
   9  14 -26  368.37  129.10
   9  14 -23  220.13  132.80
   9  14 -20  777.65  143.32
   9  14 -17  481.52  139.24
   9  14 -14  493.04  135.13
   9  14 -11  379.44  124.69
   9  14  -8  565.12  146.91
   9  14  -5  951.90  141.73
   9  14  -2  794.79  143.91
   9  14   1  353.46  139.70
   9  15 -21   16.45  101.53
   9  15 -18   64.56  112.74
   9  15 -15   22.72  112.13
   9  15 -12   43.90  115.58
   9  15  -9   27.83  115.55
   9  15  -6   44.73  108.47
   9  15  -3   50.45  105.52
   9  15   0  346.24  116.12
   9  15   3  268.45  124.03
   9  15   6  346.17  130.96
   9  16 -16  149.40   95.95
   9  16 -13   99.75   92.96
   9  16 -10   32.99  107.38
   9  16  -7   76.96   99.99
   9  16  -4  142.49   95.89
   9  16  -1   38.07   95.13
   9  16   2  120.39   95.96
   9  16   5  952.16  110.21
   9  16   8  771.69  104.21
   9  16  11  475.44  112.33
  10   1 -51   50.03  117.11
  10   1 -48   41.74  143.30
  10   1 -45 1116.42   95.48
  10   1 -42  398.41   87.20
  10   1 -39  150.39   77.17
  10   1 -36 1114.63   90.17
  10   1 -33  761.82   79.40
  10   1 -30 1503.09   77.20
  10   1 -27 2010.99   78.81
  10   1 -24 1001.25   69.86
  10   1 -21 1531.20  103.93
  10   1 -18  322.11   90.08
  10   1 -15  232.01   99.92
  10   1 -12 5589.38  155.09
  10   1  -9  568.86  128.56
  10   1  -6 5351.65  197.12
  10   1  -359807.32  633.70
  10   1   023522.79  336.89
  10   1   318175.72  308.55
  10   1   640187.10  693.20
  10   1   9 4824.09  136.33
  10   1  12 3344.73  146.26
  10   1  1511243.12  312.55
  10   1  18 4650.26  350.01
  10   1  21 5033.49  427.92
  10   1  24 2864.92  418.07
  10   2 -49 1008.58  142.26
  10   2 -46  781.10  188.34
  10   2 -43 1470.03   99.95
  10   2 -40 3442.00  145.45
  10   2 -37 1768.09  101.23
  10   2 -34 4909.18  122.36
  10   2 -31 1405.37   74.55
  10   2 -28 1515.18  109.49
  10   2 -25  393.54   71.47
  10   2 -22 3742.58  126.13
  10   2 -19 1238.26  120.04
  10   2 -16 4492.77  166.84
  10   2 -13 3212.20  163.93
  10   2 -10 1142.37  104.25
  10   2  -714251.43  320.05
  10   2  -410723.84  311.75
  10   2  -1 1036.29  119.70
  10   2   2 1141.92  131.66
  10   2   516039.65  276.65
  10   2   813674.55  255.17
  10   2  11 4680.40  155.72
  10   2  14 1645.14  106.74
  10   2  17  973.91  119.20
  10   2  20  463.90  189.63
  10   2  23 1289.72  309.53
  10   3 -50   30.60   91.98
  10   3 -47  272.15  331.51
  10   3 -44   93.99   88.71
  10   3 -41  737.02  106.48
  10   3 -38   44.07  109.32
  10   3 -35  457.56  112.88
  10   3 -32 1035.41   88.50
  10   3 -29 1178.15  104.28
  10   3 -26 1170.88  103.31
  10   3 -23 1707.39   89.08
  10   3 -20  168.68   61.64
  10   3 -17 2096.61   88.11
  10   3 -14  564.98  107.80
  10   3 -1113819.26  300.25
  10   3  -8 8925.61  277.38
  10   3  -5  134.90   97.25
  10   3  -222208.88  338.59
  10   3   1 8922.73  215.29
  10   3   4 7532.16  219.49
  10   3   7  407.22   92.52
  10   3  10 3332.71  148.37
  10   3  13 1285.31   96.87
  10   3  16    1.07   78.09
  10   3  19  499.57   79.04
  10   3  22 1072.22  188.16
  10   4 -48   86.15   75.45
  10   4 -45  339.15   94.52
  10   4 -42 2367.86   97.77
  10   4 -39 1376.46   85.59
  10   4 -36  806.01  107.06
  10   4 -33  928.00   88.59
  10   4 -30 1202.23  112.53
  10   4 -27   11.39   85.73
  10   4 -24 1767.68  152.72
  10   4 -21 1985.88  115.11
  10   4 -18 1213.24   68.54
  10   4 -15 3119.63  129.25
  10   4 -12 1448.51  109.37
  10   4  -9 4155.31  204.71
  10   4  -6 1347.71  139.15
  10   4  -3 4375.07  174.71
  10   4   0 5643.67  225.58
  10   4   3 1422.78  127.94
  10   4   6  169.10   84.30
  10   4   9  891.89  105.39
  10   4  12 2950.03  199.24
  10   4  15 1476.90  106.26
  10   4  18 1223.50  110.24
  10   5 -46  364.29  187.22
  10   5 -43  328.40  180.77
  10   5 -40  213.96   68.42
  10   5 -37 1496.14  115.87
  10   5 -34 2443.49  136.78
  10   5 -31 1207.59  121.83
  10   5 -28  174.07   90.33
  10   5 -25  759.45   97.25
  10   5 -22   12.02   72.01
  10   5 -19  499.97   66.26
  10   5 -16 2633.63  100.83
  10   5 -13 2758.43   85.28
  10   5 -10 3040.81   96.90
  10   5  -7 2968.41  113.68
  10   5  -4 1109.60  134.46
  10   5  -1 3204.03  165.69
  10   5   2 2873.75  179.22
  10   5   5  153.32   96.54
  10   5   8 3117.15  127.00
  10   5  11 1416.99  126.36
  10   5  14 3377.10  291.33
  10   5  17  590.95   91.39
  10   6 -44  101.27  176.65
  10   6 -41   39.85   70.35
  10   6 -38    0.29  163.18
  10   6 -35  571.26  179.85
  10   6 -32  558.92  173.09
  10   6 -29 1984.82  209.54
  10   6 -26 3491.33  147.03
  10   6 -23 1195.17  152.07
  10   6 -20 3443.41  120.78
  10   6 -17 3359.93  125.98
  10   6 -14 1164.64  120.33
  10   6 -11 3229.43  100.35
  10   6  -8  785.64   89.90
  10   6  -5  281.38  234.36
  10   6  -2 4708.34  217.86
  10   6   1  879.54  142.48
  10   6   4   59.39  110.18
  10   6   7  207.33  115.64
  10   6  10 2057.45  176.37
  10   6  13  673.88  118.01
  10   6  16  275.31  108.54
  10   6  19  690.87  132.82
  10   7 -45  724.78  127.95
  10   7 -42    1.27  130.94
  10   7 -39  811.90  166.65
  10   7 -36 1231.89  196.07
  10   7 -33  742.75  170.15
  10   7 -30 1237.80  196.76
  10   7 -27 6298.93  320.41
  10   7 -24  280.78  150.48
  10   7 -21 9802.44  314.92
  10   7 -18 2184.51  163.58
  10   7 -15 1296.92  118.32
  10   7 -12  231.91   83.03
  10   7  -9  226.88   94.20
  10   7  -6 2941.23  208.48
  10   7  -3 8657.75  486.67
  10   7   0 1816.73  175.74
  10   7   315133.01  388.40
  10   7   6 9450.17  308.43
  10   7   9  544.35  142.35
  10   7  12 2967.11  177.61
  10   7  15 1600.57  180.89
  10   8 -43  133.81  117.99
  10   8 -40  390.81  142.22
  10   8 -37   87.32  144.41
  10   8 -34   69.96  153.01
  10   8 -31  413.29  151.46
  10   8 -28  968.15  177.28
  10   8 -25  500.10  151.78
  10   8 -22 2213.04  202.47
  10   8 -19 3484.38  204.04
  10   8 -1611419.33  343.17
  10   8 -13 2512.28  179.83
  10   8 -10 3320.72  154.07
  10   8  -7 1426.07  185.94
  10   8  -4 3374.19  245.12
  10   8  -1 1761.08  196.44
  10   8   214016.25  388.58
  10   8   5 2042.19  173.20
  10   8   8 7379.39  278.71
  10   8  11 7086.06  279.28
  10   9 -41  270.14  123.20
  10   9 -38  116.24  128.86
  10   9 -35  407.06  153.03
  10   9 -32  527.02  166.09
  10   9 -29   26.84  154.20
  10   9 -26  816.35  181.28
  10   9 -23   71.61  157.06
  10   9 -20 3677.95  226.03
  10   9 -17 2454.84  203.19
  10   9 -14  358.66  147.35
  10   9 -11  382.71  149.54
  10   9  -8 2996.57  194.95
  10   9  -2 3376.49  218.17
  10   9   1 2062.46  203.05
  10  10 -36 1240.37  181.52
  10  10 -33  522.54  164.08
  10  10 -30 1003.88  163.23
  10  10 -27   11.65  146.27
  10  10 -24  252.38  159.53
  10  10 -21   98.63  159.71
  10  10 -18  874.41  174.08
  10  10 -15 1865.14  185.44
  10  10 -12 6087.20  291.36
  10  10  -9   75.08  145.55
  10  10  -6 2011.76  200.41
  10  11 -34  175.61  130.29
  10  11 -31  282.63  138.25
  10  11 -28  131.63  146.30
  10  11 -25  155.14  151.36
  10  11 -22  445.35  169.48
  10  11 -19  136.03  151.41
  10  11 -16  144.49  154.67
  10  11 -13 3152.18  213.20
  10  11 -10  814.06  151.16
  10  11  -7 1877.70  189.52
  10  11  -4 1052.38  173.92
  10  12 -32  322.97  123.14
  10  12 -29   30.51  123.77
  10  12 -26  100.86  127.05
  10  12 -23   47.87  131.85
  10  12 -20  379.95  153.13
  10  12 -17 1258.31  181.67
  10  12 -14   24.25  139.69
  10  12 -11 2516.26  210.94
  10  12  -8 1633.51  199.90
  10  12  -5  939.43  172.80
  10  12  -2  422.65  161.17
  10  13 -27    2.86  113.66
  10  13 -24  303.24  128.94
  10  13 -21  653.70  146.78
  10  13 -18   40.42  126.63
  10  13 -15   17.15  139.82
  10  13 -12    5.23  136.74
  10  13  -9   84.70  132.53
  10  13  -6  122.63  134.36
  10  13  -3  108.41  131.34
  10  13   0 1863.07  179.69
  10  14 -22   47.51  110.11
  10  14 -19  246.67  118.86
  10  14 -16    3.10  113.56
  10  14 -13   48.88  124.17
  10  14 -10   51.77  118.07
  10  14  -7    7.12  111.39
  10  14  -4   69.89  118.13
  10  14  -1   76.33  118.45
  10  14   2  128.28  121.60
  10  14   5  410.20  140.50
  10  15 -17  157.88  102.89
  10  15 -14   33.94  103.89
  10  15 -11   79.85  113.54
  10  15  -8    2.17  108.96
  10  15  -5   21.91   98.15
  10  15  -2    7.67   98.21
  10  15   1   96.05  105.80
  10  15   4  337.61  111.34
  10  15   7  701.83  119.13
  10  15  10  811.80  119.45
  10  16  -6   19.22   94.72
  10  16  -3   20.10   87.21
  10  16   0   47.11   82.61
  10  16   3   23.13   81.92
  10  16   6  133.39   86.88
  11   1 -50  447.60  125.31
  11   1 -47  272.64  136.51
  11   1 -44  586.13  153.31
  11   1 -41  842.96   90.03
  11   1 -38   89.18   69.20
  11   1 -35  726.19   80.22
  11   1 -32  754.58  121.09
  11   1 -29  430.63   94.60
  11   1 -26   25.51   73.77
  11   1 -23 1164.72  116.93
  11   1 -20 2334.81  188.20
  11   1 -17 1839.25   91.55
  11   1 -14 1999.35  118.79
  11   1 -11 3198.24  135.13
  11   1  -8 1220.06  146.62
  11   1  -511961.92  326.92
  11   1  -2 7765.71  195.45
  11   1   1  776.68  122.47
  11   1   4 4376.78  312.17
  11   1   7 1569.07  103.08
  11   1  10  288.57   87.82
  11   1  13  180.93   79.31
  11   1  16  317.80   84.09
  11   1  19 3643.89  192.78
  11   1  22 3960.00  393.00
  11   2 -48  178.49  113.23
  11   2 -45  103.59   98.44
  11   2 -42   81.28  138.59
  11   2 -39  594.09   77.32
  11   2 -36 1695.95   93.48
  11   2 -33 6204.61  203.59
  11   2 -30 5065.53  174.47
  11   2 -27  268.35  104.92
  11   2 -24  584.56   84.99
  11   2 -21 1517.80  163.87
  11   2 -18  802.98   52.77
  11   2 -15 1040.68   63.62
  11   2 -12 1305.83  111.43
  11   2  -9 4405.79  194.04
  11   2  -6 4507.68  210.58
  11   2  -3 6988.39  275.63
  11   2   016303.70  314.90
  11   2   311109.03  610.45
  11   2   6 1100.62  109.92
  11   2   9 3005.86  150.06
  11   2  12 3657.60  160.20
  11   2  15 6633.04  496.05
  11   2  18  421.92   77.50
  11   2  21  742.91  246.82
  11   3 -49   24.96   87.17
  11   3 -46  121.25  119.70
  11   3 -43  135.08  167.34
  11   3 -40   67.40   67.94
  11   3 -37  717.94   78.21
  11   3 -34  296.19  104.64
  11   3 -31 3259.80  152.51
  11   3 -28 4927.85  168.94
  11   3 -25 5255.60  167.08
  11   3 -22 1551.16   98.21
  11   3 -19  671.20   84.56
  11   3 -16  378.45   59.87
  11   3 -13 3183.96  117.35
  11   3 -1013951.01  175.58
  11   3  -7 2318.28  172.11
  11   3  -4 2011.20  154.53
  11   3  -1 8514.65  194.32
  11   3   2 2102.76  138.78
  11   3   5 4132.99  143.09
  11   3   8 5918.77  209.30
  11   3  11  179.47   91.51
  11   3  14 1121.91  105.74
  11   3  17 1070.30  100.91
  11   4 -44  878.17   99.15
  11   4 -41   83.76   96.28
  11   4 -38   89.54  101.48
  11   4 -35 1368.51  154.46
  11   4 -32  315.20   97.14
  11   4 -29 1788.05  128.68
  11   4 -26 1798.03  112.23
  11   4 -23  317.69   85.31
  11   4 -20 4464.03  186.72
  11   4 -17  139.54   54.05
  11   4 -14 1924.62   86.75
  11   4 -11 5841.53  172.99
  11   4  -8 1162.52  218.22
  11   4  -5 1361.00  140.80
  11   4  -2 8084.01  272.06
  11   4   1 9604.32  283.01
  11   4   4 5973.23  212.19
  11   4   7 6930.11  205.01
  11   4  10 2559.88  138.02
  11   4  13  434.03   94.92
  11   4  16  629.22  154.20
  11   4  19 2402.17  135.58
  11   5 -45  420.33  121.58
  11   5 -42    1.44  138.74
  11   5 -39  714.72  108.00
  11   5 -36 2760.48  152.01
  11   5 -33 1070.25  118.26
  11   5 -30  547.98  109.54
  11   5 -27 6105.71  278.74
  11   5 -24 1012.20   94.80
  11   5 -21 6315.04  285.02
  11   5 -18   73.54   60.05
  11   5 -15 2605.19  102.45
  11   5 -1210213.50  225.11
  11   5  -9  343.12   81.74
  11   5  -6 6539.04  184.62
  11   5  -312623.42  336.04
  11   5   0 2685.11  195.66
  11   5   3 3544.84  207.16
  11   5   612198.05  333.79
  11   5   9  427.02  130.95
  11   5  12 1151.25  148.92
  11   5  15 1436.56  145.46
  11   5  18 1750.22  136.80
  11   6 -43   94.69  119.56
  11   6 -40   25.38  138.05
  11   6 -37  242.48  157.38
  11   6 -34  448.28  164.42
  11   6 -31  513.50  167.87
  11   6 -28  653.65  159.91
  11   6 -25  745.35  112.14
  11   6 -22 1752.30  325.24
  11   6 -19  238.27   77.98
  11   6 -16  460.79   80.44
  11   6 -13  993.08   69.91
  11   6 -10 4717.33  116.39
  11   6  -7  492.15   85.62
  11   6  -4  520.61  126.54
  11   6  -1  830.65  139.27
  11   6   2 9249.43  299.96
  11   6   5 5444.50  239.97
  11   6   8  852.10  150.91
  11   6  11  112.72  111.98
  11   6  14 2028.58  161.60
  11   6  17 2909.09  192.81
  11   7 -41  406.34  141.41
  11   7 -38  389.05  152.32
  11   7 -35  122.95  151.23
  11   7 -32  328.77  159.10
  11   7 -29  418.18  155.53
  11   7 -26  842.94  155.88
  11   7 -23  976.15  175.15
  11   7 -20  115.54  144.70
  11   7 -17  789.47  146.42
  11   7 -14 5323.67  224.40
  11   7 -11  157.58   92.83
  11   7  -8 1548.81  118.00
  11   7  -5 1217.23  112.35
  11   7  -2  786.32  167.13
  11   7   1 2613.98  186.88
  11   7   4  936.96  154.93
  11   7   7  697.00  157.35
  11   7  10 1549.19  163.05
  11   7  13  528.08  140.74
  11   7  16  817.77  152.39
  11   8 -39  182.58  129.44
  11   8 -36  148.70  141.56
  11   8 -33  277.14  156.19
  11   8 -30  782.64  171.16
  11   8 -27  648.42  175.80
  11   8 -24  120.95  155.66
  11   8 -21  446.90  156.57
  11   8 -18 6571.57  258.21
  11   8 -15   59.92  131.30
  11   8 -12 2789.29  174.87
  11   8  -9  575.14  110.48
  11   8  -6 2279.71  217.86
  11   8  -3 2138.03  192.17
  11   8   0  973.52  176.68
  11   8   3   21.91  142.13
  11   8   6 1701.93  194.49
  11   8   9 1881.01  172.69
  11   9 -37  194.14  131.26
  11   9 -34  702.81  152.81
  11   9 -31  593.99  152.05
  11   9 -28 1005.81  178.17
  11   9 -25  895.71  170.64
  11   9 -22 2361.38  222.41
  11   9 -19  944.40  183.93
  11   9 -16 1664.23  180.97
  11   9 -13 6355.36  270.06
  11   9 -10 3472.09  208.26
  11   9  -7 4245.95  243.40
  11  10 -35  122.07  126.26
  11  10 -32   46.00  125.79
  11  10 -29  210.11  137.46
  11  10 -26  127.50  141.71
  11  10 -23 1307.85  192.62
  11  10 -20  450.82  160.36
  11  10 -17  154.40  147.70
  11  10 -14 1038.87  166.84
  11  10 -11 1036.22  181.93
  11  10  -8 2387.83  187.69
  11  10  -5   77.61  149.17
  11  11 -30   60.28  127.15
  11  11 -27   32.17  130.24
  11  11 -24  214.39  140.86
  11  11 -21   16.70  134.20
  11  11 -18  165.10  151.52
  11  11 -15  278.10  143.89
  11  11 -12  675.56  153.96
  11  11  -9  782.89  169.56
  11  11  -6  299.50  149.34
  11  11  -3 1161.93  156.72
  11  12 -28    3.27  113.60
  11  12 -25  264.55  128.20
  11  12 -22   43.19  128.16
  11  12 -19  200.29  136.65
  11  12 -16  162.13  135.86
  11  12 -13  859.61  161.42
  11  12 -10  159.90  140.87
  11  12  -7   13.14  134.18
  11  12  -4   31.85  129.67
  11  12  -1 1042.85  161.13
  11  13 -23   45.59  113.70
  11  13 -20   24.87  112.38
  11  13 -17  589.20  132.59
  11  13 -14  531.71  130.70
  11  13 -11   45.60  129.02
  11  13  -8   46.65  121.23
  11  13  -5  100.31  118.40
  11  13  -2  144.99  127.02
  11  13   1  507.29  141.34
  11  13   4  455.92  143.21
  11  14 -18  219.59  107.55
  11  14 -15   77.15  109.60
  11  14  -9    2.18  108.81
  11  14  -6   36.91  109.06
  11  14  -3   18.09  100.72
  11  14   0   44.52  104.53
  11  14   3  618.41  121.53
  11  14   6  286.74  118.84
  11  14   9  801.76  126.63
  11  15  -4   29.03   92.06
  11  15  -1    8.65   90.13
  11  15   2    1.37   89.22
  11  15   5   44.79   94.23
  11  15   8  268.83   94.89
  12   1 -49  225.86  110.62
  12   1 -46  105.75  134.60
  12   1 -43  532.67  107.63
  12   1 -40  307.64  111.52
  12   1 -37    2.40  109.79
  12   1 -34  374.29  111.93
  12   1 -31 1498.21  127.35
  12   1 -28 1301.86  101.30
  12   1 -25  742.16  100.27
  12   1 -22 1612.21   97.93
  12   1 -19 1663.01   83.80
  12   1 -16  111.51   61.84
  12   1 -13 1043.47   66.51
  12   1 -10 2815.32  363.89
  12   1  -7  923.74  137.08
  12   1  -4 3792.02  197.52
  12   1  -1 8850.77  253.64
  12   1   2   62.01   94.43
  12   1   5  864.16  196.49
  12   1   8  926.98  107.06
  12   1  11  704.22   91.80
  12   1  14 1684.76  119.72
  12   1  17 1203.75  111.87
  12   1  20 1325.33  280.85
  12   2 -47    4.76  114.22
  12   2 -44   34.72   91.85
  12   2 -41  198.51   99.12
  12   2 -38  894.36  114.31
  12   2 -35 2313.41  162.46
  12   2 -32  233.00  101.31
  12   2 -29 2216.00  141.75
  12   2 -26 2109.67  132.27
  12   2 -23  697.64   85.65
  12   2 -20 1842.73  107.94
  12   2 -17 2978.43   92.53
  12   2 -14  546.34   59.82
  12   2 -11 5536.06  108.96
  12   2  -8  575.97  101.33
  12   2  -5 5922.81  361.91
  12   2  -2 1548.73  155.69
  12   2   1 3127.31  184.76
  12   2   4  228.82  111.51
  12   2   711543.87  356.25
  12   2  10 2234.77  138.57
  12   2  13 1744.58  159.61
  12   2  16 5377.50  193.90
  12   2  19 1348.37  110.40
  12   3 -45    3.34  129.24
  12   3 -42   68.73   89.39
  12   3 -39  764.07  109.12
  12   3 -36  549.19  116.27
  12   3 -33 3832.54  291.88
  12   3 -30 6533.80  301.37
  12   3 -27  131.32   99.10
  12   3 -24  743.12   91.38
  12   3 -21  939.21  127.76
  12   3 -18 4242.54  137.41
  12   3 -15  752.28   69.19
  12   3 -12 1086.39   78.35
  12   3  -9 3566.74  235.23
  12   3  -6 5124.54  184.19
  12   3  -3 3588.63  190.96
  12   3   0 9356.10  319.15
  12   3   310154.39  295.05
  12   3   6  122.74   96.50
  12   3   9  230.03  105.61
  12   3  12  869.54  120.20
  12   3  15  718.44  114.79
  12   3  18 1535.42  127.59
  12   4 -43   66.73   76.75
  12   4 -40  216.94   94.50
  12   4 -37  341.16  102.87
  12   4 -34  116.39  103.95
  12   4 -31  258.48   96.77
  12   4 -28 2256.45  126.31
  12   4 -25 4106.77  154.56
  12   4 -22  794.86   94.25
  12   4 -19  934.23  106.64
  12   4 -16  941.52   63.91
  12   4 -13 3945.10  126.50
  12   4 -10    1.47   79.55
  12   4  -7 2415.02  143.49
  12   4  -4 2191.48  146.48
  12   4  -1 6117.67  229.42
  12   4   2  167.58  113.91
  12   4   5 2141.24  183.04
  12   4   8 9000.12  283.04
  12   4  11 1081.23  145.84
  12   4  14  657.17  118.14
  12   4  17 1236.24  133.05
  12   5 -44  273.94  112.61
  12   5 -41   96.33  126.67
  12   5 -38 1104.75  160.63
  12   5 -35   85.24   91.55
  12   5 -32  538.28   92.09
  12   5 -29   14.85   94.35
  12   5 -26 6691.10  190.56
  12   5 -23   58.75   87.58
  12   5 -20 5697.79  520.21
  12   5 -17 1844.91  136.90
  12   5 -14 5281.90  118.14
  12   5 -11 4613.16  117.46
  12   5  -8 2588.82  108.48
  12   5  -5  496.36  108.12
  12   5  -2 5551.12  189.44
  12   5   1 1670.12  156.34
  12   5   4 1779.12  150.35
  12   5   7 3155.27  187.81
  12   5  10  460.91  122.65
  12   5  13  577.01  137.24
  12   5  16  920.67  140.37
  12   5  19 1762.75  144.08
  12   6 -42  114.66  112.48
  12   6 -39   77.38  133.85
  12   6 -36  775.19  160.10
  12   6 -33 1385.66  165.74
  12   6 -30  208.60  151.89
  12   6 -27 4215.89  236.87
  12   6 -24 1440.33  126.46
  12   6 -21 8507.31  198.60
  12   6 -18 1936.54  113.99
  12   6 -15 1469.15  148.31
  12   6 -12  797.01   90.61
  12   6  -9 1721.18  161.70
  12   6  -6 2510.93  443.23
  12   6  -3  772.60  123.76
  12   6   0 2901.37  200.98
  12   6   3 3202.80  184.58
  12   6   6 2813.89  195.72
  12   6   9  339.48  142.93
  12   6  12  549.19  132.22
  12   6  15 3790.34  189.07
  12   6  18 3950.69  194.04
  12   7 -40  603.15  138.43
  12   7 -37  485.17  147.24
  12   7 -34 1204.19  172.50
  12   7 -31  828.41  169.91
  12   7 -28 3678.88  237.30
  12   7 -25 2912.34  227.14
  12   7 -22 5159.73  295.12
  12   7 -1911191.20  337.58
  12   7 -1618008.78  408.96
  12   7 -13 1509.01  119.77
  12   7 -10 6609.09  170.96
  12   7  -712216.96  311.40
  12   7  -4 4798.99  455.91
  12   7  -1 7168.88  437.49
  12   7   2 5658.19  282.82
  12   7   5 6404.65  264.84
  12   7   813934.67  375.37
  12   7  11 1661.95  167.63
  12   7  14 8630.54  321.40
  12   8 -38  161.37  119.76
  12   8 -35  158.09  128.81
  12   8 -32  116.63  137.83
  12   8 -29  503.54  152.35
  12   8 -26  910.95  158.30
  12   8 -23   24.21  146.10
  12   8 -20 1470.86  184.19
  12   8 -17 2333.62  205.16
  12   8 -14  279.57  140.83
  12   8 -11  178.57  141.49
  12   8  -8  518.46  114.93
  12   8  -5   11.92  166.16
  12   8  -2 1968.39  183.30
  12   8   1 1534.88  202.04
  12   8   4 5314.80  285.19
  12   8   7 6006.45  286.04
  12   9 -33  164.63  123.28
  12   9 -30   28.55  126.95
  12   9 -27   67.73  128.76
  12   9 -24   73.62  135.68
  12   9 -21  911.50  162.92
  12   9 -15  272.14  147.33
  12   9 -12  447.77  156.07
  12   9  -9  350.50  142.16
  12   9  -6  334.45  140.09
  12  10 -31  145.77  121.58
  12  10 -28  171.70  123.89
  12  10 -25   23.26  130.46
  12  10 -22  749.72  152.75
  12  10 -19   27.53  134.96
  12  10 -16   26.65  144.88
  12  10 -13  307.87  147.30
  12  10 -10   40.19  140.46
  12  10  -7  954.06  178.23
  12  10  -4  600.78  162.02
  12  11 -26  154.64  115.91
  12  11 -23  432.90  131.15
  12  11 -20  777.73  150.42
  12  11 -17  156.58  132.30
  12  11 -14   14.26  130.13
  12  11 -11  498.79  154.67
  12  11  -8  735.64  148.96
  12  11  -5   78.42  126.95
  12  11  -2  241.76  143.55
  12  11   1  852.71  178.79
  12  12 -24   31.14  111.50
  12  12 -21    4.14  112.00
  12  12 -18    8.58  113.14
  12  12 -15  158.53  122.08
  12  12 -12   87.28  123.04
  12  12  -9   81.31  120.10
  12  12  -6  302.73  132.16
  12  12  -3  109.30  126.56
  12  12   0  332.83  134.07
  12  12   3  105.37  133.70
  12  13 -16   48.53  105.90
  12  13 -13   11.12  115.55
  12  13 -10   24.46  109.44
  12  13  -7    4.93  110.25
  12  13  -4   59.68  103.12
  12  13  -1   55.41  111.84
  12  13   2  675.03  123.55
  12  13   5  468.13  119.13
  12  13   8  446.89  127.94
  12  14  -5    6.77  100.03
  12  14  -2   29.37   94.80
  12  14   1   63.15   94.50
  12  14   4  318.01   98.54
  12  14   7  194.55   99.74
  13   1 -45  127.77  129.75
  13   1 -42  227.88   95.15
  13   1 -39   33.73   97.03
  13   1 -36  519.19  109.77
  13   1 -33  725.04  107.25
  13   1 -30  700.00  190.11
  13   1 -27  233.78   98.57
  13   1 -24 2609.19  114.88
  13   1 -21  151.34   73.96
  13   1 -18 2378.22  125.08
  13   1 -15  879.67   69.35
  13   1 -12 1095.81   70.86
  13   1  -9  622.98   66.48
  13   1  -6  212.47   99.12
  13   1  -3  616.15  130.23
  13   1   0 2533.06  180.81
  13   1   3 6695.07  183.38
  13   1   6 6481.21  217.31
  13   1   9 3760.06  149.94
  13   1  12 2849.90  162.83
  13   1  15   89.28   89.21
  13   1  18   54.76   93.59
  13   2 -46   13.19  103.96
  13   2 -43  146.35   84.89
  13   2 -40   73.28   95.71
  13   2 -37  103.69   96.86
  13   2 -34  190.80  103.31
  13   2 -31  178.70  114.75
  13   2 -28 1152.52  210.20
  13   2 -25 1848.44  121.21
  13   2 -22 1354.05  113.20
  13   2 -19 1982.29  106.56
  13   2 -16  118.70   70.13
  13   2 -13 1780.81  121.18
  13   2 -10 8564.21  164.21
  13   2  -7 1937.75   74.64
  13   2  -4 1469.91  131.09
  13   2  -1 9861.35  289.00
  13   2   2 1615.81  187.48
  13   2   5 5126.52  179.23
  13   2   8  468.58  114.03
  13   2  11  453.09  109.00
  13   2  14  847.35  126.36
  13   2  17 1722.34  131.95
  13   3 -44  124.66   73.53
  13   3 -41  156.36   86.79
  13   3 -38   10.12   93.24
  13   3 -35  216.87   97.88
  13   3 -32  101.32   98.38
  13   3 -29 1529.85  126.96
  13   3 -26 4227.12  152.10
  13   3 -23  881.40  100.74
  13   3 -20 2921.02  206.74
  13   3 -17 3136.48  149.31
  13   3 -14 2424.13   97.66
  13   3 -11  656.19  104.16
  13   3  -8 1175.41   87.42
  13   3  -5  470.31  101.43
  13   3  -2  440.22  136.20
  13   3   1 3547.79  208.54
  13   3   4 2405.11  197.77
  13   3   7 4881.57  235.75
  13   3  10 1824.06  161.19
  13   3  13 1778.32  149.75
  13   3  16 1394.81  138.14
  13   3  19  151.54  103.18
  13   4 -42    2.38   70.14
  13   4 -39   24.19   84.46
  13   4 -36  259.82   92.69
  13   4 -33  145.80   95.75
  13   4 -30   45.62   93.90
  13   4 -27 2725.32  142.08
  13   4 -24  716.94   96.13
  13   4 -21  191.94   90.58
  13   4 -18 2767.76  106.49
  13   4 -15 4374.06  143.19
  13   4 -12 2527.41   98.56
  13   4  -9   23.57   68.30
  13   4  -6 1235.23  202.78
  13   4  -3 1586.65  208.67
  13   4   0 2440.65  170.08
  13   4   3  390.37  129.32
  13   4   6  862.14  144.39
  13   4   9  927.78  145.37
  13   4  12  383.91  125.80
  13   4  15  923.36  151.96
  13   4  18 3236.50  167.49
  13   5 -40   10.98  116.32
  13   5 -37  213.20  135.10
  13   5 -34  185.64   87.28
  13   5 -31  154.87   90.50
  13   5 -28   15.18   94.07
  13   5 -25  983.67  112.50
  13   5 -22  357.19   98.26
  13   5 -19 1311.57  177.76
  13   5 -16 3041.57  134.55
  13   5 -13 1091.42   97.68
  13   5 -10  785.95   74.67
  13   5  -7 2818.79  124.78
  13   5  -4 1092.30  124.91
  13   5  -1 2407.43  166.86
  13   5   2 1232.76  167.37
  13   5   5 2832.34  190.35
  13   5   8 6746.79  268.12
  13   5  11 4001.21  212.01
  13   5  14  457.99  135.01
  13   5  17  884.71  134.81
  13   6 -38  306.91  126.80
  13   6 -35  738.36  144.53
  13   6 -32 1274.14  176.68
  13   6 -29 1080.15  176.60
  13   6 -26 1441.18  178.90
  13   6 -23 3004.09  237.57
  13   6 -20  898.12  345.57
  13   6 -17 5222.47  202.25
  13   6 -14 6793.18  200.75
  13   6 -11 3881.28  115.26
  13   6  -8 6315.60  155.36
  13   6  -5 2579.77  150.85
  13   6  -2 2241.31  149.95
  13   6   1 4077.04  177.00
  13   6   4  168.09  145.86
  13   6   715553.11  417.14
  13   6  10 6711.15  274.59
  13   6  13  816.60  158.32
  13   6  16 4422.12  218.96
  13   7 -36  615.06  129.43
  13   7 -33  536.21  144.84
  13   7 -30  559.86  147.74
  13   7 -27 1483.88  173.17
  13   7 -24 3622.99  224.45
  13   7 -21 1212.41  175.76
  13   7 -18  524.36  158.01
  13   7 -15  853.16  149.41
  13   7 -12 1360.10  101.20
  13   7  -9 1005.19   80.85
  13   7  -6 1589.66   91.79
  13   7  -3  962.87  126.22
  13   7   0 5515.16  581.61
  13   7   3 1453.23  203.67
  13   7   6 1193.78  179.13
  13   7   9 7304.46  291.44
  13   7  12 3391.32  215.04
  13   8 -34   99.43  116.93
  13   8 -31   82.71  128.98
  13   8 -28  798.95  147.17
  13   8 -25  348.99  138.70
  13   8 -22    4.15  128.55
  13   8 -19   34.47  139.00
  13   8 -16  711.15  149.69
  13   8 -13 1131.32  142.65
  13   8 -10  129.02  122.53
  13   8  -7 1875.58  170.25
  13   8  -4  799.62  111.15
  13   8  -1 3723.56  232.58
  13   8   2  571.31  119.77
  13   8   5 2364.78  229.87
  13   9 -32   35.03  114.05
  13   9 -29   87.31  122.55
  13   9 -26  347.94  133.54
  13   9 -23    4.24  124.21
  13   9 -20  155.38  130.66
  13   9 -17  725.33  160.65
  13   9 -14    6.00  134.11
  13   9 -11 1048.26  151.98
  13   9  -8 1455.42  155.54
  13   9  -5  515.96  146.11
  13   9  -2 2201.31  203.08
  13  10 -27   49.06  113.05
  13  10 -24  161.00  124.50
  13  10 -21  106.99  130.46
  13  10 -18   54.76  124.97
  13  10 -15  957.21  165.14
  13  10 -12   11.80  138.39
  13  10  -9   59.28  127.74
  13  10  -6  784.65  162.48
  13  10  -3  606.94  138.87
  13  10   0  339.07  146.50
  13  11 -22  124.99  109.91
  13  11 -19   86.00  111.70
  13  11 -16   27.01  118.46
  13  11 -13  187.39  134.12
  13  11 -10   88.57  123.24
  13  11  -7    3.59  120.20
  13  11  -4  148.46  119.95
  13  11  -1 1078.22  155.91
  13  11   2 1437.11  155.02
  13  12 -17  252.35  110.10
  13  12 -14    0.67  106.98
  13  12 -11   27.36  120.22
  13  12  -8   33.17  117.17
  13  12  -5  114.92  110.01
  13  12  -2  171.83  117.03
  13  12   1   36.69  111.61
  13  12   4  450.69  128.19
  13  12   7   92.42  119.05
  13  13  -6   10.94  100.77
  13  13  -3   35.03   93.61
  13  13   0   20.88   95.50
  13  13   3  112.99   96.98
  13  13   6  301.76   98.22
  13  13   9  204.01  102.76
  14   1 -44  102.82  119.80
  14   1 -41  275.20   89.26
  14   1 -38  149.96   93.43
  14   1 -35  653.55  108.76
  14   1 -32 2503.48  141.66
  14   1 -29 2526.97  151.95
  14   1 -26 5157.40  166.85
  14   1 -23  369.65   95.65
  14   1 -20  791.29   97.58
  14   1 -17  422.81   63.49
  14   1 -14  898.12   69.19
  14   1 -11 2153.46   82.49
  14   1  -8 2139.52   97.51
  14   1  -5 4059.89  161.53
  14   1  -2 6032.23  252.11
  14   1   1 7951.51  333.88
  14   1   4 5836.86  238.92
  14   1   7  102.86   96.35
  14   1  10 2091.04  163.33
  14   1  13 4961.94  214.30
  14   1  16 1435.85  148.06
  14   1  19 1414.51  136.29
  14   2 -42   31.25   79.73
  14   2 -39   25.07   84.46
  14   2 -36  149.57   92.64
  14   2 -33  567.10  107.34
  14   2 -30 1114.63  188.15
  14   2 -27 3887.10  150.93
  14   2 -24 1311.80  122.07
  14   2 -21 2238.83  126.82
  14   2 -18 4465.55  158.08
  14   2 -15  169.67   72.15
  14   2 -12 1812.48   90.46
  14   2  -9 4549.55  141.58
  14   2  -6 1522.48  175.57
  14   2  -3 7586.71  225.71
  14   2   0 6983.77  288.70
  14   2   3 3569.80  219.67
  14   2   6 3231.30  213.62
  14   2   9 3054.77  192.02
  14   2  12 2481.80  192.08
  14   2  15  581.98  126.03
  14   2  18  861.43  129.99
  14   3 -43   86.11   65.93
  14   3 -40  218.11   82.09
  14   3 -37   50.97   84.23
  14   3 -34  289.36   99.79
  14   3 -31   59.50   94.42
  14   3 -28 1058.09  118.06
  14   3 -25   45.33   95.02
  14   3 -22 4786.94  377.21
  14   3 -19 3579.27  144.02
  14   3 -16  694.93   85.24
  14   3 -13 1002.36   79.19
  14   3 -10 1044.16   82.28
  14   3  -7  436.94  106.07
  14   3  -4  610.68  114.88
  14   3  -1  564.84  124.54
  14   3   2 4433.02  230.02
  14   3   5 2022.16  190.97
  14   3   8  325.98  125.94
  14   3  11 1725.40  177.23
  14   3  14  399.08  131.21
  14   3  17 2427.98  181.51
  14   4 -41    4.19   93.50
  14   4 -38  386.25   80.33
  14   4 -35   94.13   82.95
  14   4 -32  336.18   94.58
  14   4 -29  769.42  101.18
  14   4 -26 1907.44  122.94
  14   4 -23  156.95   88.42
  14   4 -20 1872.80  113.60
  14   4 -17 1963.61  114.79
  14   4 -14 4749.30  128.21
  14   4 -11  874.48  106.70
  14   4  -8  646.97   85.45
  14   4  -5 1059.77  180.06
  14   4  -2  351.83  198.03
  14   4   1  987.16  163.34
  14   4   4 3540.08  214.27
  14   4   7 3337.76  217.40
  14   4  10 8573.32  284.48
  14   4  13 6997.94  267.72
  14   4  16  955.98  145.15
  14   4  19 1650.14  151.25
  14   5 -39   94.28  101.16
  14   5 -36   77.83  118.85
  14   5 -33  427.90   85.63
  14   5 -30  503.23   91.57
  14   5 -27  215.72   96.71
  14   5 -24  575.49  100.70
  14   5 -21  216.18   86.57
  14   5 -18 1335.83  101.41
  14   5 -15 1094.27   79.81
  14   5 -12 1699.59  114.84
  14   5  -9  311.41   73.63
  14   5  -6 2226.05  137.77
  14   5  -3 3119.69  184.53
  14   5   0  188.05  156.94
  14   5   3 2541.89  202.97
  14   5   6 4117.96  233.87
  14   5   9 1541.60  175.78
  14   5  12 1868.55  183.38
  14   5  15  567.36  132.24
  14   5  18 1619.25  150.98
  14   6 -37  217.82  108.50
  14   6 -34  478.75  132.26
  14   6 -31   10.64  123.36
  14   6 -28  418.50  138.29
  14   6 -25  868.82  100.81
  14   6 -22 4094.43  142.35
  14   6 -19 3310.50  147.50
  14   6 -16  727.28   81.35
  14   6 -13 1570.22   96.81
  14   6 -10 1130.15   88.59
  14   6  -7 1842.70  103.50
  14   6  -4 2190.73  110.21
  14   6  -1 1932.63  146.23
  14   6   2 2573.14  152.93
  14   6   5 4953.63  268.07
  14   6   8  239.81  140.14
  14   6  11 1655.98  177.25
  14   6  14  378.13  135.91
  14   7 -32   39.74  116.14
  14   7 -29   21.33  122.65
  14   7 -26   58.05  129.54
  14   7 -23 1162.34  159.20
  14   7 -20   63.34  127.04
  14   7 -17  334.16  129.07
  14   7 -14   57.46  124.44
  14   7 -11  163.46   66.16
  14   7  -8  218.96   69.94
  14   7  -5 1534.34  154.15
  14   7  -2 2464.16  110.43
  14   7   1  773.62  108.99
  14   7   4  605.63  115.86
  14   7   7  170.99  132.64
  14   7  10 1784.08  183.11
  14   8 -30  446.97  122.40
  14   8 -27  147.04  116.58
  14   8 -24  160.71  129.13
  14   8 -21  928.03  164.89
  14   8 -18 1441.00  162.19
  14   8 -15  141.65  134.67
  14   8 -12  623.28  145.77
  14   8  -9  521.46  147.19
  14   8  -6  927.11  154.34
  14   8  -3  414.90  141.20
  14   8   0  529.97  148.26
  14   8   3 2053.58  172.54
  14   8   6 2971.30  212.40
  14   8   9 2081.49  228.62
  14   9 -28   31.33  106.23
  14   9 -25  313.46  120.47
  14   9 -22  286.98  120.28
  14   9 -19  115.47  118.53
  14   9 -16   92.58  124.25
  14   9 -13  307.59  127.98
  14   9 -10   44.21  128.62
  14   9  -7  225.30  131.73
  14   9  -4  539.91  139.96
  14   9  -1  908.76  147.46
  14   9   2  238.51  140.01
  14  10 -23   84.35  106.31
  14  10 -20    3.83  105.43
  14  10 -17   47.39  114.41
  14  10 -14   46.50  121.61
  14  10 -11  147.44  119.03
  14  10  -8  150.34  120.18
  14  10  -5  415.88  131.54
  14  10  -2  859.69  133.43
  14  10   1  276.54  124.23
  14  10   4  227.81  131.34
  14  11 -18   69.64  103.75
  14  11 -15  410.06  115.44
  14  11 -12   17.47  111.05
  14  11  -9   32.15  108.80
  14  11  -6    0.92  111.60
  14  11  -3  489.53  118.75
  14  11   0  638.03  122.19
  14  11   3   11.49  108.70
  14  11   6  111.19  118.53
  14  11   9  390.54  125.61
  14  12  -7   13.34   99.27
  14  12  -4  203.07  102.78
  14  12  -1   13.22   97.23
  14  12   2   83.04   96.40
  14  12   5   16.37   95.14
  14  12   8   63.25  100.67
  15   1 -43  206.99  113.94
  15   1 -40  101.58  122.64
  15   1 -37   30.65   85.19
  15   1 -34  373.85   94.54
  15   1 -31  243.99   93.12
  15   1 -28  996.76  117.91
  15   1 -25  557.97  100.58
  15   1 -22  847.29   99.86
  15   1 -19  862.13  104.02
  15   1 -16  507.31   99.85
  15   1 -13  629.60   68.13
  15   1 -10 1152.00   80.47
  15   1  -7 1006.64  113.93
  15   1  -4  160.58  109.71
  15   1  -1  538.06  160.20
  15   1   2 3332.46  228.65
  15   1   5  367.10  139.96
  15   1   8  298.08  137.45
  15   1  11  512.89  148.88
  15   1  14 3360.63  204.81
  15   1  17 2263.56  159.47
  15   2 -41  188.62   69.99
  15   2 -38   43.67   81.32
  15   2 -35  111.66   87.60
  15   2 -32  265.83   92.69
  15   2 -29 1964.70  191.75
  15   2 -26  315.97  103.18
  15   2 -23 2915.69  170.15
  15   2 -20 1243.49  243.32
  15   2 -17 1856.20  166.33
  15   2 -14   14.82   75.31
  15   2 -11 1114.74  132.32
  15   2  -8 1622.50   98.64
  15   2  -5    1.23  102.35
  15   2  -2  183.56  167.20
  15   2   1 1407.28  168.66
  15   2   4 2657.85  207.30
  15   2   7 1434.02  173.51
  15   2  10 1214.45  173.95
  15   2  13 1807.69  154.08
  15   2  16 1809.56  155.04
  15   2  19 5749.26  208.70
  15   3 -39  106.72   69.08
  15   3 -36  630.66  107.47
  15   3 -33  527.36   99.32
  15   3 -30   54.10   91.86
  15   3 -27  135.41   98.88
  15   3 -24 2135.95  151.27
  15   3 -21 1841.34  125.10
  15   3 -18  337.54  102.67
  15   3 -15 2326.93  101.81
  15   3 -12 1113.05  106.62
  15   3  -9  833.04   80.30
  15   3  -6 2495.26  168.62
  15   3  -3 3711.45  173.39
  15   3   0  816.81  125.06
  15   3   3 5972.20  266.89
  15   3   6 6312.16  255.32
  15   3   9  491.06  139.75
  15   3  12 2366.97  193.86
  15   3  15 2755.55  190.46
  15   3  18 3938.41  180.09
  15   4 -37    9.57   68.01
  15   4 -34  241.33   83.22
  15   4 -31    0.52   81.64
  15   4 -28  411.98   89.55
  15   4 -25  337.45   99.70
  15   4 -22  876.66  113.67
  15   4 -19 2267.14  129.12
  15   4 -16 1147.33   76.25
  15   4 -13  683.23   76.36
  15   4 -10 1461.11   89.78
  15   4  -7 1276.75  145.37
  15   4  -4 1831.23  120.74
  15   4  -1 2907.78  199.21
  15   4   2 1988.39  151.59
  15   4   5 6090.69  271.74
  15   4   8  279.28  135.45
  15   4  11 1406.95  148.99
  15   4  14  434.99  122.32
  15   4  17 1011.34  141.01
  15   5 -35   64.53  101.60
  15   5 -32   77.13   73.50
  15   5 -29  222.54   77.59
  15   5 -26  274.42   89.53
  15   5 -23   61.11   82.74
  15   5 -20 1900.56  120.01
  15   5 -17 1434.17  113.03
  15   5 -14   40.78   65.12
  15   5 -11  822.99   89.40
  15   5  -8 2738.92  136.44
  15   5  -5 2038.46  101.28
  15   5  -2 2258.02  213.61
  15   5   1 1555.11  143.31
  15   5   4 2568.97  233.00
  15   5   7 2253.83  188.24
  15   5  10 2469.21  191.06
  15   5  13 5229.59  238.03
  15   5  16 3195.78  194.70
  15   6 -33  507.42  117.35
  15   6 -30  588.81  129.72
  15   6 -27  436.85  130.82
  15   6 -24   77.11  120.17
  15   6 -21  595.78   89.80
  15   6 -18  134.48   77.45
  15   6 -15  517.12   87.48
  15   6 -12  157.67   63.66
  15   6  -9    3.27   84.39
  15   6  -6 1311.66  125.77
  15   6  -3  156.68   71.37
  15   6   0   93.58   99.44
  15   6   3  671.58  159.79
  15   6   6  140.44  112.90
  15   6   9 1519.29  167.19
  15   6  12 1566.63  172.07
  15   7 -31   61.62  102.79
  15   7 -28   12.90  107.49
  15   7 -25   59.12  115.89
  15   7 -22   57.75  123.44
  15   7 -19   29.88  115.15
  15   7 -16   20.45  133.96
  15   7 -13   46.66  116.27
  15   7 -10  377.31  179.55
  15   7  -7  236.29   82.80
  15   7  -4  249.41   70.36
  15   7  -1  188.51   88.50
  15   7   2  288.24   94.55
  15   7   5   82.73  100.66
  15   7   8  342.28  175.95
  15   8 -26   65.27  105.21
  15   8 -23   35.33  109.39
  15   8 -20   13.66  107.06
  15   8 -17   55.14  114.40
  15   8 -14   69.82  123.96
  15   8 -11  319.64  122.83
  15   8  -8  334.73  131.90
  15   8  -5   90.58  120.87
  15   8  -2  173.84  121.23
  15   8   1  871.84  147.82
  15   8   4  769.57  136.57
  15   8   7  420.62  133.45
  15   8  10  288.67  144.16
  15   8  13  532.50  177.88
  15   9 -21  190.68  107.91
  15   9 -18  277.57  114.26
  15   9 -15  746.56  133.71
  15   9 -12   12.42  121.52
  15   9  -9  158.12  113.67
  15   9  -6   55.05  112.14
  15   9  -3  381.63  120.18
  15   9   0  165.94  116.95
  15   9   3  454.54  123.74
  15   9   6  728.29  137.37
  15  10 -16  184.41  108.09
  15  10 -13   47.90  100.46
  15  10 -10   47.82  106.62
  15  10  -7  319.35  112.12
  15  10  -4  215.83  106.81
  15  10  -1  244.30  109.78
  15  10   2  190.84  109.21
  15  10   5  468.59  124.73
  15  10   8 1294.50  136.49
  15  11  -8   48.28  103.25
  15  11  -5    6.50   98.54
  15  11  -2   87.99   95.72
  15  11   1   12.15   91.31
  15  11   4  113.21   95.71
  15  11   7   62.63   92.94
  16   1 -39   76.14  112.90
  16   1 -36  117.39  123.45
  16   1 -33    1.58  127.83
  16   1 -30  142.22  137.43
  16   1 -27  102.39  137.20
  16   1 -24 2156.88  176.04
  16   1 -21  613.19  146.02
  16   1 -18  383.11   80.16
  16   1 -15  309.05   94.55
  16   1 -12 1710.51  335.77
  16   1  -9  107.07   93.38
  16   1  -6 3220.84  405.64
  16   1  -3 1942.08  152.79
  16   1   0 8024.49  500.90
  16   1   3 6627.10  272.41
  16   1   6 3180.04  200.79
  16   1   9 2153.67  191.03
  16   1  12 1928.13  183.40
  16   1  15    7.01  114.97
  16   1  18  184.83  101.65
  16   2 -37   60.71  110.27
  16   2 -34    0.33   78.11
  16   2 -31  136.65   82.30
  16   2 -28  237.49   86.78
  16   2 -25 4157.75  159.47
  16   2 -22 1593.62  116.84
  16   2 -19 1716.59  166.93
  16   2 -16 3589.64  129.83
  16   2 -13  907.28   97.48
  16   2 -10    5.83   68.25
  16   2  -7 1232.11  134.47
  16   2  -4 1222.98  136.40
  16   2  -1 2111.31  162.20
  16   2   2 4080.58  200.56
  16   2   5   89.52  131.67
  16   2   8  227.47  124.95
  16   2  11   89.94  129.45
  16   2  14  482.70  137.11
  16   2  17  226.70  107.73
  16   3 -35   26.55   66.22
  16   3 -32  185.36   79.43
  16   3 -29  176.19   81.34
  16   3 -26  114.18   84.81
  16   3 -23 1358.94  108.84
  16   3 -20  679.81   97.17
  16   3 -17  630.19   68.05
  16   3 -14   96.19   77.95
  16   3 -11  845.17   87.22
  16   3  -8 7062.37  150.54
  16   3  -5 2654.89  209.46
  16   3  -2 1912.76  170.71
  16   3   1  598.08  120.56
  16   3   4  287.62  135.31
  16   3   7  838.36  135.69
  16   3  10  356.63  129.03
  16   3  13  767.29  134.37
  16   3  16 5907.60  222.31
  16   4 -33  167.08   68.30
  16   4 -30   15.25   73.48
  16   4 -27   63.76   81.42
  16   4 -24  315.76   85.30
  16   4 -21  238.56   87.39
  16   4 -18   23.75   83.41
  16   4 -15  829.68   84.10
  16   4 -12  202.90   76.76
  16   4  -9  797.84  113.39
  16   4  -6  879.99  146.58
  16   4  -3 2486.15  167.41
  16   4   0  700.56  182.63
  16   4   3  314.64  115.74
  16   4   6   51.46  120.19
  16   4   9 1500.31  172.68
  16   4  12  199.33  123.13
  16   4  15  469.24  116.68
  16   4  18 1822.39  141.56
  16   5 -31   83.46   97.14
  16   5 -28  132.24   72.42
  16   5 -25  659.49   88.05
  16   5 -22  504.12   85.60
  16   5 -19   16.03   80.02
  16   5 -16  223.77   61.03
  16   5 -13  322.78   72.08
  16   5 -10  580.33   73.95
  16   5  -7  131.27   67.98
  16   5  -4 1363.63   94.42
  16   5  -1 1154.66  120.38
  16   5   2 3299.73  144.45
  16   5   5  350.79  152.20
  16   5   8  588.41  128.38
  16   5  11  736.79  140.90
  16   5  14 2086.47  178.74
  16   6 -29   22.63   93.10
  16   6 -26  531.53  121.36
  16   6 -23  433.10  118.73
  16   6 -20  205.26  114.25
  16   6 -17  213.87   78.35
  16   6 -14  437.56  106.00
  16   6 -11   18.87   59.52
  16   6  -8   14.17   77.54
  16   6  -5   45.77   64.88
  16   6  -2  519.17   76.10
  16   6   1  486.62  133.30
  16   6   4  143.77   95.79
  16   6   7  555.23  114.32
  16   6  10  436.00  117.13
  16   7 -24    2.49  103.49
  16   7 -21  180.42  104.42
  16   7 -18    9.28  106.56
  16   7 -15  225.55  108.68
  16   7 -12   73.52  113.66
  16   7  -9  281.82  114.23
  16   7  -6   15.94   78.33
  16   7  -3  701.57  148.85
  16   7   0  240.62   80.31
  16   7   3  922.17  207.70
  16   7   6 1400.31  159.84
  16   7   9  207.65  148.78
  16   7  12  162.76  173.13
  16   7  15 1206.20  220.63
  16   8 -22   12.14   93.66
  16   8 -19   14.93   96.89
  16   8 -16   91.19  100.69
  16   8 -13   58.70  110.71
  16   8 -10    6.34  105.94
  16   8  -7    1.86  110.85
  16   8  -4   15.92  103.71
  16   8  -1  332.16  117.36
  16   8   2  983.07  129.24
  16   8   5  704.19  127.81
  16   8   8  200.65  103.36
  16   8  11  588.23  115.17
  16   8  14   90.19  115.85
  16   8  17   90.57  121.61
  16   8  20   58.46  120.44
  16   9 -14  274.94  101.13
  16   9  -8  466.14  109.61
  16   9  -5  335.47  115.50
  16   9  -2    6.78   98.01
  16   9   1  187.17  101.63
  16   9   4   57.89  100.24
  16   9   7  435.96  117.47
  16   9  10  299.09  111.55
  16  10  -6    5.77   97.28
  16  10  -3   90.57   91.70
  16  10   0   98.69   93.80
  16  10   3  102.77   90.51
  16  10   6  226.87   92.06
  17   1 -38   20.15  104.42
  17   1 -35    9.45  114.24
  17   1 -32    4.01  118.59
  17   1 -29   20.92  133.01
  17   1 -26  642.94  147.21
  17   1 -23  837.21  157.86
  17   1 -20   62.61  123.21
  17   1 -17  268.42   89.44
  17   1 -14   71.75   87.10
  17   1 -11  191.37  114.32
  17   1  -8 3206.54  251.59
  17   1  -5 1805.65  267.58
  17   1  -2  879.49  398.05
  17   1   1 2253.93  421.55
  17   1   4 1658.71  173.17
  17   1   7  700.00  135.97
  17   1  10  866.89  142.13
  17   1  13  887.05  148.36
  17   1  16 2096.70  155.52
  17   2 -36   32.59   97.30
  17   2 -33  202.85  116.68
  17   2 -30  550.23  132.09
  17   2 -27  580.22  136.16
  17   2 -24  894.75  152.92
  17   2 -21  176.75  122.92
  17   2 -18  957.92  152.80
  17   2 -15 1402.83  163.63
  17   2 -12 1108.38  108.34
  17   2  -9  718.94   96.79
  17   2  -6 2891.61  145.23
  17   2  -3 2258.57  389.06
  17   2   0 2712.54  161.07
  17   2   3   52.43  108.93
  17   2   6 1791.96  171.48
  17   2   9 1102.88  157.68
  17   2  12  311.59  119.88
  17   2  15  127.58  107.29
  17   2  18  688.22  103.15
  17   3 -34  110.91   95.49
  17   3 -31   14.33  100.65
  17   3 -28  258.28   77.40
  17   3 -25  258.12   82.14
  17   3 -22  343.22   88.16
  17   3 -19   64.80   82.25
  17   3 -16    3.38   58.36
  17   3 -13  166.22   64.39
  17   3 -10  530.38   68.24
  17   3  -7  539.46   73.30
  17   3  -4  103.00   83.47
  17   3  -1  512.41  166.20
  17   3   2   81.57  104.34
  17   3   5  855.31  134.20
  17   3   8   21.55  117.79
  17   3  11  209.14  118.86
  17   3  14 1416.80  136.75
  17   3  17 1038.42  117.30
  17   4 -29  103.44   64.63
  17   4 -26    7.43   96.01
  17   4 -23  411.06   82.93
  17   4 -20  189.42   83.78
  17   4 -17  306.73   82.05
  17   4 -14   49.69   59.89
  17   4 -11  169.91   60.11
  17   4  -8  634.64   78.44
  17   4  -5  516.24   81.10
  17   4  -2  152.12   68.99
  17   4   1  661.43  164.19
  17   4   4  511.35  105.83
  17   4   7  110.61  104.71
  17   4  10 3640.69  202.92
  17   4  13 1379.99  129.57
  17   4  16  346.74  101.89
  17   5 -27  219.51   91.72
  17   5 -24    5.76   71.81
  17   5 -21  510.35   75.64
  17   5 -18   15.58   70.92
  17   5 -15  151.31   73.41
  17   5 -12   42.30   69.17
  17   5  -9   59.71   61.82
  17   5  -6   35.92   64.07
  17   5  -3  170.39  104.65
  17   5   0   72.66   68.25
  17   5   3  533.83   99.42
  17   5   6  151.46   99.40
  17   5   9  103.20   98.84
  17   5  12  168.83   94.92
  17   6 -25   48.92   86.82
  17   6 -22   28.35   93.18
  17   6 -19   40.96   93.04
  17   6 -16   61.70   67.02
  17   6 -13  142.31  104.24
  17   6 -10   77.59  162.83
  17   6  -7  144.19   72.80
  17   6  -4  209.25  146.84
  17   6  -1  149.04   64.12
  17   6   2   74.31   81.35
  17   6   5  201.98  338.43
  17   6   8  165.82  142.47
  17   6  11  428.44  170.79
  17   6  14  609.94  194.87
  17   6  17  269.43  199.44
  17   7 -20   21.42   84.90
  17   7 -17   10.05   95.24
  17   7 -14  510.97  111.87
  17   7 -11  382.70  108.42
  17   7  -8   32.54  108.90
  17   7  -5   70.46  133.11
  17   7  -2  240.56   89.81
  17   7   1  612.22   91.75
  17   7   4  331.05   90.18
  17   7   7  382.05  285.89
  17   7  10  500.21  242.73
  17   7  13   57.40  116.82
  17   7  16   87.67  119.98
  17   7  19  100.74  124.75
  17   8 -12  275.44   94.22
  17   8  -9   41.83   96.34
  17   8  -6   59.09   96.48
  17   8  -3   56.30   95.12
  17   8   0  179.40   94.47
  17   8   3  110.20   94.12
  17   8   6  145.12   95.39
  17   8   9  515.52  105.81
  17   8  12  567.90  104.34
  18   1 -34  162.44  107.21
  18   1 -31  101.18  111.74
  18   1 -28   27.49  122.16
  18   1 -25   18.48  119.92
  18   1 -22  150.12  132.33
  18   1 -19  372.10  142.22
  18   1 -16  147.98   75.63
  18   1 -13  251.55  108.98
  18   1 -10  970.23  102.07
  18   1  -7  731.39  136.42
  18   1  -4 1950.03  222.84
  18   1  -1 1632.00  350.95
  18   1   2  431.25  123.84
  18   1   5 2452.65  220.16
  18   1   8  295.50  125.13
  18   1  11  323.65  116.87
  18   1  14  179.11  105.35
  18   1  17   50.04   93.95
  18   2 -32   68.47   94.72
  18   2 -29   78.34  106.93
  18   2 -26   26.70  114.24
  18   2 -23   85.10  120.32
  18   2 -20   32.89  119.09
  18   2 -17    0.00  114.31
  18   2 -14  186.92   73.78
  18   2 -11    5.89  106.32
  18   2  -8 1388.70  116.25
  18   2  -5  726.05  105.64
  18   2  -2  528.34  103.68
  18   2   1 1999.97  133.91
  18   2   4   30.97  102.66
  18   2   7   53.77  102.70
  18   2  10  546.06  131.62
  18   2  13    3.04  101.67
  18   2  16  255.63   95.73
  18   3 -30  161.47   93.75
  18   3 -27    1.51   95.14
  18   3 -24    6.01  108.99
  18   3 -21  363.71  115.08
  18   3 -18  113.42  114.28
  18   3 -15  199.13  114.07
  18   3 -12  130.47   77.57
  18   3  -9  616.40  199.38
  18   3  -6  453.52  190.72
  18   3  -3  123.46   91.96
  18   3   0 1279.24  193.30
  18   3   3  815.42  118.48
  18   3   6   11.15   95.80
  18   3   9  307.24  104.30
  18   3  12   50.22   96.27
  18   4 -25   22.41   85.60
  18   4 -22  119.02   94.15
  18   4 -19   70.11   68.68
  18   4 -16  140.08   71.30
  18   4 -13  260.69   74.60
  18   4 -10  505.92  154.26
  18   4  -7  384.88   90.02
  18   4  -4  700.67   66.79
  18   4  -1  513.74   82.99
  18   4   2 1475.62  149.47
  18   4   5 1062.95   90.05
  18   4   8  927.74  118.69
  18   4  11  285.33  212.83
  18   4  14  456.51  240.71
  18   5 -20   63.62   82.58
  18   5 -17   40.47   61.57
  18   5 -14  276.17   70.54
  18   5 -11  271.01  177.90
  18   5  -8   14.82   97.59
  18   5  -2  249.27   99.78
  18   5   1  189.99   76.69
  18   5   4  327.86   82.38
  18   5   7 1259.85  200.91
  18   5  10  213.74  150.21
  18   5  13  203.85  159.18
  18   5  16   79.47  181.39
  18   5  19  440.59  198.73
  18   6 -18   17.01   83.19
  18   6 -15   79.73   85.09
  18   6 -12  545.71  112.64
  18   6  -9  134.34  227.20
  18   6  -6  381.01  230.60
  18   6  -3  163.91   89.44
  18   6   0    9.29   95.13
  18   6   3  214.74  132.23
  18   6   6  452.49  203.77
  18   6   9   73.24   82.82
  18   6  12  218.43  125.82
  18   6  15  191.41  123.11
  18   6  18   57.98  120.22
  18   7 -10   54.67   83.54
  18   7  -7   86.63   94.88
  18   7  -4    4.41   89.23
  18   7  -1    5.17   86.71
  18   7   2  276.41  116.43
  18   7   5    5.79   75.46
  18   7   8   80.39  102.39
  18   7  11  408.58  223.88
  19   1 -30  184.17  101.94
  19   1 -27  277.61  114.50
  19   1 -24   11.87  121.74
  19   1 -21  976.25  141.29
  19   1 -18  514.77  127.94
  19   1 -15  111.21   71.61
  19   1 -12  350.64   85.42
  19   1  -9  441.43   88.74
  19   1  -6   92.68   88.29
  19   1  -3  327.87   92.57
  19   1   0  170.14   99.11
  19   1   3  513.99  108.66
  19   1   6  441.75  113.74
  19   1   9  181.66  106.70
  19   1  12  675.28  126.71
  19   1  15    7.68   90.35
  19   2 -28   73.53   92.00
  19   2 -25   24.44  106.45
  19   2 -22    1.09  109.40
  19   2 -19  104.30  119.64
  19   2 -16   60.64  106.81
  19   2 -13  117.84  115.33
  19   2 -10  390.97   84.26
  19   2  -7   66.58   81.81
  19   2  -4   10.65   84.68
  19   2  -1   35.27   85.70
  19   2   2  414.84  120.04
  19   2   5   73.10   93.88
  19   2   8   39.63   93.84
  19   2  11  183.37  149.60
  19   3 -23    9.98   95.24
  19   3 -20   11.28   96.74
  19   3 -17   20.41  105.01
  19   3 -14  108.26  105.69
  19   3 -11  243.46  114.65
  19   3  -8   66.95  105.69
  19   3  -5  165.82  117.52
  19   3  -2   82.13   79.38
  19   3   1    4.99   78.60
  19   3   4   21.69  141.00
  19   3   7   44.76  165.04
  19   3  10  200.20  180.63
  19   3  13  317.44  214.95
  19   3  16  721.15  243.88
  19   4 -21   22.95   82.25
  19   4 -18   78.45   86.50
  19   4 -15  223.02   96.85
  19   4 -12  137.38   94.52
  19   4  -9   61.60   98.69
  19   4  -6  248.61  100.80
  19   4  -3   61.00  109.81
  19   4   0  194.67  113.37
  19   4   3  148.36  122.67
  19   4   6    9.48  125.20
  19   4   9  102.34  136.04
  19   4  12  192.41  149.28
  19   4  15  249.07  166.76
  19   4  18  237.38  170.91
  19   4  21   96.00  167.81
  19   5 -16  103.55   72.43
  19   5 -13   44.35   77.05
  19   5 -10   31.50   78.55
  19   5  -7   11.42   84.16
  19   5  -4  136.81   86.29
  19   5  -1   18.82   96.36
  19   5   2   23.39   95.59
  19   5   5    1.01   98.88
  19   5   8  127.77  108.12
  19   5  11  275.75  116.78
  19   5  14  152.47  115.67
  19   6  -5  519.88   80.23
  19   6  -2  810.42   84.42
  19   6   1  165.41   55.55
  19   6   4   13.36   80.13
  19   6   7    5.84   77.72
  20   1 -26  172.88   99.12
  20   1 -23  112.81  104.08
  20   1 -20   36.09  107.53
  20   1 -17  209.00  115.65
  20   1 -14   25.92  109.22
  20   1 -11  181.17  119.27
  20   1  -8  134.06  119.59
  20   1  -5   92.18   80.72
  20   1  -2  231.48   87.17
  20   1   1  346.40  153.92
  20   1   4   23.64   86.68
  20   1   7   51.22  173.87
  20   1  10  124.68  198.78
  20   1  13  178.87  225.83
  20   1  16  315.10  260.23
  20   2 -21   47.86   94.56
  20   2 -18  146.43  102.10
  20   2 -15  261.38  105.83
  20   2 -12  165.43  106.88
  20   2  -9  106.09  105.71
  20   2  -6   16.77  123.07
  20   2  -3   79.03  116.77
  20   2   0   77.52  124.19
  20   2   3  423.15  145.24
  20   2   6   55.10  143.28
  20   2   9   45.43  149.85
  20   2  12  272.58  181.85
  20   2  15  517.30  216.60
  20   2  18  128.55  207.97
  20   2  21  486.50  215.54
  20   3 -16   30.45   88.05
  20   3 -13  131.69   93.46
  20   3 -10  107.17   96.88
  20   3  -7  255.18  106.37
  20   3  -4   91.61  105.66
  20   3  -1    2.49  109.95
  20   3   2   38.98  110.42
  20   3   5  174.37  126.09
  20   3   8  560.66  146.40
  20   3  11  295.45  141.36
  20   3  14  121.38  141.70
  20   3  17  680.10  166.07
  20   4 -11  146.63   80.25
  20   4  -8   38.23   82.21
  20   4  -5  237.78   86.33
  20   4  -2  297.68  100.49
  20   4   1   16.61   96.92
  20   4   4  121.39  103.17
  20   4   7   32.14  101.52
  20   4  10  163.56  104.81
  20   4  13  120.53  106.75
  21   1 -19  103.39   95.63
  21   1 -16   55.46   98.06
  21   1 -13  142.99  106.16
  21   1 -10  619.10  122.49
  21   1  -7  421.83  113.21
  21   1  -4   72.63  115.00
  21   1  -1   25.12  120.25
  21   1   2  126.91  128.97
  21   1   5   42.96  135.65
  21   1   8   14.97  139.72
  21   1  11  298.41  155.17
  21   1  14  135.26  158.86
  21   1  17  296.65  172.95
  21   2 -14  227.14   93.89
  21   2 -11   98.15   92.39
  21   2  -8  226.21   99.65
  21   2  -5  200.89  108.98
  21   2  -2  553.20  120.47
  21   2   1   44.34  108.68
  21   2   4  261.34  119.84
  21   2   7  111.51  122.79
  21   2  10  550.44  136.53
  21   2  13  222.99  140.80
  21   3  -6  114.33   81.32
  21   3  -3  450.73   94.81
  21   3   0  567.22  109.82
  21   3   3   49.98   95.68
  21   3   6  192.66   96.63
  22   1  -9   19.91   87.19
  22   1  -6  253.38   96.62
  22   1  -3  275.72  102.40
  22   1   0   54.24  102.47
  22   1   3  230.67  110.43
  22   1   6   64.53  107.52
  22   1   9  134.28  117.23
   0   0   0    0.00    0.00
;
_shelx_hkl_checksum               33576
_olex2_submission_special_instructions 'No special instructions were received'
