# Supplementary material for: Assembled molecular face-rotating polyhedra to transfer chirality from two to three dimensions
Source: Nat Commun. 2016 Aug 24;7:12469. doi: 10.1038/ncomms12469 (PMC4999497; doi:10.1038/ncomms12469)
Supplement: Supplementary Data 6 — Coordinates of all optimized structures [file ncomms12469-s7.xlsx]

## Sheet: (AAAA)-1
C1	-3.85755	3.0197	4.80864
C2	-2.86417	4.01081	4.78363
C3	-2.87755	4.95883	3.7752
C4	-3.87419	4.93913	2.78726
C5	-4.84716	3.9554	2.82527
C6	-4.84704	2.98722	3.84132
C7	-2.03162	6.09458	3.5674
C8	-2.50132	6.80443	2.45343
C9	-3.70774	6.13294	1.84815
C10	-5.99222	3.75957	1.98908
C11	-6.72734	2.67339	2.4843
C12	-6.06493	2.07541	3.69934
C13	-3.67676	2.2017	5.96921
C14	-2.57463	2.68385	6.68912
C15	-1.94981	3.87004	5.99975
C16	-0.911505	6.60826	4.25721
C17	-0.328403	7.78899	3.85602
C18	-0.79779	8.50486	2.73841
C19	-1.89985	7.96669	2.05218
C20	-6.4943	4.43978	0.857885
C21	-7.68779	4.057	0.288538
C22	-8.42902	2.96733	0.783539
C23	-7.90246	2.28973	1.8965
C24	-4.38252	1.0982	6.497
C25	-4.00789	0.543156	7.69977
C26	-2.90223	1.02512	8.42578
C27	-2.19967	2.10997	7.8739
C28	-9.67472	2.59404	0.136518
C29	-0.136943	9.73764	2.34693
C30	-2.53876	0.393713	9.68234
N1	-0.504456	10.3338	1.26343
N2	-10.296	1.53343	0.528414
C31	-11.4512	0.934602	-0.171182
C32	0.212951	11.4703	0.649855
N3	-1.46538	0.770976	10.2906
C33	-0.878243	0.0795441	11.4567
H1	-0.464707	6.11719	5.12269
H2	0.533886	8.15663	4.43168
H3	-2.31902	8.47108	1.17021
H4	-5.984	5.28356	0.391571
H5	-8.04539	4.62454	-0.583304
H6	-8.42664	1.42925	2.33558
H7	-5.24043	0.643288	6.00013
H8	-4.59526	-0.306834	8.0774
H9	-1.32568	2.53752	8.3851
H10	-10.0244	3.21649	-0.702004
H11	0.690903	10.0989	2.977
H12	-3.18023	-0.421745	10.0517
C34	-0.501571	3.45614	5.6064
C35	-0.38996	2.17124	4.76099
C36	1.04282	1.85281	4.3048
C37	2.02175	1.60145	5.4528
C38	-2.12387	5.06177	6.98851
C39	-3.58316	5.42455	7.32606
C40	-3.6926	6.62893	8.26721
C41	-5.14172	7.00369	8.57656
C42	-5.67108	0.615331	3.32988
C43	-4.80096	0.467322	2.06531
C44	-4.3461	-0.975187	1.79214
C45	-5.49403	-1.95466	1.5426
C46	-7.07619	2.28418	4.86635
C47	-7.41317	3.75375	5.18555
C48	-8.37743	3.89801	6.36778
C49	-8.68652	5.35758	6.69976
C50	-3.31149	5.70064	0.406092
C51	-2.04883	4.82105	0.30525
C52	-1.74951	4.32865	-1.11964
C53	-1.47455	5.45031	-2.12247
C54	-4.87332	7.1547	2.00813
C55	-5.21982	7.53016	3.4621
C56	-6.39958	8.50337	3.55847
C57	-6.75881	8.85075	5.00291
C58	-3.85074	-2.90881	-4.88185
C59	-2.88692	-3.92806	-4.83824
C60	-2.9467	-4.87503	-3.83051
C61	-3.96095	-4.82641	-2.86167
C62	-4.90434	-3.81513	-2.91789
C63	-4.85708	-2.84763	-3.93349
C64	-2.13787	-6.03457	-3.60698
C65	-2.64887	-6.73032	-2.50234
C66	-3.84676	-6.02426	-1.9199
C67	-6.05896	-3.58623	-2.10354
C68	-6.75302	-2.4795	-2.61234
C69	-6.05073	-1.90114	-3.81441
C70	-3.6245	-2.09666	-6.03855
C71	-2.52321	-2.61049	-6.73753
C72	-1.94596	-3.81397	-6.03674
C73	-1.02009	-6.58044	-4.27554
C74	-0.478901	-7.77733	-3.86367
C75	-0.989818	-8.4791	-2.75537
C76	-2.08879	-7.90928	-2.09005
C77	-6.60179	-4.25141	-0.982275
C78	-7.79438	-3.83433	-0.435596
C79	-8.49444	-2.72393	-0.944289
C80	-7.92758	-2.06205	-2.04686
C81	-4.28808	-0.973471	-6.57935
C82	-3.87487	-0.429756	-7.77464
C83	-2.76994	-0.943504	-8.47964
C84	-2.10947	-2.04796	-7.91481
C85	-9.74096	-2.31481	-0.320943
C86	-0.372242	-9.73027	-2.35175
C87	-2.36467	-0.323154	-9.72891
N4	-0.777256	-10.3153	-1.27559
N5	-10.3239	-1.23687	-0.724279
C88	-11.4746	-0.604893	-0.0465897
C89	-0.104604	-11.4718	-0.648806
N6	-1.29122	-0.731288	-10.3168
C90	-0.662399	-0.0573407	-11.4713
H13	-0.543	-6.10264	-5.13224
H14	0.383241	-8.16977	-4.42294
H15	-2.53896	-8.40117	-1.21634
H16	-6.12491	-5.10939	-0.506583
H17	-8.18464	-4.39111	0.429142
H18	-8.41836	-1.18698	-2.49558
H19	-5.14184	-0.493947	-6.09874
H20	-4.43028	0.436666	-8.16312
H21	-1.23858	-2.5006	-8.40944
H22	-10.1243	-2.92671	0.510615
H23	0.456692	-10.1154	-2.96608
H24	-2.97529	0.510308	-10.1101
C91	-0.494149	-3.44178	-5.61584
C92	-0.361721	-2.16038	-4.76811
C93	1.07069	-1.88315	-4.2847
C94	2.07808	-1.66036	-5.41384
C95	-2.1354	-5.00048	-7.02895
C96	-3.59784	-5.32125	-7.39425
C97	-3.72396	-6.52224	-8.33764
C98	-5.17712	-6.85526	-8.67457
C99	-5.62216	-0.452891	-3.43714
C100	-4.77232	-0.329613	-2.15623
C101	-4.28144	1.0993	-1.87408
C102	-5.40527	2.11144	-1.64612
C103	-7.04522	-2.08107	-5.00048
C104	-7.4182	-3.54043	-5.32643
C105	-8.36357	-3.65723	-6.5268
C106	-8.70813	-5.10741	-6.86499
C107	-3.4657	-5.60314	-0.470454
C108	-2.18042	-4.76018	-0.345407
C109	-1.89419	-4.27621	1.08504
C110	-1.67069	-5.40504	2.09261
C111	-5.03798	-7.01213	-2.10226
C112	-5.36745	-7.37787	-3.56266
C113	-6.57267	-8.31678	-3.68169
C114	-6.91423	-8.65409	-5.13278
C115	3.76644	-2.91535	4.94337
C116	2.7735	-3.90697	4.921
C117	2.80553	-4.87634	3.9335
C118	3.82047	-4.87756	2.96416
C119	4.79276	-3.89305	2.9993
C120	4.77383	-2.90337	3.99424
C121	1.96341	-6.01644	3.73426
C122	2.45371	-6.74985	2.6447
C123	3.67136	-6.09122	2.04785
C124	5.95327	-3.71492	2.18066
C125	6.67923	-2.61826	2.66619
C126	5.99435	-1.99456	3.85557
C127	3.56415	-2.07276	6.0826
C128	2.44867	-2.53962	6.79193
C129	1.8366	-3.74041	6.11653
C130	0.830496	-6.51547	4.41385
C131	0.254757	-7.70463	4.02717
C132	0.744805	-8.44414	2.93409
C133	1.85961	-7.92055	2.25722
C134	6.47627	-4.41907	1.07385
C135	7.68027	-4.04832	0.518853
C136	8.41234	-2.94816	1.0042
C137	7.86521	-2.24702	2.09238
C138	4.26015	-0.95808	6.59976
C139	3.86321	-0.377517	7.78318
C140	2.74409	-0.844062	8.49854
C141	2.05175	-1.94061	7.95695
C142	9.66999	-2.58855	0.37274
C143	0.0911424	-9.68515	2.55679
C144	2.35733	-0.186003	9.7343
N7	0.47872	-10.3043	1.49334
N8	10.284	-1.51967	0.753407
C145	11.4523	-0.93571	0.0628768
C146	-0.227322	-11.4537	0.89091
N9	1.27269	-0.550387	10.3303
C147	0.663998	0.165708	11.4702
H25	0.367699	-6.00609	5.26012
H26	-0.618214	-8.06005	4.59434
H27	2.29508	-8.4436	1.39423
H28	5.97461	-5.27273	0.616234
H29	8.05399	-4.6343	-0.333817
H30	8.38126	-1.37724	2.52268
H31	5.12728	-0.513727	6.1094
H32	4.44359	0.480471	8.15345
H33	1.16827	-2.3573	8.46076
H34	10.0352	-3.22871	-0.445597
H35	-0.748406	-10.033	3.17886
H36	2.99194	0.637295	10.098
C148	0.396048	-3.33531	5.68742
C149	0.300513	-2.0688	4.81279
C150	-1.12342	-1.76049	4.3232
C151	-2.12359	-1.48483	5.44707
C152	1.99192	-4.91069	7.13363
C153	3.44457	-5.26588	7.50607
C154	3.53616	-6.44983	8.47464
C155	4.97918	-6.81759	8.81897
C156	5.60777	-0.542796	3.44768
C157	4.76146	-0.422038	2.16419
C158	4.31207	1.01421	1.85178
C159	5.46466	1.98835	1.60285
C160	6.98358	-2.17813	5.04548
C161	7.31425	-3.64046	5.40227
C162	8.25621	-3.75921	6.60513
C163	8.55875	-5.21129	6.97397
C164	3.30221	-5.68994	0.589725
C165	2.04183	-4.81296	0.446516
C166	1.7693	-4.35121	-0.993922
C167	1.5129	-5.49411	-1.9775
C168	4.83354	-7.10909	2.2514
C169	5.15273	-7.4533	3.71929
C170	6.33029	-8.42399	3.85848
C171	6.66239	-8.74033	5.31648
C172	3.94191	2.80456	-4.87013
C173	2.97765	3.82432	-4.86634
C174	3.01878	4.79264	-3.87816
C175	4.01473	4.76495	-2.88971
C176	4.95881	3.75288	-2.90665
C177	4.93034	2.76388	-3.90203
C178	2.20614	5.95653	-3.69463
C179	2.69654	6.67585	-2.59576
C180	3.8832	5.98264	-1.97607
C181	6.09796	3.54168	-2.06616
C182	6.80118	2.42447	-2.53811
C183	6.12136	1.82039	-3.74045
C184	3.73716	1.96782	-6.01322
C185	2.64923	2.46636	-6.74348
C186	2.05923	3.68444	-6.0795
C187	1.10116	6.48775	-4.39548
C188	0.552606	7.69307	-4.01948
C189	1.04286	8.41848	-2.91709
C190	2.12909	7.86324	-2.21931
C191	6.61987	4.2308	-0.949422
C192	7.80196	3.82574	-0.371756
C193	8.51118	2.70486	-0.843415
C194	7.96489	2.01944	-1.94198
C195	4.41052	0.833453	-6.51738
C196	4.01961	0.264218	-7.70828
C197	2.92815	0.76255	-8.44464
C198	2.25746	1.8787	-7.91599
C199	9.74575	2.30941	-0.188276
C200	0.418101	9.67788	-2.55193
C201	2.54617	0.115545	-9.6877
N10	0.80305	10.2859	-1.48115
N11	10.3359	1.22322	-0.557503
C202	11.4736	0.606102	0.154932
C203	0.119032	11.4553	-0.89192
N12	1.48397	0.510799	-10.3041
C204	0.876704	-0.187812	-11.4556
H37	0.640067	5.99165	-5.25053
H38	-0.298854	8.07328	-4.60304
H39	2.56296	8.3738	-1.34806
H40	6.13436	5.09866	-0.501182
H41	8.1761	4.40097	0.488019
H42	8.4638	1.13507	-2.36264
H43	5.25505	0.364487	-6.01075
H44	4.58201	-0.610202	-8.06769
H45	1.39605	2.32048	-8.43638
H46	10.1136	2.93904	0.637024
H47	-0.399131	10.0496	-3.18974
H48	3.16364	-0.725757	-10.0395
C205	0.599731	3.32104	-5.67795
C206	0.451227	2.05804	-4.80563
C207	-0.990027	1.79093	-4.34326
C208	-1.97618	1.54383	-5.48599
C209	2.26741	4.84949	-7.09314
C210	3.73649	5.16267	-7.43783
C211	3.88046	6.34324	-8.40417
C212	5.33973	6.66926	-8.72092
C213	5.68553	0.380457	-3.34038
C214	4.81187	0.28443	-2.07323
C215	4.31553	-1.13822	-1.76981
C216	5.4347	-2.14503	-1.49929
C217	7.13789	1.97512	-4.91131
C218	7.51718	3.42725	-5.26136
C219	8.48485	3.51854	-6.44608
C220	8.83596	4.96122	-6.80871
C221	3.47504	5.59254	-0.525323
C222	2.18748	4.75219	-0.406319
C223	1.87447	4.29886	1.02856
C224	1.6324	5.44894	2.0074
C225	5.07782	6.96662	-2.15722
C226	5.4346	7.30111	-3.61869
C227	6.64201	8.23751	-3.73523
C228	7.0107	8.54377	-5.18657
H49	-11.4336	1.21207	-1.23848
H50	-12.3655	1.36546	0.268155
H51	1.27443	11.4545	0.948917
H52	-0.230021	12.3972	1.04875
H53	-1.18252	-0.980562	11.4617
H54	-1.2931	0.547649	12.3641
H55	0.00207602	4.25099	5.0398
H56	0.0990063	3.33147	6.5247
H57	-1.02861	2.26678	3.86522
H58	-0.777637	1.30898	5.32893
H59	1.42067	2.67782	3.6769
H60	1.02073	0.957725	3.65806
H61	2.16995	2.50596	6.06288
H62	3.00675	1.29335	5.06875
H63	1.65101	0.803328	6.11472
H64	-1.58709	4.84568	7.93005
H65	-1.65317	5.97718	6.60917
H66	-4.09663	4.56372	7.78828
H67	-4.13196	5.65643	6.39613
H68	-3.18422	7.49716	7.81241
H69	-3.16155	6.40826	9.20937
H70	-5.6711	6.16469	9.05559
H71	-5.68308	7.26414	7.65312
H72	-5.19601	7.8695	9.25502
H73	-5.12301	0.129196	4.14827
H74	-6.58988	0.0161844	3.20203
H75	-3.90391	1.1039	2.16264
H76	-5.34964	0.835831	1.18242
H77	-3.73668	-1.3351	2.63875
H78	-3.68163	-0.978762	0.909865
H79	-6.1227	-2.0771	2.43819
H80	-5.10913	-2.94894	1.26706
H81	-6.13803	-1.60103	0.722362
H82	-8.01608	1.74661	4.64507
H83	-6.71756	1.83492	5.80068
H84	-7.85553	4.24754	4.30304
H85	-6.48515	4.30378	5.42207
H86	-7.94262	3.40952	7.25741
H87	-9.31782	3.36606	6.14176
H88	-9.38171	5.43692	7.55023
H89	-9.14602	5.86791	5.83835
H90	-7.76559	5.90092	6.96491
H91	-4.12295	5.14439	-0.0823545
H92	-3.16695	6.60342	-0.213276
H93	-2.16348	3.94081	0.962098
H94	-1.17054	5.37464	0.677404
H95	-2.59201	3.71439	-1.48095
H96	-0.870852	3.66011	-1.08892
H97	-1.18139	5.03915	-3.10107
H98	-0.658112	6.09911	-1.76883
H99	-2.36422	6.07996	-2.2785
H100	-4.63648	8.07966	1.45164
H101	-5.80043	6.78931	1.54946
H102	-4.34496	7.98062	3.96214
H103	-5.47208	6.61744	4.03044
H104	-7.28163	8.06062	3.06341
H105	-6.15811	9.42895	3.00769
H106	-7.03952	7.94509	5.56382
H107	-7.607	9.55177	5.04777
H108	-5.90527	9.31887	5.51862
H109	-11.4851	-0.882459	1.02078
H110	-12.3923	-1.0094	-0.50333
H111	0.962384	-11.4866	-0.927648
H112	-0.566385	-12.3857	-1.0563
H113	-0.935924	1.01107	-11.4818
H114	-1.07324	-0.513573	-12.3865
H115	-0.0244151	-4.25061	-5.03999
H116	0.127098	-3.33467	-6.52253
H117	-1.01975	-2.23728	-3.88466
H118	-0.71359	-1.28748	-5.34308
H119	1.41268	-2.71851	-3.64997
H120	1.06207	-0.987623	-3.63826
H121	1.74308	-0.852083	-6.08246
H122	2.21177	-2.56892	-6.02124
H123	3.06406	-1.38059	-5.01105
H124	-1.57484	-4.80017	-7.96007
H125	-1.6985	-5.92893	-6.64099
H126	-4.07748	-4.44614	-7.86592
H127	-4.17064	-5.53699	-6.47498
H128	-3.24948	-7.4046	-7.87351
H129	-3.16899	-6.31718	-9.26949
H130	-5.24338	-7.71934	-9.35417
H131	-5.67297	-6.00152	-9.16334
H132	-5.74318	-7.09978	-7.76165
H133	-5.04489	0.0170622	-4.24484
H134	-6.52561	0.172459	-3.32661
H135	-3.89225	-0.991749	-2.23668
H136	-5.34804	-0.681955	-1.28403
H137	-3.64596	1.44131	-2.70886
H138	-3.63402	1.08401	-0.979342
H139	-4.99725	3.09432	-1.36305
H140	-6.07464	1.77669	-0.83836
H141	-6.01303	2.25165	-2.55346
H142	-7.9733	-1.51664	-4.79695
H143	-6.65615	-1.64256	-5.9277
H144	-7.89125	-4.02106	-4.45261
H145	-6.50205	-4.11698	-5.54543
H146	-7.89808	-3.18169	-7.40787
H147	-9.2924	-3.09841	-6.31854
H148	-7.79834	-5.67707	-7.11274
H149	-9.38904	-5.16696	-7.72853
H150	-9.1984	-5.60408	-6.0126
H151	-4.26997	-5.02366	0.00264349
H152	-3.35896	-6.50953	0.151302
H153	-2.25722	-3.87719	-1.00407
H154	-1.3115	-5.3389	-0.700963
H155	-2.72539	-3.63788	1.43046
H156	-0.996245	-3.63321	1.0712
H157	-0.866668	-6.07714	1.75436
H158	-2.58089	-6.0088	2.23155
H159	-1.38446	-5.00221	3.07671
H160	-4.83844	-7.94337	-1.54163
H161	-5.96275	-6.62011	-1.66119
H162	-4.49656	-7.85343	-4.04611
H163	-5.58253	-6.45843	-4.13544
H164	-7.45086	-7.84873	-3.20335
H165	-6.36841	-9.24878	-3.12667
H166	-6.06486	-9.14669	-5.63232
H167	-7.15808	-7.74088	-5.69867
H168	-7.78122	-9.33044	-5.19394
H169	11.4545	-1.23594	-0.998392
H170	12.3581	-1.35689	0.528336
H171	-1.29421	-11.4318	1.16968
H172	0.207933	-12.3718	1.31775
H173	0.968341	1.22574	11.4582
H174	1.06173	-0.282803	12.395
H175	-0.0970804	-4.14218	5.12864
H176	-0.22156	-3.19114	6.59146
H177	0.955775	-2.18335	3.93136
H178	0.677681	-1.19451	5.36931
H179	-1.48964	-2.59881	3.70613
H180	-1.08907	-0.87943	3.65799
H181	-1.76513	-0.672658	6.09858
H182	-2.28335	-2.37612	6.07348
H183	-3.10118	-1.1852	5.03817
H184	1.43767	-4.67462	8.06014
H185	1.52821	-5.83409	6.76522
H186	3.94948	-4.39526	7.9593
H187	4.0106	-5.51747	6.59173
H188	3.03619	-7.32769	8.02909
H189	2.98764	-6.20917	9.40178
H190	5.53764	-7.09762	7.91159
H191	5.0206	-7.66869	9.51668
H192	5.49968	-5.96844	9.28976
H193	5.0446	-0.0393798	4.2451
H194	6.52892	0.0536638	3.32424
H195	3.86262	-1.05657	2.25833
H196	5.32647	-0.809234	1.29979
H197	3.68701	1.39203	2.67896
H198	3.66421	0.998782	0.957369
H199	6.12381	1.61739	0.80254
H200	6.07651	2.13004	2.50721
H201	5.08518	2.97644	1.29896
H202	7.92755	-1.64522	4.83035
H203	6.60765	-1.70905	5.96312
H204	7.77292	-4.15293	4.53895
H205	6.38186	-4.18549	5.63312
H206	7.80495	-3.2519	7.47583
H207	9.20077	-3.23204	6.3854
H208	9.03418	-5.73984	6.1324
H209	7.63292	-5.74902	7.23342
H210	9.23792	-5.27228	7.83878
H211	4.12277	-5.1441	0.104744
H212	3.16909	-6.60578	-0.0127889
H213	2.14437	-3.91885	1.08642
H214	1.15663	-5.35864	0.813945
H215	2.61852	-3.74464	-1.35248
H216	0.890347	-3.68234	-0.993929
H217	2.4052	-6.12677	-2.10338
H218	1.23816	-5.10403	-2.96998
H219	0.689864	-6.13536	-1.62538
H220	4.60696	-8.04579	1.71049
H221	5.76914	-6.75341	1.80243
H222	4.26859	-7.89314	4.21241
H223	5.39451	-6.52859	4.2726
H224	7.22153	-7.99176	3.37064
H225	6.09897	-9.36119	3.32321
H226	6.93275	-7.82283	5.86304
H227	7.50946	-9.44006	5.39216
H228	5.79927	-9.19749	5.82604
H229	11.4643	0.906433	1.21613
H230	12.3998	1.00094	-0.293124
H231	-0.942555	11.464	-1.19091
H232	0.58853	12.3604	-1.31016
H233	1.15016	-1.25615	-11.438
H234	1.30466	0.248826	-12.3725
H235	0.119479	4.14191	-5.1284
H236	-0.00448471	3.19444	-6.59359
H237	1.09265	2.15395	-3.91188
H238	0.813606	1.17312	-5.35512
H239	-1.34365	2.6396	-3.73303
H240	-0.993662	0.909429	-3.67776
H241	-2.09832	2.43917	-6.11508
H242	-2.96957	1.27255	-5.09582
H243	-1.62891	0.721513	-6.1308
H244	1.72431	4.6292	-8.03008
H245	1.82353	5.78594	-6.73336
H246	4.22468	4.27777	-7.88163
H247	4.29205	5.39814	-6.51284
H248	3.39756	7.23523	-7.96796
H249	3.34296	6.11819	-9.34163
H250	5.41885	7.51862	-9.41749
H251	5.84445	5.80537	-9.18197
H252	5.88868	6.93337	-7.80302
H253	5.12336	-0.106778	-4.14849
H254	6.58664	-0.242206	-3.19962
H255	3.9336	0.944518	-2.18425
H256	5.37127	0.655458	-1.19815
H257	3.69568	-1.49813	-2.60881
H258	3.65151	-1.10393	-0.887853
H259	5.02126	-3.12171	-1.20293
H260	6.08892	-1.79295	-0.686503
H261	6.05928	-2.30449	-2.3919
H262	8.06189	1.41536	-4.67844
H263	6.76612	1.5168	-5.83605
H264	7.97392	3.92655	-4.38934
H265	6.6054	3.99879	-5.50972
H266	8.03581	3.02417	-7.32533
H267	9.40951	2.96449	-6.20859
H268	9.5329	5.00242	-7.66044
H269	9.31031	5.47611	-5.95811
H270	7.93106	5.52528	-7.08554
H271	4.27021	5.02347	-0.0249935
H272	3.35688	6.512	0.0748035
H273	2.2764	3.85534	-1.0444
H274	1.32547	5.323	-0.790346
H275	2.69894	3.66823	1.40302
H276	0.976808	3.65554	1.01169
H277	1.32775	5.06719	2.99437
H278	0.834975	6.11349	1.63989
H279	2.53997	6.05571	2.15038
H280	4.86803	7.9096	-1.62046
H281	5.99411	6.58431	-1.69066
H282	4.57299	7.76605	-4.1284
H283	5.66016	6.36968	-4.16756
H284	7.51102	7.77997	-3.23066
H285	6.42761	9.18112	-3.20419
H286	6.17092	9.02542	-5.71231
H287	7.26491	7.61873	-5.72814
H288	7.87882	9.21884	-5.24596

## Sheet: (CAAA)-1
C1	-3.96656	2.89763	4.92608
C2	-2.99925	3.9151	4.908
C3	-3.06671	4.89713	3.93439
C4	-4.08778	4.87718	2.97159
C5	-5.02242	3.85772	2.99192
C6	-4.97461	2.86114	3.97794
C7	-2.268	6.0705	3.74559
C8	-2.80339	6.80357	2.6777
C9	-4.00079	6.1132	2.08102
C10	-6.17174	3.65058	2.1656
C11	-6.86798	2.53049	2.64049
C12	-6.17247	1.92236	3.8326
C13	-3.75017	2.06381	6.06832
C14	-2.65205	2.56021	6.78494
C15	-2.0582	3.76724	6.10321
C16	-1.11709	6.58211	4.38634
C17	-0.559551	7.77165	3.97057
C18	-1.09628	8.50744	2.89563
C19	-2.23646	7.97901	2.26969
C20	-6.70882	4.3504	1.06289
C21	-7.90154	3.95383	0.502314
C22	-8.60676	2.83264	0.978937
C23	-8.04277	2.13414	2.06065
C24	-4.43207	0.942349	6.58814
C25	-4.04657	0.389273	7.78774
C26	-2.95	0.888993	8.51493
C27	-2.26374	1.98578	7.96528
C28	-9.85818	2.45297	0.347141
C29	-0.474549	9.74782	2.46513
C30	-2.58231	0.262	9.77199
N1	-0.919379	10.3354	1.40734
N2	-10.4441	1.36435	0.715551
C31	-11.5776	0.750923	-0.00512819
C32	-0.351715	11.5268	0.744983
N3	-1.50417	0.638365	10.3719
C33	-0.935782	-0.038123	11.5557
H1	-0.618168	6.07141	5.21219
H2	0.335243	8.13166	4.49942
H3	-2.70964	8.49466	1.42217
H4	-6.23121	5.22568	0.620752
H5	-8.29212	4.53934	-0.343105
H6	-8.53827	1.24918	2.48396
H7	-5.28285	0.475241	6.09065
H8	-4.61819	-0.47288	8.16118
H9	-1.39612	2.42585	8.47681
H10	-10.2433	3.09469	-0.461133
H11	0.384892	10.1224	3.04278
H12	-3.22683	-0.546625	10.1519
C34	-0.609277	3.38959	5.67551
C35	-0.481506	2.10742	4.82816
C36	0.949117	1.82283	4.34114
C37	1.9566	1.56622	5.46418
C38	-2.2278	4.94245	7.11199
C39	-3.68252	5.26489	7.50666
C40	-3.78927	6.4576	8.46313
C41	-5.23606	6.79242	8.82529
C42	-5.74982	0.479644	3.42997
C43	-4.89671	0.375809	2.1499
C44	-4.39764	-1.04751	1.85416
C45	-5.51628	-2.0644	1.62338
C46	-7.1751	2.08147	5.01542
C47	-7.54278	3.5351	5.37109
C48	-8.5062	3.63406	6.55877
C49	-8.82597	5.08179	6.9302
C50	-3.6088	5.77868	0.612515
C51	-2.30064	4.9791	0.441766
C52	-1.88525	4.79796	-1.02491
C53	-1.4831	6.10717	-1.70967
C54	-5.20314	7.0762	2.31448
C55	-5.51994	7.38439	3.79126
C56	-6.73474	8.30505	3.95362
C57	-7.06725	8.59719	5.41656
C58	-3.99237	-3.09674	-4.83086
C59	-3.04237	-4.12939	-4.79783
C60	-3.07027	-5.04687	-3.76308
C61	-4.05156	-4.97033	-2.76363
C62	-4.98713	-3.95114	-2.81303
C63	-4.96107	-3.00094	-3.84632
C64	-2.25759	-6.20297	-3.54026
C65	-2.73661	-6.87472	-2.40706
C66	-3.91744	-6.15437	-1.80586
C67	-6.12318	-3.70674	-1.97848
C68	-6.82799	-2.60797	-2.4901
C69	-6.14378	-2.04261	-3.70934
C70	-3.79834	-2.31981	-6.01792
C71	-2.74023	-2.88055	-6.7462
C72	-2.1558	-4.0739	-6.03854
C73	-1.16454	-6.76529	-4.2354
C74	-0.617358	-7.95832	-3.82145
C75	-1.09822	-8.63901	-2.68699
C76	-2.16993	-8.05006	-1.99369
C77	-6.64694	-4.36357	-0.843966
C78	-7.83936	-3.95398	-0.292681
C79	-8.55478	-2.85666	-0.807552
C80	-8.00102	-2.19545	-1.91758
C81	-4.42669	-1.16946	-6.5459
C82	-4.0088	-0.63677	-7.74604
C83	-2.94367	-1.19899	-8.47704
C84	-2.32993	-2.33814	-7.93236
C85	-9.80457	-2.46295	-0.181847
C86	-0.480625	-9.8919	-2.28924
C87	-2.51045	-0.603137	-9.72912
N4	-0.851926	-10.4552	-1.18972
N5	-10.3924	-1.38365	-0.573568
C88	-11.5663	-0.789379	0.0980444
C89	-0.143024	-11.5875	-0.560528
N6	-1.46071	-1.07083	-10.3134
C90	-0.796137	-0.531152	-11.5165
H13	-0.720016	-6.3077	-5.12012
H14	0.220716	-8.36907	-4.40372
H15	-2.59582	-8.52563	-1.09907
H16	-6.15827	-5.21278	-0.364857
H17	-8.21643	-4.50664	0.580184
H18	-8.50343	-1.32879	-2.36988
H19	-5.24414	-0.65187	-6.04029
H20	-4.52785	0.258595	-8.11867
H21	-1.49051	-2.83035	-8.44342
H22	-10.1892	-3.08929	0.638721
H23	0.320147	-10.2976	-2.92765
H24	-3.0788	0.257259	-10.1156
C91	-0.681159	-3.69501	-5.71618
C92	-0.490782	-2.37618	-4.93887
C93	0.981706	-1.97639	-4.77024
C94	1.66613	-1.6044	-6.08851
C95	-2.40822	-5.28883	-6.98074
C96	-3.89011	-5.59201	-7.27799
C97	-4.07141	-6.81959	-8.17792
C98	-5.53957	-7.1384	-8.45892
C99	-5.69642	-0.593194	-3.35721
C100	-4.84233	-0.455114	-2.0806
C101	-4.33627	0.973732	-1.82143
C102	-5.44555	1.99935	-1.57709
C103	-7.15936	-2.21872	-4.87771
C104	-7.57354	-3.67345	-5.17468
C105	-8.53611	-3.78766	-6.36177
C106	-8.91773	-5.23507	-6.67136
C107	-3.50369	-5.71324	-0.371841
C108	-2.21261	-4.87474	-0.286978
C109	-1.90486	-4.35617	1.12679
C110	-1.68399	-5.46082	2.16104
C111	-5.11337	-7.1445	-1.9439
C112	-5.47951	-7.53144	-3.38991
C113	-6.67956	-8.48131	-3.46844
C114	-7.06085	-8.82005	-4.90928
C115	3.74477	-3.03432	5.08212
C116	2.7328	-4.00406	5.02556
C117	2.76633	-4.95676	4.02171
C118	3.796	-4.95928	3.06723
C119	4.79298	-4.00163	3.1433
C120	4.77606	-3.03449	4.16032
C121	1.91662	-6.08605	3.79923
C122	2.4149	-6.81516	2.71023
C123	3.64031	-6.15572	2.12901
C124	5.97921	-3.83533	2.35872
C125	6.72297	-2.77743	2.89918
C126	6.02754	-2.16465	4.08548
C127	3.53685	-2.20006	6.22555
C128	2.40047	-2.65369	6.90944
C129	1.7816	-3.83849	6.21092
C130	0.778307	-6.58464	4.46896
C131	0.210462	-7.77657	4.08115
C132	0.711866	-8.51631	2.99376
C133	1.82605	-7.98749	2.31927
C134	6.4946	-4.48905	1.21682
C135	7.69771	-4.09509	0.672715
C136	8.44428	-3.03019	1.21453
C137	7.91197	-2.39104	2.34553
C138	4.24791	-1.10678	6.76714
C139	3.8457	-0.534949	7.9526
C140	2.70807	-0.990266	8.64547
C141	1.99901	-2.06266	8.0769
C142	9.69927	-2.62259	0.606813
C143	0.0689522	-9.7644	2.62306
C144	2.32319	-0.347255	9.88957
N7	0.448889	-10.3747	1.55207
N8	10.2985	-1.57278	1.05493
C145	11.5077	-0.932347	0.49977
C146	-0.23979	-11.5496	0.979765
N9	1.2214	-0.695394	10.4632
C147	0.605744	0.0398388	11.5861
H25	0.308813	-6.07612	5.31186
H26	-0.664808	-8.13351	4.64329
H27	2.2685	-8.50969	1.45924
H28	5.97669	-5.30843	0.714694
H29	8.06017	-4.6334	-0.215427
H30	8.4355	-1.55018	2.8219
H31	5.13627	-0.680996	6.2989
H32	4.44009	0.302341	8.34727
H33	1.10107	-2.4694	8.56284
H34	10.075	-3.2098	-0.245608
H35	-0.753822	-10.1284	3.2588
H36	2.97323	0.451951	10.2796
C148	0.351099	-3.414	5.76859
C149	0.279019	-2.13586	4.90931
C150	-1.13287	-1.81887	4.39121
C151	-2.15978	-1.56692	5.49605
C152	1.90866	-5.01968	7.22004
C153	3.35153	-5.39762	7.60737
C154	3.41886	-6.58284	8.57652
C155	4.85617	-6.97665	8.91594
C156	5.72215	-0.692472	3.68365
C157	4.94194	-0.513956	2.36487
C158	4.79016	0.95379	1.94158
C159	6.11538	1.61537	1.55332
C160	6.97143	-2.40898	5.30076
C161	7.25131	-3.88932	5.6271
C162	8.15388	-4.06181	6.85402
C163	8.41774	-5.52797	7.19583
C164	3.28794	-5.72777	0.673804
C165	2.02158	-4.86005	0.526625
C166	1.76297	-4.37425	-0.909336
C167	1.50058	-5.49702	-1.91563
C168	4.79657	-7.18292	2.31728
C169	5.09423	-7.57691	3.77747
C170	6.26962	-8.55236	3.90291
C171	6.58028	-8.91408	5.35519
H37	-11.5509	1.04242	-1.0684
H38	-12.507	1.15536	0.427846
H39	-1.24633	-1.09632	11.5725
H40	-1.35825	0.446557	12.4505
H41	-0.142478	4.19937	5.09771
H42	0.015464	3.28088	6.57956
H43	-1.14117	2.18718	3.94612
H44	-0.83629	1.23595	5.40375
H45	1.30029	2.6653	3.71986
H46	0.929577	0.938634	3.6794
H47	2.10129	2.46116	6.08909
H48	2.93864	1.28286	5.05315
H49	1.61621	0.748273	6.11853
H50	-1.65357	4.72752	8.03143
H51	-1.79091	5.87253	6.72717
H52	-4.15641	4.38654	7.97797
H53	-4.27166	5.49119	6.60055
H54	-3.31914	7.34173	7.99774
H55	-3.22048	6.24351	9.38455
H56	-5.72435	5.94023	9.32434
H57	-5.81728	7.0355	7.92162
H58	-5.28977	7.65785	9.50436
H59	-5.17709	-0.0072274	4.23083
H60	-6.6558	-0.139523	3.30548
H61	-4.02034	1.04159	2.23932
H62	-5.4731	0.734883	1.28085
H63	-3.75634	-1.39189	2.68352
H64	-3.754	-1.0214	0.957057
H65	-6.11837	-2.2159	2.5327
H66	-5.10418	-3.04239	1.32986
H67	-6.19169	-1.7262	0.822109
H68	-8.10445	1.52699	4.79131
H69	-6.79777	1.61955	5.93601
H70	-7.99804	4.0411	4.50218
H71	-6.62546	4.09814	5.6181
H72	-8.06438	3.1252	7.43327
H73	-9.442	3.09986	6.31953
H74	-9.52807	5.13479	7.77702
H75	-9.28054	5.61378	6.07918
H76	-7.9091	5.62092	7.21726
H77	-4.39091	5.20431	0.0980401
H78	-3.53138	6.72357	0.0472813
H79	-2.42687	3.98635	0.908994
H80	-1.46524	5.46634	0.97304
H81	-2.70466	4.31854	-1.58783
H82	-1.02856	4.10315	-1.06732
H83	-1.15839	5.93275	-2.74657
H84	-0.64983	6.58838	-1.17238
H85	-2.32038	6.8206	-1.74615
H86	-5.02143	8.03045	1.78752
H87	-6.12749	6.68741	1.86834
H88	-4.64827	7.85234	4.28081
H89	-5.7176	6.44287	4.33358
H90	-7.61095	7.83948	3.46923
H91	-6.54617	9.25404	3.42231
H92	-7.29431	7.66516	5.95768
H93	-7.94183	9.26063	5.50451
H94	-6.21866	9.0853	5.92168
H95	-11.5827	-1.08231	1.16126
H96	-12.4682	-1.20843	-0.376173
H97	0.919306	-11.579	-0.856526
H98	-0.589251	-12.5179	-0.947964
H99	-0.174198	-4.47403	-5.13102
H100	-0.118841	-3.64022	-6.66438
H101	-0.95552	-2.48022	-3.94238
H102	-1.01352	-1.54225	-5.43772
H103	1.53625	-2.79486	-4.27959
H104	1.03768	-1.10903	-4.08977
H105	1.13738	-0.77243	-6.58128
H106	1.68922	-2.45366	-6.78822
H107	2.70772	-1.28997	-5.92345
H108	-1.88291	-5.12944	-7.93987
H109	-1.97214	-6.21224	-6.57853
H110	-4.37059	-4.72203	-7.75831
H111	-4.43103	-5.76737	-6.33126
H112	-3.59615	-7.69409	-7.69988
H113	-3.54163	-6.65331	-9.13192
H114	-5.64117	-8.02255	-9.10755
H115	-6.036	-6.29162	-8.95896
H116	-6.07971	-7.34331	-7.5212
H117	-5.11611	-0.147045	-4.17678
H118	-6.59212	0.0445835	-3.25531
H119	-3.96896	-1.12706	-2.1529
H120	-5.41878	-0.788289	-1.2012
H121	-3.71407	1.3032	-2.67196
H122	-3.67124	0.96035	-0.939597
H123	-5.02109	2.98065	-1.3115
H124	-6.10078	1.68068	-0.751147
H125	-6.07222	2.13722	-2.47187
H126	-8.07066	-1.62951	-4.6687
H127	-6.77288	-1.80202	-5.81633
H128	-8.04718	-4.1269	-4.28684
H129	-6.67582	-4.27758	-5.39475
H130	-8.06846	-3.33799	-7.2553
H131	-9.44945	-3.20389	-6.15351
H132	-8.02241	-5.83154	-6.90834
H133	-9.60093	-5.2944	-7.53317
H134	-9.4194	-5.70301	-5.80935
H135	-4.29532	-5.12256	0.108634
H136	-3.38805	-6.61045	0.26165
H137	-2.29374	-4.00834	-0.966724
H138	-1.35232	-5.46784	-0.639876
H139	-2.72471	-3.69892	1.46378
H140	-0.999875	-3.7244	1.08665
H141	-0.892628	-6.15172	1.8309
H142	-2.60016	-6.04885	2.32592
H143	-1.38136	-5.03648	3.13098
H144	-4.89867	-8.06739	-1.37509
H145	-6.02727	-6.74807	-1.4847
H146	-4.61844	-8.00584	-3.8917
H147	-5.71729	-6.62043	-3.967
H148	-7.54638	-8.02023	-2.96354
H149	-6.4499	-9.41117	-2.91986
H150	-6.21777	-9.29397	-5.43699
H151	-7.33859	-7.9086	-5.4623
H152	-7.91661	-9.5122	-4.94746
H153	-1.30193	-11.5478	1.27702
H154	0.224784	-12.4505	1.41175
H155	0.914996	1.09807	11.5589
H156	0.991332	-0.395928	12.5221
H157	-0.141655	-4.20909	5.19285
H158	-0.277245	-3.27569	6.66621
H159	0.954171	-2.23974	4.04174
H160	0.645077	-1.27049	5.48682
H161	-1.48278	-2.64507	3.74883
H162	-1.08396	-0.924937	3.74449
H163	-1.81695	-0.768559	6.17257
H164	-2.33374	-2.47117	6.09969
H165	-3.12757	-1.25908	5.07053
H166	1.34634	-4.78274	8.14146
H167	1.43644	-5.9341	6.84046
H168	3.86599	-4.53528	8.06561
H169	3.92188	-5.65755	6.69817
H170	2.90128	-7.45067	8.13171
H171	2.87699	-6.33108	9.50459
H172	5.40196	-7.27623	8.00704
H173	4.88644	-7.82136	9.62191
H174	5.39634	-6.13263	9.37389
H175	5.14656	-0.165482	4.45647
H176	6.6771	-0.143118	3.61596
H177	3.94014	-0.964336	2.48038
H178	5.43081	-1.05653	1.53773
H179	4.30982	1.52781	2.75271
H180	4.10692	1.00411	1.07605
H181	6.5981	1.06688	0.728255
H182	6.81876	1.64355	2.39937
H183	5.96211	2.65366	1.22244
H184	7.93642	-1.89848	5.12905
H185	6.57847	-1.95279	6.21841
H186	7.72204	-4.39001	4.76329
H187	6.2986	-4.41533	5.81497
H188	7.68539	-3.5663	7.72242
H189	9.11376	-3.54689	6.67538
H190	8.90808	-6.04447	6.3554
H191	7.47417	-6.05283	7.4132
H192	9.06864	-5.62323	8.07902
H193	4.11289	-5.16523	0.21502
H194	3.17222	-6.63245	0.0512326
H195	2.10755	-3.97676	1.18384
H196	1.13638	-5.41984	0.872618
H197	2.61989	-3.76829	-1.25226
H198	0.889604	-3.69803	-0.903489
H199	2.38688	-6.13709	-2.04663
H200	1.23635	-5.08539	-2.90275
H201	0.667795	-6.13648	-1.58306
H202	4.57377	-8.10105	1.74394
H203	5.73825	-6.81517	1.89067
H204	4.20237	-8.03184	4.24207
H205	5.32799	-6.67226	4.36591
H206	7.1671	-8.10343	3.44217
H207	6.04756	-9.47245	3.33503
H208	6.83088	-8.01216	5.93594
H209	7.43369	-9.60702	5.42242
H210	5.71395	-9.39711	5.83463
C172	5.59454	3.69174	-3.94328
C173	5.11566	4.83974	-3.29369
C174	3.99806	5.48317	-3.79838
C175	3.33787	4.99376	-4.93583
C176	3.82589	3.8595	-5.56275
C177	4.95696	3.19313	-5.06694
C178	3.27381	6.6017	-3.28157
C179	2.12446	6.79698	-4.06092
C180	2.07787	5.81987	-5.20994
C181	3.2955	3.12358	-6.66722
C182	4.05959	1.96146	-6.84658
C183	5.21189	1.91642	-5.87328
C184	6.69526	3.15962	-3.20301
C185	6.8889	3.94032	-2.0543
C186	5.9303	5.10538	-2.02445
C187	3.50304	7.47744	-2.20025
C188	2.58855	8.45721	-1.89467
C189	1.41624	8.64067	-2.6558
C190	1.22727	7.78559	-3.75348
C191	2.2136	3.35203	-7.54244
C192	1.8926	2.42554	-8.50586
C193	2.63823	1.24088	-8.67295
C194	3.73691	1.05213	-7.81912
C195	7.55591	2.06317	-3.41702
C196	8.51899	1.74529	-2.48909
C197	8.70022	2.50807	-1.3175
C198	7.861	3.62037	-1.14355
C199	2.3128	0.251429	-9.68543
C200	0.439566	9.67054	-2.34677
C201	9.71256	2.18617	-0.326745
N10	0.589535	10.3697	-1.27232
N11	1.23749	0.403443	-10.3828
C202	0.745541	-0.548346	-11.3989
C203	-0.351516	11.4032	-0.796325
N12	10.3958	1.09981	-0.46375
C204	11.4094	0.610765	0.492073
H211	4.39092	7.43522	-1.57055
H212	2.8101	9.10473	-1.03371
H213	0.343826	7.88783	-4.39936
H214	1.59525	4.24835	-7.51239
H215	1.03186	2.64727	-9.15361
H216	4.37125	0.159066	-7.90931
H217	7.51447	1.43065	-4.30292
H218	9.155	0.872943	-2.69914
H219	7.96277	4.26807	-0.261384
H220	2.98372	-0.614675	-9.79751
H221	-0.416102	9.79407	-3.02897
H222	9.83655	2.86972	0.527775
C205	6.80949	6.38504	-2.14834
C206	7.69905	6.46348	-3.4039
C207	8.49548	7.77224	-3.4753
C208	9.3561	7.87914	-4.73434
C209	5.06938	4.94507	-0.731718
C210	4.07961	3.76072	-0.736098
C211	3.13412	3.73299	0.476558
C212	2.10059	4.86346	0.486504
C213	6.50433	2.01574	-6.73674
C214	6.61454	3.26622	-7.63008
C215	7.93418	3.31294	-8.41022
C216	8.07254	4.56655	-9.27428
C217	5.01958	0.629988	-5.00946
C218	3.82314	0.657796	-4.03471
C219	3.76364	-0.550393	-3.08498
C220	4.88076	-0.574667	-2.03726
C221	2.20757	6.67633	-6.50434
C222	3.47384	7.5486	-6.60223
C223	3.54991	8.32251	-7.92417
C224	4.81919	9.16534	-8.05006
C225	0.775107	4.97804	-5.03052
C226	0.771891	4.00783	-3.83008
C227	-0.452396	3.07828	-3.78214
C228	-0.479886	2.02657	-4.89542
H223	6.19357	7.29435	-2.14917
H224	7.45354	6.47957	-1.25523
H225	7.0707	6.38203	-4.30801
H226	8.40425	5.61526	-3.43063
H227	9.13987	7.85432	-2.58272
H228	7.79584	8.6256	-3.44011
H229	5.73127	4.84693	0.147776
H230	4.49728	5.85595	-0.522606
H231	4.64586	2.81458	-0.782278
H232	3.45501	3.78489	-1.64554
H233	3.7206	3.7617	1.4108
H234	2.58931	2.77237	0.479888
H235	7.40575	2.00417	-6.10942
H236	6.59223	1.11859	-7.37611
H237	6.5401	4.17409	-7.00629
H238	5.77578	3.30399	-8.34601
H239	8.00964	2.41652	-9.05009
H240	8.77801	3.2666	-7.69976
H241	4.91529	-0.25046	-5.66914
H242	5.91965	0.408302	-4.42513
H243	2.88507	0.717174	-4.61302
H244	3.85443	1.56925	-3.41337
H245	3.78433	-1.48736	-3.66745
H246	2.79634	-0.535768	-2.55231
H247	2.19698	6.04563	-7.40341
H248	1.32222	7.32995	-6.606
H249	4.37034	6.91032	-6.51395
H250	3.51286	8.26722	-5.76583
H251	2.66515	8.97667	-8.01339
H252	3.50249	7.60948	-8.76578
H253	-0.0956163	5.65247	-4.93988
H254	0.555144	4.39377	-5.93105
H255	0.829006	4.58889	-2.89356
H256	1.67333	3.37152	-3.84749
H257	-1.37932	3.67594	-3.81688
H258	-0.458653	2.54937	-2.81268
H259	10.0817	7.05163	-4.78457
H260	9.91921	8.82551	-4.75565
H261	8.73021	7.83727	-5.64021
H262	1.50253	4.85495	-0.438817
H263	2.57731	5.85207	0.572948
H264	1.40633	4.7537	1.33528
H265	7.25512	4.62738	-10.0104
H266	9.02612	4.57006	-9.8255
H267	8.03772	5.47551	-8.65246
H268	4.74836	-1.41871	-1.34118
H269	4.87996	0.35309	-1.44293
H270	5.8737	-0.679236	-2.50115
H271	4.84372	9.71255	-9.00563
H272	5.71731	8.52885	-8.0014
H273	4.88187	9.90367	-7.23478
H274	0.437894	1.41712	-4.88065
H275	-0.564363	2.48807	-5.89139
H276	-1.33685	1.34495	-4.77099
H277	0.676166	11.7147	1.0974
H278	-0.962305	12.3908	1.0522
H279	-1.13641	0.497868	-11.7199
H280	-1.11449	-1.1519	-12.3692
H281	11.7026	-1.29197	-0.524295
H282	12.3588	-1.2512	1.12238
H283	1.08285	-1.57019	-11.1574
H284	1.19946	-0.267418	-12.3629
H285	-1.37288	11.1772	-1.14555
H286	-0.0491121	12.3606	-1.25038
H287	11.1764	0.967795	1.50915
H288	12.3779	1.04784	0.200007

## Sheet: (CCAA)-1
C1	4.09412	-3.00256	4.98394
C2	3.14053	-4.03266	4.9844
C3	3.19322	-5.00767	4.00421
C4	4.18776	-4.97619	3.01499
C5	5.1151	-3.94881	3.02255
C6	5.07878	-2.95386	4.01204
C7	2.39699	-6.18431	3.83507
C8	2.8998	-6.90893	2.74604
C9	4.08105	-6.21173	2.12169
C10	6.25431	-3.73729	2.18459
C11	6.95898	-2.62133	2.65743
C12	6.26872	-2.00777	3.85
C13	3.88824	-2.17302	6.13205
C14	2.8149	-2.69249	6.86891
C15	2.23246	-3.91263	6.20589
C16	1.272	-6.70183	4.51485
C17	0.70368	-7.89008	4.11393
C18	1.20314	-8.61688	3.01605
C19	2.31819	-8.08198	2.35017
C20	6.77757	-4.43683	1.07604
C21	7.97251	-4.05066	0.513486
C22	8.69204	-2.93983	0.993447
C23	8.13647	-2.23556	2.07594
C24	4.52543	-1.0106	6.62032
C25	4.10042	-0.425357	7.79235
C26	3.02262	-0.946745	8.534
C27	2.39855	-2.09835	8.02821
C28	9.94834	-2.57606	0.362315
C29	0.564025	-9.85663	2.61193
C30	2.59532	-0.296892	9.76028
N1	0.934243	-10.4235	1.51435
N2	10.5513	-1.49821	0.734555
C31	11.7171	-0.918006	0.0384193
C32	0.307732	-11.6175	0.91368
N3	1.53573	-0.722265	10.3592
C33	0.935677	-0.1474	11.5794
H1	0.802541	-6.19712	5.3607
H2	-0.169977	-8.25612	4.67271
H3	2.76042	-8.59323	1.4837
H4	6.28568	-5.30318	0.632094
H5	8.3527	-4.6364	-0.336151
H6	8.64059	-1.3554	2.49917
H7	5.35947	-0.526484	6.1092
H8	4.62632	0.477887	8.13419
H9	1.54968	-2.56048	8.55175
H10	10.3254	-3.22341	-0.445342
H11	-0.249463	-10.2477	3.243
H12	3.18044	0.564436	10.1183
C34	0.764701	-3.54493	5.84243
C35	0.588604	-2.26258	5.00372
C36	-0.880347	-1.86322	4.80291
C37	-1.57171	-1.40359	6.08956
C38	2.45817	-5.08331	7.20778
C39	3.93231	-5.38937	7.53589
C40	4.08794	-6.58798	8.4777
C41	5.54934	-6.91988	8.77815
C42	5.83846	-0.567809	3.44284
C43	5.00007	-0.460479	2.15372
C44	4.5234	0.968991	1.84709
C45	5.65433	1.96852	1.5943
C46	7.27481	-2.14681	5.03235
C47	7.6788	-3.59186	5.38501
C48	8.64022	-3.67195	6.57585
C49	9.0009	-5.11277	6.93689
C50	3.65339	-5.87573	0.662795
C51	2.35874	-5.04772	0.527453
C52	1.86751	-4.90798	-0.920772
C53	1.37583	-6.22499	-1.52807
C54	5.2867	-7.18057	2.31639
C55	5.64876	-7.49806	3.7808
C56	6.84592	-8.44764	3.9057
C57	7.21882	-8.7346	5.36006
C58	4.23352	2.89799	-4.92907
C59	3.30618	3.95171	-4.94193
C60	3.37042	4.92525	-3.96096
C61	4.35074	4.86898	-2.95873
C62	5.252	3.81864	-2.95424
C63	5.20376	2.82475	-3.94429
C64	2.60183	6.12154	-3.80214
C65	3.10828	6.83349	-2.70645
C66	4.26332	6.10696	-2.06671
C67	6.37441	3.57872	-2.10138
C68	7.05701	2.44535	-2.56508
C69	6.36734	1.84911	-3.76674
C70	4.02203	2.0737	-6.07993
C71	2.97187	2.61983	-6.83079
C72	2.41156	3.85432	-6.17529
C73	1.49924	6.66703	-4.49659
C74	0.955697	7.86924	-4.10299
C75	1.45874	8.58346	-2.99851
C76	2.55114	8.02084	-2.31808
C77	6.90041	4.26509	-0.985915
C78	8.07777	3.84913	-0.407733
C79	8.77545	2.7205	-0.878355
C80	8.21668	2.03022	-1.96819
C81	4.63621	0.895569	-6.55995
C82	4.21211	0.320983	-7.73758
C83	3.15761	0.869145	-8.49328
C84	2.55604	2.03614	-7.99557
C85	10.0138	2.32541	-0.230787
C86	0.845684	9.83893	-2.60264
C87	2.73032	0.230022	-9.72519
N4	1.21552	10.3965	-1.50018
N5	10.5943	1.2327	-0.595229
C88	11.736	0.623525	0.11611
C89	0.611331	11.606	-0.907624
N6	1.68973	0.681765	-10.338
C90	1.09156	0.121946	-11.566
H13	1.02844	6.17413	-5.34864
H14	0.0989439	8.25701	-4.67318
H15	2.99461	8.52097	-1.44578
H16	6.42463	5.14359	-0.548347
H17	8.46132	4.42528	0.446936
H18	8.70407	1.13761	-2.38489
H19	5.45102	0.390745	-6.03797
H20	4.71963	-0.595236	-8.07261
H21	1.72601	2.51935	-8.53017
H22	10.3963	2.96322	0.581875
H23	0.0506551	10.2501	-3.24431
H24	3.2983	-0.645784	-10.0756
C91	0.930372	3.52364	-5.83126
C92	0.711099	2.24626	-4.99515
C93	-0.769934	1.88394	-4.81379
C94	-1.45561	1.4416	-6.10951
C95	2.67977	5.01879	-7.17392
C96	4.16533	5.2877	-7.48253
C97	4.3634	6.48187	-8.42202
C98	5.8365	6.77692	-8.70313
C99	5.89573	0.420472	-3.36552
C100	5.03799	0.33444	-2.08758
C101	4.52159	-1.08256	-1.7875
C102	5.62364	-2.11013	-1.51999
C103	7.39209	1.96265	-4.93571
C104	7.83684	3.39704	-5.28278
C105	8.81557	3.45277	-6.46084
C106	9.21704	4.88402	-6.81686
C107	3.80818	5.78204	-0.613632
C108	2.49147	4.98682	-0.495496
C109	1.97785	4.8597	0.946108
C110	1.51144	6.18873	1.54709
C111	5.49538	7.04519	-2.24535
C112	5.88456	7.35325	-3.70481
C113	7.10672	8.27245	-3.81376
C114	7.50584	8.54972	-5.26304
H25	0.267443	-4.35107	5.2857
H26	0.186804	-3.44555	6.77754
H27	1.06205	-2.41493	4.01761
H28	1.11201	-1.40943	5.46825
H29	-1.43892	-2.70499	4.35835
H30	-0.925287	-1.0386	4.07186
H31	-1.03906	-0.547421	6.53442
H32	-1.60933	-2.20738	6.84048
H33	-2.60812	-1.08855	5.89432
H34	1.92522	-4.87152	8.15253
H35	2.01311	-6.01904	6.84637
H36	4.41405	-4.50715	7.99171
H37	4.48463	-5.60303	6.60395
H38	3.60219	-7.4694	8.0232
H39	3.55381	-6.38327	9.42169
H40	6.09339	-7.15431	7.84954
H41	5.6337	-7.78966	9.44835
H42	6.05385	-6.06841	9.26197
H43	5.25331	-0.0870598	4.23864
H44	6.74179	0.0570582	3.33005
H45	4.11484	-1.11509	2.23913
H46	5.57904	-0.830989	1.29136
H47	3.89585	1.33221	2.6793
H48	3.87102	0.944319	0.956261
H49	6.3207	1.61373	0.792418
H50	6.2652	2.12431	2.49705
H51	5.25095	2.94774	1.29084
H52	8.1909	-1.57077	4.8079
H53	6.88476	-1.69371	5.95264
H54	8.14846	-4.08251	4.51503
H55	6.77627	-4.17994	5.62738
H56	8.17867	-3.18345	7.45192
H57	9.56092	-3.10815	6.34596
H58	9.4884	-5.61944	6.08871
H59	8.09723	-5.68511	7.20045
H60	9.68868	-5.15246	7.79604
H61	4.43483	-5.32501	0.12152
H62	3.53779	-6.82164	0.105778
H63	2.53518	-4.04298	0.950749
H64	1.54086	-5.49168	1.12037
H65	2.66973	-4.48244	-1.54809
H66	1.03481	-4.18387	-0.944219
H67	2.18536	-6.96711	-1.59945
H68	0.979264	-6.07254	-2.54325
H69	0.569227	-6.65992	-0.915721
H70	5.0824	-8.1316	1.79171
H71	6.1983	-6.7968	1.84079
H72	4.7841	-7.9455	4.30107
H73	5.88637	-6.56154	4.31527
H74	7.71649	-8.00853	3.38781
H75	6.61521	-9.39589	3.38991
H76	7.49506	-7.80422	5.88122
H77	8.07318	-9.42646	5.4282
H78	6.37159	-9.1876	5.89929
H79	0.446218	4.3421	-5.28099
H80	0.362532	3.43865	-6.77392
H81	1.17518	2.38684	-4.00287
H82	1.219	1.38017	-5.45289
H83	-1.31301	2.73954	-4.37648
H84	-0.845191	1.06083	-4.08353
H85	-1.46314	2.24596	-6.86073
H86	-2.50208	1.15271	-5.92799
H87	-0.938804	0.572255	-6.54746
H88	2.15417	4.82029	-8.12565
H89	2.25362	5.96546	-6.81826
H90	4.63073	4.39358	-7.93211
H91	4.71051	5.48757	-6.54336
H92	3.89399	7.37528	-7.97381
H93	3.83678	6.29047	-9.37299
H94	5.9515	7.64419	-9.37202
H95	6.32581	5.91296	-9.1804
H96	6.37398	6.99777	-7.76739
H97	5.30923	-0.0455653	-4.16904
H98	6.78152	-0.226859	-3.24095
H99	4.17069	1.01106	-2.18454
H100	5.61467	0.690439	-1.21761
H101	3.89613	-1.43005	-2.62796
H102	3.85835	-1.04137	-0.905333
H103	5.19184	-3.07886	-1.22204
H104	6.28808	-1.77205	-0.70934
H105	6.24224	-2.28136	-2.41464
H106	8.29039	1.36383	-4.69931
H107	7.00295	1.51934	-5.86114
H108	8.30717	3.87589	-4.40661
H109	6.95263	4.00756	-5.53692
H110	8.35349	2.97587	-7.34299
H111	9.71872	2.86607	-6.21893
H112	9.91686	4.90629	-7.66686
H113	9.70589	5.37843	-5.96224
H114	8.33158	5.47882	-7.09221
H115	4.56834	5.21197	-0.0621993
H116	3.70904	6.73065	-0.0580296
H117	2.64819	3.97789	-0.916597
H118	1.69288	5.45108	-1.09906
H119	2.7608	4.41425	1.58388
H120	1.127	4.15672	0.958463
H121	1.09783	6.04646	2.55694
H122	0.724146	6.64368	0.924242
H123	2.33834	6.91031	1.62926
H124	5.30813	8.00113	-1.72325
H125	6.39071	6.63873	-1.75784
H126	5.03833	7.82217	-4.23635
H127	6.1056	6.41097	-4.23626
H128	7.9591	7.8117	-3.28452
H129	6.89311	9.22628	-3.3009
H130	6.67743	9.02375	-5.81331
H131	7.76547	7.61261	-5.78067
H132	8.37813	9.2199	-5.3198
C115	-5.50495	4.01963	4.0615
C116	-5.0172	5.13176	3.35935
C117	-3.87575	5.76766	3.81822
C118	-3.2157	5.32124	4.97445
C119	-3.71013	4.21697	5.6476
C120	-4.85286	3.54674	5.18717
C121	-3.1423	6.8557	3.25265
C122	-2.00012	7.08473	4.03304
C123	-1.95707	6.15848	5.22342
C124	-3.1744	3.51002	6.76766
C125	-3.94333	2.35781	6.98486
C126	-5.10569	2.29231	6.02684
C127	-6.63928	3.48883	3.37377
C128	-6.86681	4.24946	2.21808
C129	-5.87135	5.37861	2.11227
C130	-3.36024	7.68085	2.1296
C131	-2.4437	8.64887	1.79196
C132	-1.28443	8.87285	2.56271
C133	-1.10721	8.06792	3.69851
C134	-2.0856	3.75808	7.62844
C135	-1.76558	2.85868	8.6185
C136	-2.51832	1.68372	8.82307
C137	-3.62255	1.47648	7.98254
C138	-7.49587	2.40101	3.63804
C139	-8.5006	2.08024	2.75736
C140	-8.72505	2.82942	1.58452
C141	-7.88272	3.92961	1.35616
C142	-2.20332	0.716445	9.85876
C143	-0.303968	9.89189	2.23258
C144	-9.7819	2.49778	0.64577
N7	-0.407419	10.517	1.10809
N8	-1.10517	0.84951	10.5216
C145	-0.607759	-0.111963	11.5246
C146	0.54759	11.5389	0.634891
N9	-10.4321	1.39656	0.810309
C147	-11.5549	0.915907	-0.0178348
H133	-4.24195	7.60782	1.49282
H134	-2.65469	9.25601	0.899635
H135	-0.234006	8.20443	4.35194
H136	-1.4715	4.65554	7.5702
H137	-0.902521	3.09449	9.25823
H138	-4.26329	0.591757	8.10513
H139	-7.41639	1.77396	4.5247
H140	-9.13432	1.21687	3.00802
H141	-8.01347	4.56268	0.467207
H142	-2.8981	-0.124388	10.0116
H143	0.517861	10.0687	2.94458
H144	-9.96676	3.1863	-0.193668
C148	-6.69021	6.69676	2.22036
C149	-7.53131	6.84714	3.50166
C150	-8.28182	8.18241	3.56067
C151	-9.09613	8.34447	4.84398
C152	-5.08382	5.13216	0.789589
C153	-4.25386	3.83412	0.741438
C154	-3.37019	3.73058	-0.510987
C155	-4.1495	3.61274	-1.82196
C156	-6.3825	2.41805	6.91021
C157	-6.46464	3.69144	7.77519
C158	-7.76242	3.76818	8.58889
C159	-7.86249	5.04214	9.42833
C160	-4.91214	0.99215	5.18335
C161	-3.77321	1.0496	4.14311
C162	-3.78729	-0.121884	3.154
C163	-2.80165	0.0839772	2.00236
C164	-2.10894	7.06355	6.48149
C165	-3.38327	7.92899	6.52914
C166	-3.49134	8.75365	7.81718
C167	-4.77321	9.58435	7.88052
C168	-0.634547	5.33648	5.10313
C169	-0.644243	4.17495	4.0908
C170	0.65004	3.35128	4.13025
C171	0.582982	2.09289	3.26417
H145	-6.03585	7.57803	2.17002
H146	-7.36089	6.7881	1.34693
H147	-6.87353	6.77067	4.38496
H148	-8.26291	6.02476	3.57972
H149	-8.95269	8.26187	2.68752
H150	-7.55754	9.01174	3.48105
H151	-5.78867	5.13892	-0.0609428
H152	-4.39232	5.95511	0.570816
H153	-4.91391	2.95136	0.799297
H154	-3.59513	3.78773	1.62626
H155	-2.70783	2.85377	-0.410158
H156	-2.70452	4.61059	-0.558368
H157	-7.29809	2.40038	6.3046
H158	-6.46498	1.53752	7.57284
H159	-6.40065	4.58199	7.12573
H160	-5.60799	3.74313	8.46868
H161	-7.82871	2.88637	9.24983
H162	-8.62621	3.71612	7.90328
H163	-4.74583	0.126624	5.84943
H164	-5.83028	0.72815	4.64291
H165	-2.79418	1.10356	4.64941
H166	-3.86164	1.97027	3.54249
H167	-4.8025	-0.22321	2.73102
H168	-3.56798	-1.06688	3.67769
H169	-2.10379	6.46251	7.40166
H170	-1.2294	7.72665	6.56874
H171	-4.27284	7.27971	6.45094
H172	-3.41457	8.61336	5.66405
H173	-2.61623	9.42177	7.89768
H174	-3.45426	8.07583	8.68788
H175	0.205767	6.01028	4.85558
H176	-0.339872	4.91895	6.07501
H177	-0.814771	4.55748	3.06978
H178	-1.48166	3.49217	4.31292
H179	0.851316	3.04778	5.17305
H180	1.50194	3.97714	3.81538
H181	-9.84147	7.53856	4.93797
H182	-9.63241	9.30632	4.86135
H183	-8.44106	8.3057	5.72917
H184	-4.75261	4.51377	-2.01385
H185	-4.82962	2.74648	-1.79748
H186	-3.46452	3.48127	-2.67481
H187	-7.02461	5.10805	10.1407
H188	-8.80079	5.07097	10.0043
H189	-7.83228	5.93599	8.78471
H190	-2.83262	-0.752449	1.28878
H191	-1.76887	0.175218	2.37055
H192	-3.04401	1.00449	1.44744
H193	-4.82976	10.1647	8.81487
H194	-5.66193	8.93477	7.83137
H195	-4.82326	10.2927	7.03817
H196	0.372822	2.34153	2.21233
H197	-0.215937	1.4237	3.62084
H198	1.52999	1.53175	3.29824
C172	-3.96869	-5.66916	-3.86991
C173	-3.28247	-5.23965	-5.01727
C174	-3.74011	-4.12342	-5.69669
C175	-4.87161	-3.42464	-5.25124
C176	-5.55015	-3.88082	-4.13434
C177	-5.09977	-5.00473	-3.42601
C178	-3.17208	-3.43034	-6.80948
C179	-3.90891	-2.25922	-7.0366
C180	-5.08179	-2.1644	-6.09397
C181	-6.67975	-3.3216	-3.46153
C182	-6.94152	-4.07608	-2.30906
C183	-5.97621	-5.22985	-2.19033
C184	-3.27031	-6.77518	-3.2949
C185	-2.12406	-7.03295	-4.06022
C186	-2.04209	-6.10826	-5.24977
C187	-2.07861	-3.7058	-7.65588
C188	-1.7231	-2.81488	-8.64149
C189	-2.44334	-1.62142	-8.85576
C190	-3.553	-1.38638	-8.02982
C191	-7.50521	-2.21265	-3.73688
C192	-8.51308	-1.86661	-2.86947
C193	-8.7717	-2.60973	-1.69981
C194	-7.96035	-3.73068	-1.46055
C195	-3.52367	-7.59442	-2.17496
C196	-2.63626	-8.58509	-1.82543
C197	-1.47292	-8.83823	-2.58088
C198	-1.2606	-8.03818	-3.71411
C199	-9.83217	-2.2515	-0.775005
C200	-2.09053	-0.662531	-9.88705
C201	-0.52279	-9.88151	-2.23802
N10	-0.987427	-0.823235	-10.5354
N11	-10.4523	-1.13434	-0.947914
C202	-11.5735	-0.625503	-0.134555
C203	-0.452865	0.12528	-11.5316
N12	-0.656708	-10.5036	-1.1151
C204	0.266025	-11.5491	-0.62953
H199	-1.48806	-4.61838	-7.5897
H200	-0.857875	-3.07239	-9.26983
H201	-4.16964	-0.485871	-8.16069
H202	-7.39834	-1.58794	-4.62231
H203	-9.12157	-0.987648	-3.12831
H204	-8.11865	-4.36012	-0.5735
H205	-4.41159	-7.49917	-1.54984
H206	-2.87416	-9.18659	-0.936064
H207	-0.382566	-8.19669	-4.356
H208	-10.0453	-2.93502	0.0618106
H209	-2.76191	0.195456	-10.0489
H210	0.303651	-10.079	-2.93917
C205	-2.20005	-7.00944	-6.50988
C206	-3.49496	-7.84262	-6.57446
C207	-3.60672	-8.66453	-7.86395
C208	-4.9081	-9.46279	-7.94431
C209	-0.701042	-5.31971	-5.11193
C210	-0.694909	-4.15814	-4.09962
C211	0.620054	-3.36723	-4.12188
C212	0.573207	-2.10741	-3.25655
C213	-6.8264	-6.52705	-2.30942
C214	-7.65406	-6.65647	-3.60171
C215	-8.43702	-7.97249	-3.67082
C216	-9.23816	-8.11426	-4.96478
C217	-5.20023	-5.00303	-0.857349
C218	-4.33865	-3.72623	-0.798053
C219	-3.46923	-3.6447	0.465923
C220	-4.26254	-3.50711	1.76653
C221	-6.3496	-2.25819	-6.9941
C222	-6.45228	-3.52926	-7.8603
C223	-7.74075	-3.57352	-8.69104
C224	-7.8617	-4.84471	-9.53194
C225	-4.86678	-0.869365	-5.24778
C226	-3.74346	-0.955223	-4.19263
C227	-3.74115	0.216412	-3.2036
C228	-2.77625	-0.01394	-2.03911
H211	-2.16768	-6.40888	-7.4298
H212	-1.33635	-7.69443	-6.58565
H213	-4.3689	-7.17121	-6.50788
H214	-3.55484	-8.52585	-5.70997
H215	-2.74768	-9.35442	-7.93302
H216	-3.54117	-7.988	-8.73397
H217	0.118756	-6.01435	-4.85345
H218	-0.383198	-4.90987	-6.07977
H219	-0.888424	-4.5361	-3.081
H220	-1.51192	-3.45458	-4.33264
H221	0.842608	-3.06905	-5.16189
H222	1.45175	-4.01423	-3.79592
H223	-6.19509	-7.42446	-2.2506
H224	-7.51062	-6.60137	-1.44491
H225	-6.98298	-6.59668	-4.47626
H226	-8.36369	-5.81599	-3.68927
H227	-9.12111	-8.03493	-2.80661
H228	-7.7349	-8.81972	-3.58181
H229	-5.91617	-4.99195	-0.0161789
H230	-4.53255	-5.84304	-0.629621
H231	-4.9755	-2.82718	-0.864457
H232	-3.66736	-3.69654	-1.67411
H233	-2.78379	-2.78482	0.373974
H234	-2.82655	-4.54114	0.521925
H235	-7.27236	-2.21743	-6.4006
H236	-6.40121	-1.37597	-7.65762
H237	-6.41923	-4.42102	-7.2102
H238	-5.58814	-3.60255	-8.54245
H239	-7.77617	-2.69043	-9.35265
H240	-8.61191	-3.49967	-8.01686
H241	-4.67003	-0.00839718	-5.91147
H242	-5.78504	-0.582306	-4.71945
H243	-2.75951	-1.03382	-4.68601
H244	-3.86288	-1.87328	-3.59339
H245	-4.75898	0.343266	-2.79402
H246	-3.4913	1.15552	-3.7242
H247	-4.98701	-10.1695	-7.10281
H248	-4.96689	-10.0417	-8.87942
H249	-5.7808	-8.79109	-7.90677
H250	0.343031	-2.35052	-2.20762
H251	-0.20389	-1.41843	-3.62361
H252	1.53437	-1.57023	-3.27805
H253	-9.96173	-7.28991	-5.06845
H254	-9.79815	-9.06234	-4.98937
H255	-8.57071	-8.0921	-5.84126
H256	-3.58578	-3.39275	2.62836
H257	-4.89056	-4.39269	1.95031
H258	-4.92032	-2.62406	1.73324
H259	-8.79276	-4.85006	-10.1203
H260	-7.86243	-5.73893	-8.88812
H261	-7.01643	-4.93175	-10.2332
H262	-1.74132	-0.131144	-2.39367
H263	-3.04894	-0.927985	-1.48759
H264	-2.79561	0.823118	-1.32587
H265	11.7191	-1.22774	-1.02
H266	12.6248	-1.33082	0.507343
H267	11.7317	0.933286	1.17452
H268	12.6598	1.01334	-0.340746
H269	-11.5097	1.36166	-1.02538
H270	-12.4849	1.26716	0.456332
H271	-11.5528	-1.07208	0.873423
H272	-12.5057	-0.953375	-0.620992
H273	-0.717106	-11.7487	1.29926
H274	0.893128	-12.4931	1.23746
H275	1.28252	-11.3662	-1.01615
H276	-0.0793762	-12.5118	-1.03865
H277	-0.404721	11.7628	-1.30665
H278	1.22274	12.4665	-1.22352
H279	1.55399	11.3306	1.03484
H280	0.221109	12.51	1.03958
H281	1.31654	0.872754	11.7531
H282	1.26649	-0.767896	12.427
H283	-0.98967	-1.1228	11.3045
H284	-1.01223	0.190774	12.5045
H285	1.44895	-0.907478	-11.7349
H286	1.44899	0.7338	-12.4091
H287	-0.812143	1.14542	-11.3164
H288	-0.851868	-0.167368	-12.5168

## Sheet: (CCCA)-1
C1	3.96657	-2.89759	-4.92621
C2	2.99927	-3.91508	-4.90816
C3	3.06667	-4.89706	-3.93449
C4	4.08766	-4.87704	-2.97161
C5	5.0223	-3.85757	-2.99193
C6	4.97455	-2.86104	-3.978
C7	2.26795	-6.07042	-3.74569
C8	2.80325	-6.80342	-2.6777
C9	4.00061	-6.11302	-2.08098
C10	6.17159	-3.6504	-2.16557
C11	6.86786	-2.53034	-2.64048
C12	6.17239	-1.92225	-3.83264
C13	3.75021	-2.0638	-6.06848
C14	2.65214	-2.56023	-6.78514
C15	2.0583	-3.76727	-6.10344
C16	1.11713	-6.58209	-4.38654
C17	0.559571	-7.77161	-3.97077
C18	1.0962	-8.50734	-2.89574
C19	2.2363	-7.97885	-2.26969
C20	6.70864	-4.3502	-1.06283
C21	7.90138	-3.95367	-0.502281
C22	8.60664	-2.83251	-0.978938
C23	8.04266	-2.13401	-2.06065
C24	4.4321	-0.942312	-6.58827
C25	4.04659	-0.389213	-7.78785
C26	2.95004	-0.888953	-8.51508
C27	2.26383	-1.98579	-7.96547
C28	9.85809	-2.45289	-0.347173
C29	0.474456	-9.74773	-2.46528
C30	2.58235	-0.26193	-9.77211
N1	0.919192	-10.3353	-1.40745
N2	10.4441	-1.36433	-0.715648
C31	11.5777	-0.750954	0.00497254
C32	0.351483	-11.5267	-0.745225
N3	1.50424	-0.638326	-10.372
C33	0.9358	0.0381951	-11.5558
H1	0.618303	-6.07146	-5.21249
H2	-0.335152	-8.13168	-4.4997
H3	2.7094	-8.49446	-1.42211
H4	6.231	-5.22546	-0.620676
H5	8.29195	-4.53918	0.343146
H6	8.5382	-1.24908	-2.48399
H7	5.28286	-0.475189	-6.09076
H8	4.61818	0.472973	-8.16126
H9	1.39624	-2.42588	-8.47704
H10	10.2431	-3.09459	0.46113
H11	-0.384913	-10.1223	-3.04303
H12	3.22683	0.546749	-10.152
C34	0.609333	-3.38968	-5.67584
C35	0.481465	-2.10756	-4.82843
C36	-0.949234	-1.82297	-4.34164
C37	-1.95647	-1.56617	-5.46485
C38	2.22802	-4.9425	-7.11218
C39	3.68278	-5.26478	-7.50686
C40	3.78964	-6.45746	-8.46336
C41	5.23645	-6.79205	-8.82565
C42	5.74973	-0.479513	-3.43006
C43	4.89657	-0.375622	-2.15002
C44	4.3976	1.04773	-1.85429
C45	5.51631	2.06454	-1.62348
C46	7.17508	-2.08137	-5.0154
C47	7.54278	-3.53501	-5.37102
C48	8.50654	-3.63398	-6.55842
C49	8.82638	-5.08171	-6.92978
C50	3.60857	-5.77843	-0.612511
C51	2.30039	-4.97886	-0.441835
C52	1.88493	-4.79773	1.02482
C53	1.48263	-6.10694	1.7095
C54	5.20297	-7.07602	-2.31437
C55	5.51976	-7.38429	-3.79114
C56	6.73456	-8.30495	-3.95351
C57	7.06694	-8.59715	-5.41647
C58	3.99247	3.09666	4.83073
C59	3.04238	4.12923	4.79765
C60	3.07028	5.04671	3.76288
C61	4.05162	4.97022	2.76348
C62	4.98726	3.9511	2.81294
C63	4.96122	3.00092	3.84625
C64	2.25755	6.20276	3.54004
C65	2.7366	6.87455	2.40686
C66	3.91747	6.15424	1.80569
C67	6.12334	3.70674	1.97842
C68	6.82818	2.608	2.49007
C69	6.144	2.04267	3.70933
C70	3.79844	2.31972	6.01779
C71	2.74023	2.88036	6.746
C72	2.15576	4.07368	6.03831
C73	1.16448	6.76506	4.23516
C74	0.617318	7.95811	3.82124
C75	1.09822	8.63884	2.68681
C76	2.16993	8.04991	1.99352
C77	6.64707	4.36355	0.843879
C78	7.83947	3.95395	0.292571
C79	8.55492	2.85666	0.807462
C80	8.00121	2.19549	1.91754
C81	4.42689	1.16945	6.54583
C82	4.009	0.636743	7.74595
C83	2.94377	1.19886	8.4769
C84	2.32993	2.33794	7.93216
C85	9.80469	2.46294	0.181726
C86	0.480652	9.89176	2.28911
C87	2.5106	0.602997	9.72899
N4	0.852019	10.4552	1.18966
N5	10.3926	1.38367	0.573477
C88	11.5664	0.78935	-0.0981668
C89	0.143177	11.5875	0.560509
N6	1.46081	1.07059	10.3132
C90	0.796375	0.530874	11.5164
H13	0.719933	6.30744	5.11985
H14	-0.220763	8.36885	4.4035
H15	2.59585	8.5255	1.09893
H16	6.15837	5.21274	0.364756
H17	8.21651	4.50658	-0.580327
H18	8.50365	1.32886	2.36986
H19	5.24444	0.651958	6.04029
H20	4.52813	-0.258551	8.11864
H21	1.49044	2.83007	8.44318
H22	10.1893	3.08924	-0.638896
H23	-0.320149	10.2974	2.92751
H24	3.07904	-0.257328	10.1154
C91	0.681148	3.69473	5.71588
C92	0.490844	2.37588	4.93858
C93	-0.981627	1.97602	4.76997
C94	-1.66597	1.60389	6.08824
C95	2.40811	5.28862	6.98052
C96	3.88998	5.59179	7.27784
C97	4.0713	6.81937	8.17777
C98	5.53948	7.13804	8.45884
C99	5.69675	0.593204	3.35725
C100	4.8426	0.455028	2.08069
C101	4.33677	-0.973897	1.82153
C102	5.44621	-1.99928	1.57699
C103	7.15955	2.2189	4.87771
C104	7.57374	3.67366	5.17451
C105	8.53634	3.78799	6.36157
C106	8.91809	5.23541	6.67094
C107	3.50377	5.7131	0.371662
C108	2.21272	4.87455	0.286744
C109	1.90499	4.35609	-1.12707
C110	1.68409	5.4608	-2.16123
C111	5.11334	7.14443	1.94375
C112	5.47944	7.53139	3.38977
C113	6.67922	8.48161	3.4683
C114	7.06043	8.82043	4.90914
C115	-3.74458	3.03428	-5.082
C116	-2.73265	4.00407	-5.0255
C117	-2.76624	4.95684	-4.02172
C118	-3.79593	4.95939	-3.06726
C119	-4.79286	4.00168	-3.14327
C120	-4.77587	3.03446	-4.16021
C121	-1.91656	6.08616	-3.79928
C122	-2.41487	6.81531	-2.71032
C123	-3.6403	6.1559	-2.12912
C124	-5.97908	3.83538	-2.35868
C125	-6.72277	2.77738	-2.89904
C126	-6.02732	2.16457	-4.0853
C127	-3.53663	2.19997	-6.22539
C128	-2.40027	2.65363	-6.90932
C129	-1.78143	3.83848	-6.21084
C130	-0.778223	6.58472	-4.46899
C131	-0.210355	7.77664	-4.08117
C132	-0.711778	8.5164	-2.99381
C133	-1.82601	7.98763	-2.31936
C134	-6.49453	4.4892	-1.21686
C135	-7.69763	4.09525	-0.672738
C136	-8.44414	3.03024	-1.21445
C137	-7.91177	2.391	-2.34537
C138	-4.24767	1.10668	-6.76696
C139	-3.84549	0.534864	-7.95244
C140	-2.70791	0.990216	-8.64535
C141	-1.99884	2.06262	-8.07679
C142	-9.69913	2.6227	-0.606722
C143	-0.0688346	9.76448	-2.6231
C144	-2.32306	0.347237	-9.88948
N7	-0.448801	10.3748	-1.55214
N8	-10.2984	1.57284	-1.05474
C145	-11.5076	0.932543	-0.499541
C146	0.23991	11.5497	-0.979787
N9	-1.22134	0.695441	-10.4631
C147	-0.605729	-0.0397331	-11.5861
H25	-0.308716	6.07617	-5.31187
H26	0.664948	8.13354	-4.64328
H27	-2.26848	8.50987	-1.45936
H28	-5.97669	5.30869	-0.714834
H29	-8.06013	4.63364	0.215331
H30	-8.43526	1.55006	-2.82166
H31	-5.136	0.680868	-6.29868
H32	-4.43988	-0.302434	-8.3471
H33	-1.10093	2.46938	-8.56277
H34	-10.0749	3.20999	0.245626
H35	0.753993	10.1284	-3.2588
H36	-2.97309	-0.451998	-10.2795
C148	-0.350923	3.41403	-5.76849
C149	-0.278788	2.13593	-4.90917
C150	1.13315	1.81895	-4.39117
C151	2.15997	1.56696	-5.49608
C152	-1.90852	5.01961	-7.22002
C153	-3.35139	5.39751	-7.60737
C154	-3.41874	6.58244	-8.57687
C155	-4.85605	6.97618	-8.91635
C156	-5.72186	0.692417	-3.68342
C157	-4.94165	0.513975	-2.36462
C158	-4.78988	-0.953753	-1.94126
C159	-6.11511	-1.61525	-1.55285
C160	-6.97122	2.40882	-5.30059
C161	-7.25117	3.88915	-5.62693
C162	-8.15374	4.06165	-6.85384
C163	-8.41767	5.52784	-7.19552
C164	-3.28797	5.72806	-0.673866
C165	-2.02167	4.86028	-0.526591
C166	-1.76307	4.3747	0.909447
C167	-1.50048	5.49764	1.9155
C168	-4.79657	7.18306	-2.31752
C169	-5.09406	7.57706	-3.77773
C170	-6.26942	8.55254	-3.90329
C171	-6.57985	8.91438	-5.35559
H37	11.551	-1.04248	1.06824
H38	12.507	-1.15542	-0.428064
H39	1.24637	1.09638	-11.5726
H40	1.35821	-0.446482	-12.4506
H41	0.142486	-4.19949	-5.09813
H42	-0.0153267	-3.28093	-6.57994
H43	1.14098	-2.1874	-3.94628
H44	0.836362	-1.23606	-5.4039
H45	-1.30056	-2.66553	-3.72055
H46	-0.929791	-0.938875	-3.67977
H47	-2.10109	-2.46102	-6.0899
H48	-2.93858	-1.2828	-5.05399
H49	-1.61589	-0.748166	-6.11902
H50	1.65376	-4.72766	-8.03162
H51	1.79126	-5.87263	-6.72732
H52	4.15657	-4.38638	-7.97817
H53	4.27195	-5.49103	-6.60076
H54	3.31968	-7.34167	-7.99795
H55	3.22076	-6.24344	-9.38473
H56	5.72458	-5.93978	-9.32472
H57	5.8178	-7.03506	-7.92203
H58	5.29024	-7.65746	-9.50474
H59	5.17702	0.00733822	-4.23095
H60	6.65571	0.139651	-3.30556
H61	4.02015	-1.04133	-2.23948
H62	5.47289	-0.734748	-1.28095
H63	3.75636	1.39217	-2.68367
H64	3.75393	1.02168	-0.95721
H65	6.11847	2.21599	-2.53277
H66	5.10427	3.04257	-1.33
H67	6.19165	1.72631	-0.822165
H68	8.10442	-1.52689	-4.79124
H69	6.79781	-1.61946	-5.93602
H70	7.99777	-4.04107	-4.50201
H71	6.6255	-4.09799	-5.61832
H72	8.06502	-3.12508	-7.43304
H73	9.44229	-3.09982	-6.31887
H74	9.52878	-5.13472	-7.77635
H75	9.28064	-5.61374	-6.07862
H76	7.90959	-5.6208	-7.21717
H77	4.39066	-5.20402	-0.0980421
H78	3.53115	-6.72329	-0.0472326
H79	2.42664	-3.9861	-0.909057
H80	1.46503	-5.4661	-0.973158
H81	2.70435	-4.3184	1.5878
H82	1.02829	-4.10285	1.06722
H83	1.15791	-5.93256	2.7464
H84	0.64934	-6.58805	1.17215
H85	2.31985	-6.82045	1.74597
H86	5.02126	-8.03025	-1.78735
H87	6.12732	-6.6872	-1.86826
H88	4.64808	-7.85227	-4.28065
H89	5.71739	-6.4428	-4.33351
H90	7.61081	-7.83934	-3.46922
H91	6.54604	-9.2539	-3.42214
H92	7.29394	-7.66514	-5.95766
H93	7.94151	-9.2606	-5.50448
H94	6.2183	-9.08529	-5.92149
H95	11.5828	1.0823	-1.16137
H96	12.4684	1.20834	0.376048
H97	-0.919149	11.5791	0.856525
H98	0.589465	12.5178	0.94797
H99	0.174193	4.47372	5.13068
H100	0.118785	3.63994	6.66406
H101	0.955576	2.47995	3.94209
H102	1.01363	1.54199	5.43744
H103	-1.53624	2.7945	4.2794
H104	-1.03758	1.1087	4.08943
H105	-1.13716	0.771888	6.58091
H106	-1.68905	2.45308	6.78803
H107	-2.70756	1.28944	5.92322
H108	1.88274	5.12923	7.93962
H109	1.97205	6.21202	6.57828
H110	4.37042	4.7218	7.7582
H111	4.43095	5.76712	6.33114
H112	3.59614	7.6939	7.6997
H113	3.54146	6.65314	9.13174
H114	5.64114	8.02218	9.10747
H115	6.0358	6.29122	8.9589
H116	6.07969	7.3429	7.52114
H117	5.11652	0.147005	4.17685
H118	6.5925	-0.0444944	3.25531
H119	3.96912	1.12683	2.15308
H120	5.41893	0.788317	1.20126
H121	3.71475	-1.30352	2.67214
H122	3.67161	-0.960609	0.939791
H123	5.02193	-2.98065	1.31139
H124	6.10127	-1.68042	0.750985
H125	6.07303	-2.13708	2.47168
H126	8.07084	1.62966	4.66879
H127	6.77303	1.80233	5.81636
H128	8.04738	4.12701	4.28662
H129	6.67603	4.27782	5.39453
H130	8.06867	3.33849	7.25518
H131	9.44964	3.20411	6.15338
H132	8.02282	5.832	6.90784
H133	9.60131	5.29482	7.53272
H134	9.41978	5.70318	5.80884
H135	4.29544	5.12244	-0.108793
H136	3.38812	6.61031	-0.261826
H137	2.2939	4.0081	0.966421
H138	1.35241	5.46758	0.639696
H139	2.72486	3.69889	-1.46411
H140	1.00002	3.72428	-1.08698
H141	0.89268	6.15164	-1.83106
H142	2.60023	6.04889	-2.32605
H143	1.3815	5.03652	-3.13122
H144	4.89859	8.06731	1.37494
H145	6.02728	6.74807	1.48456
H146	4.61826	8.00552	3.89163
H147	5.71751	6.62042	3.96679
H148	7.54617	8.02083	2.96336
H149	6.44925	9.41143	2.91977
H150	6.2172	9.29403	5.4369
H151	7.3385	7.90905	5.46212
H152	7.91595	9.51288	4.94733
H153	1.30204	11.5479	-1.27706
H154	-0.224661	12.4506	-1.41172
H155	-0.914999	-1.09796	-11.5591
H156	-0.991341	0.396096	-12.5221
H157	0.141811	4.20916	-5.19279
H158	0.277417	3.27572	-6.66612
H159	-0.953869	2.23985	-4.04155
H160	-0.6449	1.27053	-5.48661
H161	1.48311	2.64517	-3.74884
H162	1.08429	0.925037	-3.74443
H163	1.8171	0.768564	-6.17254
H164	2.33387	2.47119	-6.09978
H165	3.1278	1.25917	-5.07063
H166	-1.34619	4.78261	-8.14142
H167	-1.4363	5.93406	-6.84051
H168	-3.86592	4.53506	-8.06534
H169	-3.92168	5.65772	-6.69821
H170	-2.9011	7.4504	-8.13235
H171	-2.87691	6.33038	-9.50489
H172	-5.4018	7.27609	-8.00754
H173	-4.88633	7.82064	-9.62262
H174	-5.39626	6.13201	-9.37399
H175	-5.14623	0.165432	-4.45622
H176	-6.67678	0.143018	-3.61573
H177	-3.93985	0.964348	-2.48016
H178	-5.43053	1.0566	-1.53751
H179	-4.30964	-1.52784	-2.7524
H180	-4.10659	-1.00406	-1.07577
H181	-6.59773	-1.06671	-0.727764
H182	-6.81858	-1.64342	-2.39884
H183	-5.96188	-2.65354	-1.22196
H184	-7.93617	1.89826	-5.12889
H185	-6.57822	1.95265	-6.21824
H186	-7.72193	4.3898	-4.76311
H187	-6.29849	4.41521	-5.81477
H188	-7.68521	3.56624	-7.72228
H189	-9.11359	3.54667	-6.67525
H190	-8.90803	6.04423	-6.35505
H191	-7.47412	6.05276	-7.41284
H192	-9.06856	5.62316	-8.0787
H193	-4.11296	5.1656	-0.215034
H194	-3.17222	6.63279	-0.0513759
H195	-2.10772	3.97689	-1.18366
H196	-1.13644	5.41994	-0.872696
H197	-2.62006	3.76893	1.25252
H198	-0.889796	3.69836	0.903694
H199	-2.38668	6.13785	2.04643
H200	-1.23624	5.08618	2.90268
H201	-0.667631	6.13692	1.58273
H202	-4.57386	8.10118	-1.74414
H203	-5.7383	6.81528	-1.89103
H204	-4.20216	8.03198	-4.24223
H205	-5.32777	6.67241	-4.3662
H206	-7.16699	8.10359	-3.44272
H207	-6.04743	9.47258	-3.33531
H208	-6.83038	8.01252	-5.93646
H209	-7.43324	9.60734	-5.42289
H210	-5.71344	9.39744	-5.83486
C172	-5.5948	-3.69199	3.94359
C173	-5.11597	-4.83999	3.29395
C174	-3.99838	-5.48346	3.79859
C175	-3.33813	-4.99411	4.93604
C176	-3.8261	-3.85985	5.563
C177	-4.95717	-3.19344	5.06725
C178	-3.27414	-6.60197	3.2817
C179	-2.12476	-6.79729	4.06099
C180	-2.07813	-5.82024	5.21007
C181	-3.29564	-3.12395	6.66745
C182	-4.05967	-1.9618	6.84685
C183	-5.21203	-1.91671	5.87361
C184	-6.69549	-3.15979	3.20334
C185	-6.88917	-3.94044	2.0546
C186	-5.93064	-5.10555	2.02471
C187	-3.50342	-7.47766	2.20035
C188	-2.58894	-8.45741	1.89467
C189	-1.4166	-8.6409	2.65574
C190	-1.22758	-7.78588	3.75346
C191	-2.2137	-3.35245	7.54262
C192	-1.89261	-2.42597	8.50602
C193	-2.63818	-1.24128	8.67314
C194	-3.7369	-1.05248	7.81937
C195	-7.55609	-2.06331	3.41739
C196	-8.51915	-1.74533	2.48947
C197	-8.70042	-2.50805	1.31785
C198	-7.86126	-3.62039	1.14386
C199	-2.31267	-0.251822	9.6856
C200	-0.439918	-9.67075	2.34663
C201	-9.71272	-2.18608	0.327091
N10	-0.589888	-10.3699	1.27215
N11	-1.23732	-0.403839	10.3829
C202	-0.745314	0.547985	11.3989
C203	0.351199	-11.4033	0.796092
N12	-10.3959	-1.09968	0.464098
C204	-11.4095	-0.610576	-0.491761
H211	-4.39134	-7.43542	1.57072
H212	-2.81052	-9.10489	1.03369
H213	-0.344115	-7.88816	4.3993
H214	-1.59542	-4.24881	7.51255
H215	-1.03185	-2.64773	9.15372
H216	-4.3712	-0.159394	7.90961
H217	-7.51464	-1.43086	4.30334
H218	-9.15511	-0.872966	2.69956
H219	-7.96306	-4.26805	0.261667
H220	-2.98356	0.614296	9.7977
H221	0.415764	-9.79431	3.02881
H222	-9.83674	-2.86961	-0.527443
C205	-6.8099	-6.38516	2.14854
C206	-7.69937	-6.46365	3.40416
C207	-8.49608	-7.77225	3.4754
C208	-9.3566	-7.87918	4.73451
C209	-5.06973	-4.94524	0.731959
C210	-4.07976	-3.76105	0.736416
C211	-3.13429	-3.73341	-0.47625
C212	-2.10099	-4.8641	-0.486289
C213	-6.50441	-2.01599	6.73715
C214	-6.61468	-3.26653	7.6304
C215	-7.93415	-3.31308	8.41083
C216	-8.07254	-4.56676	9.27477
C217	-5.01971	-0.630272	5.00981
C218	-3.82344	-0.658155	4.03486
C219	-3.76402	0.550046	3.08514
C220	-4.88135	0.574417	2.03765
C221	-2.20777	-6.67679	6.50442
C222	-3.47411	-7.54896	6.60236
C223	-3.55002	-8.32316	7.92415
C224	-4.81937	-9.16588	8.05006
C225	-0.775354	-4.97843	5.03065
C226	-0.772213	-4.00802	3.83037
C227	0.452085	-3.07848	3.78251
C228	0.479666	-2.027	4.89602
H223	-6.19404	-7.29452	2.14923
H224	-7.45403	-6.47956	1.25547
H225	-7.07092	-6.38249	4.30823
H226	-8.4044	-5.61529	3.43111
H227	-9.14059	-7.85401	2.58287
H228	-7.79664	-8.62577	3.43997
H229	-5.73162	-4.84691	-0.147507
H230	-4.4978	-5.8562	0.522735
H231	-4.64586	-2.81483	0.782674
H232	-3.45515	-3.7854	1.64585
H233	-3.72079	-3.76193	-1.41049
H234	-2.58929	-2.77289	-0.479513
H235	-7.40587	-2.00427	6.10989
H236	-6.59219	-1.11888	7.37659
H237	-6.54052	-4.17435	7.0065
H238	-5.77578	-3.30451	8.34615
H239	-8.00931	-2.41672	9.05081
H240	-8.77814	-3.26651	7.70056
H241	-4.91524	0.250146	5.66949
H242	-5.91987	-0.408471	4.42564
H243	-2.88527	-0.717615	4.61301
H244	-3.8549	-1.56959	3.41351
H245	-3.78453	1.487	3.66763
H246	-2.79683	0.535355	2.55228
H247	-2.19705	-6.04615	7.40353
H248	-1.32247	-7.33048	6.60595
H249	-4.37056	-6.91058	6.51437
H250	-3.51334	-8.2674	5.76582
H251	-2.66532	-8.97743	8.01305
H252	-3.50236	-7.61033	8.76591
H253	0.0953406	-5.65287	4.93982
H254	-0.55528	-4.39433	5.93127
H255	-0.829406	-4.58892	2.89376
H256	-1.67364	-3.37169	3.84795
H257	1.37901	-3.67616	3.81707
H258	0.458278	-2.54938	2.81317
H259	-10.0819	-7.05148	4.78498
H260	-9.91995	-8.82541	4.75569
H261	-8.7306	-7.83766	5.64031
H262	-1.50294	-4.8558	0.439045
H263	-2.57791	-5.85259	-0.57284
H264	-1.40669	-4.7544	-1.33504
H265	-7.25494	-4.62784	10.0107
H266	-9.02598	-4.57014	9.82624
H267	-8.03807	-5.47566	8.65284
H268	-4.74902	1.41843	1.34152
H269	-4.88077	-0.353351	1.44333
H270	-5.87419	0.679093	2.50174
H271	-4.84377	-9.71333	9.0055
H272	-5.71742	-8.52928	8.00175
H273	-4.88229	-9.90398	7.2346
H274	-0.438127	-1.41756	4.88146
H275	0.564247	-2.4887	5.89188
H276	1.3366	-1.34534	4.77165
H277	-0.676379	-11.7146	-1.09772
H278	0.962084	-12.3908	-1.05248
H279	1.13672	-0.49813	11.7198
H280	1.11476	1.15163	12.3691
H281	-11.7025	1.29224	0.524505
H282	-12.3587	1.25143	-1.12216
H283	-1.08269	1.56981	11.1575
H284	-1.19914	0.267057	12.363
H285	1.37254	-11.1773	1.14538
H286	0.0487968	-12.3608	1.25005
H287	-11.1765	-0.96767	-1.50882
H288	-12.378	-1.04755	-0.199697

## Sheet: (CCCC)-1
C1	3.85769	-3.01981	-4.80876
C2	2.8643	-4.01091	-4.78375
C3	2.87766	-4.95894	-3.77534
C4	3.87429	-4.93925	-2.78738
C5	4.84728	-3.95553	-2.82538
C6	4.84716	-2.98735	-3.84142
C7	2.0317	-6.09467	-3.56752
C8	2.50135	-6.80449	-2.45352
C9	3.7078	-6.13305	-1.84827
C10	5.9923	-3.75969	-1.98915
C11	6.7274	-2.67348	-2.48432
C12	6.06503	-2.07552	-3.6994
C13	3.67689	-2.20178	-5.96929
C14	2.57472	-2.68387	-6.68918
C15	1.94993	-3.8701	-5.99986
C16	0.911593	-6.60835	-4.25736
C17	0.328431	-7.78904	-3.85612
C18	0.797763	-8.50487	-2.73847
C19	1.89983	-7.96671	-2.05223
C20	6.49438	-4.43992	-0.857971
C21	7.68783	-4.05711	-0.288564
C22	8.42903	-2.96738	-0.78351
C23	7.90249	-2.28978	-1.89647
C24	4.38266	-1.09829	-6.49708
C25	4.00799	-0.543179	-7.69981
C26	2.90229	-1.02508	-8.42579
C27	2.19973	-2.10994	-7.87392
C28	9.67469	-2.59405	-0.136448
C29	0.136876	-9.73762	-2.34695
C30	2.53878	-0.393637	-9.68232
N1	0.504414	-10.3338	-1.26346
N2	10.296	-1.53345	-0.528368
C31	11.4512	-0.9346	0.171208
C32	-0.212971	-11.4702	-0.649859
N3	1.4654	-0.770925	-10.2906
C33	0.878242	-0.0795134	-11.4567
H1	0.464863	-6.11732	-5.1229
H2	-0.533853	-8.15667	-4.43179
H3	2.31897	-8.47109	-1.17024
H4	5.98413	-5.28377	-0.391725
H5	8.04543	-4.62465	0.583272
H6	8.42664	-1.42927	-2.33552
H7	5.24063	-0.643443	-6.00025
H8	4.59537	0.306806	-8.07743
H9	1.32571	-2.53746	-8.3851
H10	10.0244	-3.21647	0.70211
H11	-0.691008	-10.0989	-2.97699
H12	3.18021	0.42186	-10.0516
C34	0.501669	-3.45624	-5.60653
C35	0.390029	-2.1715	-4.76088
C36	-1.0428	-1.85303	-4.30489
C37	-2.0215	-1.60131	-5.45301
C38	2.12402	-5.06179	-6.98866
C39	3.58331	-5.42431	-7.32648
C40	3.6928	-6.62871	-8.26759
C41	5.14194	-7.00308	-8.57735
C42	5.67121	-0.61543	-3.32998
C43	4.80085	-0.467396	-2.06557
C44	4.34619	0.975168	-1.79236
C45	5.49423	1.95442	-1.54244
C46	7.07634	-2.28433	-4.86637
C47	7.41359	-3.75389	-5.1853
C48	8.37781	-3.8982	-6.36755
C49	8.68728	-5.35778	-6.69915
C50	3.31159	-5.70077	-0.40619
C51	2.0491	-4.82094	-0.305324
C52	1.74973	-4.32875	1.11963
C53	1.47441	-5.45053	2.12223
C54	4.87334	-7.15485	-2.00827
C55	5.21957	-7.53058	-3.46225
C56	6.39936	-8.50375	-3.55867
C57	6.75819	-8.85151	-5.00311
C58	3.85088	2.90892	4.88197
C59	2.88705	3.92816	4.83837
C60	2.94681	4.87514	3.83065
C61	3.96105	4.82654	2.8618
C62	4.90445	3.81526	2.918
C63	4.8572	2.84776	3.93359
C64	2.13795	6.03466	3.60711
C65	2.64889	6.73038	2.50243
C66	3.84682	6.02437	1.92001
C67	6.05905	3.58635	2.10362
C68	6.75308	2.47959	2.61236
C69	6.05084	1.90125	3.81448
C70	3.62462	2.09674	6.03864
C71	2.5233	2.61051	6.73759
C72	1.94607	3.81403	6.03685
C73	1.02018	6.58052	4.27569
C74	0.478925	7.77738	3.86377
C75	0.989787	8.47911	2.75543
C76	2.08876	7.90931	2.0901
C77	6.60188	4.25156	0.982363
C78	7.79443	3.83443	0.435623
C79	8.49446	2.72398	0.944261
C80	7.9276	2.06211	2.04684
C81	4.28823	0.973556	6.57944
C82	3.87498	0.42978	7.77469
C83	2.77	0.943472	8.47966
C84	2.10953	2.04793	7.91484
C85	9.74094	2.31482	0.320875
C86	0.37217	9.73025	2.35176
C87	2.36468	0.323083	9.72889
N4	0.777209	10.3153	1.27562
N5	10.3239	1.2369	0.724238
C88	11.4745	0.604892	0.0465708
C89	0.104577	11.4718	0.648809
N6	1.29124	0.731242	10.3168
C90	0.662397	0.0573162	11.4713
H13	0.543154	6.10277	5.13245
H14	-0.383211	8.16981	4.42306
H15	2.5389	8.40118	1.21637
H16	6.12504	5.1096	0.506738
H17	8.18468	4.39122	-0.42911
H18	8.41837	1.18701	2.49553
H19	5.14205	0.494099	6.09887
H20	4.43039	-0.436636	8.16316
H21	1.23861	2.50054	8.40945
H22	10.1242	2.92669	-0.510722
H23	-0.456802	10.1153	2.96606
H24	2.97527	-0.510418	10.1101
C91	0.494246	3.44187	5.61597
C92	0.361799	2.16064	4.768
C93	-1.07068	1.88337	4.2848
C94	-2.07784	1.66021	5.41405
C95	2.13554	5.00049	7.0291
C96	3.59797	5.321	7.39468
C97	3.72414	6.52202	8.33803
C98	5.1773	6.85465	8.67535
C99	5.62229	0.452987	3.43724
C100	4.77221	0.32969	2.1565
C101	4.28153	-1.09928	1.8743
C102	5.40549	-2.11121	1.64597
C103	7.04538	2.08122	5.0005
C104	7.41862	3.54056	5.32618
C105	8.36396	3.65741	6.52658
C106	8.70892	5.10759	6.86438
C107	3.4658	5.60327	0.470553
C108	2.18068	4.76007	0.345486
C109	1.89441	4.2763	-1.08503
C110	1.67054	5.40525	-2.09237
C111	5.038	7.01228	2.10241
C112	5.36721	7.37829	3.5628
C113	6.57245	8.31717	3.68187
C114	6.91363	8.65487	5.13296
C115	-3.76657	2.91546	-4.94349
C116	-2.77363	3.90707	-4.92112
C117	-2.80564	4.87645	-3.93364
C118	-3.82057	4.87769	-2.96429
C119	-4.79287	3.89319	-2.99942
C120	-4.77396	2.9035	-3.99434
C121	-1.96348	6.01653	-3.73438
C122	-2.45373	6.74992	-2.64479
C123	-3.67142	6.09133	-2.04797
C124	-5.95336	3.71505	-2.18074
C125	-6.6793	2.61835	-2.66621
C126	-5.99446	1.99467	-3.85563
C127	-3.56428	2.07284	-6.08268
C128	-2.44876	2.53965	-6.79199
C129	-1.83672	3.74048	-6.11664
C130	-0.830582	6.51556	-4.414
C131	-0.254784	7.70468	-4.02727
C132	-0.744778	8.44415	-2.93414
C133	-1.85958	7.92057	-2.25728
C134	-6.47636	4.41921	-1.07394
C135	-7.68032	4.04842	-0.518879
C136	-8.41236	2.94821	-1.00417
C137	-7.86524	2.24707	-2.09236
C138	-4.26029	0.95817	-6.59985
C139	-3.86332	0.377546	-7.78323
C140	-2.74415	0.844037	-8.49855
C141	-2.0518	1.94059	-7.95697
C142	-9.66997	2.58855	-0.372669
C143	-0.0910767	9.68513	-2.55679
C144	-2.35734	0.185939	-9.73428
N7	-0.478679	10.3043	-1.49336
N8	-10.284	1.51969	-0.753362
C145	-11.4523	0.935704	-0.0628539
C146	0.227341	11.4537	-0.890904
N9	-1.27271	0.550349	-10.3303
C147	-0.663996	-0.165724	-11.4702
H25	-0.367853	6.00623	-5.26033
H26	0.618181	8.06009	-4.59445
H27	-2.29503	8.44361	-1.39426
H28	-5.97474	5.27294	-0.61639
H29	-8.05403	4.63441	0.333787
H30	-8.38127	1.37727	-2.52262
H31	-5.12749	0.513885	-6.10953
H32	-4.4437	-0.480436	-8.1535
H33	-1.1683	2.35725	-8.46076
H34	-10.0351	3.22869	0.445707
H35	0.748509	10.033	-3.17883
H36	-2.99192	-0.637399	-10.098
C148	-0.396145	3.33541	-5.68755
C149	-0.300585	2.06907	-4.81269
C150	1.12341	1.76071	-4.32329
C151	2.12335	1.48469	-5.44728
C152	-1.99206	4.91071	-7.13378
C153	-3.44471	5.26563	-7.50649
C154	-3.53635	6.44961	-8.47502
C155	-4.97938	6.81698	-8.81974
C156	-5.6079	0.542894	-3.44778
C157	-4.76135	0.422106	-2.16445
C158	-4.31216	-1.0142	-1.852
C159	-5.46487	-1.98811	-1.60271
C160	-6.98373	2.17827	-5.0455
C161	-7.31467	3.64061	-5.40203
C162	-8.2566	3.75941	-6.60491
C163	-8.55953	5.21151	-6.97337
C164	-3.30231	5.69007	-0.589822
C165	-2.0421	4.81285	-0.446589
C166	-1.76951	4.3513	0.993906
C167	-1.51275	5.49432	1.97726
C168	-4.83356	7.10924	-2.25154
C169	-5.15248	7.45372	-3.71943
C170	-6.33007	8.42437	-3.85867
C171	-6.66177	8.7411	-5.31667
C172	-3.94205	-2.80467	4.87024
C173	-2.97778	-3.82442	4.86647
C174	-3.01889	-4.79275	3.87829
C175	-4.01483	-4.76508	2.88983
C176	-4.95892	-3.75302	2.90676
C177	-4.93047	-2.76401	3.90213
C178	-2.20622	-5.95662	3.69475
C179	-2.69657	-6.67591	2.59584
C180	-3.88326	-5.98275	1.97618
C181	-6.09805	-3.54181	2.06623
C182	-6.80125	-2.42456	2.53813
C183	-6.12148	-1.82051	3.74052
C184	-3.73729	-1.9679	6.0133
C185	-2.64932	-2.46639	6.74354
C186	-2.05934	-3.6845	6.07961
C187	-1.10125	-6.48784	4.39563
C188	-0.552631	-7.69312	4.01958
C189	-1.04283	-8.4185	2.91714
C190	-2.12907	-7.86327	2.21937
C191	-6.61996	-4.23095	0.949508
C192	-7.802	-3.82585	0.371781
C193	-8.51119	-2.70492	0.843384
C194	-7.96491	-2.0195	1.94196
C195	-4.41066	-0.83354	6.51746
C196	-4.01971	-0.264246	7.70832
C197	-2.9282	-0.762523	8.44465
C198	-2.25751	-1.87868	7.91602
C199	-9.74572	-2.30943	0.188206
C200	-0.418028	-9.67786	2.55194
C201	-2.54618	-0.115479	9.68768
N10	-0.803002	-10.2859	1.48117
N11	-10.3359	-1.22325	0.557458
C202	-11.4736	-0.606105	-0.154956
C203	-0.119005	-11.4553	0.891913
N12	-1.48399	-0.510757	10.3041
C204	-0.876703	0.187832	11.4555
H37	-0.640223	-5.99178	5.25074
H38	0.298825	-8.07332	4.60314
H39	-2.5629	-8.37381	1.34809
H40	-6.13449	-5.09887	0.501335
H41	-8.17614	-4.40108	-0.487989
H42	-8.4638	-1.1351	2.36258
H43	-5.25526	-0.364641	6.01088
H44	-4.58212	0.610169	8.06773
H45	-1.39608	-2.32043	8.43638
H46	-10.1135	-2.93902	-0.637134
H47	0.399244	-10.0496	3.18972
H48	-3.16362	0.72586	10.0395
C205	-0.599829	-3.32114	5.67807
C206	-0.451302	-2.0583	4.80552
C207	0.99001	-1.79114	4.34335
C208	1.97594	-1.54368	5.4862
C209	-2.26756	-4.84951	7.09329
C210	-3.73663	-5.16242	7.43825
C211	-3.88065	-6.34301	8.40454
C212	-5.33992	-6.66865	8.72168
C213	-5.68566	-0.380554	3.34047
C214	-4.81177	-0.284504	2.07349
C215	-4.31562	1.1382	1.77002
C216	-5.43491	2.14479	1.49914
C217	-7.13804	-1.97527	4.91132
C218	-7.5176	-3.42739	5.26111
C219	-8.48523	-3.51873	6.44585
C220	-8.83673	-4.96142	6.80809
C221	-3.47514	-5.59267	0.525418
C222	-2.18774	-4.75208	0.406387
C223	-1.87468	-4.29895	-1.02854
C224	-1.63226	-5.44915	-2.00716
C225	-5.07784	-6.96678	2.15736
C226	-5.43435	-7.30154	3.61884
C227	-6.64179	-8.2379	3.73542
C228	-7.0101	-8.54456	5.18677
H49	11.4335	-1.21203	1.23852
H50	12.3655	-1.36546	-0.268117
H51	-1.27446	-11.4545	-0.94889
H52	0.229991	-12.3972	-1.04877
H53	1.18249	0.980601	-11.4616
H54	1.29311	-0.547607	-12.3641
H55	-0.00205633	-4.25117	-5.04013
H56	-0.0988322	-3.33137	-6.52485
H57	1.02851	-2.2673	-3.86501
H58	0.777901	-1.30916	-5.32857
H59	-1.42086	-2.67815	-3.67725
H60	-1.02075	-0.958092	-3.65794
H61	-2.16966	-2.50565	-6.06336
H62	-3.00656	-1.29324	-5.06906
H63	-1.6506	-0.803041	-6.11466
H64	1.58703	-4.84578	-7.9301
H65	1.65356	-5.97728	-6.60923
H66	4.09652	-4.5634	-7.78887
H67	4.13234	-5.65602	-6.39666
H68	3.18478	-7.49705	-7.8126
H69	3.16143	-6.40823	-9.20962
H70	5.67094	-6.16396	-9.05658
H71	5.68364	-7.26333	-7.65405
H72	5.19627	-7.86891	-9.25578
H73	5.12334	-0.129219	-4.14845
H74	6.59003	-0.0163537	-3.20193
H75	3.90371	-1.10381	-2.16316
H76	5.34928	-0.836096	-1.18261
H77	3.73704	1.33528	-2.63907
H78	3.68152	0.978772	-0.910235
H79	6.12316	2.07681	-2.43786
H80	5.10944	2.94875	-1.26694
H81	6.13796	1.60063	-0.722066
H82	8.01613	-1.74655	-4.64517
H83	6.71762	-1.8353	-5.80078
H84	7.85611	-4.24742	-4.30272
H85	6.48566	-4.30415	-5.42165
H86	7.94281	-3.41007	-7.25729
H87	9.31806	-3.36593	-6.14174
H88	9.38245	-5.43716	-7.54963
H89	9.14699	-5.86773	-5.83761
H90	7.76649	-5.90146	-6.96407
H91	4.12314	-5.14472	0.0823393
H92	3.16685	-6.60357	0.213103
H93	2.164	-3.94061	-0.961999
H94	1.17074	-5.37428	-0.677676
H95	2.59233	-3.71475	1.48115
H96	0.871226	-3.66	1.08893
H97	1.18127	-5.03946	3.10088
H98	0.657829	-6.09906	1.76841
H99	2.3639	-6.08042	2.27822
H100	4.63658	-8.07971	-1.45158
H101	5.80054	-6.78938	-1.54985
H102	4.34463	-7.98119	-3.96201
H103	5.47167	-6.61796	-4.03082
H104	7.28151	-8.06082	-3.06397
H105	6.15808	-9.42919	-3.00756
H106	7.03869	-7.946	-5.56436
H107	7.6064	-9.55251	-5.04802
H108	5.90452	-9.31982	-5.51844
H109	11.4851	0.882429	-1.02081
H110	12.3923	1.00941	0.503303
H111	-0.962417	11.4866	0.927622
H112	0.566349	12.3857	1.05631
H113	0.935893	-1.01111	11.4818
H114	1.07324	0.513538	12.3865
H115	0.024431	4.2508	5.04032
H116	-0.126931	3.33457	6.52269
H117	1.01967	2.2378	3.88445
H118	0.713865	1.28766	5.34272
H119	-1.41287	2.71884	3.65032
H120	-1.06207	0.987991	3.63814
H121	-1.74268	0.851783	6.08241
H122	-2.2115	2.5686	6.02172
H123	-3.06387	1.38048	5.01137
H124	1.57478	4.80027	7.96012
H125	1.69889	5.92903	6.64106
H126	4.07734	4.44582	7.8665
H127	4.171	5.53658	6.47552
H128	3.25003	7.40448	7.87371
H129	3.16886	6.31716	9.26973
H130	5.24361	7.71875	9.35493
H131	5.67276	6.0008	9.16432
H132	5.7437	7.09896	7.76259
H133	5.04522	-0.0170483	4.24504
H134	6.52577	-0.172292	3.32651
H135	3.89204	0.991658	2.2372
H136	5.34768	0.68223	1.28421
H137	3.64631	-1.4415	2.70919
H138	3.63391	-1.08402	0.979713
H139	4.99757	-3.09413	1.36293
H140	6.07459	-1.77628	0.838065
H141	6.01351	-2.25138	2.55314
H142	7.97335	1.51658	4.79705
H143	6.65622	1.64295	5.92781
H144	7.89183	4.02092	4.4523
H145	6.50258	4.11734	5.54502
H146	7.89828	3.18224	7.40775
H147	9.29264	3.09828	6.31852
H148	7.79927	5.67759	7.11192
H149	9.3898	5.16718	7.72794
H150	9.19938	5.60387	6.01187
H151	4.27016	5.02398	-0.00262631
H152	3.35887	6.50968	-0.151132
H153	2.25774	3.87698	1.00398
H154	1.31168	5.33854	0.701239
H155	2.72572	3.63823	-1.43065
H156	0.996612	3.63309	-1.0712
H157	0.86637	6.07709	-1.75395
H158	2.58058	6.00927	-2.23127
H159	1.38435	5.00252	-3.07653
H160	4.83855	7.94342	1.54157
H161	5.96285	6.62018	1.66158
H162	4.49625	7.85401	4.04598
H163	5.58212	6.45896	4.1358
H164	7.45074	7.84893	3.2039
H165	6.36839	9.24902	3.12654
H166	6.06414	9.14767	5.63211
H167	7.15727	7.74182	5.69919
H168	7.78064	9.3312	5.19417
H169	-11.4545	1.2359	0.998423
H170	-12.3581	1.35689	-0.528303
H171	1.29423	11.4318	-1.16964
H172	-0.207904	12.3718	-1.31775
H173	-0.968309	-1.22576	-11.4582
H174	-1.06174	0.282776	-12.395
H175	0.0970668	4.14237	-5.12897
H176	0.221388	3.19105	-6.59162
H177	-0.955673	2.18387	-3.93116
H178	-0.677952	1.19471	-5.36895
H179	1.48984	2.59913	-3.70649
H180	1.08909	0.879804	-3.65788
H181	1.76472	0.672377	-6.09852
H182	2.28306	2.3758	-6.07394
H183	3.10099	1.18509	-5.03848
H184	-1.43761	4.67473	-8.06019
H185	-1.5286	5.8342	-6.76529
H186	-3.94936	4.39493	-7.95987
H187	-4.01098	5.51706	-6.59225
H188	-3.03675	7.32758	-8.02929
H189	-2.98751	6.20914	-9.40202
H190	-5.53818	7.0968	-7.9125
H191	-5.02085	7.66809	-9.51742
H192	-5.4995	5.9677	-9.29072
H193	-5.04492	0.0394005	-4.24529
H194	-6.52907	-0.053491	-3.32415
H195	-3.86241	1.05647	-2.25884
H196	-5.32611	0.809494	-1.29998
H197	-3.68736	-1.39221	-2.67929
H198	-3.66409	-0.998801	-0.95774
H199	-6.12375	-1.61698	-0.802254
H200	-6.07698	-2.12975	-2.5069
H201	-5.08549	-2.97624	-1.29886
H202	-7.9276	1.64516	-4.83046
H203	-6.60771	1.70944	-5.96323
H204	-7.77351	4.15281	-4.53863
H205	-6.38238	4.18588	-5.63271
H206	-7.80514	3.25246	-7.47572
H207	-9.20102	3.23191	-6.38538
H208	-9.03516	5.73967	-6.13167
H209	-7.63384	5.74958	-7.2326
H210	-9.23867	5.27255	-7.83819
H211	-4.12296	5.14443	-0.104764
H212	-3.16899	6.60593	0.0126206
H213	-2.14489	3.91865	-1.08632
H214	-1.15683	5.35828	-0.814209
H215	-2.61885	3.74501	1.35266
H216	-0.890721	3.68223	0.99394
H217	-2.40488	6.12723	2.1031
H218	-1.23804	5.10434	2.96979
H219	-0.689572	6.1353	1.62498
H220	-4.60706	8.04585	-1.71042
H221	-5.76924	6.75347	-1.80281
H222	-4.26826	7.89372	-4.21228
H223	-5.39409	6.5291	-4.27297
H224	-7.2214	7.99195	-3.37119
H225	-6.09895	9.36144	-3.32307
H226	-6.93191	7.82373	-5.86357
H227	-7.50886	9.4408	-5.39241
H228	-5.79853	9.19845	-5.82585
H229	-11.4642	-0.906406	-1.21617
H230	-12.3998	-1.00095	0.293089
H231	0.94259	-11.464	1.19087
H232	-0.588493	-12.3604	1.31016
H233	-1.15013	1.25618	11.438
H234	-1.30467	-0.248795	12.3725
H235	-0.1195	-4.1421	5.12873
H236	0.0043162	-3.19434	6.59374
H237	-1.09256	-2.15447	3.91168
H238	-0.813872	-1.1733	5.35476
H239	1.34383	-2.63993	3.73339
H240	0.993672	-0.909802	3.67765
H241	2.09804	-2.43885	6.11554
H242	2.96938	-1.27243	5.09613
H243	1.62851	-0.721218	6.13074
H244	-1.72425	-4.62931	8.03013
H245	-1.82392	-5.78605	6.73342
H246	-4.22455	-4.27745	7.8822
H247	-4.29242	-5.39772	6.51335
H248	-3.39811	-7.2351	7.96814
H249	-3.34283	-6.11817	9.34187
H250	-5.41909	-7.51802	9.41823
H251	-5.84426	-5.80463	9.18293
H252	-5.88921	-6.93253	7.80393
H253	-5.1237	0.106764	4.14867
H254	-6.58679	0.242033	3.19953
H255	-3.9334	-0.94442	2.18476
H256	-5.37091	-0.655732	1.19834
H257	-3.69604	1.49833	2.60913
H258	-3.65139	1.10394	0.888224
H259	-5.02157	3.12152	1.20282
H260	-6.08886	1.79254	0.686217
H261	-6.05975	2.30421	2.39159
H262	-8.06194	-1.4153	4.67854
H263	-6.76619	-1.51719	5.83616
H264	-7.97449	-3.92642	4.38901
H265	-6.60592	-3.99917	5.50931
H266	-8.03601	-3.02473	7.32521
H267	-9.40975	-2.96436	6.20856
H268	-9.53364	-5.00267	7.65984
H269	-9.31127	-5.47592	5.95737
H270	-7.93198	-5.52581	7.08471
H271	-4.2704	-5.0238	0.0250101
H272	-3.35679	-6.51215	-0.0746338
H273	-2.27691	-3.85512	1.04429
H274	-1.32565	-5.32263	0.790606
H275	-2.69927	-3.66859	-1.4032
H276	-0.977174	-3.65542	-1.0117
H277	-1.32764	-5.06749	-2.99418
H278	-0.834685	-6.11343	-1.63948
H279	-2.53966	-6.05618	-2.15009
H280	-4.86813	-7.90965	1.62039
H281	-5.99421	-6.58438	1.69104
H282	-4.57268	-7.76664	4.12828
H283	-5.65976	-6.37021	4.16794
H284	-7.51091	-7.78016	3.23122
H285	-6.42758	-9.18137	3.20405
H286	-6.17019	-9.0264	5.71214
H287	-7.2641	-7.61966	5.72869
H288	-7.87824	-9.2196	5.24621

## Sheet: (AAAA)-2
C1	-3.84749	3.0238	4.81224
C2	-2.85539	4.01591	4.78064
C3	-2.87479	4.96217	3.77051
C4	-3.87363	4.937	2.785
C5	-4.84538	3.95219	2.82959
C6	-4.83923	2.98586	3.84728
C7	-2.02372	6.09167	3.54889
C8	-2.48597	6.78827	2.42307
C9	-3.7023	6.12026	1.83318
C10	-5.98555	3.74338	1.98957
C11	-6.70791	2.64506	2.47773
C12	-6.0476	2.06175	3.70142
C13	-3.65312	2.20088	5.96733
C14	-2.53809	2.67441	6.67364
C15	-1.92772	3.86964	5.98623
C16	-0.895394	6.60172	4.2275
C17	-0.284827	7.75556	3.79141
C18	-0.742714	8.45507	2.65852
C19	-1.86244	7.92892	1.99231
C20	-6.48512	4.41298	0.851221
C21	-7.65361	3.99508	0.255987
C22	-8.37908	2.88969	0.739926
C23	-7.86316	2.23189	1.86935
C24	-4.34858	1.09005	6.49287
C25	-3.93874	0.506939	7.6703
C26	-2.81672	0.976131	8.37976
C27	-2.1334	2.07802	7.83811
C28	-9.59901	2.49257	0.059134
C29	-0.0466842	9.66037	2.24354
C30	-2.42952	0.309033	9.6104
N1	-0.464076	10.3273	1.22239
N2	-10.2893	1.49723	0.500221
C31	-11.5232	0.955209	-0.126149
C32	0.180432	11.5431	0.661173
N3	-1.41885	0.737554	10.2862
C33	-0.885316	0.121381	11.5289
H1	-0.458812	6.12552	5.1063
H2	0.586496	8.1187	4.35649
H3	-2.27285	8.42276	1.10036
H4	-5.98927	5.27059	0.394833
H5	-8.0076	4.55239	-0.624059
H6	-8.37714	1.36109	2.29993
H7	-5.22074	0.646446	6.01101
H8	-4.51622	-0.351425	8.04461
H9	-1.2486	2.49584	8.33853
H10	-9.89649	3.07176	-0.828912
H11	0.831856	9.96753	2.83211
H12	-3.02945	-0.557854	9.92849
C34	-0.483494	3.46027	5.57378
C35	-0.383779	2.19465	4.69809
C36	1.04873	1.8605	4.25375
C37	2.00724	1.57292	5.41035
C38	-2.09589	5.0544	6.98402
C39	-3.55408	5.40454	7.34019
C40	-3.66721	6.6056	8.28522
C41	-5.1185	6.96298	8.6059
C42	-5.63644	0.605066	3.33739
C43	-4.73709	0.467639	2.09206
C44	-4.29542	-0.975573	1.80354
C45	-5.45227	-1.93444	1.51819
C46	-7.06703	2.26623	4.8618
C47	-7.4207	3.73501	5.16736
C48	-8.38803	3.88459	6.34647
C49	-8.7064	5.34645	6.66013
C50	-3.31279	5.66954	0.394908
C51	-2.07072	4.75972	0.304925
C52	-1.75715	4.27929	-1.12057
C53	-1.44601	5.40933	-2.10309
C54	-4.85996	7.15135	1.98875
C55	-5.19163	7.54457	3.44173
C56	-6.36728	8.52228	3.5434
C57	-6.70713	8.88007	4.99021
C58	-3.84941	-2.90996	-4.88032
C59	-2.88778	-3.93095	-4.83143
C60	-2.953	-4.87596	-3.82205
C61	-3.96794	-4.82103	-2.85436
C62	-4.90923	-3.80794	-2.91588
C63	-4.85652	-2.84248	-3.93305
C64	-2.13974	-6.03006	-3.5857
C65	-2.64222	-6.7124	-2.46842
C66	-3.84853	-6.00858	-1.89996
C67	-6.05742	-3.56531	-2.09612
C68	-6.73825	-2.44625	-2.59669
C69	-6.03944	-1.88302	-3.80835
C70	-3.61041	-2.09345	-6.03158
C71	-2.49753	-2.5999	-6.71817
C72	-1.93501	-3.81247	-6.02038
C73	-1.01514	-6.5734	-4.24438
C74	-0.446753	-7.74467	-3.79785
C75	-0.945085	-8.43005	-2.67343
C76	-2.06039	-7.87086	-2.02699
C77	-6.59661	-4.21956	-0.966957
C78	-7.7626	-3.76715	-0.392382
C79	-8.44641	-2.64093	-0.888792
C80	-7.89137	-1.99896	-2.00874
C81	-4.26333	-0.962694	-6.56905
C82	-3.81566	-0.392252	-7.73889
C83	-2.69562	-0.89458	-8.42851
C84	-2.05485	-2.01604	-7.87514
C85	-9.66593	-2.20776	-0.229588
C86	-0.292428	-9.65528	-2.24651
C87	-2.26717	-0.239537	-9.65193
N4	-0.747351	-10.3094	-1.23308
N5	-10.3186	-1.19257	-0.682559
C88	-11.5468	-0.614161	-0.0779771
C89	-0.149083	-11.5435	-0.660859
N6	-1.25779	-0.697913	-10.3099
C90	-0.684385	-0.0980993	-11.5427
H13	-0.549201	-6.11054	-5.11518
H14	0.423321	-8.13354	-4.34751
H15	-2.50093	-8.35212	-1.14257
H16	-6.13448	-5.09132	-0.502092
H17	-8.14842	-4.31353	0.481117
H18	-8.3717	-1.11346	-2.44812
H19	-5.13038	-0.49338	-6.10257
H20	-4.36081	0.482704	-8.12313
H21	-1.17407	-2.45996	-8.35994
H22	-9.99606	-2.77768	0.652903
H23	0.58693	-9.98842	-2.81952
H24	-2.83549	0.644617	-9.98036
C91	-0.486837	-3.44585	-5.58233
C92	-0.365276	-2.18349	-4.70468
C93	1.06839	-1.89171	-4.23498
C94	2.0553	-1.63288	-5.37436
C95	-2.12043	-4.99201	-7.0213
C96	-3.5818	-5.299	-7.40331
C97	-3.71364	-6.49643	-8.3505
C98	-5.16894	-6.81085	-8.69691
C99	-5.59192	-0.439035	-3.43673
C100	-4.71108	-0.327919	-2.17563
C101	-4.23213	1.10169	-1.87897
C102	-5.36501	2.0944	-1.61388
C103	-7.04378	-2.05759	-4.98664
C104	-7.43523	-3.51536	-5.2988
C105	-8.38555	-3.6366	-6.49487
C106	-8.74138	-5.0885	-6.81451
C107	-3.47137	-5.56919	-0.454911
C108	-2.20475	-4.69645	-0.342727
C109	-1.9024	-4.22512	1.08822
C110	-1.64222	-5.36361	2.0758
C111	-5.03321	-7.00506	-2.07627
C112	-5.35059	-7.38868	-3.53499
C113	-6.55264	-8.33125	-3.65771
C114	-6.87726	-8.67922	-5.1104
C115	3.76276	-2.91768	4.94295
C116	2.77118	-3.91043	4.91569
C117	2.80795	-4.87842	3.92686
C118	3.82376	-4.87449	2.95854
C119	4.79478	-3.88876	2.99858
C120	4.77113	-2.90053	3.99477
C121	1.96064	-6.01263	3.71509
C122	2.44226	-6.73345	2.61288
C123	3.66878	-6.07819	2.02982
C124	5.94941	-3.69804	2.17417
C125	6.66339	-2.58923	2.65081
C126	5.98203	-1.97958	3.84988
C127	3.54852	-2.06988	6.07633
C128	2.42129	-2.52815	6.77329
C129	1.82273	-3.73817	6.10151
C130	0.820601	-6.50802	4.38492
C131	0.217486	-7.67119	3.96346
C132	0.694855	-8.39507	2.85418
C133	1.82609	-7.88331	2.19624
C134	6.46855	-4.39213	1.05949
C135	7.64729	-3.98705	0.475704
C136	8.36446	-2.87126	0.948033
C137	7.82911	-2.18917	2.05376
C138	4.23495	-0.947765	6.58961
C139	3.80482	-0.339272	7.74678
C140	2.67056	-0.793144	8.44667
C141	1.99654	-1.90667	7.91731
C142	9.59611	-2.4888	0.280069
C143	0.00591186	-9.60924	2.45347
C144	2.26216	-0.0995265	9.65561
N7	0.440857	-10.2982	1.45446
N8	10.2789	-1.48398	0.711344
C145	11.5235	-0.955469	0.0948728
C146	-0.194033	-11.526	0.908686
N9	1.23982	-0.513448	10.3229
C147	0.684891	0.129491	11.5424
H25	0.368907	-6.01292	5.24544
H26	-0.663593	-8.02211	4.52108
H27	2.25184	-8.39634	1.3225
H28	5.98055	-5.25955	0.613304
H29	8.01641	-4.56329	-0.385737
H30	8.3357	-1.30911	2.47417
H31	5.11543	-0.514571	6.11344
H32	4.37587	0.527134	8.11232
H33	1.1031	-2.31369	8.41125
H34	9.90886	-3.08711	-0.589875
H35	-0.88278	-9.90369	3.03322
H36	2.85664	0.774183	9.96516
C148	0.385966	-3.33813	5.65524
C149	0.30172	-2.09186	4.75064
C150	-1.12279	-1.76772	4.27432
C151	-2.10119	-1.45525	5.40757
C152	1.97331	-4.90093	7.1276
C153	3.42503	-5.24297	7.51658
C154	3.5215	-6.42318	8.48931
C155	4.96693	-6.77323	8.84285
C156	5.57753	-0.531236	3.44719
C157	4.69998	-0.42108	2.18371
C158	4.26366	1.01544	1.85627
C159	5.42548	1.9681	1.57028
C160	6.98111	-2.1586	5.03196
C161	7.32913	-3.62033	5.37548
C162	8.27581	-3.74406	6.57418
C163	8.5884	-5.1987	6.92504
C164	3.30439	-5.65891	0.575548
C165	2.06425	-4.75149	0.444243
C166	1.77559	-4.30222	-0.996588
C167	1.48135	-5.45342	-1.95958
C168	4.82336	-7.10544	2.22786
C169	5.12966	-7.46692	3.69459
C170	6.30318	-8.44196	3.8379
C171	6.61778	-8.76816	5.29783
C172	3.93421	2.804	-4.8748
C173	2.97207	3.82563	-4.86483
C174	3.01993	4.79237	-3.87525
C175	4.01789	4.75867	-2.88911
C176	4.95991	3.74467	-2.91222
C177	4.9247	2.75732	-3.90893
C178	2.20289	5.95118	-3.67821
C179	2.68602	6.65774	-2.56746
C180	3.88213	5.96667	-1.96297
C181	6.09363	3.52013	-2.06756
C182	6.78285	2.39058	-2.53178
C183	6.1051	1.80102	-3.74288
C184	3.71509	1.96261	-6.01202
C185	2.61441	2.45381	-6.72869
C186	2.04008	3.68116	-6.0673
C187	1.09002	6.47987	-4.36798
C188	0.514175	7.66046	-3.95695
C189	0.993025	8.37021	-2.83921
C190	2.09682	7.82541	-2.16149
C191	6.61326	4.19887	-0.943686
C192	7.76899	3.75928	-0.339242
C193	8.46112	2.62267	-0.799099
C194	7.9255	1.9564	-1.9143
C195	4.37704	0.820565	-6.51336
C196	3.94966	0.224746	-7.67812
C197	2.84187	0.711754	-8.39786
C198	2.19179	1.84485	-7.88021
C199	9.66892	2.20415	-0.109546
C200	0.33328	9.6043	-2.45043
C201	2.43461	0.0301921	-9.61401
N10	0.77065	10.2803	-1.4437
N11	10.3292	1.17948	-0.528935
C202	11.5466	0.614581	0.109324
C203	0.162763	11.5265	-0.908927
N12	1.43691	0.473969	-10.2992
C204	0.884891	-0.152609	-11.5285
H37	0.639187	5.9981	-5.23648
H38	-0.346144	8.03712	-4.52998
H39	2.52202	8.32587	-1.28022
H40	6.14328	5.08045	-0.505979
H41	8.13968	4.32459	0.528746
H42	8.41322	1.06165	-2.32592
H43	5.23577	0.361666	-6.0218
H44	4.50124	-0.658253	-8.03373
H45	1.31965	2.27796	-8.38977
H46	9.98377	2.79318	0.765951
H47	-0.535926	9.92474	-3.04573
H48	3.00839	-0.860784	-9.91322
C205	0.584446	3.32387	-5.64661
C206	0.447416	2.08087	-4.74398
C207	-0.994254	1.79909	-4.29302
C208	-1.96126	1.51537	-5.44348
C209	2.24309	4.83869	-7.09025
C210	3.71093	5.13758	-7.45339
C211	3.85943	6.31417	-8.42395
C212	5.3206	6.62126	-8.75177
C213	5.65091	0.365366	-3.34778
C214	4.74827	0.281521	-2.10007
C215	4.26397	-1.14139	-1.78077
C216	5.39188	-2.12789	-1.47452
C217	7.12979	1.95013	-4.90705
C218	7.52688	3.40084	-5.24397
C219	8.49786	3.49623	-6.42571
C220	8.85946	4.9409	-6.77059
C221	3.47984	5.55872	-0.515475
C222	2.2113	4.68838	-0.406371
C223	1.88404	4.24821	1.02901
C224	1.60696	5.40785	1.98694
C225	5.06989	6.9593	-2.14028
C226	5.41264	7.31119	-3.60126
C227	6.61681	8.25109	-3.72353
C228	6.9667	8.56747	-5.17758
H49	-11.5337	1.24726	-1.19249
H50	1.24097	11.555	0.973586
H51	-1.20459	-0.936666	11.5619
H52	0.121804	3.3125	6.48551
H53	0.0219312	4.2646	5.0228
H54	-0.793674	1.32546	5.23886
H55	-1.00913	2.32391	3.79711
H56	1.01982	0.977275	3.59114
H57	1.44898	2.68964	3.64582
H58	2.16992	2.46652	6.03276
H59	1.60949	0.77669	6.05853
H60	2.98904	1.24592	5.03436
H61	-1.63636	5.97448	6.60166
H62	-1.54596	4.83696	7.91764
H63	-4.1157	5.63326	6.41714
H64	-4.05442	4.53816	7.80653
H65	-3.12684	6.38794	9.22274
H66	-3.17197	7.48064	7.82904
H67	-5.63515	6.11634	9.08543
H68	-5.17815	7.82559	9.28802
H69	-5.6692	7.22094	7.68718
H70	-6.54894	0.0014654	3.18747
H71	-5.10431	0.117369	4.16502
H72	-5.25835	0.858107	1.20226
H73	-3.83485	1.09087	2.22276
H74	-3.61569	-0.973311	0.932944
H75	-3.70618	-1.35783	2.65437
H76	-6.09286	-2.0704	2.40337
H77	-6.08241	-1.55361	0.699519
H78	-5.07624	-2.92653	1.2239
H79	-6.70544	1.82837	5.80065
H80	-7.99973	1.7163	4.64039
H81	-6.49871	4.29697	5.39952
H82	-7.86703	4.21553	4.27949
H83	-9.32456	3.34424	6.12453
H84	-7.95199	3.40944	7.24267
H85	-9.40468	5.4323	7.50747
H86	-7.78938	5.89828	6.92172
H87	-9.1662	5.84386	5.79131
H88	-3.14546	6.56528	-0.228895
H89	-4.13417	5.12982	-0.0949993
H90	-1.18537	5.2857	0.699144
H91	-2.21914	3.87463	0.94846
H92	-0.89107	3.59479	-1.08388
H93	-2.60414	3.68533	-1.50407
H94	-2.32434	6.05134	-2.27268
H95	-0.630902	6.04432	-1.72268
H96	-1.13499	5.00612	-3.07926
H97	-5.79244	6.78405	1.54211
H98	-4.62208	8.06825	1.41947
H99	-5.44042	6.63875	4.02255
H100	-4.31041	7.99798	3.92784
H101	-6.12902	9.44325	2.98361
H102	-7.25685	8.07934	3.06223
H103	-6.98513	7.97914	5.56021
H104	-5.84521	9.3475	5.49249
H105	-7.55155	9.58525	5.04157
H106	-11.5848	-0.905495	0.987933
H107	0.916004	-11.5868	-0.954461
H108	-0.971618	0.968911	-11.5811
H109	0.138602	-3.31626	-6.48317
H110	-0.0152285	-4.26462	-5.02271
H111	-0.739676	-1.30272	-5.25239
H112	-1.01002	-2.29399	-3.81494
H113	1.05387	-1.00784	-3.57275
H114	1.43315	-2.73215	-3.62028
H115	1.69278	-0.825415	-6.02927
H116	3.03953	-1.33494	-4.98098
H117	2.20249	-2.53106	-5.99403
H118	-1.69513	-5.92516	-6.63111
H119	-1.54788	-4.79115	-7.94499
H120	-4.16618	-5.51078	-6.4904
H121	-4.04799	-4.41833	-7.8782
H122	-3.15057	-6.29508	-9.27826
H123	-3.25261	-7.38561	-7.88586
H124	-5.7432	-7.05219	-7.78815
H125	-5.65179	-5.94944	-9.18528
H126	-5.24198	-7.67151	-9.3802
H127	-6.4887	0.191307	-3.30282
H128	-5.03106	0.0325086	-4.25468
H129	-5.25931	-0.70258	-1.2953
H130	-3.82548	-0.977576	-2.29051
H131	-3.56827	1.07957	-0.996486
H132	-3.61688	1.46614	-2.71914
H133	-6.02051	1.73257	-0.806591
H134	-4.96509	3.07501	-1.31273
H135	-5.98554	2.24899	-2.51022
H136	-6.65285	-1.63086	-5.91883
H137	-7.96359	-1.48029	-4.78163
H138	-6.52629	-4.10439	-5.51475
H139	-7.91121	-3.98225	-4.41909
H140	-9.30949	-3.06876	-6.2894
H141	-7.91987	-3.17478	-7.38309
H142	-9.23098	-5.57188	-5.95409
H143	-9.42679	-5.1539	-7.67409
H144	-7.83658	-5.66725	-7.05997
H145	-3.34166	-6.46932	0.17152
H146	-4.28499	-5.00531	0.0205264
H147	-1.32849	-5.24846	-0.721357
H148	-2.31554	-3.80753	-0.988556
H149	-1.01595	-3.56653	1.06704
H150	-2.73811	-3.6063	1.45683
H151	-0.839623	-6.02251	1.70971
H152	-1.33673	-4.96951	3.05743
H153	-2.542	-5.97934	2.22965
H154	-5.96219	-6.61024	-1.6461
H155	-4.83265	-7.92843	-1.50311
H156	-5.5622	-6.47606	-4.11989
H157	-4.4747	-7.86806	-4.00555
H158	-6.35165	-9.25871	-3.09402
H159	-7.43711	-7.86209	-3.19224
H160	-7.74111	-9.35915	-5.17687
H161	-7.11838	-7.77061	-5.68499
H162	-6.02078	-9.17204	-5.59747
H163	11.5525	-1.27063	-0.964523
H164	-1.25984	-11.5312	1.20281
H165	1.00374	1.18806	11.5579
H166	-0.235054	-3.17069	6.55288
H167	-0.109962	-4.15434	5.11317
H168	0.702322	-1.21105	5.27943
H169	0.942608	-2.24056	3.86369
H170	-1.0822	-0.899099	3.59327
H171	-1.51258	-2.60995	3.6777
H172	-2.27484	-2.33514	6.04634
H173	-1.71461	-0.645041	6.0451
H174	-3.07625	-1.13669	5.00756
H175	1.52032	-5.82918	6.7574
H176	1.40729	-4.66335	8.04658
H177	4.00256	-5.49159	6.60861
H178	3.91735	-4.36656	7.9726
H179	2.96496	-6.18529	9.41234
H180	3.03409	-7.30802	8.04372
H181	5.47533	-5.91626	9.31276
H182	5.01455	-7.6208	9.54449
H183	5.53346	-7.051	7.93966
H184	6.49261	0.0691352	3.30006
H185	5.0312	-0.025765	4.25465
H186	5.23655	-0.830699	1.31181
H187	3.79548	-1.04149	2.31224
H188	3.59916	0.994122	0.974248
H189	3.6598	1.41598	2.68822
H190	5.0548	2.95348	1.24802
H191	6.05062	2.12338	2.46329
H192	6.06967	1.56967	0.771157
H193	6.60334	-1.70051	5.95465
H194	7.91761	-1.61344	4.8149
H195	6.40314	-4.17728	5.60374
H196	7.79073	-4.11995	4.50615
H197	9.21615	-3.20849	6.35686
H198	7.82435	-3.24963	7.45213
H199	9.06313	-5.71479	6.07535
H200	9.27183	-5.26598	7.78604
H201	7.66687	-5.74488	7.18259
H202	3.14777	-6.56803	-0.0314505
H203	4.13427	-5.12982	0.0883701
H204	1.17209	-5.26895	0.83436
H205	2.20164	-3.8526	1.07087
H206	0.909129	-3.61725	-0.98984
H207	2.62922	-3.71658	-1.37814
H208	0.659637	-6.08014	-1.57967
H209	1.18741	-5.07158	-2.94954
H210	2.36237	-6.09879	-2.09988
H211	5.76353	-6.74775	1.78962
H212	4.59524	-8.03453	1.6746
H213	5.3685	-6.54864	4.25982
H214	4.24005	-7.90982	4.17506
H215	6.07451	-9.37493	3.2942
H216	7.20107	-8.00942	3.36275
H217	6.886	-7.855	5.85285
H218	5.74717	-9.22472	5.7951
H219	7.46104	-9.4719	5.37917
H220	11.5661	0.929022	1.16915
H221	-0.897054	11.5632	-1.22186
H222	1.17254	-1.22015	-11.5387
H223	-0.025271	3.17462	-6.55515
H224	0.10334	4.15452	-5.11319
H225	0.831109	1.18847	-5.26582
H226	1.07662	2.2108	-3.84578
H227	-0.991408	0.929828	-3.61159
H228	-1.36948	2.65263	-3.70317
H229	-2.95223	1.22587	-5.06087
H230	-2.0975	2.39984	-6.085
H231	-1.58757	0.693927	-6.07429
H232	1.81124	5.78003	-6.72788
H233	1.68663	4.6177	-8.01916
H234	4.2794	5.36926	-6.53528
H235	4.18513	4.24689	-7.90086
H236	3.31253	6.0926	-9.35676
H237	3.39057	7.21315	-7.98683
H238	5.40566	7.46687	-9.45224
H239	5.87902	6.8824	-7.83863
H240	5.81169	5.74953	-9.21285
H241	6.54511	-0.261747	-3.18464
H242	5.10426	-0.123951	-4.16492
H243	5.2812	0.675333	-1.21869
H244	3.86492	0.92836	-2.24441
H245	3.58488	-1.10022	-0.910637
H246	3.66335	-1.52413	-2.62338
H247	6.02786	-2.30181	-2.35637
H248	6.03333	-1.74847	-0.664016
H249	4.98661	-3.1018	-1.15912
H250	6.75503	1.50316	-5.8364
H251	8.04579	1.37759	-4.67359
H252	6.62194	3.98486	-5.48844
H253	7.98759	3.88683	-4.36648
H254	9.41798	2.93316	-6.19192
H255	8.04759	3.01512	-7.31164
H256	7.95918	5.51401	-7.04427
H257	9.33413	5.44296	-5.91251
H258	9.55971	4.98773	-7.61936
H259	3.33943	6.47223	0.0888941
H260	4.28497	5.00547	-0.0138287
H261	1.34186	5.23188	-0.812078
H262	2.33313	3.78566	-1.0307
H263	0.997971	3.58915	1.00675
H264	2.71311	3.63771	1.42545
H265	1.28439	5.03513	2.97145
H266	2.50404	6.02695	2.14298
H267	0.810969	6.05848	1.59272
H268	5.99117	6.5741	-1.68556
H269	4.85957	7.89488	-1.59089
H270	5.6342	6.38611	-4.16242
H271	4.54514	7.78006	-4.09728
H272	6.40623	9.19055	-3.18372
H273	7.49298	7.79233	-3.23268
H274	7.83169	9.24596	-5.2438
H275	7.21759	7.64663	-5.72801
H276	6.1189	9.04943	-5.69006
C229	1.19417	-0.550067	12.8305
C230	0.642961	0.156442	14.0747
C231	-0.887394	0.149486	14.0615
C232	-1.41677	0.828679	12.7928
C233	-1.21406	-0.789715	-12.8161
C234	-0.642481	-0.126792	-14.075
C235	0.886994	-0.178971	-14.0611
C236	1.43674	0.511266	-12.8072
C237	12.8364	1.11882	-0.570718
C238	14.0786	0.557233	0.131077
C239	14.0561	-0.972973	0.11794
C240	12.7856	-1.49743	0.797499
C241	-12.8247	-1.13331	-0.769205
C242	-14.0788	-0.556832	-0.101471
C243	-14.0558	0.972731	-0.147473
C244	-12.7972	1.51207	0.542497
C245	0.467977	-12.8063	1.45905
C246	-0.230657	-14.0585	0.91598
C247	-0.187795	-14.0755	-0.613752
C248	-0.849052	-12.8151	-1.18381
C249	0.871952	12.7866	-1.44715
C250	0.201128	14.059	-0.916202
C251	0.217401	14.0752	0.614053
C252	-0.490799	12.835	1.17199
H277	2.2978	-0.544455	12.8401
H278	0.881522	-1.60922	12.8304
H279	1.02298	-0.326902	14.9911
H280	1.00602	1.19955	14.0972
H281	-1.25099	-0.892952	14.1003
H282	-1.28319	0.652564	14.9604
H283	-2.5204	0.82307	12.7834
H284	-1.10397	1.88764	12.7751
H285	-2.31704	-0.751493	-12.8262
H286	-0.933048	-1.85745	-12.7931
H287	-1.037	-0.61819	-14.9809
H288	-0.974364	0.925925	-14.12
H289	1.21941	-1.23236	-14.0775
H290	1.29729	0.292693	-14.9705
H291	2.53972	0.473042	-12.7973
H292	1.15557	1.5792	-12.8123
H293	12.8527	2.22234	-0.56065
H294	12.8323	0.810494	-1.63113
H295	14.9963	0.93367	-0.352541
H296	14.1053	0.915902	1.1756
H297	14.0907	-1.33255	-0.926039
H298	14.9536	-1.37624	0.617623
H299	12.7695	-2.60095	0.787432
H300	12.7719	-1.18883	1.85775
H301	-12.8414	-2.23635	-0.735438
H302	-12.8021	-0.848101	-1.83584
H303	-14.9881	-0.943865	-0.592665
H304	-14.1238	-0.892717	0.949978
H305	-14.0722	1.30952	-1.19947
H306	-14.9618	1.38659	0.327657
H307	-12.7807	2.61512	0.508727
H308	-12.8019	1.2266	1.60929
H309	0.436471	-12.7941	2.56222
H310	1.53416	-12.8163	1.17144
H311	0.239789	-14.969	1.32522
H312	-1.28207	-14.0699	1.25479
H313	0.862703	-14.1255	-0.951904
H314	-0.685243	-14.9802	-1.00349
H315	-0.81755	-12.8275	-2.28698
H316	-1.91497	-12.7872	-0.896397
H317	0.859624	12.775	-2.55071
H318	1.93271	12.7652	-1.14072
H319	0.705443	14.9551	-1.31682
H320	-0.843326	14.1014	-1.27356
H321	1.26277	14.0942	0.970753
H322	-0.259913	14.9943	0.99517
H323	-0.478468	12.8467	2.27555
H324	-1.55182	12.8385	0.865755

## Sheet: (CAAA)-2
C1	-4.04808	2.97975	5.07514
C2	-3.10679	4.02217	5.09915
C3	-3.09316	4.9401	4.06313
C4	-3.97266	4.80504	2.97656
C5	-4.91986	3.79511	2.98978
C6	-4.97933	2.884	4.05434
C7	-2.27994	6.10107	3.86631
C8	-2.60501	6.67393	2.62841
C9	-3.71814	5.91159	1.95689
C10	-5.98817	3.52269	2.0784
C11	-6.77029	2.48165	2.60007
C12	-6.16849	1.93834	3.87163
C13	-3.85685	2.15036	6.22377
C14	-2.79061	2.66272	6.97708
C15	-2.26448	3.94013	6.374
C16	-1.29676	6.73838	4.65318
C17	-0.660879	7.86705	4.19021
C18	-0.969178	8.43455	2.93921
C19	-1.96377	7.79789	2.17799
C20	-6.37282	4.08822	0.843682
C21	-7.51791	3.66087	0.211716
C22	-8.33077	2.64765	0.754316
C23	-7.90932	2.06727	1.96267
C24	-4.49527	0.977088	6.67962
C25	-4.04176	0.338126	7.81069
C26	-2.95353	0.832721	8.55479
C27	-2.35247	2.01974	8.10296
C28	-9.53309	2.25366	0.0419878
C29	-0.265861	9.63633	2.52554
C30	-2.51763	0.111978	9.73664
N1	-0.556137	10.2131	1.40627
N2	-10.3366	1.38996	0.560244
C31	-11.585	0.877424	-0.0501605
C32	0.00722177	11.5362	1.01108
N3	-1.52865	0.559142	10.4307
C33	-0.949509	-0.0799901	11.6372
H1	-1.00311	6.3893	5.64359
H2	0.0994221	8.32644	4.83863
H3	-2.26213	8.19354	1.19707
H4	-5.80496	4.87042	0.339401
H5	-7.78774	4.14252	-0.739542
H6	-8.48346	1.25556	2.43079
H7	-5.35286	0.529571	6.17473
H8	-4.56121	-0.579411	8.12359
H9	-1.50617	2.46726	8.64259
H10	-9.72625	2.73137	-0.931137
H11	0.496593	10.0325	3.2147
H12	-3.06039	-0.808885	10.0018
C34	-0.7406	3.75059	6.12007
C35	-0.304607	2.51416	5.3191
C36	1.20413	2.55251	5.04016
C37	1.72799	1.33931	4.27611
C38	-2.64432	5.06956	7.37703
C39	-4.14876	5.24657	7.65583
C40	-4.42889	6.39488	8.63177
C41	-5.9213	6.61275	8.87977
C42	-5.7695	0.46851	3.54211
C43	-4.94229	0.254796	2.26178
C44	-4.73319	-1.23061	1.94443
C45	-3.84307	-1.44557	0.723288
C46	-7.22645	2.14561	4.99454
C47	-7.69108	3.60097	5.19706
C48	-8.71469	3.75391	6.32721
C49	-9.16803	5.20211	6.50882
C50	-3.14311	5.35384	0.619022
C51	-1.87539	4.46806	0.682
C52	-2.03671	3.07239	1.30948
C53	-0.812853	2.17707	1.11888
C54	-4.90967	6.91545	1.87819
C55	-5.46702	7.36683	3.24334
C56	-6.68336	8.29232	3.12461
C57	-7.25183	8.69168	4.48764
C58	-4.08493	-3.06489	-4.93975
C59	-3.01952	-3.96645	-4.78331
C60	-3.06321	-4.90022	-3.7618
C61	-4.13725	-4.92452	-2.86025
C62	-5.13613	-3.97217	-2.97739
C63	-5.12948	-3.0439	-4.03167
C64	-2.17843	-5.98491	-3.46735
C65	-2.72703	-6.742	-2.42167
C66	-3.98987	-6.10533	-1.89811
C67	-6.28788	-3.74503	-2.16148
C68	-7.01246	-2.66896	-2.69431
C69	-6.38596	-2.17258	-3.97236
C70	-3.85927	-2.27103	-6.10884
C71	-2.62365	-2.63069	-6.66572
C72	-1.9842	-3.74865	-5.88315
C73	-0.947378	-6.40397	-4.01619
C74	-0.345071	-7.55726	-3.56854
C75	-0.915031	-8.34497	-2.55049
C76	-2.11903	-7.88952	-1.987
C77	-6.76871	-4.35824	-0.98475
C78	-7.89528	-3.87171	-0.362358
C79	-8.61034	-2.77364	-0.877607
C80	-8.13422	-2.19785	-2.06767
C81	-4.61809	-1.27884	-6.76589
C82	-4.1306	-0.667751	-7.89792
C83	-2.88156	-1.01087	-8.44953
C84	-2.14864	-2.01391	-7.79324
C85	-9.78883	-2.30254	-0.17371
C86	-0.233348	-9.55768	-2.1347
C87	-2.44118	-0.332209	-9.65599
N4	-0.777373	-10.3384	-1.26604
N5	-10.4565	-1.30419	-0.639815
C88	-11.6557	-0.690389	-0.0195433
C89	-0.199714	-11.5935	-0.732131
N6	-1.32335	-0.65451	-10.2184
C90	-0.903427	-0.116893	-11.5445
H13	-0.423329	-5.8574	-4.80055
H14	0.604377	-7.8542	-4.03766
H15	-2.60735	-8.44279	-1.17271
H16	-6.28722	-5.22105	-0.521745
H17	-8.22819	-4.3724	0.558558
H18	-8.65069	-1.34555	-2.53086
H19	-5.60492	-0.958906	-6.43
H20	-4.75764	0.100832	-8.37296
H21	-1.17096	-2.33893	-8.17572
H22	-10.0746	-2.82755	0.751281
H23	0.73963	-9.7784	-2.60063
H24	-3.10948	0.440232	-10.0682
C91	-0.639094	-3.19637	-5.31984
C92	-0.68205	-1.91642	-4.4506
C93	-1.32591	-2.04606	-3.0591
C94	-1.11642	-0.81545	-2.17735
C95	-1.92273	-4.95429	-6.87124
C96	-3.2957	-5.48695	-7.32867
C97	-3.19549	-6.71727	-8.23772
C98	-4.56708	-7.26044	-8.64298
C99	-6.09993	-0.652415	-3.79945
C100	-5.30097	-0.218606	-2.56095
C101	-4.98815	1.28297	-2.61547
C102	-4.22393	1.80514	-1.40166
C103	-7.38667	-2.54442	-5.10651
C104	-7.69724	-4.04444	-5.26737
C105	-8.66847	-4.31744	-6.42139
C106	-8.94761	-5.80664	-6.62296
C107	-3.66522	-5.69511	-0.430289
C108	-2.36882	-4.89381	-0.214679
C109	-2.06071	-4.67294	1.27097
C110	-0.822097	-3.80743	1.48647
C111	-5.13409	-7.1407	-2.10289
C112	-5.33337	-7.61918	-3.5542
C113	-6.48457	-8.61936	-3.70515
C114	-6.66277	-9.08692	-5.14925
C115	3.64696	-3.08332	4.97388
C116	2.72152	-4.13672	5.00296
C117	2.82523	-5.14996	4.06433
C118	3.88797	-5.17846	3.14618
C119	4.81885	-4.15411	3.16281
C120	4.67782	-3.07413	4.04946
C121	1.98602	-6.28615	3.84379
C122	2.51256	-7.03596	2.78201
C123	3.80879	-6.44429	2.2901
C124	6.00002	-3.9645	2.37743
C125	6.58091	-2.73705	2.72694
C126	5.80242	-2.06627	3.82928
C127	3.36222	-2.17852	6.04457
C128	2.29758	-2.69417	6.79841
C129	1.75197	-3.95308	6.17258
C130	0.793222	-6.73297	4.45167
C131	0.150442	-7.85157	3.97332
C132	0.659818	-8.59175	2.88924
C133	1.86548	-8.14946	2.31897
C134	6.64918	-4.75023	1.40112
C135	7.79742	-4.29574	0.794859
C136	8.3735	-3.05497	1.12761
C137	7.72441	-2.295	2.11509
C138	3.93442	-0.954709	6.45346
C139	3.4896	-0.328034	7.5948
C140	2.45183	-0.865252	8.37978
C141	1.86593	-2.06216	7.93403
C142	9.59573	-2.65007	0.455084
C143	-0.0657433	-9.76024	2.42619
C144	2.04008	-0.15918	9.57984
N7	0.394631	-10.4507	1.44076
N8	10.1798	-1.54097	0.768766
C145	11.52	-1.15739	0.238664
C146	-0.246464	-11.6436	0.836078
N9	1.1523	-0.673869	10.359
C147	0.619749	-0.0686311	11.6016
H25	0.333058	-6.23043	5.30393
H26	-0.782273	-8.1576	4.46929
H27	2.32496	-8.68684	1.47766
H28	6.29439	-5.73335	1.09034
H29	8.2655	-4.94285	0.03875
H30	8.12553	-1.32199	2.43152
H31	4.7353	-0.455148	5.90791
H32	3.97696	0.614482	7.88432
H33	1.03585	-2.52526	8.48554
H34	10.0001	-3.3371	-0.304968
H35	-1.00171	-10.0187	2.94585
H36	2.52549	0.805963	9.79284
C148	0.29562	-3.60123	5.7443
C149	0.11639	-2.31065	4.92485
C150	-1.35991	-1.97254	4.68594
C151	-1.53972	-0.740546	3.803
C152	1.92159	-5.08831	7.22407
C153	3.36359	-5.31361	7.71887
C154	3.47957	-6.45507	8.73475
C155	4.91493	-6.65926	9.2183
C156	5.27436	-0.716141	3.25488
C157	4.41631	-0.756082	1.9673
C158	3.00967	-1.36726	2.09165
C159	2.14428	-1.15394	0.850137
C160	6.78039	-2.0114	5.04346
C161	7.20216	-3.38729	5.59759
C162	8.10174	-3.29163	6.8352
C163	8.47129	-4.66485	7.39931
C164	3.65643	-6.17382	0.764895
C165	2.44011	-5.3532	0.309305
C166	2.51554	-5.06076	-1.19547
C167	1.32395	-4.27653	-1.73874
C168	4.91687	-7.46507	2.68524
C169	5.05683	-7.76006	4.1905
C170	6.18634	-8.75306	4.48665
C171	6.3678	-9.01766	5.98108
H37	-11.6137	1.18056	-1.11338
H38	-1.26745	-1.13846	11.6638
H39	-0.317167	4.61484	5.59389
H40	-0.213887	3.72626	7.09108
H41	-0.850487	2.47395	4.36115
H42	-0.551859	1.59215	5.87188
H43	1.74729	2.63366	5.99844
H44	1.43818	3.46599	4.4655
H45	1.59331	0.419429	4.86424
H46	2.80229	1.44451	4.05718
H47	1.19816	1.21341	3.31901
H48	-2.13012	4.89005	8.33905
H49	-2.27134	6.04569	7.03889
H50	-4.57706	4.31639	8.06711
H51	-4.68094	5.4487	6.70961
H52	-3.98821	7.32572	8.23353
H53	-3.92351	6.19065	9.59171
H54	-6.38938	5.7025	9.28716
H55	-6.43786	6.87065	7.94154
H56	-6.09317	7.43152	9.59606
H57	-5.19794	0.00472487	4.35638
H58	-6.6899	-0.137263	3.45613
H59	-3.96549	0.758015	2.36383
H60	-5.44218	0.711936	1.39249
H61	-5.71702	-1.698	1.76268
H62	-4.29406	-1.74878	2.81397
H63	-4.23653	-0.89859	-0.144603
H64	-3.78953	-2.50843	0.44869
H65	-2.82007	-1.08578	0.913559
H66	-8.11287	1.52039	4.78454
H67	-6.8524	1.78918	5.96473
H68	-8.13325	3.99352	4.26491
H69	-6.82031	4.24082	5.42434
H70	-8.27576	3.38746	7.27163
H71	-9.59322	3.11935	6.11757
H72	-9.89595	5.29574	7.33006
H73	-9.64387	5.5822	5.59071
H74	-8.3109	5.85375	6.74119
H75	-3.89867	4.77386	0.0711715
H76	-2.91454	6.20726	-0.0460965
H77	-1.05425	5.00244	1.19025
H78	-1.54272	4.3304	-0.362224
H79	-2.92274	2.5712	0.886883
H80	-2.20722	3.15186	2.39231
H81	-0.947143	1.21445	1.63665
H82	0.0841789	2.66065	1.53482
H83	-0.629059	1.95792	0.0576464
H84	-4.60979	7.81103	1.30406
H85	-5.75352	6.50318	1.31208
H86	-4.68186	7.88143	3.82407
H87	-5.76216	6.47979	3.83128
H88	-7.47144	7.78768	2.53881
H89	-6.40292	9.20078	2.56399
H90	-7.57521	7.80174	5.0512
H91	-8.12198	9.35865	4.38129
H92	-6.49361	9.21744	5.08971
H93	-11.6992	-0.994192	1.04251
H94	0.86537	-11.6496	-1.0247
H95	-0.113619	-3.95645	-4.72526
H96	0.0388512	-2.99345	-6.16965
H97	-1.1669	-1.09107	-5.00004
H98	0.368	-1.60524	-4.30712
H99	-0.927825	-2.9348	-2.54286
H100	-2.41149	-2.19353	-3.14679
H101	-1.50778	0.0843617	-2.67606
H102	-0.0534444	-0.652442	-1.95037
H103	-1.64598	-0.926001	-1.21813
H104	-1.33377	-4.6786	-7.76497
H105	-1.37941	-5.80517	-6.44306
H106	-3.85399	-4.69572	-7.85858
H107	-3.89828	-5.7577	-6.44368
H108	-2.6321	-7.51167	-7.71769
H109	-2.62036	-6.46089	-9.1442
H110	-4.47394	-8.14113	-9.29798
H111	-5.1472	-6.49581	-9.1839
H112	-5.14595	-7.55992	-7.7545
H113	-5.55644	-0.251752	-4.66385
H114	-7.05915	-0.104056	-3.791
H115	-4.35584	-0.785018	-2.50477
H116	-5.86766	-0.441822	-1.64126
H117	-5.9333	1.84615	-2.71257
H118	-4.39996	1.49261	-3.52627
H119	-3.98016	2.87291	-1.51816
H120	-3.28008	1.25589	-1.25999
H121	-4.82344	1.69522	-0.485835
H122	-8.33862	-2.00679	-4.94265
H123	-7.03125	-2.19145	-6.08394
H124	-8.12659	-4.45168	-4.3359
H125	-6.76128	-4.59997	-5.45378
H126	-8.25189	-3.89755	-7.35381
H127	-9.61878	-3.78837	-6.23268
H128	-8.01877	-6.34709	-6.8654
H129	-9.65991	-5.97298	-7.44634
H130	-9.37377	-6.25399	-5.71087
H131	-4.47083	-5.0998	0.0185058
H132	-3.60539	-6.60942	0.187729
H133	-2.44441	-3.92145	-0.731013
H134	-1.50668	-5.4186	-0.657198
H135	-1.90527	-5.65454	1.75233
H136	-2.92503	-4.20811	1.77526
H137	-0.986186	-2.78512	1.11213
H138	0.0418605	-4.22694	0.952782
H139	-0.556262	-3.74649	2.55116
H140	-4.9497	-8.02354	-1.46466
H141	-6.09898	-6.74076	-1.76046
H142	-4.4077	-8.08684	-3.93226
H143	-5.53525	-6.75178	-4.20703
H144	-7.42235	-8.155	-3.35328
H145	-6.30045	-9.49418	-3.05769
H146	-5.752	-9.58777	-5.51456
H147	-6.86993	-8.2332	-5.81374
H148	-7.49911	-9.7976	-5.24164
H149	-1.312	-11.6597	1.13022
H150	0.935429	0.990336	11.6472
H151	-0.165455	-4.40419	5.15484
H152	-0.329381	-3.51612	6.65184
H153	0.639925	-2.41001	3.9585
H154	0.573106	-1.45193	5.44304
H155	-1.84679	-1.79402	5.66087
H156	-1.87899	-2.83131	4.22714
H157	-1.15965	-0.925858	2.78646
H158	-0.990845	0.116635	4.21678
H159	-2.59761	-0.451987	3.72856
H160	1.27945	-4.87864	8.09839
H161	1.56149	-6.05038	6.83295
H162	3.75781	-4.39067	8.17853
H163	4.01979	-5.5409	6.86035
H164	3.11122	-7.39064	8.2788
H165	2.82826	-6.24556	9.60097
H166	5.58255	-6.89192	8.37364
H167	4.98206	-7.48835	9.94023
H168	5.29576	-5.75052	9.71121
H169	4.68459	-0.168013	4.00261
H170	6.1409	-0.0598192	3.05165
H171	4.96246	-1.26343	1.15337
H172	4.29915	0.292852	1.64167
H173	2.49419	-0.946583	2.97037
H174	3.07179	-2.45255	2.2535
H175	2.64249	-1.56764	-0.0399018
H176	1.94255	-0.0883469	0.671701
H177	1.17252	-1.66067	0.958108
H178	7.68953	-1.44593	4.76901
H179	6.35653	-1.44797	5.88335
H180	7.72683	-3.96719	4.81849
H181	6.30149	-3.96663	5.86736
H182	7.58703	-2.70681	7.61749
H183	9.02315	-2.74002	6.58034
H184	9.00624	-5.26647	6.6472
H185	7.56739	-5.22004	7.69749
H186	9.11999	-4.57507	8.285
H187	4.5364	-5.65475	0.365766
H188	3.63172	-7.13951	0.228503
H189	2.39973	-4.39993	0.863304
H190	1.506	-5.89649	0.530769
H191	2.59679	-6.0149	-1.74585
H192	3.44112	-4.4956	-1.40372
H193	0.394022	-4.85416	-1.63011
H194	1.45577	-4.04898	-2.8083
H195	1.19824	-3.32287	-1.2027
H196	4.73686	-8.41991	2.15801
H197	5.90522	-7.1359	2.33724
H198	4.11229	-8.16346	4.59414
H199	5.25887	-6.82147	4.73606
H200	7.13167	-8.36261	4.07053
H201	5.98145	-9.7056	3.9677
H202	6.62584	-8.08763	6.51218
H203	7.17353	-9.74586	6.16417
H204	5.44234	-9.4178	6.42496
C172	5.83641	3.85181	-4.1492
C173	5.41814	4.98789	-3.43861
C174	4.31377	5.69367	-3.88451
C175	3.60463	5.27685	-5.02203
C176	4.03236	4.154	-5.70967
C177	5.14988	3.42519	-5.27315
C178	3.66061	6.83095	-3.31474
C179	2.50909	7.10987	-4.06432
C180	2.39174	6.1833	-5.24936
C181	3.45878	3.49923	-6.8441
C182	4.18509	2.32794	-7.10143
C183	5.35856	2.19614	-6.16216
C184	6.95165	3.26159	-3.47649
C185	7.2142	3.99684	-2.31195
C186	6.30012	5.19241	-2.20382
C187	3.93048	7.63306	-2.1858
C188	3.03643	8.60255	-1.79235
C189	1.85534	8.85796	-2.51899
C190	1.6394	8.09376	-3.67582
C191	2.34363	3.78384	-7.66028
C192	1.93939	2.88649	-8.62225
C193	2.64189	1.68643	-8.85592
C194	3.78647	1.45465	-8.07805
C195	7.74541	2.12511	-3.73932
C196	8.68976	1.71109	-2.82782
C197	8.92786	2.42343	-1.63445
C198	8.17355	3.58781	-1.42444
C199	2.24382	0.70745	-9.8518
C200	0.880246	9.86245	-2.1332
C201	9.90548	2.01586	-0.641089
N10	1.06453	10.5473	-1.05848
N11	1.17988	0.906787	-10.5492
C202	0.655388	0.0549623	-11.646
C203	0.215005	11.6499	-0.542506
N12	10.5808	0.934291	-0.820438
C204	11.6577	0.396486	0.0483312
H205	4.82562	7.52345	-1.57347
H206	3.27801	9.18042	-0.888244
H207	0.750487	8.26224	-4.30008
H208	1.7504	4.69364	-7.56773
H209	1.0463	3.14067	-9.21172
H210	4.39232	0.550054	-8.22943
H211	7.64813	1.52257	-4.64249
H212	9.26153	0.802005	-3.06518
H213	8.32997	4.2016	-0.526076
H214	2.87667	-0.185334	-9.97536
H215	0.00339051	10.0032	-2.78445
H216	10.0348	2.6571	0.244863
C205	7.20497	6.451	-2.33779
C206	8.01513	6.54101	-3.6452
C207	8.86003	7.81721	-3.73522
C208	9.6313	7.91999	-5.05124
C209	5.51689	5.0031	-0.870577
C210	4.55058	3.80714	-0.85398
C211	3.83206	3.63672	0.486912
C212	2.80924	2.50593	0.434774
C213	6.63856	2.32252	-7.03758
C214	6.76292	3.63615	-7.833
C215	8.05864	3.71781	-8.64852
C216	8.19501	5.03952	-9.4047
C217	5.13521	0.858194	-5.39612
C218	3.91792	0.84781	-4.45674
C219	3.7148	-0.497428	-3.75503
C220	2.56225	-0.44044	-2.75707
C221	2.55752	7.0689	-6.51782
C222	3.88342	7.84869	-6.60542
C223	4.0041	8.67512	-7.89115
C224	5.33786	9.41568	-7.99096
C225	1.03968	5.43227	-5.06305
C226	0.990458	4.48183	-3.85533
C227	-0.36763	3.79541	-3.68879
C228	-0.348794	2.78613	-2.54486
H217	6.61458	7.37538	-2.26805
H218	7.90768	6.49657	-1.48611
H219	7.32709	6.51383	-4.50825
H220	8.68039	5.666	-3.74363
H221	9.5689	7.84721	-2.88948
H222	8.2032	8.69842	-3.63015
H223	6.22766	4.89668	-0.0312359
H224	4.92966	5.89131	-0.606312
H225	5.09065	2.87345	-1.08903
H226	3.78934	3.93856	-1.643
H227	3.32466	4.57756	0.762291
H228	4.5731	3.42864	1.27789
H229	7.54862	2.23557	-6.42756
H230	6.68913	1.4769	-7.74724
H231	6.7312	4.49305	-7.13751
H232	5.90424	3.75187	-8.51651
H233	8.09386	2.87838	-9.36462
H234	8.92362	3.59546	-7.97336
H235	5.03417	0.0269133	-6.11707
H236	6.00676	0.577226	-4.79191
H237	2.99949	1.09971	-5.01508
H238	4.04219	1.62799	-3.68525
H239	4.64059	-0.789436	-3.22958
H240	3.51341	-1.27878	-4.50805
H241	2.48324	6.46851	-7.43537
H242	1.72216	7.78968	-6.58031
H243	4.73065	7.14211	-6.56138
H244	3.98851	8.52267	-5.73789
H245	3.17467	9.40211	-7.9381
H246	3.89262	8.00963	-8.76505
H247	0.215428	6.16275	-4.97356
H248	0.77067	4.8398	-5.94635
H249	1.22879	5.02837	-2.92625
H250	1.76352	3.70168	-3.96967
H251	-0.645487	3.28233	-4.62581
H252	-1.1438	4.55638	-3.49756
H253	10.3177	7.06657	-5.17023
H254	10.2282	8.84457	-5.09669
H255	8.93889	7.92081	-5.90846
H256	3.28863	1.57573	0.0936196
H257	1.99802	2.74485	-0.270741
H258	2.36112	2.31818	1.42203
H259	7.35863	5.17572	-10.1087
H260	9.13314	5.07877	-9.98054
H261	8.19111	5.8902	-8.70426
H262	2.35225	-1.42935	-2.32269
H263	1.64729	-0.0830597	-3.25366
H264	2.79183	0.254416	-1.93404
H265	5.40519	9.99967	-8.92244
H266	6.17942	8.70449	-7.97493
H267	5.46418	10.1101	-7.14508
H268	-0.00570483	3.26962	-1.61751
H269	0.340668	1.95651	-2.76687
H270	-1.34748	2.36241	-2.36099
H271	1.00682	11.6356	1.47341
H272	-1.34244	0.891357	-11.6608
H273	11.6358	-1.61164	-0.762865
H274	1.10544	-0.950992	-11.564
H275	-0.781623	11.5849	-1.0155
H276	11.5764	0.860987	1.04775
C229	-1.403	-1.00368	-12.705
C230	-1.02221	-0.395775	-14.0595
C231	0.495924	-0.240083	-14.1643
C232	1.0216	0.643524	-13.0268
C233	1.1677	-0.781555	12.8573
C234	0.66232	-0.0950027	14.1323
C235	-0.867221	-0.0933237	14.1688
C236	-1.43598	0.608135	12.9298
C237	13.0518	0.724513	-0.531516
C238	14.169	0.185034	0.369435
C239	14.029	-1.3283	0.543067
C240	12.6607	-1.67125	1.14269
C241	-12.9524	-1.1568	-0.713879
C242	-14.1849	-0.551876	-0.0314707
C243	-14.1143	0.976379	-0.048547
C244	-12.8348	1.46207	0.643811
C245	0.414456	-12.9493	1.32528
C246	-0.289582	-14.1739	0.729287
C247	-0.256739	-14.1232	-0.799497
C248	-0.915886	-12.8349	-1.30773
C249	-0.875905	12.7031	1.50197
C250	-0.242802	14.0533	1.14772
C251	-0.052041	14.1702	-0.36552
C252	0.828778	13.0265	-0.882355
H277	-0.962606	-2.01171	-12.608
H278	-2.49742	-1.12758	-12.6326
H279	-1.50168	0.593687	-14.1657
H280	-1.40591	-1.02068	-14.8843
H281	0.773334	0.188069	-15.1432
H282	0.973024	-1.23464	-14.1087
H283	0.590168	1.65676	-13.1124
H284	2.11698	0.758022	-13.1008
H285	0.848932	-1.83869	12.8454
H286	2.27119	-0.781156	12.8314
H287	1.03228	0.945678	14.1561
H288	1.06879	-0.593741	15.0293
H289	-1.23055	0.397172	15.0881
H290	-1.23511	-1.13446	14.2025
H291	-1.11814	1.66582	12.9165
H292	-2.53935	0.607091	12.9591
H293	13.1371	0.27846	-1.53842
H294	13.1512	1.81644	-0.658973
H295	14.1148	0.675839	1.35738
H296	15.1577	0.435231	-0.0527594
H297	14.8391	-1.72221	1.18059
H298	14.1336	-1.82254	-0.439267
H299	12.5642	-1.21605	2.14416
H300	12.5628	-2.76213	1.27955
H301	-12.9222	-0.8528	-1.77528
H302	-13.0062	-2.25916	-0.699335
H303	-14.2364	-0.905673	1.01381
H304	-15.1074	-0.900952	-0.526167
H305	-15.0067	1.40892	0.436466
H306	-14.1202	1.33352	-1.09395
H307	-12.8398	1.15657	1.70491
H308	-12.7843	2.56462	0.629878
H309	1.47904	-12.9465	1.03109
H310	0.388475	-12.9888	2.42803
H311	-1.339	-14.1978	1.07368
H312	0.18118	-15.1027	1.09458
H313	-0.757466	-15.01	-1.22548
H314	0.791545	-14.1567	-1.14652
H315	-1.97962	-12.8126	-1.01236
H316	-0.890588	-12.7988	-2.41065
H317	-1.87501	12.6231	1.03844
H318	-1.02505	12.6222	2.59263
H319	0.736985	14.1424	1.64998
H320	-0.865751	14.8823	1.52536
H321	0.394376	15.1461	-0.623995
H322	-1.03635	14.1317	-0.865044
H323	1.83315	13.0952	-0.427785
H324	0.968558	13.1092	-1.97417

## Sheet: (CCAA)-2
C1	3.98943	-3.01093	5.00935
C2	3.05067	-4.05474	5.00867
C3	3.12676	-5.03708	4.03653
C4	4.13515	-5.0017	3.06186
C5	5.0486	-3.96199	3.07128
C6	4.98336	-2.95507	4.04682
C7	2.33166	-6.21257	3.84848
C8	2.84455	-6.93178	2.75971
C9	4.04336	-6.23636	2.16592
C10	6.18641	-3.73446	2.23514
C11	6.85803	-2.58973	2.68796
C12	6.15361	-1.98476	3.87728
C13	3.75559	-2.171	6.1449
C14	2.67843	-2.69384	6.87487
C15	2.11939	-3.92639	6.21233
C16	1.1878	-6.7228	4.50029
C17	0.600841	-7.88826	4.0619
C18	1.10864	-8.61004	2.96411
C19	2.25041	-8.0893	2.33266
C20	6.72718	-4.43498	1.13586
C21	7.89459	-4.00663	0.547788
C22	8.57885	-2.86364	1.00345
C23	8.01481	-2.16892	2.08753
C24	4.37373	-0.996142	6.62617
C25	3.92747	-0.401685	7.78489
C26	2.85183	-0.929574	8.52516
C27	2.24409	-2.09328	8.02585
C28	9.81181	-2.47505	0.341759
C29	0.439361	-9.8297	2.54467
C30	2.42675	-0.259948	9.74195
N1	0.880239	-10.4948	1.5313
N2	10.4664	-1.44164	0.749713
C31	11.7112	-0.924676	0.123751
C32	0.315768	-11.7587	1.00203
N3	1.45506	-0.743484	10.4376
C33	0.887344	-0.178341	11.6822
H1	0.715192	-6.22681	5.34947
H2	-0.289593	-8.24693	4.5989
H3	2.70028	-8.59846	1.46879
H4	6.27036	-5.33217	0.716773
H5	8.28741	-4.5919	-0.296585
H6	8.49455	-1.26701	2.49258
H7	5.21098	-0.510776	6.12205
H8	4.4427	0.509225	8.12369
H9	1.39538	-2.55763	8.54779
H10	10.1548	-3.09753	-0.500046
H11	-0.439132	-10.1513	3.12632
H12	2.96968	0.652309	10.0361
C34	0.658568	-3.5687	5.81407
C35	0.499576	-2.3135	4.93203
C36	-0.965469	-1.92092	4.69581
C37	-1.67444	-1.42343	5.95807
C38	2.33084	-5.08892	7.22587
C39	3.7984	-5.36798	7.60427
C40	3.94509	-6.56339	8.55184
C41	5.40184	-6.8657	8.90211
C42	5.69564	-0.555683	3.46066
C43	4.84958	-0.472678	2.17505
C44	4.36688	0.950185	1.84749
C45	5.49332	1.94876	1.57058
C46	7.16116	-2.09628	5.06091
C47	7.59458	-3.53105	5.42181
C48	8.54216	-3.58979	6.62517
C49	8.91674	-5.02395	6.99939
C50	3.64126	-5.88716	0.704059
C51	2.36945	-5.02579	0.563924
C52	1.88907	-4.88027	-0.88557
C53	1.372	-6.19054	-1.48392
C54	5.24376	-7.20609	2.38402
C55	5.56131	-7.53737	3.85605
C56	6.76616	-8.47254	4.01397
C57	7.09822	-8.75641	5.47899
C58	4.15203	2.91378	-4.93409
C59	3.23859	3.97969	-4.95053
C60	3.32012	4.96014	-3.97694
C61	4.3092	4.90092	-2.9838
C62	5.1976	3.83972	-2.97657
C63	5.12639	2.83442	-3.95337
C64	2.54996	6.15432	-3.80335
C65	3.05965	6.86132	-2.70512
C66	4.23036	6.13763	-2.08944
C67	6.31401	3.58529	-2.1196
C68	6.96638	2.42476	-2.56018
C69	6.26982	1.8365	-3.76245
C70	3.91923	2.07941	-6.07395
C71	2.86853	2.62764	-6.82358
C72	2.32692	3.87333	-6.17122
C73	1.43084	6.69155	-4.47607
C74	0.863856	7.87078	-4.04835
C75	1.36837	8.58048	-2.94119
C76	2.48552	8.03279	-2.28887
C77	6.85093	4.27294	-1.01035
C78	7.99672	3.81699	-0.400908
C79	8.66181	2.65789	-0.844098
C80	8.10149	1.97659	-1.93857
C81	4.51795	0.890031	-6.54398
C82	4.07912	0.306137	-7.71087
C83	3.03025	0.859378	-8.47078
C84	2.44133	2.03736	-7.98253
C85	9.87272	2.24014	-0.159824
C86	0.72074	9.81585	-2.53393
C87	2.61187	0.199818	-9.69536
N4	1.15856	10.4705	-1.51244
N5	10.5099	1.19131	-0.55584
C88	11.7303	0.644931	0.0929037
C89	0.614726	11.7476	-0.99341
N6	1.66501	0.70625	-10.4087
C90	1.10707	0.15454	-11.6638
H13	0.962303	6.20679	-5.33395
H14	-0.00769004	8.25048	-4.60162
H15	2.93137	8.53126	-1.41673
H16	6.40798	5.18087	-0.599585
H17	8.38773	4.3929	0.450709
H18	8.56697	1.0634	-2.33489
H19	5.33392	0.384936	-6.02458
H20	4.57864	-0.616884	-8.0403
H21	1.61373	2.52172	-8.51996
H22	10.2149	2.85444	0.688313
H23	-0.13893	10.1582	-3.13164
H24	3.13822	-0.725199	-9.97964
C91	0.850861	3.55069	-5.8001
C92	0.645691	2.29983	-4.92143
C93	-0.832419	1.94238	-4.7124
C94	-1.52961	1.46167	-5.98766
C95	2.58474	5.03026	-7.18042
C96	4.06528	5.27414	-7.53157
C97	4.25793	6.46549	-8.47601
C98	5.72771	6.73289	-8.79924
C99	5.77025	0.418852	-3.35468
C100	4.89884	0.356343	-2.08494
C101	4.37636	-1.05452	-1.76667
C102	5.47334	-2.07963	-1.46921
C103	7.30143	1.92369	-4.92724
C104	7.77557	3.34763	-5.27975
C105	8.74635	3.38347	-6.46538
C106	9.1619	4.80821	-6.8323
C107	3.7931	5.79844	-0.635334
C108	2.49871	4.96769	-0.518914
C109	1.98829	4.834	0.921424
C110	1.49167	6.15637	1.5104
C111	5.45738	7.07839	-2.28511
C112	5.80989	7.40167	-3.75094
C113	7.03943	8.30779	-3.88636
C114	7.40518	8.58333	-5.34494
H25	0.166999	-4.3904	5.27589
H26	0.0662725	-3.43926	6.73639
H27	0.98788	-2.49859	3.95884
H28	1.01762	-1.44694	5.37725
H29	-1.51684	-2.77721	4.27053
H30	-1.00098	-1.12007	3.93827
H31	-1.15331	-0.548705	6.37969
H32	-1.71552	-2.20141	6.73548
H33	-2.71071	-1.1248	5.74034
H34	1.76306	-4.88322	8.15134
H35	1.91499	-6.03297	6.85066
H36	4.24771	-4.4772	8.07633
H37	4.38673	-5.5708	6.69218
H38	3.4928	-7.45459	8.08216
H39	3.37509	-6.36888	9.47681
H40	5.98236	-7.08745	7.99251
H41	5.48108	-7.73457	9.57414
H42	5.87223	-6.005	9.40366
H43	5.10575	-0.0772007	4.25407
H44	6.58777	0.08352	3.33898
H45	3.96763	-1.1294	2.27693
H46	5.42455	-0.8549	1.3156
H47	3.74527	1.32655	2.67821
H48	3.70781	0.908744	0.962226
H49	6.16548	1.5776	0.781167
H50	6.10014	2.13225	2.47093
H51	5.08532	2.91711	1.23973
H52	8.06499	-1.50158	4.83548
H53	6.75847	-1.64732	5.97788
H54	8.08664	-4.01217	4.5589
H55	6.70287	-4.13966	5.65351
H56	8.06299	-3.10317	7.49275
H57	9.45775	-3.01452	6.40369
H58	9.42181	-5.52922	6.16071
H59	8.0165	-5.6062	7.25364
H60	9.59298	-5.05033	7.8681
H61	4.43835	-5.35406	0.168896
H62	3.50816	-6.82787	0.14267
H63	2.57134	-4.02457	0.98414
H64	1.53796	-5.44566	1.1553
H65	2.70452	-4.47769	-1.51082
H66	1.07336	-4.13766	-0.91747
H67	2.16309	-6.95341	-1.54022
H68	0.991893	-6.03858	-2.50425
H69	0.548521	-6.59853	-0.875719
H70	5.05708	-8.15174	1.84347
H71	6.16869	-6.8133	1.94202
H72	4.68563	-8.00193	4.34181
H73	5.76886	-6.6042	4.4087
H74	7.64619	-8.02073	3.52365
H75	6.5635	-9.42233	3.48936
H76	7.3466	-7.82279	6.00865
H77	7.95885	-9.43741	5.57308
H78	6.24097	-9.22032	5.99252
H79	0.369179	4.384	-5.27091
H80	0.27279	3.43521	-6.73323
H81	1.12021	2.47343	-3.93933
H82	1.15105	1.42106	-5.35718
H83	-1.37097	2.81167	-4.2972
H84	-0.901027	1.14276	-3.95582
H85	-1.53775	2.24023	-6.76552
H86	-2.57656	1.1879	-5.78918
H87	-1.0218	0.574662	-6.39977
H88	2.02941	4.83796	-8.11627
H89	2.18467	5.98405	-6.81275
H90	4.50185	4.37278	-7.99545
H91	4.64133	5.46306	-6.60872
H92	3.81844	7.36734	-8.01458
H93	3.70065	6.28444	-9.4114
H94	5.84006	7.59947	-9.4695
H95	6.18661	5.86109	-9.2922
H96	6.29644	6.94092	-7.87901
H97	5.18388	-0.0455932	-4.15896
H98	6.64447	-0.24143	-3.21667
H99	4.03485	1.0339	-2.20295
H100	5.46679	0.724926	-1.21493
H101	3.7614	-1.41613	-2.60882
H102	3.70222	-0.997174	-0.893725
H103	5.0363	-3.0379	-1.14617
H104	6.13946	-1.72444	-0.66743
H105	6.09214	-2.27775	-2.35824
H106	8.1865	1.30764	-4.68527
H107	6.90516	1.48426	-5.85159
H108	8.26294	3.81706	-4.40779
H109	6.90306	3.97729	-5.52775
H110	8.27182	2.90824	-7.34177
H111	9.64371	2.78657	-6.22715
H112	9.85451	4.81825	-7.68836
H113	9.6633	5.30146	-5.98431
H114	8.28066	5.41172	-7.10301
H115	4.56721	5.24659	-0.0856504
H116	3.67213	6.74218	-0.0762929
H117	2.68439	3.96185	-0.935548
H118	1.68855	5.40716	-1.12546
H119	2.78221	4.41221	1.56155
H120	1.15465	4.11107	0.938081
H121	1.08926	6.01375	2.5235
H122	0.689543	6.58376	0.887181
H123	2.29956	6.90016	1.58148
H124	5.28335	8.02834	-1.74789
H125	6.36434	6.66373	-1.82617
H126	4.95467	7.88688	-4.2527
H127	6.00529	6.46369	-4.29987
H128	7.89921	7.83521	-3.37996
H129	6.84983	9.26226	-3.36538
H130	6.56888	9.06745	-5.87412
H131	7.64096	7.64393	-5.87012
H132	8.28341	9.24358	-5.42296
C115	-5.51171	3.97724	3.95703
C116	-5.0361	5.08449	3.23781
C117	-3.88352	5.72211	3.66793
C118	-3.19408	5.27278	4.80629
C119	-3.67834	4.1771	5.50134
C120	-4.83548	3.51048	5.07189
C121	-3.15289	6.79829	3.07381
C122	-1.9718	6.9977	3.80287
C123	-1.91065	6.08515	5.00336
C124	-3.11057	3.46552	6.60415
C125	-3.86836	2.30804	6.83219
C126	-5.06237	2.25169	5.91287
C127	-6.64616	3.42795	3.28157
C128	-6.8722	4.15956	2.10712
C129	-5.90329	5.31144	1.99518
C130	-3.40456	7.64296	1.97104
C131	-2.48163	8.59233	1.59572
C132	-1.27494	8.77038	2.30197
C133	-1.06414	7.94951	3.42118
C134	-2.00002	3.70843	7.44001
C135	-1.64537	2.79775	8.40854
C136	-2.38362	1.61529	8.61768
C137	-3.50821	1.41181	7.80277
C138	-7.50011	2.34139	3.56491
C139	-8.48565	1.98096	2.67633
C140	-8.69528	2.69002	1.47652
C141	-7.86256	3.79486	1.23341
C142	-2.04719	0.636111	9.63586
C143	-0.274422	9.76029	1.94244
C144	-9.72993	2.33034	0.522409
N7	-0.497718	10.5789	0.971361
N8	-1.05621	0.855557	10.4304
C145	-0.667916	0.0278807	11.5993
C146	0.363396	11.7128	0.558178
N9	-10.5134	1.34007	0.780098
C147	-11.7192	0.914282	0.0313553
H133	-4.32112	7.60224	1.38193
H134	-2.72057	9.21794	0.723296
H135	-0.157798	8.06005	4.03335
H136	-1.39242	4.61048	7.3785
H137	-0.76569	3.02809	9.02722
H138	-4.14288	0.523816	7.93355
H139	-7.43139	1.7447	4.47388
H140	-9.11622	1.11902	2.93967
H141	-7.99051	4.405	0.328061
H142	-2.67614	-0.265109	9.70583
H143	0.650701	9.78631	2.5388
H144	-9.81886	2.93938	-0.390921
C148	-6.75071	6.61177	2.10332
C149	-7.59309	6.75755	3.38396
C150	-8.36699	8.08071	3.42367
C151	-9.19	8.25223	4.70027
C152	-5.11958	5.09615	0.665297
C153	-4.23474	3.83621	0.600747
C154	-3.34142	3.80222	-0.64896
C155	-4.11136	3.70143	-1.96678
C156	-6.31379	2.3719	6.83205
C157	-6.3527	3.6189	7.73637
C158	-7.63476	3.69563	8.57498
C159	-7.68861	4.93385	9.46989
C160	-4.89947	0.957095	5.05662
C161	-3.77689	1.0073	3.99902
C162	-3.84097	-0.148674	2.99509
C163	-2.86504	0.036947	1.83307
C164	-1.99702	7.01077	6.25249
C165	-3.23266	7.9281	6.32163
C166	-3.27134	8.76726	7.60465
C167	-4.51087	9.65792	7.69534
C168	-0.613917	5.2274	4.86316
C169	-0.664776	4.06725	3.85066
C170	0.594108	3.19131	3.90631
C171	0.487307	1.93785	3.03763
H145	-6.11342	7.50499	2.04513
H146	-7.42532	6.6844	1.23086
H147	-6.93483	6.70455	4.26863
H148	-8.30942	5.92275	3.47084
H149	-9.03587	8.13673	2.54711
H150	-7.6561	8.92057	3.33354
H151	-5.8325	5.07641	-0.178398
H152	-4.46868	5.95017	0.441625
H153	-4.85698	2.92529	0.636454
H154	-3.5792	3.79919	1.4882
H155	-2.64729	2.94795	-0.573689
H156	-2.70773	4.70676	-0.664216
H157	-7.24292	2.38792	6.24674
H158	-6.39349	1.47322	7.47017
H159	-6.2806	4.52831	7.11454
H160	-5.48362	3.63068	8.41628
H161	-7.71454	2.78893	9.19988
H162	-8.51061	3.69465	7.90277
H163	-4.73526	0.0841198	5.71312
H164	-5.82927	0.709669	4.52901
H165	-2.78826	1.02997	4.48843
H166	-3.85344	1.9391	3.41407
H167	-4.86449	-0.208437	2.58426
H168	-3.64766	-1.10741	3.5037
H169	-1.99256	6.42131	7.18009
H170	-1.08913	7.63839	6.30717
H171	-4.15011	7.31584	6.27216
H172	-3.25811	8.60575	5.45103
H173	-2.36456	9.39467	7.65831
H174	-3.24231	8.09436	8.47951
H175	0.240915	5.88001	4.61093
H176	-0.320201	4.79903	5.83021
H177	-0.810841	4.45492	2.82792
H178	-1.53108	3.41907	4.06536
H179	0.766429	2.87762	4.95131
H180	1.47609	3.78181	3.60696
H181	-9.92385	7.4372	4.8053
H182	-9.74098	9.20594	4.69627
H183	-8.54	8.24058	5.58993
H184	-4.73478	4.59295	-2.13699
H185	-4.77146	2.8197	-1.96908
H186	-3.4201	3.60998	-2.81967
H187	-6.84055	4.94673	10.173
H188	-8.61814	4.96093	10.0601
H189	-7.64356	5.85448	8.86628
H190	-2.97011	-0.76569	1.08886
H191	-1.82156	0.0400861	2.18062
H192	-3.05376	0.993832	1.32059
H193	-4.51447	10.247	8.62602
H194	-5.43012	9.05069	7.67551
H195	-4.55063	10.3619	6.84887
H196	0.308613	2.19506	1.98201
H197	-0.347642	1.30678	3.38006
H198	1.40598	1.33313	3.09003
C172	-3.95051	-5.62862	-3.74031
C173	-3.22963	-5.19613	-4.86564
C174	-3.67468	-4.08935	-5.56927
C175	-4.82332	-3.39521	-5.16113
C176	-5.53099	-3.84546	-4.05906
C177	-5.0953	-4.96359	-3.33142
C178	-3.06981	-3.39176	-6.66125
C179	-3.79542	-2.21658	-6.90299
C180	-5.00453	-2.13156	-6.00588
C181	-6.66429	-3.26911	-3.40455
C182	-6.92939	-3.99486	-2.23465
C183	-5.99047	-5.1695	-2.10507
C184	-3.25688	-6.72179	-3.13303
C185	-2.06761	-6.9495	-3.84018
C186	-1.96253	-6.03893	-5.03914
C187	-1.95012	-3.66129	-7.47649
C188	-1.55601	-2.75954	-8.4381
C189	-2.26183	-1.55986	-8.66059
C190	-3.39612	-1.32942	-7.86655
C191	-7.48669	-2.16255	-3.70339
C192	-8.47959	-1.7785	-2.83309
C193	-8.72823	-2.48209	-1.63752
C194	-7.92674	-3.60644	-1.3793
C195	-3.54896	-7.55998	-2.03528
C196	-2.65604	-8.53102	-1.64318
C197	-1.4411	-8.73797	-2.32705
C198	-1.19013	-7.92261	-3.44199
C199	-9.77145	-2.09761	-0.70261
C200	-1.88338	-0.589205	-9.67216
C201	-0.471303	-9.75139	-1.94931
N10	-0.883403	-0.832411	-10.4483
N11	-10.5262	-1.08899	-0.974515
C202	-11.7351	-0.634384	-0.248088
C203	-0.453937	-0.0144928	-11.6096
N12	-0.731976	-10.5642	-0.982705
C204	0.0940547	-11.7182	-0.55393
H199	-1.36545	-4.57757	-7.40396
H200	-0.670786	-3.01095	-9.04048
H201	-4.00689	-0.426559	-8.00884
H202	-7.38697	-1.56786	-4.61081
H203	-9.08445	-0.901814	-3.10785
H204	-8.08592	-4.21315	-0.47661
H205	-4.47502	-7.49727	-1.4632
H206	-2.92593	-9.15056	-0.775458
H207	-0.275524	-8.05488	-4.03733
H208	-9.89175	-2.70416	0.208786
H209	-2.48925	0.326752	-9.75355
H210	0.463796	-9.79961	-2.52848
C205	-2.04786	-6.96249	-6.28985
C206	-3.30355	-7.8501	-6.38201
C207	-3.33853	-8.68838	-7.66572
C208	-4.59707	-9.54923	-7.77949
C209	-0.648509	-5.21234	-4.8748
C210	-0.690371	-4.05108	-3.86316
C211	0.58987	-3.20544	-3.89534
C212	0.496975	-1.94959	-3.02851
C213	-6.86654	-6.44926	-2.22914
C214	-7.68835	-6.57518	-3.52516
C215	-8.49274	-7.87951	-3.57946
C216	-9.29588	-8.03162	-4.87108
C217	-5.22656	-4.97268	-0.760891
C218	-4.31325	-3.7342	-0.679722
C219	-3.44262	-3.72126	0.586285
C220	-4.23415	-3.60184	1.88967
C221	-6.24127	-2.22207	-6.94806
C222	-6.2932	-3.46799	-7.85321
C223	-7.56102	-3.51429	-8.71539
C224	-7.62785	-4.75107	-9.61142
C225	-4.82664	-0.841026	-5.14648
C226	-3.7253	-0.917767	-4.06833
C227	-3.78033	0.239625	-3.0655
C228	-2.83074	0.031025	-1.88568
H211	-2.0122	-6.37352	-7.21708
H212	-1.15436	-7.61162	-6.32788
H213	-4.20689	-7.21611	-6.34937
H214	-3.36125	-8.52675	-5.51218
H215	-2.44615	-9.33726	-7.70275
H216	-3.27729	-8.01656	-8.53974
H217	0.185701	-5.8851	-4.60697
H218	-0.326835	-4.79131	-5.83617
H219	-0.864519	-4.43493	-2.84338
H220	-1.53684	-3.38246	-4.09369
H221	0.788908	-2.89618	-4.93692
H222	1.45183	-3.81675	-3.57989
H223	-6.25192	-7.35743	-2.15938
H224	-7.55869	-6.50558	-1.36932
H225	-7.01278	-6.53811	-4.39751
H226	-8.38282	-5.72355	-3.62508
H227	-9.17884	-7.91936	-2.71542
H228	-7.80387	-8.73607	-3.47639
H229	-5.95427	-4.93575	0.0694911
H230	-4.60046	-5.84194	-0.525417
H231	-4.91281	-2.8087	-0.726721
H232	-3.64072	-3.71303	-1.5549
H233	-2.72703	-2.88381	0.524043
H234	-2.83108	-4.64066	0.61305
H235	-7.18117	-2.21579	-6.38002
H236	-6.2877	-1.32189	-7.58734
H237	-6.25433	-4.37872	-7.23036
H238	-5.41224	-3.50065	-8.51696
H239	-7.60758	-2.60608	-9.34146
H240	-8.44886	-3.49226	-8.05949
H241	-4.62954	0.0276374	-5.79964
H242	-5.75985	-0.571367	-4.63609
H243	-2.72863	-0.964136	-4.5394
H244	-3.83487	-1.84735	-3.4851
H245	-4.80955	0.323885	-2.67364
H246	-3.55483	1.19337	-3.57024
H247	-4.66926	-10.2519	-6.93405
H248	-4.59753	-10.1383	-8.71021
H249	-5.50178	-8.92023	-7.77651
H250	0.292719	-2.20223	-1.97643
H251	-0.316206	-1.29886	-3.38618
H252	1.43063	-1.36698	-3.0638
H253	-10.008	-7.19934	-4.98948
H254	-9.86944	-8.97192	-4.87748
H255	-8.62945	-8.03569	-5.74858
H256	-3.55679	-3.52672	2.75522
H257	-4.88171	-4.47818	2.04814
H258	-4.87296	-2.7046	1.87998
H259	-8.54669	-4.75609	-10.2187
H260	-7.61594	-5.67238	-9.00728
H261	-6.76749	-4.78434	-10.2987
H262	-1.78139	0.00291062	-2.21389
H263	-3.05168	-0.920971	-1.377
H264	-2.93037	0.836105	-1.14337
H265	11.7444	-1.26941	-0.926286
H266	11.7522	0.989006	1.14345
H267	-11.7326	1.42587	-0.94837
H268	-11.7788	-1.1453	0.73111
H269	-0.673248	-11.9285	1.46647
H270	1.09158	-11.6342	-1.02312
H271	-0.361203	11.9409	-1.47601
H272	1.3498	11.6051	1.04571
H273	1.33554	0.816283	11.8609
H274	-1.12612	-0.972341	11.4927
H275	1.53463	-0.850535	-11.8343
H276	-0.890035	0.996401	-11.5114
C229	13.0181	1.12929	-0.60616
C230	14.2623	0.594507	0.11291
C231	14.2437	-0.934691	0.150549
C232	12.974	-1.43947	0.846386
C233	-13.0121	-0.998165	-1.03782
C234	-14.27	-0.582667	-0.266829
C235	-14.2545	0.923072	0.00324077
C236	-13.0015	1.30861	0.797437
C237	1.21669	-1.07434	12.8967
C238	0.699193	-0.443673	14.1958
C239	-0.81301	-0.22412	14.1193
C240	-1.17062	0.657094	12.9169
C241	1.48009	1.04215	-12.8718
C242	0.971782	0.423732	-14.1803
C243	-0.546384	0.240343	-14.1318
C244	-0.947083	-0.631822	-12.9364
C245	1.21957	-12.961	1.35433
C246	0.587945	-14.276	0.881334
C247	0.344721	-14.2418	-0.628757
C248	-0.542812	-13.0504	-1.00829
C249	-0.249788	13.0599	1.00099
C250	0.672783	14.2296	0.638181
C251	0.944619	14.2578	-0.86715
C252	1.55332	12.9279	-1.32869
H277	13.0105	0.783914	-1.65508
H278	13.035	2.2325	-0.633994
H279	14.2858	0.98826	1.14489
H280	15.1798	0.957023	-0.381731
H281	15.143	-1.31889	0.66198
H282	14.2768	-1.32912	-0.880912
H283	12.9553	-1.09378	1.89506
H284	12.964	-2.54277	0.874284
H285	-12.9859	-0.488814	-2.01758
H286	-13.0238	-2.08277	-1.24308
H287	-14.3097	-1.1289	0.692393
H288	-15.1778	-0.866005	-0.826996
H289	-15.1655	1.22812	0.546598
H290	-14.2634	1.46988	-0.956431
H291	-13.0056	0.798991	1.7774
H292	-12.9911	2.39322	1.00269
H293	0.754786	-2.06663	12.7489
H294	2.30705	-1.23636	12.9543
H295	1.20402	0.524724	14.3614
H296	0.952791	-1.08034	15.0611
H297	-1.18467	0.229866	15.0541
H298	-1.32115	-1.19974	14.0199
H299	-0.716823	1.65698	13.0348
H300	-2.26262	0.808248	12.8604
H301	1.03934	2.04522	-12.7323
H302	2.57488	1.1781	-12.9091
H303	1.45633	-0.556472	-14.3368
H304	1.25645	1.05398	-15.0407
H305	-0.911433	-0.204852	-15.0734
H306	-1.03285	1.22784	-14.0416
H307	-0.515168	-1.64228	-13.0462
H308	-2.04323	-0.756863	-12.9001
H309	2.20639	-12.8229	0.878096
H310	1.39401	-12.9863	2.44397
H311	-0.371738	-14.4316	1.40534
H312	1.23239	-15.132	1.1476
H313	-0.115122	-15.1867	-0.966175
H314	1.31246	-14.1581	-1.15456
H315	-1.53547	-13.1551	-0.535514
H316	-0.709897	-13.0273	-2.09926
H317	-1.23076	13.1882	0.509971
H318	-0.437508	13.0409	2.08867
H319	1.62836	14.123	1.18175
H320	0.229463	15.1853	0.967252
H321	1.61411	15.098	-1.12128
H322	-0.00123177	14.4361	-1.40876
H323	2.5276	12.7664	-0.834327
H324	1.74842	12.9488	-2.41491

## Sheet: (CCCA)-2
C1	4.73261	-5.27298	3.67396
C2	4.14391	-4.93554	4.90045
C3	4.5931	-3.81384	5.57592
C4	5.66996	-3.05859	5.08394
C5	6.25665	-3.42264	3.88444
C6	5.76123	-4.51146	3.15154
C7	4.08544	-3.18981	6.75781
C8	4.82609	-2.02422	7.00254
C9	5.95507	-1.8789	6.01322
C10	7.33165	-2.82111	3.15785
C11	7.46597	-3.48565	1.93013
C12	6.48523	-4.62362	1.81517
C13	4.09825	-6.44201	3.14893
C14	3.12759	-6.87433	4.0638
C15	3.03418	-5.9301	5.23661
C16	3.00882	-3.49115	7.61841
C17	2.66031	-2.6172	8.62263
C18	3.37879	-1.42464	8.84798
C19	4.47897	-1.17155	8.0152
C20	8.26296	-1.80594	3.46896
C21	9.26819	-1.49075	2.58236
C22	9.39024	-2.14367	1.33833
C23	8.44738	-3.13837	1.04221
C24	4.25022	-7.16491	1.94621
C25	3.47986	-8.27696	1.70234
C26	2.52102	-8.72959	2.63068
C27	2.3707	-7.98712	3.81204
C28	10.442	-1.86081	0.379345
C29	3.04065	-0.474299	9.89135
C30	1.6938	-9.89915	2.40143
N1	2.04311	-0.716598	10.6665
N2	11.4522	-1.14616	0.733805
C31	12.6373	-0.796534	-0.0781199
C32	1.60147	0.047828	11.8549
N3	1.85545	-10.5857	1.3234
C33	1.11995	-11.8225	0.956291
H1	2.40428	-4.39523	7.53033
H2	1.79892	-2.88433	9.25233
H3	5.09412	-0.271527	8.15573
H4	8.26254	-1.26461	4.41594
H5	9.98205	-0.707624	2.8766
H6	8.49514	-3.69753	0.0970779
H7	4.94541	-6.87841	1.15718
H8	3.63612	-8.8055	0.750593
H9	1.62857	-8.27875	4.56833
H10	10.3543	-2.30737	-0.623098
H11	3.66618	0.426838	9.98876
H12	0.956003	-10.1665	3.17376
C34	3.36654	-6.74637	6.51744
C35	4.75944	-7.40316	6.52705
C36	5.05078	-8.15622	7.83005
C37	6.44901	-8.77449	7.8551
C38	1.61095	-5.30829	5.12606
C39	1.28283	-4.62069	3.78357
C40	-0.169492	-4.13103	3.70231
C41	-1.1921	-5.27047	3.72596
C42	7.36352	-5.90665	1.71617
C43	8.33362	-6.12288	2.8938
C44	9.15863	-7.40621	2.74943
C45	10.1092	-7.62972	3.92556
C46	5.50497	-4.27835	0.655605
C47	4.66366	-3.00265	0.880081
C48	3.48902	-2.86934	-0.0953354
C49	2.60735	-1.65711	0.208913
C50	7.26787	-2.08114	6.82498
C51	7.40393	-3.4382	7.54075
C52	8.72924	-3.57641	8.29928
C53	8.87876	-4.93699	8.98087
C54	5.76548	-0.502434	5.30973
C55	4.45286	-0.336247	4.51967
C56	4.3644	1.00146	3.77051
C57	4.26039	2.22502	4.68351
H13	3.30548	-6.11635	7.41627
H14	2.60453	-7.53222	6.66718
H15	5.53306	-6.62771	6.38938
H16	4.85823	-8.1029	5.6793
H17	4.29552	-8.94883	7.9705
H18	4.94606	-7.46312	8.68306
H19	0.869996	-6.10478	5.31418
H20	1.42029	-4.56295	5.90851
H21	1.46302	-5.30043	2.9334
H22	1.96412	-3.76279	3.64351
H23	-0.306363	-3.552	2.77202
H24	-0.365933	-3.43392	4.53445
H25	6.76168	-6.82057	1.647
H26	7.94544	-5.88529	0.777145
H27	7.76243	-6.17427	3.8376
H28	9.02476	-5.26801	2.9906
H29	9.74066	-7.36332	1.81246
H30	8.47853	-8.2715	2.66232
H31	6.06046	-4.18651	-0.292841
H32	4.79264	-5.0952	0.479661
H33	5.30543	-2.10704	0.818395
H34	4.23451	-3.0084	1.89655
H35	2.86902	-3.78156	-0.0395361
H36	3.86483	-2.80777	-1.129
H37	8.15339	-1.97359	6.18406
H38	7.36221	-1.27656	7.57702
H39	7.33628	-4.25553	6.80146
H40	6.57183	-3.58376	8.25068
H41	8.80223	-2.77576	9.05571
H42	9.56758	-3.42606	7.59675
H43	5.8376	0.302714	6.06203
H44	6.58648	-0.294846	4.61087
H45	3.58143	-0.435305	5.18979
H46	4.36849	-1.15174	3.78015
H47	3.48358	0.979099	3.1065
H48	5.2425	1.10769	3.1094
H49	6.57424	-9.49138	7.02796
H50	6.63508	-9.31016	8.79944
H51	7.2215	-7.99577	7.74957
H52	-1.16391	-5.82172	4.67839
H53	-0.997251	-5.98645	2.91118
H54	-2.21708	-4.89152	3.60069
H55	10.8179	-6.79142	4.01921
H56	10.6933	-8.55499	3.79983
H57	9.54939	-7.70855	4.87142
H58	1.77432	-1.5771	-0.506656
H59	3.18648	-0.721502	0.159436
H60	2.17627	-1.73497	1.22012
H61	9.83521	-5.01365	9.52184
H62	8.84334	-5.75117	8.23916
H63	8.06538	-5.10252	9.70536
H64	5.14957	2.32732	5.32484
H65	3.37557	2.15277	5.33617
H66	4.16863	3.15034	4.09274
C58	5.20842	3.1964	-5.2638
C59	4.25664	4.22579	-5.22051
C60	4.33165	5.17487	-4.21643
C61	5.34613	5.11658	-3.24956
C62	6.27721	4.09462	-3.30653
C63	6.21552	3.1245	-4.31769
C64	3.51901	6.32718	-3.97513
C65	4.02237	7.00638	-2.85625
C66	5.23324	6.30458	-2.29715
C67	7.41288	3.83545	-2.47616
C68	8.07821	2.70183	-2.96486
C69	7.38369	2.15056	-4.1835
C70	4.95022	2.36597	-6.39966
C71	3.83574	2.87281	-7.08348
C72	3.2974	4.10461	-6.40219
C73	2.3731	6.84974	-4.61198
C74	1.77135	7.98831	-4.1288
C75	2.27278	8.67341	-3.00593
C76	3.41771	8.142	-2.38895
C77	7.93062	4.46752	-1.32542
C78	9.05108	3.96583	-0.705107
C79	9.7222	2.82812	-1.19179
C80	9.19598	2.21609	-2.34176
C81	5.56805	1.20132	-6.90329
C82	5.07112	0.585505	-8.02835
C83	3.95259	1.09037	-8.71803
C84	3.35466	2.25391	-8.2056
C85	10.9019	2.35412	-0.492067
C86	1.59237	9.87187	-2.55121
C87	3.48272	0.394379	-9.9016
N4	2.04075	10.5184	-1.53086
N5	11.5356	1.31988	-0.926703
C88	12.7659	0.744292	-0.338355
C89	1.47289	11.7677	-0.975991
N6	2.46611	0.845441	-10.5522
C90	1.8975	0.262477	-11.7882
H67	1.91153	6.38811	-5.48607
H68	0.877075	8.35581	-4.65244
H69	3.86165	8.62257	-1.506
H70	7.47881	5.35213	-0.874299
H71	9.41532	4.48649	0.192233
H72	9.66629	1.32234	-2.77494
H73	6.4374	0.735762	-6.43675
H74	5.58009	-0.323024	-8.3812
H75	2.47611	2.70162	-8.69071
H76	11.2245	2.91493	0.399478
H77	0.703103	10.1969	-3.11423
H78	4.03133	-0.508921	-10.2122
C91	1.8501	3.76434	-5.95257
C92	1.68619	2.44541	-5.17513
C93	0.271499	2.26184	-4.61045
C94	-0.829079	2.23793	-5.6723
C95	3.47855	5.2741	-7.41297
C96	4.93183	5.54455	-7.84607
C97	5.0533	6.7315	-8.80812
C98	6.50121	7.02256	-9.20316
C99	6.91464	0.716577	-3.81426
C100	6.1408	0.588706	-2.48925
C101	5.55648	-0.813916	-2.27681
C102	6.60235	-1.92923	-2.23672
C103	8.39177	2.29505	-5.36039
C104	8.8447	3.73655	-5.65986
C105	9.80311	3.82177	-6.8529
C106	10.2178	5.25807	-7.17271
C107	4.86364	5.86786	-0.853093
C108	3.52812	5.11595	-0.705188
C109	3.31349	4.56111	0.709022
C110	3.29354	5.62812	1.80468
C111	6.42398	7.29251	-2.46544
C112	6.72356	7.714	-3.91643
C113	7.92998	8.65315	-4.0246
C114	8.24937	9.03623	-5.46975
H79	1.43191	4.55159	-5.31198
H80	1.19643	3.7335	-6.84144
H81	2.40464	2.41918	-4.33701
H82	1.92587	1.5826	-5.82003
H83	0.0607693	3.06652	-3.88446
H84	0.240783	1.31613	-4.04507
H85	-0.870462	3.18415	-6.23357
H86	-1.81619	2.09122	-5.20894
H87	-0.663817	1.42033	-6.3915
H88	2.87363	5.07734	-8.3166
H89	3.08519	6.21794	-7.01309
H90	5.35978	4.64724	-8.32567
H91	5.55028	5.75132	-6.95506
H92	4.61811	7.62824	-8.33317
H93	4.45521	6.53039	-9.71372
H94	6.56717	7.88089	-9.8901
H95	6.95271	6.15127	-9.70393
H96	7.10743	7.25376	-8.31246
H97	6.26455	0.293134	-4.59084
H98	7.79407	0.0507043	-3.77489
H99	5.31332	1.31967	-2.47299
H100	6.79294	0.835039	-1.63379
H101	4.82393	-1.02904	-3.07436
H102	4.99494	-0.818699	-1.32834
H103	6.12538	-2.90656	-2.06958
H104	7.32751	-1.75922	-1.42538
H105	7.15873	-1.99647	-3.18433
H106	9.2874	1.6808	-5.15611
H107	7.98202	1.89	-6.29501
H108	9.33445	4.17415	-4.77275
H109	7.96184	4.36396	-5.87446
H110	9.3179	3.37687	-7.73932
H111	10.7008	3.21439	-6.6444
H112	10.9018	5.29795	-8.035
H113	10.729	5.71842	-6.31215
H114	9.33498	5.87279	-7.41151
H115	5.63259	5.21453	-0.420786
H116	4.83999	6.76006	-0.203672
H117	3.4966	4.27527	-1.42043
H118	2.68113	5.77578	-0.960127
H119	4.10127	3.82115	0.934503
H120	2.357	4.01365	0.728304
H121	3.12386	5.17199	2.79148
H122	2.49205	6.36173	1.6245
H123	4.24941	6.17178	1.85751
H124	6.23545	8.20236	-1.86725
H125	7.35436	6.87682	-2.05669
H126	5.84171	8.20838	-4.35942
H127	6.92253	6.81653	-4.52807
H128	8.81125	8.16346	-3.57439
H129	7.73724	9.565	-3.4333
H130	7.39427	9.55117	-5.936
H131	8.4726	8.13866	-6.06879
H132	9.1213	9.70669	-5.52606
C115	-4.53895	3.76862	3.75932
C116	-4.03477	4.82389	2.98196
C117	-2.82528	5.39972	3.32992
C118	-2.09479	4.9141	4.42476
C119	-2.62868	3.90762	5.20761
C120	-3.86508	3.33067	4.88641
C121	-2.08586	6.45258	2.70529
C122	-0.853371	6.58137	3.36206
C123	-0.747575	5.6205	4.51773
C124	-2.1077	3.28763	6.38613
C125	-3.03462	2.33867	6.8404
C126	-4.21286	2.24475	5.903
C127	-5.73084	3.26668	3.14987
C128	-5.97001	3.98891	1.97163
C129	-4.96507	5.10042	1.80103
C130	-2.38794	7.36918	1.67415
C131	-1.48827	8.35531	1.33646
C132	-0.239697	8.47138	1.98176
C133	0.0471384	7.54305	2.99272
C134	-0.899692	3.43553	7.10101
C135	-0.662066	2.68261	8.22629
C136	-1.6022	1.74604	8.7007
C137	-2.78891	1.59912	7.96613
C138	-6.60562	2.20855	3.47495
C139	-7.61868	1.85845	2.6119
C140	-7.83889	2.55773	1.40703
C141	-6.99138	3.64071	1.12987
C142	-1.37976	0.937567	9.88459
C143	0.733168	9.50352	1.67522
C144	-8.89129	2.21714	0.467569
N7	0.390218	10.5053	0.943234
N8	-0.296447	1.09628	10.5635
C145	0.0654614	0.378749	11.8123
C146	1.21768	11.6717	0.568051
N9	-9.67978	1.23571	0.731775
C147	-10.8778	0.797242	-0.0192539
H133	-3.33723	7.37246	1.13689
H134	-1.77561	9.05862	0.541319
H135	0.995348	7.58747	3.54692
H136	-0.10195	4.11366	6.79823
H137	0.294189	2.83482	8.74781
H138	-3.55458	0.873681	8.27479
H139	-6.5223	1.61979	4.38984
H140	-8.25961	1.01149	2.89777
H141	-7.12698	4.24092	0.219061
H142	-2.16151	0.216244	10.169
H143	1.73621	9.40965	2.11914
H144	-8.98363	2.82707	-0.444724
C148	-5.75678	6.42847	1.98201
C149	-6.46445	6.6003	3.33926
C150	-7.20306	7.93889	3.45576
C151	-7.87633	8.12374	4.81614
C152	-4.27054	4.87489	0.425426
C153	-3.50036	3.54801	0.28058
C154	-2.75852	3.42365	-1.05835
C155	-3.67838	3.31012	-2.27592
C156	-5.48508	2.61095	6.71825
C157	-5.47156	4.01587	7.34884
C158	-6.76682	4.34021	8.10175
C159	-6.76884	5.74998	8.69379
C160	-4.12574	0.808681	5.30754
C161	-2.79123	0.448215	4.6206
C162	-2.73323	-1.01403	4.15793
C163	-2.76663	-2.01471	5.31644
C164	-0.630123	6.52107	5.78364
C165	-1.79259	7.51212	5.98656
C166	-1.63054	8.35878	7.25358
C167	-2.79175	9.33038	7.46414
C168	0.396098	4.61714	4.18605
C169	0.153758	3.7555	2.92731
C170	1.11143	2.56447	2.81197
C171	0.789022	1.66483	1.61777
H145	-5.10357	7.30239	1.85518
H146	-6.51096	6.51872	1.17896
H147	-5.72258	6.53717	4.15461
H148	-7.18572	5.78151	3.50337
H149	-7.96191	8.00793	2.65705
H150	-6.48911	8.76393	3.28678
H151	-5.0253	4.94292	-0.377778
H152	-3.56078	5.68159	0.199554
H153	-4.1826	2.68846	0.398766
H154	-2.7585	3.46812	1.09441
H155	-2.10727	2.53381	-1.02226
H156	-2.08522	4.28987	-1.1838
H157	-6.38751	2.55124	6.09326
H158	-5.64235	1.86603	7.51888
H159	-5.32614	4.77278	6.55844
H160	-4.61935	4.11535	8.04305
H161	-6.91468	3.60203	8.90897
H162	-7.62435	4.23501	7.41431
H163	-4.32104	0.0855654	6.11857
H164	-4.91419	0.615556	4.56919
H165	-1.93551	0.628656	5.29327
H166	-2.64512	1.11124	3.7495
H167	-1.80761	-1.17526	3.57768
H168	-3.57123	-1.21131	3.46811
H169	-0.565625	5.93548	6.70838
H170	0.317136	7.08874	5.74744
H171	-2.74433	6.95583	6.05261
H172	-1.88316	8.1885	5.1193
H173	-0.685434	8.92618	7.19586
H174	-1.54945	7.69378	8.13109
H175	1.35208	5.15693	4.07984
H176	0.565329	3.91771	5.01537
H177	0.220755	4.37945	2.01957
H178	-0.868795	3.34141	2.94536
H179	1.05071	1.9625	3.73588
H180	2.15015	2.92395	2.73903
H181	-8.61179	7.32425	4.99993
H182	-8.40302	9.08924	4.87711
H183	-7.13159	8.09273	5.62773
H184	-4.3072	4.20649	-2.3922
H185	-4.34349	2.43641	-2.18435
H186	-3.09313	3.19247	-3.20182
H187	-5.93678	5.87651	9.40473
H188	-7.70798	5.95978	9.22982
H189	-6.65558	6.50615	7.90029
H190	-2.65793	-3.04831	4.95625
H191	-3.71608	-1.96233	5.87104
H192	-1.94593	-1.81842	6.02522
H193	-2.65344	9.92983	8.37776
H194	-3.74528	8.78604	7.55741
H195	-2.87885	10.0246	6.6131
H196	0.842724	2.22558	0.671266
H197	-0.227979	1.25007	1.70793
H198	1.49207	0.820099	1.5504
C172	-2.88883	-5.52908	-3.65808
C173	-2.10895	-5.05611	-4.72586
C174	-2.44188	-3.85264	-5.32281
C175	-3.52384	-3.09731	-4.8464
C176	-4.30986	-3.60083	-3.82682
C177	-4.00406	-4.83077	-3.22813
C178	-1.8113	-3.14222	-6.39196
C179	-2.45068	-1.90291	-6.54109
C180	-3.60041	-1.76233	-5.57754
C181	-5.47792	-3.05121	-3.21178
C182	-5.94136	-3.95351	-2.24371
C183	-5.02074	-5.14333	-2.13163
C184	-2.2945	-6.72015	-3.13643
C185	-1.12309	-6.98993	-3.85897
C186	-0.942875	-6.00854	-4.98984
C187	-0.788739	-3.4764	-7.30704
C188	-0.442435	-2.60033	-8.31127
C189	-1.07007	-1.34487	-8.44804
C190	-2.07261	-1.02602	-7.52103
C191	-6.17585	-1.83588	-3.37931
C192	-7.2942	-1.56783	-2.62629
C193	-7.77802	-2.48328	-1.67027
C194	-7.06009	-3.67762	-1.5042
C195	-2.62752	-7.57017	-2.06073
C196	-1.7777	-8.58898	-1.69531
C197	-0.579281	-8.83978	-2.39537
C198	-0.294683	-8.01679	-3.49521
C199	-8.95495	-2.22852	-0.861165
C200	-0.754048	-0.39604	-9.49952
C201	0.346325	-9.89922	-2.03903
N10	-0.0315866	-0.768296	-10.4977
N11	-9.61876	-1.13857	-1.03732
C202	-10.859	-0.745137	-0.321486
C203	0.350358	0.0316626	-11.681
N12	0.0750858	-10.6653	-1.0419
C204	0.810603	-11.8658	-0.584185
H199	-0.265328	-4.43332	-7.29477
H200	0.345313	-2.91233	-9.0124
H201	-2.61319	-0.0708184	-7.5809
H202	-5.86456	-1.05545	-4.07355
H203	-7.80247	-0.607082	-2.79422
H204	-7.37659	-4.42502	-0.76324
H205	-3.53846	-7.46251	-1.46982
H206	-2.06906	-9.20973	-0.835284
H207	0.611378	-8.17686	-4.09658
H208	-9.24743	-2.99242	-0.124124
H209	-1.18295	0.614954	-9.42261
H210	1.25446	-10.0162	-2.65094
C205	-1.14124	-6.82222	-6.30204
C206	-2.50937	-7.5131	-6.45489
C207	-2.64254	-8.27482	-7.77889
C208	-4.01335	-8.93152	-7.94539
C209	0.443648	-5.33006	-4.78313
C210	0.605563	-4.5374	-3.47155
C211	1.95566	-3.81299	-3.36672
C212	3.16025	-4.74823	-3.24106
C213	-5.85598	-6.41015	-2.4705
C214	-6.49256	-6.41369	-3.87278
C215	-7.26562	-7.70367	-4.16961
C216	-7.8639	-7.7234	-5.5766
C217	-4.41768	-5.03808	-0.699959
C218	-3.70985	-3.70723	-0.367461
C219	-3.23988	-3.62866	1.09149
C220	-4.39428	-3.62645	2.09746
C221	-4.86847	-1.64327	-6.47486
C222	-5.09266	-2.82097	-7.44308
C223	-6.36095	-2.65631	-8.28731
C224	-6.59266	-3.83229	-9.23608
C225	-3.2477	-0.605059	-4.59721
C226	-1.98878	-0.849587	-3.73645
C227	-1.85425	0.128393	-2.56409
C228	-0.660852	-0.194527	-1.66356
H211	-1.00885	-6.18737	-7.18857
H212	-0.349622	-7.58958	-6.38148
H213	-3.31358	-6.75836	-6.40226
H214	-2.68027	-8.21646	-5.62203
H215	-1.85524	-9.0464	-7.83702
H216	-2.46689	-7.57896	-8.61788
H217	1.23551	-6.09759	-4.84035
H218	0.676194	-4.63887	-5.60394
H219	0.481325	-5.20167	-2.59886
H220	-0.197056	-3.7824	-3.40218
H221	1.93298	-3.14476	-2.48911
H222	2.087	-3.1579	-4.24594
H223	-5.24389	-7.32032	-2.39649
H224	-6.65548	-6.54178	-1.71942
H225	-5.70352	-6.29399	-4.63558
H226	-7.17477	-5.55346	-3.98532
H227	-8.0716	-7.82591	-3.42542
H228	-6.59023	-8.56902	-4.05123
H229	-5.22822	-5.20798	0.0300803
H230	-3.68999	-5.83347	-0.495173
H231	-4.37084	-2.84531	-0.561101
H232	-2.83969	-3.58626	-1.03675
H233	-2.64555	-2.70876	1.2329
H234	-2.56142	-4.47281	1.30156
H235	-5.78957	-1.55436	-5.88671
H236	-4.82107	-0.707419	-7.06034
H237	-5.17002	-3.76109	-6.86876
H238	-4.22982	-2.93681	-8.12126
H239	-6.29206	-1.72292	-8.87258
H240	-7.23422	-2.55002	-7.62028
H241	-3.13004	0.33902	-5.15527
H242	-4.07135	-0.410704	-3.89761
H243	-1.08296	-0.807513	-4.36534
H244	-2.01982	-1.86385	-3.30318
H245	-2.77626	0.0924175	-1.95722
H246	-1.76786	1.15904	-2.94328
H247	-4.20422	-9.64915	-7.13148
H248	-4.08626	-9.47521	-8.90057
H249	-4.8139	-8.17457	-7.92495
H250	3.26339	-5.39531	-4.12596
H251	3.06294	-5.39548	-2.35466
H252	4.09506	-4.17445	-3.13828
H253	-8.56326	-6.88357	-5.71574
H254	-8.41443	-8.65838	-5.76651
H255	-7.07222	-7.63588	-6.33809
H256	-4.02795	-3.50372	3.12733
H257	-4.96282	-4.56853	2.06522
H258	-5.09195	-2.79931	1.88878
H259	-7.50685	-3.69189	-9.83419
H260	-6.69733	-4.77401	-8.67356
H261	-5.74608	-3.94475	-9.93212
H262	0.283818	-0.165128	-2.22918
H263	-0.763913	-1.20218	-1.22943
H264	-0.579535	0.523127	-0.832452
C229	2.19046	1.14462	-13.0208
C230	1.67736	0.470964	-14.3008
C231	0.173503	0.202799	-14.2042
C232	-0.150554	-0.652586	-12.9728
C233	-0.320059	1.18764	13.0685
C234	0.0143478	0.40254	14.3421
C235	1.5082	0.0745679	14.3875
C236	1.9186	-0.73134	13.1501
C237	13.9248	-1.30336	0.609991
C238	15.1569	-1.01334	-0.256467
C239	15.2741	0.483664	-0.55319
C240	13.9986	1.00271	-1.23098
C241	-12.1242	-1.12734	-1.11774
C242	-13.3893	-0.759778	-0.333728
C243	-13.4116	0.740449	-0.0336417
C244	-12.1648	1.14774	0.759242
C245	0.550587	12.9783	1.05352
C246	1.43352	14.192	0.736824
C247	1.72524	14.2768	-0.763348
C248	2.38214	12.9822	-1.26122
C249	1.89946	-13.0918	1.35882
C250	1.09555	-14.3521	1.01833
C251	0.788488	-14.3979	-0.479945
C252	0.0119664	-13.1475	-0.907225
H265	0.150081	-11.8243	1.48667
H266	1.77978	-11.9176	-1.11305
H267	2.8662	-13.1051	0.824942
H268	2.13177	-13.0612	2.43747
H269	0.149647	-14.3476	1.58882
H270	1.64512	-15.2579	1.32748
H271	0.218885	-15.3096	-0.729956
H272	1.73438	-14.4533	-1.04752
H273	-0.957941	-13.1082	-0.380183
H274	-0.213701	-13.1834	-1.98717
H275	2.14456	1.00998	11.8864
H276	-0.478918	-0.583076	11.8345
H277	0.227844	2.14656	13.0614
H278	-1.39535	1.43504	13.038
H279	-0.569812	-0.534856	14.3578
H280	-0.282759	0.9734	15.2388
H281	1.75399	-0.481481	15.3086
H282	2.08968	1.01295	14.4227
H283	1.37737	-1.69402	13.1311
H284	2.9953	-0.972027	13.1856
H285	2.36101	-0.726551	-11.96
H286	-0.12678	1.02634	-11.6118
H287	1.70298	2.12634	-12.8864
H288	3.27514	1.33515	-13.0944
H289	2.21231	-0.48387	-14.4503
H290	1.90013	1.09585	-15.1831
H291	-0.18933	-0.289527	-15.1232
H292	-0.365315	1.16419	-14.1303
H293	0.327671	-1.64393	-13.0627
H294	-1.23819	-0.827269	-12.9012
H295	0.494082	11.9559	-1.4546
H296	2.20386	11.586	1.05993
H297	-0.431857	13.0846	0.560511
H298	0.358832	12.9147	2.13878
H299	2.38544	14.1026	1.28991
H300	0.95331	15.1217	1.08859
H301	2.36973	15.1464	-0.980677
H302	0.78124	14.4418	-1.3128
H303	3.354	12.8317	-0.758906
H304	2.58974	13.0475	-2.34329
H305	12.5568	-1.29112	-1.06338
H306	12.9488	1.22366	0.641079
H307	14.026	-0.808052	1.59181
H308	13.8381	-2.38638	0.805338
H309	15.0709	-1.5689	-1.20726
H310	16.0727	-1.38028	0.238727
H311	16.1568	0.681828	-1.18583
H312	15.4356	1.03413	0.39081
H313	13.8529	0.498974	-2.20282
H314	14.0872	2.08244	-1.44213
H315	-10.9057	1.32266	-0.991284
H316	-10.8848	-1.27106	0.650464
H317	-12.1134	-0.597622	-2.08679
H318	-12.1104	-2.2074	-1.34506
H319	-13.4093	-1.32602	0.614517
H320	-14.2927	-1.05439	-0.895158
H321	-14.3265	1.00999	0.52155
H322	-13.4425	1.30473	-0.982612
H323	-12.1494	0.624383	1.73182
H324	-12.1836	2.22916	0.979841

## Sheet: (CCCC)-2
C1	4.83868	-5.42934	3.6677
C2	4.13509	-4.98435	4.7968
C3	4.57926	-3.86234	5.47295
C4	5.71833	-3.16868	5.03793
C5	6.40142	-3.6198	3.9229
C6	5.96357	-4.75607	3.22643
C7	4.07638	-3.24366	6.6609
C8	4.90561	-2.15978	6.98264
C9	6.02816	-2.01627	5.98796
C10	7.59932	-3.12753	3.31499
C11	7.92446	-3.96072	2.23516
C12	6.92191	-5.07517	2.08347
C13	4.22555	-6.62277	3.17104
C14	3.13519	-6.93793	3.99428
C15	2.98124	-5.9328	5.10609
C16	2.94936	-3.48492	7.47698
C17	2.66885	-2.65061	8.5356
C18	3.49704	-1.55399	8.85372
C19	4.6248	-1.34764	8.04686
C20	8.42239	-2.00702	3.56272
C21	9.49119	-1.73631	2.7382
C22	9.81285	-2.56845	1.6456
C23	8.99865	-3.68973	1.43287
C24	4.47709	-7.44923	2.05388
C25	3.64634	-8.51149	1.77655
C26	2.54324	-8.82306	2.59862
C27	2.32663	-8.00576	3.7169
C28	10.9222	-2.32288	0.743332
C29	3.24125	-0.641513	9.95234
C30	1.63418	-9.92517	2.34574
N1	2.17505	-0.782021	10.6601
N2	11.6374	-1.26241	0.889353
C31	12.8593	-0.919907	0.121803
C32	1.82154	-0.00330586	11.8718
N3	1.78433	-10.6428	1.28752
C33	1.00996	-11.8588	0.939124
H1	2.24838	-4.30429	7.30745
H2	1.77093	-2.86927	9.13214
H3	5.3099	-0.509747	8.23903
H4	8.25091	-1.30366	4.37964
H5	10.0931	-0.843097	2.9615
H6	9.19309	-4.37742	0.597625
H7	5.30205	-7.28538	1.35813
H8	3.87312	-9.11627	0.886188
H9	1.4833	-8.19244	4.39682
H10	11.1183	-3.06835	-0.0436193
H11	3.98417	0.148176	10.1472
H12	0.838574	-10.1139	3.08391
C34	3.21115	-6.70827	6.43646
C35	4.59725	-7.3651	6.5797
C36	4.778	-8.08801	7.91938
C37	6.17087	-8.69893	8.07491
C38	1.59041	-5.27176	4.8913
C39	1.31541	-4.73298	3.47181
C40	-0.10215	-4.16628	3.31645
C41	-1.19875	-5.22315	3.47821
C42	7.69697	-6.40234	2.33246
C43	8.34243	-6.5316	3.72525
C44	9.06535	-7.86862	3.92472
C45	9.66486	-8.01015	5.32403
C46	6.27219	-4.87442	0.685232
C47	5.73409	-3.45826	0.392281
C48	5.179	-3.31708	-1.03134
C49	6.24511	-3.48796	-2.11756
C50	7.34915	-2.25625	6.77632
C51	7.47463	-3.64269	7.43606
C52	8.80583	-3.83365	8.17189
C53	8.94398	-5.22702	8.78585
C54	5.83122	-0.624514	5.32332
C55	4.41924	-0.338418	4.77074
C56	4.28104	1.07969	4.20097
C57	4.44184	2.1762	5.25808
H13	3.07662	-6.05636	7.31023
H14	2.43814	-7.4903	6.54755
H15	5.38237	-6.59403	6.49029
H16	4.76674	-8.08475	5.76042
H17	4.01471	-8.8798	8.01368
H18	4.60003	-7.376	8.74415
H19	0.812232	-6.00903	5.1537
H20	1.42809	-4.42929	5.57717
H21	1.4553	-5.52064	2.71212
H22	2.05101	-3.94301	3.23839
H23	-0.201867	-3.70267	2.31938
H24	-0.248316	-3.35684	4.05073
H25	7.04719	-7.27815	2.20085
H26	8.48551	-6.51982	1.56705
H27	7.56477	-6.43567	4.50307
H28	9.05971	-5.70986	3.89289
H29	9.86355	-7.9692	3.16895
H30	8.35578	-8.69591	3.74872
H31	7.01619	-5.14331	-0.0842759
H32	5.43188	-5.56282	0.522473
H33	6.5197	-2.69632	0.531457
H34	4.93778	-3.21882	1.11906
H35	4.71509	-2.32157	-1.14438
H36	4.37163	-4.0537	-1.17721
H37	8.23016	-2.12977	6.1326
H38	7.45921	-1.48324	7.55849
H39	7.38604	-4.42798	6.66507
H40	6.64716	-3.8045	8.14807
H41	8.89892	-3.0702	8.96368
H42	9.63878	-3.66339	7.46756
H43	6.09304	0.15236	6.06216
H44	6.52638	-0.468911	4.48723
H45	3.65096	-0.471047	5.5513
H46	4.18725	-1.07302	3.97942
H47	3.28929	1.1871	3.72778
H48	5.02418	1.21878	3.39839
H49	6.36854	-9.43188	7.27651
H50	6.27851	-9.21402	9.0425
H51	6.94673	-7.91855	8.01879
H52	-1.19207	-5.66554	4.48617
H53	-1.06642	-6.03699	2.74716
H54	-2.19837	-4.79114	3.3226
H55	10.3952	-7.20902	5.52015
H56	10.1801	-8.97605	5.44514
H57	8.87801	-7.94761	6.09283
H58	5.82124	-3.34239	-3.12215
H59	6.68858	-4.49527	-2.09762
H60	7.05699	-2.7547	-1.98545
H61	9.9057	-5.34204	9.31025
H62	8.88885	-6.00334	8.00586
H63	8.13704	-5.41717	9.51139
H64	5.44546	2.16171	5.71005
H65	3.70202	2.05092	6.06508
H66	4.29864	3.17654	4.82347
C58	-4.3796	3.77642	3.87711
C59	-3.95145	4.88968	3.1387
C60	-2.82084	5.57651	3.54291
C61	-2.10197	5.16781	4.67609
C62	-2.53672	4.06816	5.39382
C63	-3.68141	3.36115	4.9967
C64	-2.21474	6.75326	2.99999
C65	-1.11342	7.09443	3.79789
C66	-0.944249	6.12545	4.93919
C67	-2.0177	3.48779	6.5941
C68	-2.84227	2.41496	6.96161
C69	-3.97813	2.23987	5.9873
C70	-5.5855	3.26517	3.30154
C71	-5.92538	4.06337	2.20003
C72	-4.92522	5.17216	1.99915
C73	-2.48153	7.54352	1.8604
C74	-1.65483	8.59616	1.53794
C75	-0.540798	8.9337	2.33461
C76	-0.308914	8.15264	3.4755
C77	-0.879811	3.75486	7.38671
C78	-0.584838	2.95487	8.46767
C79	-1.40842	1.86919	8.83196
C80	-2.54693	1.63732	8.04744
C81	-6.40491	2.15336	3.59618
C82	-7.48469	1.85658	2.79528
C83	-7.82126	2.65331	1.681
C84	-7.01025	3.76702	1.42143
C85	-1.13761	0.992367	9.95572
C86	0.364531	10.0269	2.03426
C87	-8.94262	2.37917	0.80214
N4	0.199934	10.7103	0.955692
N5	-0.061973	1.15527	10.6441
C88	0.308038	0.415743	11.8753
C89	0.969266	11.9143	0.558045
N6	-9.65555	1.32408	0.991749
C90	-10.8877	0.957408	0.252158
H67	-3.31578	7.35762	1.18147
H68	-1.89375	9.17212	0.631787
H69	0.543485	8.36084	4.13764
H70	-0.181361	4.56822	7.18154
H71	0.321012	3.19235	9.0447
H72	-3.22919	0.806166	8.27563
H73	-6.22225	1.47653	4.43284
H74	-8.08329	0.971116	3.05523
H75	-7.21611	4.4276	0.567266
H76	-1.87766	0.209494	10.1858
H77	1.16999	10.2391	2.75518
H78	-9.14955	3.09907	-0.00559325
C91	-5.69712	6.50681	2.21589
C92	-6.32374	6.68081	3.61241
C93	-7.04418	8.02369	3.77865
C94	-7.62476	8.21016	5.18067
C95	-4.2944	4.92653	0.599415
C96	-3.76	3.50159	0.344792
C97	-3.22416	3.31469	-1.08094
C98	-4.30489	3.45089	-2.15757
C99	-5.28839	2.5053	6.78534
C100	-5.40525	3.91222	7.4019
C101	-6.72643	4.12696	8.14915
C102	-6.85657	5.53934	8.71992
C103	-3.78988	0.827471	5.36504
C104	-2.38544	0.523494	4.80289
C105	-2.25464	-0.912187	4.27709
C106	-2.4009	-1.97419	5.3709
C107	-1.15634	6.94324	6.24699
C108	-2.54052	7.60462	6.3878
C109	-2.7033	8.37016	7.70592
C110	-4.09408	8.98606	7.86058
C111	0.443696	5.45756	4.72694
C112	0.699609	4.87346	3.32187
C113	2.11506	4.30177	3.16563
C114	3.21352	5.36304	3.27858
H79	-5.04937	7.3778	2.04749
H80	-6.49596	6.59985	1.45783
H81	-5.53562	6.6097	4.38233
H82	-7.03851	5.86503	3.816
H83	-7.85255	8.10016	3.03089
H84	-6.33723	8.84476	3.56663
H85	-5.04879	5.17076	-0.168199
H86	-3.45651	5.60917	0.403322
H87	-4.54349	2.74467	0.518935
H88	-2.95389	3.28541	1.06805
H89	-2.76161	2.31597	-1.16825
H90	-2.419	4.04609	-1.26126
H91	-6.178	2.35842	6.15796
H92	-5.38771	1.7578	7.59331
H93	-5.32726	4.67235	6.605
H94	-4.56827	4.0966	8.09711
H95	-6.80865	3.38932	8.9662
H96	-7.56878	3.93438	7.46196
H97	-4.04153	0.0747505	6.13189
H98	-4.49624	0.645283	4.54384
H99	-1.60671	0.680923	5.56834
H100	-2.16432	1.23229	3.98536
H101	-1.26935	-1.03493	3.79422
H102	-3.00852	-1.07678	3.48949
H103	-1.00987	6.31965	7.13932
H104	-0.382065	7.72825	6.32248
H105	-3.3266	6.83125	6.33378
H106	-2.72121	8.29765	5.54822
H107	-1.93898	9.16441	7.76446
H108	-2.51405	7.68493	8.55063
H109	1.22519	6.20269	4.95502
H110	0.61545	4.63748	5.43721
H111	0.549297	5.63638	2.53927
H112	-0.0389072	4.07657	3.12387
H113	2.2014	3.80639	2.18269
H114	2.27131	3.51625	3.92345
H115	-8.35225	7.41589	5.41224
H116	-8.13857	9.17956	5.27768
H117	-6.82758	8.17214	5.94037
H118	-4.74827	4.45841	-2.16396
H119	-5.11475	2.72241	-1.99106
H120	-3.8946	3.27308	-3.16262
H121	-6.03994	5.75248	9.42802
H122	-7.81115	5.67133	9.2533
H123	-6.81215	6.29023	7.91475
H124	-2.26338	-2.98799	4.9667
H125	-3.39833	-1.94499	5.83569
H126	-1.65027	-1.82326	6.16339
H127	-4.18875	9.53194	8.81252
H128	-4.87046	8.20445	7.84001
H129	-4.30267	9.69307	7.04183
H130	3.22036	5.83753	4.27182
H131	3.07115	6.15304	2.52366
H132	4.21103	4.92605	3.12341
C115	-3.03258	-5.42754	-3.51418
C116	-2.31655	-5.04045	-4.65671
C117	-2.72729	-3.92806	-5.36893
C118	-3.84491	-3.18697	-4.95707
C119	-4.54064	-3.58125	-3.8284
C120	-4.13662	-4.70704	-3.09541
C121	-2.20671	-3.36335	-6.57598
C122	-3.00331	-2.26611	-6.93293
C123	-4.1206	-2.05708	-5.94394
C124	-5.72299	-3.03402	-3.23726
C125	-6.07238	-3.82184	-2.13126
C126	-5.10353	-4.96029	-1.94321
C127	-2.45517	-6.62211	-2.97897
C128	-1.37512	-6.99614	-3.79109
C129	-1.19172	-6.03247	-4.93468
C130	-1.08781	-3.66442	-7.3833
C131	-0.782983	-2.87346	-8.46816
C132	-1.57817	-1.7634	-8.82191
C133	-2.69887	-1.4975	-8.02266
C134	-6.51231	-1.89799	-3.52142
C135	-7.57214	-1.56897	-2.70658
C136	-7.918	-2.35543	-1.58785
C137	-7.13759	-3.49311	-1.33866
C138	-2.73077	-7.4042	-1.83584
C139	-1.93202	-8.48133	-1.52398
C140	-0.839135	-8.85211	-2.33503
C141	-0.598716	-8.07816	-3.479
C142	-9.01905	-2.04781	-0.694512
C143	-1.29574	-0.894909	-9.94927
C144	0.0366933	-9.97217	-2.04628
N7	-0.234554	-1.09	-10.6516
N8	-9.70229	-0.971691	-0.875024
C145	-10.9131	-0.568216	-0.119515
C146	0.141491	-0.361711	-11.8876
N9	-0.134346	-10.6505	-0.965527
C147	0.60349	-11.8772	-0.5777
H133	-0.411558	-4.49848	-7.18709
H134	0.107709	-3.13801	-9.0569
H135	-3.35869	-0.646129	-8.24211
H136	-6.32027	-1.2268	-4.36052
H137	-8.14713	-0.665831	-2.95888
H138	-7.35211	-4.14736	-0.481749
H139	-3.55013	-7.19339	-1.14614
H140	-2.17636	-9.05001	-0.614675
H141	0.238327	-8.31182	-4.15214
H142	-9.23703	-2.7613	0.11599
H143	-2.01481	-0.0900579	-10.1698
H144	0.825942	-10.2083	-2.7776
C148	-1.44536	-6.84324	-6.23944
C149	-2.85055	-7.46261	-6.36208
C150	-3.05348	-8.22265	-7.67782
C151	-4.46407	-8.79634	-7.81422
C152	0.218357	-5.40672	-4.74066
C153	0.510028	-4.83088	-3.33916
C154	1.94397	-4.3021	-3.20149
C155	3.0084	-5.39596	-3.32852
C156	-5.91804	-6.27104	-2.14961
C157	-6.56775	-6.42582	-3.53782
C158	-7.33042	-7.74636	-3.69439
C159	-7.93457	-7.91498	-5.08869
C160	-4.44742	-4.73404	-0.551863
C161	-3.86707	-3.3259	-0.304503
C162	-3.30732	-3.15551	1.11409
C163	-4.37754	-3.2593	2.20474
C164	-5.44855	-2.28277	-6.72478
C165	-5.61575	-3.6854	-7.3395
C166	-6.95242	-3.86011	-8.06943
C167	-7.13246	-5.26781	-8.63817
C168	-3.8818	-0.651108	-5.32446
C169	-2.46164	-0.389678	-4.78072
C170	-2.28082	1.04131	-4.25695
C171	-2.40927	2.10745	-5.34896
H145	-1.29182	-6.22418	-7.13373
H146	-0.696136	-7.65121	-6.32486
H147	-3.61222	-6.66593	-6.29797
H148	-3.04108	-8.15005	-5.52008
H149	-2.31425	-9.03954	-7.74615
H150	-2.8547	-7.54326	-8.52505
H151	0.974013	-6.17501	-4.97876
H152	0.405463	-4.59205	-5.45327
H153	0.347016	-5.58908	-2.55452
H154	-0.201509	-4.01214	-3.13171
H155	2.05799	-3.80974	-2.21985
H156	2.11392	-3.52151	-3.96144
H157	-5.29468	-7.16118	-1.9895
H158	-6.70937	-6.34013	-1.38119
H159	-5.78795	-6.37833	-4.31795
H160	-7.26022	-5.58884	-3.73223
H161	-8.13091	-7.79859	-2.93616
H162	-6.64582	-8.58839	-3.49144
H163	-5.19876	-4.95559	0.225562
H164	-3.62799	-5.44165	-0.366568
H165	-4.62961	-2.54569	-0.468572
H166	-3.06431	-3.13395	-1.03824
H167	-2.8138	-2.17118	1.19517
H168	-2.52227	-3.91085	1.28405
H169	-6.32508	-2.10929	-6.0859
H170	-5.53582	-1.53245	-7.53154
H171	-5.55031	-4.4477	-6.54353
H172	-4.79383	-3.89477	-8.04552
H173	-7.02302	-3.12017	-8.88548
H174	-7.77956	-3.64239	-7.37136
H175	-4.12064	0.109001	-6.08812
H176	-4.5716	-0.44789	-4.49416
H177	-1.69805	-0.57034	-5.55622
H178	-2.25133	-1.10497	-3.966
H179	-1.28607	1.13423	-3.78698
H180	-3.01908	1.22838	-3.45962
H181	-4.68318	-9.49691	-6.99269
H182	-4.58753	-9.33894	-8.76474
H183	-5.21622	-7.99171	-7.7837
H184	2.98801	-5.87024	-4.32168
H185	2.85215	-6.18146	-2.57166
H186	4.02056	-4.98924	-3.18645
H187	-8.64076	-7.09912	-5.31092
H188	-8.47856	-8.86845	-5.17882
H189	-7.14658	-7.90085	-5.85873
H190	-3.94902	-3.09412	3.20432
H191	-4.85094	-4.25301	2.2171
H192	-5.1672	-2.50673	2.04865
H193	-8.09745	-5.37089	-9.15905
H194	-7.1002	-6.01986	-7.83351
H195	-6.33192	-5.50532	-9.35681
H196	-3.41309	2.1084	-5.80071
H197	-1.67391	1.93413	-6.15114
H198	-2.23602	3.11657	-4.94679
C172	4.62267	3.78453	-5.54232
C173	5.74591	3.05679	-5.12203
C174	6.45674	3.48692	-4.01609
C175	6.06242	4.63573	-3.3142
C176	4.95267	5.34266	-3.74091
C177	4.22135	4.91928	-4.86065
C178	7.64709	2.95867	-3.42374
C179	8.01122	3.78148	-2.3484
C180	7.04475	4.92559	-2.18389
C181	4.38228	6.55391	-3.23653
C182	3.29127	6.90193	-4.04556
C183	3.09265	5.90212	-5.15508
C184	4.08595	3.18151	-6.72349
C185	4.8779	2.07321	-7.05579
C186	6.00848	1.89576	-6.0758
C187	8.43274	1.81394	-3.68195
C188	9.50356	1.51099	-2.87138
C189	9.86433	2.33285	-1.78322
C190	9.08712	3.47811	-1.56012
C191	4.67313	7.3722	-2.12291
C192	3.87843	8.45895	-1.83499
C193	2.77461	8.80376	-2.64267
C194	2.51892	7.99358	-3.75788
C195	2.95618	3.45677	-7.52486
C196	2.63689	2.63149	-8.57958
C197	3.42747	1.51049	-8.90825
C198	4.55892	1.27011	-8.1161
C199	1.90252	9.9327	-2.37819
C200	10.9774	2.05381	-0.895434
C201	3.13002	0.606345	-10.0033
N10	11.6584	0.972304	-1.05055
N11	2.088	10.6453	-1.32216
C202	1.3552	11.884	-0.963943
C203	12.8794	0.593005	-0.29892
N12	2.0594	0.779041	-10.6971
C204	1.66685	0.0115633	-11.9039
H199	8.22953	1.11622	-4.49643
H200	10.0753	0.600102	-3.10232
H201	9.31305	4.15946	-0.727616
H202	5.50178	7.18344	-1.43793
H203	4.13491	9.05645	-0.947775
H204	1.67281	8.2057	-4.42679
H205	2.28246	4.29685	-7.34638
H206	1.73827	2.87721	-9.16441
H207	5.2159	0.411999	-8.31702
H208	1.10341	10.1454	-3.10597
H209	11.2062	2.79288	-0.111251
H210	3.84622	-0.205322	-10.2076
C205	7.32571	2.09601	-6.88135
C206	7.48429	3.47817	-7.54294
C207	8.81094	3.62909	-8.29609
C208	8.98298	5.01779	-8.91207
C209	5.77839	0.51044	-5.40838
C210	4.36576	0.266892	-4.83739
C211	4.19234	-1.14652	-4.26559
C212	4.30626	-2.24717	-5.32449
C213	3.32846	6.67057	-6.48848
C214	4.73173	7.28538	-6.6499
C215	4.9167	8.00278	-7.99196
C216	6.3252	8.5715	-8.16574
C217	1.68546	5.28322	-4.92206
C218	1.41287	4.75268	-3.499
C219	-0.0189669	4.22891	-3.32507
C220	-1.08525	5.31836	-3.47273
C221	7.85611	6.22887	-2.44321
C222	8.48698	6.3389	-3.84432
C223	9.24717	7.65358	-4.05345
C224	9.8324	7.77726	-5.46048
C225	6.40755	4.74422	-0.777259
C226	5.8309	3.34486	-0.477045
C227	5.29041	3.22018	0.953715
C228	6.37524	3.35867	2.02592
H211	8.21083	1.94292	-6.24913
H212	7.40224	1.32018	-7.66473
H213	7.42944	4.26562	-6.77101
H214	6.65287	3.66497	-8.24414
H215	8.87067	2.86334	-9.08887
H216	9.64749	3.43368	-7.60264
H217	6.00705	-0.273822	-6.15041
H218	6.47938	0.333807	-4.58138
H219	3.59171	0.422753	-5.6079
H220	4.16632	1.00799	-4.04326
H221	3.20405	-1.22411	-3.77949
H222	4.94134	-1.30809	-3.47273
H223	3.16299	6.02318	-7.3603
H224	2.57798	7.47555	-6.58964
H225	5.49437	6.491	-6.57057
H226	4.93347	7.99943	-5.83303
H227	4.17644	8.81722	-8.07646
H228	4.70664	7.29662	-8.8142
H229	0.926486	6.04364	-5.17444
H230	1.48892	4.44615	-5.60558
H231	1.58631	5.53563	-2.74135
H232	2.12733	3.94087	-3.27503
H233	-0.119604	3.76831	-2.3267
H234	-0.199	3.42438	-4.05723
H235	7.23478	7.12382	-2.30332
H236	8.65774	6.3224	-1.68816
H237	7.69672	6.26658	-4.61192
H238	9.17694	5.49597	-4.02112
H239	10.0578	7.72993	-3.30816
H240	8.5652	8.50183	-3.86838
H241	7.16927	4.99043	-0.0175621
H242	5.59054	5.45759	-0.603701
H243	6.59133	2.55963	-0.626294
H244	5.01834	3.12966	-1.19334
H245	4.79823	2.23907	1.07299
H246	4.50756	3.98076	1.10995
H247	8.17275	5.23229	-9.62707
H248	9.94082	5.1039	-9.44897
H249	8.96142	5.79526	-8.13158
H250	5.30388	-2.26282	-5.7895
H251	3.56009	-2.09951	-6.1218
H252	4.13867	-3.24283	-4.88786
H253	6.55523	9.29801	-7.37013
H254	6.43569	9.08331	-9.13475
H255	7.07787	7.7681	-8.11958
H256	-2.09531	4.91662	-3.30403
H257	-1.07838	5.76054	-4.48078
H258	-0.918957	6.1277	-2.74363
H259	10.3749	8.72723	-5.58848
H260	9.03407	7.7386	-6.21895
H261	10.5357	6.95454	-5.66594
H262	6.84855	4.35216	2
H263	7.16288	2.60131	1.88339
H264	5.9603	3.22573	3.03598
C229	1.80382	-13.1399	1.27029
C230	0.973683	-14.3898	0.958649
C231	0.564062	-14.4075	-0.515524
C232	-0.228478	-13.144	-0.867741
C233	0.179677	13.2055	0.858652
C234	1.00526	14.4446	0.495891
C235	1.39492	14.4149	-0.98349
C236	2.1829	13.1406	-1.30568
C237	-0.195138	-1.18808	-13.1465
C238	0.145678	-0.404349	-14.4186
C239	1.62846	-0.0269956	-14.4347
C240	1.98626	0.797059	-13.1931
C241	0.01288	1.25163	13.1383
C242	0.34648	0.457739	14.406
C243	1.81731	0.0358952	14.4028
C244	2.13392	-0.798318	13.1568
C245	14.1341	-1.24195	0.929364
C246	15.3906	-0.936691	0.106686
C247	15.4099	0.533542	-0.316785
C248	14.1527	0.876668	-1.12308
C249	-12.1973	-0.87789	-0.916879
C250	-13.4437	-0.508808	-0.105087
C251	-13.4189	0.974246	0.270712
C252	-12.1515	1.30546	1.06613
H265	1.91265	11.9377	1.13332
H266	0.412657	11.9169	-1.54013
H267	-0.760362	13.1938	0.279179
H268	-0.104103	13.229	1.92513
H269	1.91865	14.469	1.11638
H270	0.443073	15.3658	0.727981
H271	1.98428	15.3109	-1.24491
H272	0.482362	14.4466	-1.60488
H273	3.12245	13.1195	-0.725674
H274	2.46674	13.1212	-2.37223
H275	0.0744383	-11.8635	1.52755
H276	1.53817	-11.9288	-1.16521
H277	2.73594	-13.1469	0.678094
H278	2.10199	-13.1292	2.33305
H279	0.0687614	-14.3941	1.59188
H280	1.53915	-15.3032	1.21255
H281	-0.0285861	-15.3113	-0.740089
H282	1.46815	-14.4592	-1.14785
H283	-1.16011	-13.1041	-0.276073
H284	-0.526707	-13.1587	-1.93043
H285	12.8724	-1.51719	-0.808008
H286	12.9226	1.18944	0.630524
H287	14.1328	-0.64091	1.85583
H288	14.1222	-2.30184	1.23753
H289	15.403	-1.57849	-0.792102
H290	16.2995	-1.18409	0.682094
H291	16.3183	0.753564	-0.904034
H292	15.4535	1.1745	0.581638
H293	14.1211	0.276121	-2.04934
H294	14.1687	1.93649	-1.43128
H295	-0.426513	0.585536	-11.9271
H296	2.23447	-0.936586	-11.9207
H297	0.376822	-2.13238	-13.1188
H298	-1.26414	-1.46305	-13.1369
H299	-0.467792	0.513286	-14.4572
H300	-0.112097	-0.992619	-15.3164
H301	1.87395	0.532122	-15.3542
H302	2.24155	-0.945529	-14.4521
H303	1.41452	1.74188	-13.188
H304	3.05523	1.07196	-13.2068
H305	2.41764	0.927314	11.881
H306	-0.287676	-0.513974	11.9224
H307	0.612611	2.17827	13.1029
H308	-1.04739	1.55867	13.1426
H309	-0.293794	-0.44101	14.4527
H310	0.118258	1.05333	15.3069
H311	2.05781	-0.530543	15.3192
H312	2.45796	0.935543	14.4121
H313	1.53397	-1.72549	13.1593
H314	3.19422	-1.1053	13.1566
H315	-10.9135	1.52456	-0.696069
H316	-10.9436	-1.13453	0.829078
H317	-12.1785	-0.307367	-1.86226
H318	-12.2173	-1.94705	-1.19068
H319	-13.4749	-1.12061	0.813937
H320	-14.3599	-0.747355	-0.67265
H321	-14.32	1.24017	0.850116
H322	-13.4437	1.5869	-0.647948
H323	-12.1375	0.734445	2.01129
H324	-12.1357	2.37469	1.33995

[truncated: 5 more sheets: (AAAA)-3, (CAAA)-3, (CCAA)-3, (CCCA)-3, (CCCC)-3]
